# Supplementary material for: A novel approach for multi-domain and multi-gene family identification provides insights into evolutionary dynamics of disease resistance genes in core eudicot plants
Source: BMC Genomics. 2014 Nov 8;15(1):966. doi: 10.1186/1471-2164-15-966 (PMC4289383; doi:10.1186/1471-2164-15-966)
Supplement: Supplementary file 1 — Additional file 1: Syntelogs and orthologs of all Arabidopsis NB-LRR genes across all analyzed species. (XLSX 12 MB) [file 12864_2014_6853_MOESM1_ESM.xlsx]

## Sheet: Supplementary_table_1
Reference: Col-0 (Columns A-U)	Custom Domain Annotation					Public Databases							Detailed locus Name	Arabidopsis attributes								Lyrata homologs			Brassica homologs						Eutrema homologs						Aethionema homologs						Tarenaya homologs						Papaya homologs
TAIR10	Gatekeeper locus?	NB	LRR	TIR	WRKY	KEGG compounds	KEGG functional module	KEGG pathway	KEGG onthology (KO)	GO! Annotation	GO! BMRF prediction	AraCYC pathway ID	Short Description	Locus Type	Locus Name	TAR gene family (4040 for TAIR10)	GTD?	In Ohnolog Block	Bowers Pair (4055 fot TAIR10)	ß and / or y-ohnologs?	Duplicate (all types)	CDS RBH	Protein RBH (unfiltered)	Protein RBH (filtered)	Brassica Syntelogs (Freeling LF)	Brassica Syntelogs (Freeling MF1)	Brassica Syntelogs (Freeling MF2)	CDS RBH	Protein RBH (unfiltered)	Protein RBH (filtered)	SynMap 1	SynMap 2	SynMap 3	CDS RBH	Protein RBH (unfiltered)	Protein RBH (filtered)	SynMap 1	SynMap 2	SynMap 3	CDS RBH	Protein RBH (unfiltered)	Protein RBH (filtered)	SynMap 1	SynMap 2	SynMap 3	CDS RBH	Protein RBH (unfiltered)	Protein RBH (filtered)	SynMap 1
AT1G01010										GO:0005634,GO:0003700	not done		NAC domain containing protein 1	protein_coding	ANAC001	No	No	A01	A01N001	No	Yes	333554	333554	333554	Bra033296				Bra033296	Bra033296	Tp1g01300	Tp6g01460		Tp1g01300	Tp1g01300	Tp1g01300	AA_scaffold1154_21	AA_scaffold4130_46			AA_scaffold4130_52	AA_scaffold4130_52	Th07864
AT1G01020										GO:0016125,GO:0006665,GO:0005783,GO:0003674,GO:0005739	not done		Arv1-like protein	protein_coding	ARV1	No	No	A01	A01N002	No	Yes	470181	470181	470181	Bra033295			Bra033295	Bra033295	Bra033295	Tp1g01290	Tp6g01450		Tp1g01290	Tp1g01290	Tp1g01290	AA_scaffold1154_22	AA_scaffold4130_57			AA_scaffold4130_53	AA_scaffold4130_53	Th08190				Th08190	Th08190
AT1G01030										GO:0009908,GO:0048366,GO:0006355,GO:0005634,GO:0003700	not done		AP2/B3-like transcriptional factor family protein	protein_coding	NGA3	No	No	A01	A01N003	B01N001a	Yes	470180	470180	470180	Bra033294			Bra033294	Bra033294	Bra033294	Tp1g01280	Tp6g01440		Tp1g01280	Tp1g01280	Tp1g01280	AA_scaffold1154_23	AA_scaffold4130_60		AA_scaffold4130_60	AA_scaffold4130_60	AA_scaffold4130_60	Th07865	Th08189			Th27453	Th27453
AT1G01040									ko:K11592	GO:0010228,GO:0030422,GO:2000034,GO:0009880,GO:0010098,GO:0009616,GO:0000910,GO:0010599,GO:0035279,GO:0010267,GO:0005515,GO:0010445,GO:0005634,GO:0009908,GO:0003725,GO:0031053,GO:0035196,GO:0006396	not done		dicer-like 1	protein_coding	ASU1	No	No	A01	-	No	No	333551	333551	333551	Bra033293			Bra033293	Bra033293	Bra033293	Tp1g01270			Tp1g01270	Tp1g01270	Tp1g01270	AA_scaffold4130_61			AA_scaffold4130_61	AA_scaffold4130_61	AA_scaffold4130_61				Th27452	Th27452	Th27452
AT1G01046										GO:0008150,GO:0005575,GO:0003674	not done		MIR838a; miRNA	mirna	MIR838A	No	Yes	A01	-	No	Yes
AT1G01050								path:ath00190	ko:K01507	GO:0019915,GO:0004427,GO:0005634,GO:0005737,GO:0005829	not done	PWYQT-4437	pyrophosphorylase 1	protein_coding	AtPPa1	No	No	A01	A01N004	B01N003a	Yes	909874	878361	878361	Bra033292	Bra032616		Bra033292	Bra033292	Bra033292	Tp1g01260	Tp6g01430		Tp1g01260	Tp1g01260	Tp1g01260	AA_scaffold1154_24	AA_scaffold4130_62			AA_scaffold4130_62	AA_scaffold4130_62	Th07866	Th08188			Th08188	Th08188
AT1G01060								path:ath04712	ko:K12133	GO:0042754,GO:0009409,GO:0048574,GO:0007623,GO:0042752,GO:0006355,GO:0043433,GO:0003700,GO:0044212,GO:0005634,GO:0009739,GO:0009751,GO:0046686,GO:0009733,GO:0009723,GO:0009753,GO:0009651,GO:0009737	not done		Homeodomain-like superfamily protein	protein_coding	LHY	No	No	A01	-	B01N005a	No	470177	470177	470177				Bra033291	Bra033291	Bra033291	Tp1g01250			Tp1g01250	Tp1g01250	Tp1g01250	AA_scaffold4130_63			AA_scaffold4130_63	AA_scaffold4130_63	AA_scaffold4130_63	Th08187				Th27451	Th27451
AT1G01070										#N/A	not availlable		nodulin MtN21 /EamA-like transporter family protein	protein_coding	UMAMIT28	No	No	A01	A01N005	No	Yes	918864	887351	887351	Bra033290	Bra032617		Bra032617	Bra033290	Bra033290	Tp1g01230	Tp6g01380		Tp1g01230	Tp1g01230	Tp1g01230	AA_scaffold1154_29	AA_scaffold4130_65			AA_scaffold4130_65	AA_scaffold4130_65	Th07869	Th08184			Th08184	Th08184
AT1G01073										GO:0009507,GO:0008150,GO:0003674	not done		unknown protein	protein_coding	N/A	No	No	A01	-	No	No
AT1G01080										GO:0009570,GO:0009507,GO:0009941,GO:0005634,GO:0008150	not done		RNA-binding (RRM/RBD/RNP motifs) family protein	protein_coding	N/A	No	No	A01	-	No	No	909871	878358	878358	Bra033287				Bra033287	Bra033287	Tp1g01200			Tp1g01200	Tp1g01200	Tp1g01200					AA_scaffold4130_66	AA_scaffold4130_66	Th08181				Th27441	Th27441	evm.model.supercontig_131.61
AT1G01090						cpd:C00011,cpd:C00022,cpd:C00068,cpd:C05125,cpd:C15972,cpd:C16255	md:ath_M00307	path:ath00010,path:ath00020,path:ath00620,path:ath00650,path:ath01100,path:ath01110,path:ath01200	ko:K00161	GO:0009570,GO:0009941,GO:0005739,GO:0009507,GO:0004739,GO:0009536	not done	PYRUVDEHYD-PWY	pyruvate dehydrogenase E1 alpha	protein_coding	PDH-E1 ALPHA	No	No	A01	-	No	No	470171	470171	470171	Bra033286	Bra032619		Bra032619	Bra033286	Bra033286	Tp1g01190			Tp1g01190	Tp1g01190	Tp1g01190	AA_scaffold1154_32	AA_scaffold4130_67		AA_scaffold4130_67	AA_scaffold4130_67	AA_scaffold4130_67	Th07874			Th07871	Th27440	Th27440
AT1G01100							md:ath_M00177	path:ath03010	ko:K02942	GO:0005829,GO:0005634,GO:0005737,GO:0022626,GO:0005886	not done		60S acidic ribosomal protein family	protein_coding	N/A	No	No	A01	-	No	No	311324			Bra033285	Bra032620		Bra033285			Tp1g01170	Tp6g01310					AA_scaffold1154_34	AA_scaffold4130_68								Th27439	Th27439	Th27439
AT1G01110										GO:0003674,GO:0005634	not done		IQ-domain 18	protein_coding	IQD18	No	No	A01	A01N008	No	Yes	333544	333544	333544	Bra033284			Bra033284	Bra033284	Bra033284	Tp1g01160	Tp6g01300		Tp1g01160	Tp1g01160	Tp1g01160	AA_scaffold1154_35	AA_scaffold4130_69									Th27438	Th27438	evm.model.supercontig_131.72
AT1G01115										GO:0008150,GO:0003674	not done		unknown protein	protein_coding	N/A	No	No	A01	-	No	No
AT1G01120						cpd:C00010,cpd:C00011,cpd:C00040,cpd:C00083,cpd:C00264	md:ath_M00415	path:ath00062,path:ath01110	ko:K15397	GO:0010025,GO:0009922,GO:0005783,GO:0030497,GO:0000038,GO:0042335,GO:0022626,GO:0009409,GO:0009416,GO:0016020	not done	PWY-5136,PWY-5143,PWY-5995,PWY-6803,PWY-5080,PWY-7036	3-ketoacyl-CoA synthase 1	protein_coding	KCS1	No	No	A01	-	B01N009a	No	918858	887345	887345	Bra033283	Bra032621		Bra033283	Bra033283	Bra033283	Tp1g01150			Tp1g01150	Tp1g01150	Tp1g01150	AA_scaffold1154_37	AA_scaffold4130_71			AA_scaffold4130_71	AA_scaffold4130_71	Th07876	Th08180			Th08180	Th08180
AT1G01130										GO:0003674,GO:0008150,GO:0005575	not done		CONTAINS InterPro DOMAIN/s: CBL-interacting protein kinase (InterPro:IPR020660), Calcium/calmodulin-dependent protein kinase-like (InterPro:IPR020636)	protein_coding	N/A	No	No	A01	-	No	No
AT1G01140										GO:0043266,GO:0051365,GO:0055075,GO:0005515,GO:0005737,GO:0005886,GO:0009651,GO:0010555,GO:0009611,GO:0009409	not done		CBL-interacting protein kinase 9	protein_coding	CIPK9	No	No	A01	-	No	No	470161	470161	470161	Bra033282	Bra032622		Bra032622	Bra032622	Bra032622	Tp1g01140			Tp1g01140	Tp1g01140	Tp1g01140	AA_scaffold4130_72			AA_scaffold4130_72	AA_scaffold4130_72	AA_scaffold4130_72	Th07877			Th07877	Th07877	Th07877
AT1G01150										GO:0005634	not done		Homeodomain-like protein with RING/FYVE/PHD-type zinc finger domain	protein_coding	N/A	No	No	A01	-	No	No	918855	887342	887342
AT1G01160										GO:0048366,GO:0005634,GO:0003713,GO:0008283,GO:0005515	not done		GRF1-interacting factor 2	protein_coding	GIF2	No	No	A01	A01N009	No	Yes	918854	887341	887341	Bra033281	Bra032623		Bra033281	Bra032623	Bra032623	Tp1g01130	Tp6g01270		Tp1g01130	Tp1g01130	Tp1g01130	AA_scaffold1154_39	AA_scaffold4130_73		AA_scaffold4130_73			Th07879	Th08179
AT1G01170										GO:0003674,GO:0016020,GO:0005739	not done		Protein of unknown function (DUF1138)	protein_coding	N/A	No	Yes	A01	A01N010	No	Yes	311317	311317	311317	Bra033280			Bra033280			Tp1g01120	Tp6g01260		Tp1g01120			AA_scaffold4130_74				AA_scaffold4130_74	AA_scaffold4130_74					Th00029	Th00029
AT1G01180										#N/A	not availlable		S-adenosyl-L-methionine-dependent methyltransferases superfamily protein	protein_coding	N/A	No	No	A01	-	No	No	909860	878347	878347	Bra033279			Bra033279	Bra033279	Bra033279	Tp1g01110			Tp1g01110	Tp1g01110	Tp1g01110	AA_scaffold4130_75			AA_scaffold4130_75	AA_scaffold4130_75	AA_scaffold4130_75	Th07880				Th07880	Th07880
AT1G01183										GO:0035195,GO:0005575,GO:0003674	not done		MIR165/MIR165A; miRNA	mirna	MIR165	No	Yes	A01	-	No	Yes
AT1G01190						cpd:C00001,cpd:C00003,cpd:C00004,cpd:C00007,cpd:C00014,cpd:C00028,cpd:C00030,cpd:C00080,cpd:C00088,cpd:C00090,cpd:C00146,cpd:C00292,cpd:C02235,cpd:C02814,cpd:C03582,cpd:C05359,cpd:C05901,cpd:C06813,cpd:C09880,cpd:C11938,cpd:C11941,cpd:C12486,cpd:C13624,cpd:C13629,cpd:C13631,cpd:C13634,cpd:C14220,cpd:C14298,cpd:C14315,cpd:C16200,cpd:C16205,cpd:C18215,cpd:C18216		path:ath00903,path:ath00945,path:ath01100,path:ath01110	ko:K00517	#N/A	GO:0006629,GO:0032502,GO:0044255,GO:0048856		cytochrome P450, family 78, subfamily A, polypeptide 8	protein_coding	CYP78A8	163	No	A01	-	B01N010a	Yes	311315	311315	311315	Bra033278	Bra032624		Bra033278	Bra033278	Bra033278	Tp1g01100			Tp1g01100	Tp1g01100	Tp1g01100				AA_scaffold4130_76	AA_scaffold4130_76	AA_scaffold4130_76	Th07882			Th07882	Th07882	Th07882	evm.model.supercontig_131.77
AT1G01200										GO:0005768,GO:0009504,GO:0005634	not done		RAB GTPase homolog A3	protein_coding	ATRAB-A3	No	No	A01	-	No	No	470156	470156	470156	Bra033277				Bra033277	Bra033277	Tp1g01090			Tp1g01090	Tp1g01090	Tp1g01090	AA_scaffold4130_77			AA_scaffold4130_77	AA_scaffold4130_77	AA_scaffold4130_77	Th07883			Th00847	Th07883	Th07883	evm.model.supercontig_131.82
AT1G01210						cpd:C00002,cpd:C00013,cpd:C00044,cpd:C00046,cpd:C00063,cpd:C00075	md:ath_M00181	path:ath00230,path:ath00240,path:ath01100,path:ath03020	ko:K03019	GO:0005634	not done		DNA-directed RNA polymerase, subunit M, archaeal	protein_coding	N/A	No	No	A01	-	No	No	311313	311313	311313		Bra032625					Tp1g01080				Tp1g01080	Tp1g01080							Th08176						evm.model.supercontig_96.66
AT1G01220						cpd:C00002,cpd:C00008,cpd:C01019,cpd:C02985		path:ath00051,path:ath00520,path:ath01100	ko:K05305	GO:0047341,GO:0042352,GO:0050201,GO:0005737	not done	PWY-6	L-fucokinase/GDP-L-fucose pyrophosphorylase	protein_coding	AtFKGP	No	No	A01	-	No	No	470155	470155	470155		Bra032626		Bra032626	Bra032626	Bra032626	Tp1g01070			Tp1g01070	Tp1g01070	Tp1g01070	AA_scaffold1154_46	AA_scaffold4130_78		AA_scaffold4130_78	AA_scaffold4130_78	AA_scaffold4130_78	Th08175			Th08175	Th08175	Th08175
AT1G01225										GO:0005634	not done		NC domain-containing protein-related	protein_coding	N/A	No	No	A01	-	No	No	470154	470154	470154				Bra032627	Bra032627	Bra032627	Tp1g01060	Tp6g01210		Tp1g01060	Tp1g01060	Tp1g01060							Th07885				Th07885	Th07885	evm.model.supercontig_96.63
AT1G01230										GO:0003674,GO:0005739	not done		ORMDL family protein	protein_coding	N/A	No	No	A01	-	No	No	470153	470153	470153				Bra032628	Bra033276	Bra033276	Tp1g01050			Tp1g01050	Tp1g01050	Tp1g01050	AA_scaffold4130_79			AA_scaffold4130_79	AA_scaffold4130_79	AA_scaffold4130_79	Th07886				Th07886	Th07886	evm.model.supercontig_96.60
AT1G01240										GO:0005739	not done		unknown protein	protein_coding	N/A	No	No	A01	-	B01N014a	No	470152	470152	470152				Bra032629	Bra032629	Bra032629	Tp1g01040			Tp1g01040	Tp1g01040	Tp1g01040	AA_scaffold4130_80				AA_scaffold4130_80	AA_scaffold4130_80					Th27427	Th27427	evm.model.supercontig_96.42
AT1G01250									ko:K09286	GO:0005634,GO:0003700	not done		Integrase-type DNA-binding superfamily protein	protein_coding	N/A	No	No	A01	-	No	No	470149	470149	470149	Bra033274	Bra032630		Bra033274	Bra032630	Bra032630	Tp1g01030			Tp1g01030	Tp1g01030	Tp1g01030	AA_scaffold4130_81				AA_scaffold4130_81	AA_scaffold4130_81	Th07889				Th09158	Th09158	evm.model.supercontig_131.83
AT1G01260										GO:0006355,GO:0005634,GO:0003700	not done		basic helix-loop-helix (bHLH) DNA-binding superfamily protein	protein_coding	N/A	No	No	A01	-	B01N017a	No	470147	470147	470147	Bra033273			Bra033273	Bra033273	Bra033273	Tp1g01020			Tp1g01020	Tp1g01020	Tp1g01020					AA_C170921_1	AA_C170921_1	Th07890			Th07890	Th27424	Th27424
AT1G01270										GO:0030533,GO:0006414,GO:0005575	not done		pre-tRNA	pre_trna	N/A	No	Yes	A01	-	No	Yes
AT1G01280										GO:0010584,GO:0080110,GO:0010208,GO:0051792,GO:0016709,GO:0051791	not done	PWY-6468,PWY-6733	cytochrome P450, family 703, subfamily A, polypeptide 2	protein_coding	CYP703	163	No	A01	-	No	Yes	470146	470146	470146				Bra033272	Bra033272	Bra033272				Tp1g01010	Tp1g01010	Tp1g01010	AA_scaffold4130_82	AA_scaffold4130_111			AA_scaffold4130_82	AA_scaffold4130_82					Th27423	Th27423	evm.model.supercontig_8.285
AT1G01290						cpd:C00001,cpd:C00013,cpd:C00044,cpd:C18239		path:ath00790,path:ath01100,path:ath04122	ko:K03639	GO:0006777,GO:0003824,GO:0009507,GO:0005739	not done	PWY-6823	cofactor of nitrate reductase and xanthine dehydrogenase 3	protein_coding	CNX3	No	No	A01	-	No	No	311305	311305	311305		Bra032632		Bra032632	Bra032632	Bra032632	Tp1g01000			Tp1g01000	Tp1g01000	Tp1g01000	AA_scaffold1154_52	AA_scaffold6229_2		AA_scaffold6229_2	AA_scaffold6229_2	AA_scaffold6229_2	Th07892				Th07892	Th07892	evm.model.supercontig_96.27
AT1G01300										GO:0005576,GO:0016020,GO:0009505,GO:0080167	not done		Eukaryotic aspartyl protease family protein	protein_coding	N/A	No	No	A01	-	B01N018a	No	470145	470145	470145	Bra033271			Bra033271	Bra033271	Bra033271	Tp1g00990			Tp1g00990	Tp1g00990	Tp1g00990	AA_scaffold4130_83			AA_scaffold4130_83			Th07893			Th07893	Th07893	Th07893	evm.model.supercontig_96.26
AT1G01305										GO:0005739,GO:0008150,GO:0003674	not done		unknown protein	protein_coding	N/A	No	No	A01	-	No	No	470144	470144	470144																							Th09155	Th09155
AT1G01310										GO:0005576,GO:0008150,GO:0003674	not done		CAP (Cysteine-rich secretory proteins, Antigen 5, and Pathogenesis-related 1 protein) superfamily protein	protein_coding	N/A	No	Yes	A01	-	No	Yes	470143	470143	470143	Bra033270	Bra032633		Bra033270	Bra033270	Bra033270	Tp1g00980			Tp1g00980	Tp1g00980	Tp1g00980	AA_scaffold4130_84				AA_scaffold4130_84	AA_scaffold4130_84	Th07896				Th07896	Th07896	evm.model.supercontig_96.15
AT1G01320									ko:K03255	GO:0005737	not done		Tetratricopeptide repeat (TPR)-like superfamily protein	protein_coding	N/A	No	No	A01	-	No	No	470142	470142	470142	Bra033269			Bra033269	Bra033269	Bra033269	Tp1g00960			Tp1g00960	Tp1g00960	Tp1g00960	AA_scaffold4130_85			AA_scaffold4130_85	AA_scaffold4130_85	AA_scaffold4130_85	Th07897			Th07897			evm.model.supercontig_96.12
AT1G01340								path:ath04626	ko:K05391	GO:0005516,GO:0005886	not done		cyclic nucleotide gated channel 10	protein_coding	ACBK1	No	No	A01	A01N011	B01N019a	Yes	470141	470141	470141							Tp6g01140						AA_scaffold4130_86	AA_scaffold6229_5		AA_scaffold4130_86	AA_scaffold4130_86	AA_scaffold4130_86							evm.model.supercontig_96.1
AT1G01350									ko:K13127	GO:0005634	not done		Zinc finger (CCCH-type/C3HC4-type RING finger) family protein	protein_coding	N/A	No	No	A01	A01N012	No	Yes	918833	887320	887320				Bra033268	Bra033268	Bra033268	Tp1g00940	Tp6g01130		Tp1g00940	Tp1g00940	Tp1g00940				AA_scaffold2718_16	AA_scaffold2718_16	AA_scaffold2718_16					Th19675	Th19675
AT1G01355										GO:0005634,GO:0008150	not done		Putative endonuclease or glycosyl hydrolase	protein_coding	N/A	No	No	A01	-	No	No	918832	887319	887319					Bra031670	Bra031670
AT1G01360								path:ath04075	ko:K14496	GO:0010427,GO:0004872,GO:0005515,GO:0009738,GO:0005634	not done		regulatory component of ABA receptor 1	protein_coding	PYL9	No	No	A01	-	No	No	909840	878327	878327	Bra033267			Bra033267	Bra033267	Bra033267	Tp1g00930	Tp6g01120		Tp1g00930	Tp1g00930	Tp1g00930	AA_scaffold4130_87	AA_scaffold6229_6		AA_scaffold4130_87	AA_scaffold4130_87	AA_scaffold4130_87					Th27420	Th27420
AT1G01370									ko:K11253	GO:0051301,GO:0051307,GO:0007126,GO:0009567,GO:0000775,GO:0005634,GO:0005515,GO:0000785	not done		Histone superfamily protein	protein_coding	CENH3	No	No	A01	-	No	No	923625	892112	892112		Bra032634			Bra032634	Bra032634	Tp1g00920			Tp1g00920	Tp1g00920	Tp1g00920	AA_scaffold4130_110				AA_scaffold4130_110	AA_scaffold4130_110					Th27418	Th27418
AT1G01380									ko:K09422	GO:0005634,GO:0003700	not done		Homeodomain-like superfamily protein	protein_coding	ETC1	No	No	A01	A01N014	B01N022a	Yes	909838	878325	878325		Bra032635		Bra032635			Tp1g00910	Tp6g01080		Tp1g00910	Tp1g00910	Tp1g00910	AA_scaffold4130_109	AA_scaffold6229_9								Th09153
AT1G01390									ko:K08237	GO:0009507,GO:0016757	not done		UDP-Glycosyltransferase superfamily protein	protein_coding	N/A	34	No	A01	A01N015	No	Yes	470140	470140	470140
AT1G01400										GO:0003674,GO:0005634,GO:0008150	not done		unknown protein	protein_coding	N/A	No	No	A01	-	No	No	333518	333518	333518
AT1G01410										GO:0005737,GO:0008150	not done		pumilio 22	protein_coding	APUM22	No	Yes	A01	-	No	Yes	470139	470139	470139										Tp3g21380	Tp3g21380	Tp3g21380
AT1G01420									ko:K08237	GO:0080043,GO:0005634,GO:0016757	not done	PWY-5321	UDP-glucosyl transferase 72B3	protein_coding	UGT72B3	34	No	A01	-	No	Yes	470138	470138	470138	Bra033266			Bra033266	Bra033266	Bra033266	Tp1g00890	Tp6g01050		Tp1g00890	Tp1g00890	Tp1g00890	AA_scaffold6229_10						Th18425						evm.model.supercontig_8.266
AT1G01430										GO:0005575,GO:0008150	not done		TRICHOME BIREFRINGENCE-LIKE 25	protein_coding	TBL25	No	No	A01	A01N017	No	Yes	470137	470137	470137				Bra033265	Bra033265	Bra033265				Tp1g00880			AA_scaffold4130_108	AA_scaffold6229_12		AA_scaffold4130_108	AA_scaffold4130_108	AA_scaffold4130_108	Th18414			Th09151	Th27413	Th27413
AT1G01440										GO:0003674,GO:0005634,GO:0008150	not done		Protein of unknown function (DUF3133)	protein_coding	N/A	No	No	A01	A01N018	B01N024a	Yes	918823	887310	887310	Bra033264			Bra033264	Bra033264	Bra033264	Tp1g00880	Tp6g01020			Tp1g00880	Tp1g00880	AA_scaffold4130_107	AA_scaffold6229_13					Th07899
AT1G01448										GO:0008150,GO:0005575,GO:0003674	not done		other RNA	other_rna	N/A	No	No	A01	-	No	No
AT1G01450										GO:0005737,GO:0004712	not done		Protein kinase superfamily protein	protein_coding	N/A	No	No	A01	-	No	No	909830	878317					Bra032636	Bra032636	Bra032636				Tp1g00870	Tp1g00870	Tp1g00870	AA_scaffold4130_102			AA_scaffold4130_98			Th07901			Th07901
AT1G01453										GO:0008150,GO:0005575,GO:0003674	not done		unknown protein	protein_coding	N/A	No	No	A01	-	No	No				Bra033263				Bra033263	Bra033263	Tp1g00860	Tp6g01000		Tp1g00860	Tp1g00860	Tp1g00860	AA_scaffold4130_100	AA_scaffold6229_14			AA_scaffold4130_100	AA_scaffold4130_100
AT1G01460						cpd:C00002,cpd:C00008,cpd:C01277,cpd:C04637		path:ath00562,path:ath01100,path:ath04070,path:ath04144	ko:K00889	GO:0005634	not done	PWY-6352,PWY-6351	Phosphatidylinositol-4-phosphate 5-kinase, core	protein_coding	ATPIPK11	No	No	A01	A01N019	No	Yes	311290	311290	311290	Bra033262			Bra033262	Bra033262	Bra033262	Tp1g00850	Tp6g00930		Tp1g00850	Tp1g00850	Tp1g00850	AA_scaffold4130_99			AA_scaffold4130_99	AA_scaffold4130_99	AA_scaffold4130_99	Th07909			Th27409	Th07909	Th07909
AT1G01470										GO:0009644,GO:0003674,GO:0005829,GO:0050832,GO:0009611	not done		Late embryogenesis abundant protein	protein_coding	LEA14	No	No	A01	-	B01N031a	No	333508	333508	333508			Bra030494		Bra030494	Bra030494	Tp1g00840			Tp1g00840	Tp1g00840	Tp1g00840	AA_scaffold4130_97				AA_scaffold4130_97	AA_scaffold4130_97					Th09145	Th09145
AT1G01471										GO:0005739,GO:0008150,GO:0003674	not done		unknown protein	protein_coding	N/A	No	No	A01	-	No	No
AT1G01480						cpd:C00019,cpd:C00170,cpd:C01234	md:ath_M00368	path:ath00270,path:ath01100,path:ath01110	ko:K01762	GO:0016847,GO:0009693,GO:0005737	not done	ETHYL-PWY,ILEUDEG-PWY	1-amino-cyclopropane-1-carboxylate synthase 2	protein_coding	ACS2	No	No	A01	-	B01N032a	No	918815	887302	887302	Bra033261			Bra033261	Bra033261	Bra033261	Tp1g00830			Tp1g00830	Tp1g00830	Tp1g00830	AA_scaffold4130_96			AA_scaffold4130_96	AA_scaffold4130_96	AA_scaffold4130_96				Th27406
AT1G01490										GO:0005634	not done		Heavy metal transport/detoxification superfamily protein	protein_coding	N/A	No	No	A01	-	No	No	918814	887301	887301	Bra033260	Bra032637		Bra033260	Bra033260	Bra033260	Tp1g00820			Tp1g00820	Tp1g00820	Tp1g00820	AA_scaffold4130_95				AA_scaffold4130_95	AA_scaffold4130_95	Th07914				Th07914	Th07914
AT1G01500										GO:0003674,GO:0008150	not done		Erythronate-4-phosphate dehydrogenase family protein	protein_coding	N/A	No	No	A01	-	No	No				Bra033259	Bra032638		Bra033259	Bra033259	Bra033259	Tp1g00810			Tp1g00810	Tp1g00810	Tp1g00810	AA_scaffold4130_94			AA_scaffold4130_94	AA_scaffold4130_94	AA_scaffold4130_94	Th07915				Th07915	Th07915
AT1G01510										GO:0009965,GO:0000226,GO:0042814,GO:0005802,GO:0031129,GO:0008360,GO:0048444,GO:0042803,GO:0010091,GO:0042802,GO:2000039,GO:0045604,GO:0048530,GO:0010482,GO:0005829,GO:0005515	not done		NAD(P)-binding Rossmann-fold superfamily protein	protein_coding	AN	No	No	A01	-	No	No	311286	311286	311286	Bra033258			Bra033258	Bra033258	Bra033258	Tp1g00800			Tp1g00800	Tp1g00800	Tp1g00800	AA_scaffold4130_93			AA_scaffold4130_93	AA_scaffold4130_93	AA_scaffold4130_93	Th07917			Th07917	Th07917	Th07917
AT1G01520										GO:0005634,GO:0003700,GO:0009651	not done		Homeodomain-like superfamily protein	protein_coding	ASG4	No	No	A01	A01N020	No	Yes							Bra033257	Bra033257	Bra033257	Tp1g00790	Tp6g00850		Tp1g00790	Tp1g00790	Tp1g00790	AA_scaffold4130_92			AA_scaffold4130_92	AA_scaffold4130_92	AA_scaffold4130_92	Th07920
AT1G01530										GO:0005634,GO:0003700	not done		AGAMOUS-like 28	protein_coding	AGL28	No	No	A01	-	No	No	909820	878307	878307													AA_scaffold4130_91												evm.model.supercontig_8.249
AT1G01540										GO:0046777,GO:0004674,GO:0005886	not done		Protein kinase superfamily protein	protein_coding	N/A	182	No	A01	A01N021	No	Yes	470125	470125	470125	Bra037952	Bra032639		Bra032639	Bra032639	Bra032639	Tp1g00780			Tp1g00780	Tp1g00780	Tp1g00780	AA_scaffold4130_90	AA_scaffold4130_102					Th18399			Th09138	Th09138	Th09138	evm.model.supercontig_11.27
AT1G01550										GO:0048367,GO:0048364,GO:0003674,GO:0005634,GO:0005886,GO:0009790	not done		Protein of unknown function (DUF793)	protein_coding	BPS1	No	No	A01	A01N022	B01N034a	Yes	470124	470124	470124	Bra033254			Bra033254	Bra033254	Bra033254	Tp1g00770	Tp6g00800		Tp1g00770	Tp1g00770	Tp1g00770					AA_scaffold4130_90	AA_scaffold4130_90					Th07920	Th07920
AT1G01560									ko:K04371	GO:0005515,GO:0004707,GO:0007165,GO:0005634,GO:0005829,GO:0009737	not done		MAP kinase 11	protein_coding	ATMPK11	182	No	A01	A01N023	B01N037a	Yes	918805	887292	887292																						Th27400
AT1G01570										GO:0008150,GO:0005794,GO:0016757	not done		Protein of unknown function (DUF604)	protein_coding	N/A	No	No	A01	A01N024	No	Yes	909816	878303	878303	Bra033253			Bra033253	Bra033253	Bra033253	Tp1g00750	Tp6g00350		Tp1g00750	Tp1g00750	Tp1g00750	AA_scaffold4130_89	AA_scaffold6229_27			AA_scaffold4130_89	AA_scaffold4130_89	Th07922			Th07922	Th07922	Th07922	evm.model.supercontig_8.241
AT1G01580										GO:0055072,GO:0015688,GO:0000293,GO:0005886,GO:0005634,GO:0009617,GO:0009735	not done	PWY-5934	ferric reduction oxidase 2	protein_coding	ATFRO2	2	No	A01	-	No	Yes	470119	470119	470119	Bra037953	Bra032640		Bra032640	Bra032640	Bra032640	Tp1g00740	Tp6g00360		Tp1g00740	Tp1g00740	Tp1g00740	AA_scaffold4130_88				AA_scaffold4130_88	AA_scaffold4130_88					Th27396	Th27396
AT1G01590										GO:0000293,GO:0005886	not done	PWY-5934	ferric reduction oxidase 1	protein_coding	ATFRO1	2	No	A01	-	No	Yes	909813	878300	878300					Bra032641	Bra032641
AT1G01600						cpd:C00001,cpd:C00005,cpd:C00006,cpd:C00007,cpd:C00080,cpd:C00249,cpd:C18218		path:ath00073,path:ath01100	ko:K15398	GO:0006631,GO:0018685	not done	PWY-321,PWY-1121	cytochrome P450, family 86, subfamily A, polypeptide 4	protein_coding	CYP86A4	No	No	A01	A01N025	B01N040a	Yes	918799	887286	887286	Bra033251	Bra032642		Bra033251	Bra033251	Bra033251	Tp1g00720	Tp6g00440		Tp1g00720	Tp1g00720	Tp1g00720	AA_scaffold4130_82	AA_scaffold4130_111	AA_scaffold6229_41	AA_scaffold4130_111	AA_scaffold4130_111	AA_scaffold4130_111	Th07928			Th07928			evm.model.supercontig_11.16
AT1G01610						cpd:C00010,cpd:C00040,cpd:C00093,cpd:C00173,cpd:C00229,cpd:C00681		path:ath00561,path:ath00564,path:ath01100	ko:K13508	GO:0010143,GO:0090447,GO:0016791,GO:0009507	not done	PWY-5667,PWY0-1319,TRIGLSYN-PWY	glycerol-3-phosphate acyltransferase 4	protein_coding	ATGPAT4	No	No	A01	A01N027	No	Yes	918798	887285	887285	Bra033249	Bra032643		Bra032643	Bra032643	Bra032643	Tp1g00710			Tp1g00710	Tp1g00710	Tp1g00710	AA_scaffold4130_112	AA_scaffold6229_43		AA_scaffold4130_112			Th07929			Th07929			evm.model.supercontig_11.13
AT1G01620									ko:K09872	GO:0005886,GO:0005515,GO:0009414,GO:0016020,GO:0009507,GO:0015250,GO:0009651,GO:0006833	not done		plasma membrane intrinsic protein 1C	protein_coding	PIP1;3	No	No	A01	A01N028	B01N042a	Yes	470115	470115	470115	Bra033248	Bra032644		Bra033248			Tp1g00700	Tp6g00460		Tp1g00700			AA_scaffold4130_113	AA_scaffold6229_44		AA_scaffold4130_113						Th11952			evm.model.supercontig_11.12
AT1G01630										GO:0005634	not done		Sec14p-like phosphatidylinositol transfer family protein	protein_coding	N/A	No	Yes	A01	-	No	Yes	470113	470113	470113	Bra033247	Bra032645		Bra033247	Bra033247	Bra033247	Tp1g00690			Tp1g00690	Tp1g00690	Tp1g00690					AA_scaffold3937_12	AA_scaffold3937_12					Th18697	Th18697
AT1G01640							md:ath_M00384		ko:K10523	GO:0009908,GO:0005737,GO:0005515	not done		BTB/POZ domain-containing protein	protein_coding	N/A	No	Yes	A01	-	No	Yes	918795	887282	887282	Bra033246				Bra033246	Bra033246	Tp1g00680			Tp1g00680	Tp1g00680	Tp1g00680							Th07930				Th07930	Th07930
AT1G01650										GO:0005886	not done		SIGNAL PEPTIDE PEPTIDASE-LIKE 4	protein_coding	ATSPPL4	No	No	A01	-	No	No	470110	470110	470110	Bra033245	Bra032646		Bra032646	Bra032646	Bra032646	Tp1g00670			Tp1g00670	Tp1g00670	Tp1g00670	AA_scaffold4130_114									Th09133	Th09133		evm.model.supercontig_11.10
AT1G01660										GO:0005634	not done		RING/U-box superfamily protein	protein_coding	N/A	No	No	A01	-	B01N045a	No	333489	333489	333489	Bra033244			Bra033244	Bra033244	Bra033244	Tp1g00640			Tp1g00660	Tp1g00650					AA_scaffold4130_114	AA_scaffold4130_114		Th18385			Th27385	Th27385	Th27385	evm.model.supercontig_11.7
AT1G01670										GO:0005634	not done		RING/U-box superfamily protein	protein_coding	N/A	No	No	A01	-	B01N048a	No							Bra033243	Bra033243	Bra033243				Tp1g00640	Tp1g00640	Tp1g00640					AA_scaffold4130_115	AA_scaffold4130_115					Th07931	Th07931
AT1G01680										GO:0005634	not done		plant U-box 54	protein_coding	ATPUB54	No	No	A01	-	B01N049a	No	909804	878291	878291				Bra000412	Bra000412	Bra000412				Tp1g00630	Tp1g00630	Tp1g00630					AA_scaffold4130_116	AA_scaffold4130_116
AT1G01690										GO:0009553,GO:0009555,GO:0042138,GO:0051026,GO:0003674,GO:0005634	not done		putative recombination initiation defects 3	protein_coding	ATPRD3	No	No	A01	A01N029	No	Yes	909803	878290	878290	Bra033241			Bra024921	Bra033241	Bra033241	Tp1g00620			Tp1g00620	Tp1g00620	Tp1g00620	AA_scaffold4130_117			AA_scaffold4130_117	AA_scaffold4130_117	AA_scaffold4130_117					Th27384	Th27384	evm.model.supercontig_11.6
AT1G01695										GO:0005634,GO:0008150,GO:0003674	not done		Phosphatidylinositol N-acetyglucosaminlytransferase subunit P-related	protein_coding	TRM33	No	No	A01	-	No	No								Bra032647	Bra032647	Tp1g00610	Tp6g00480		Tp1g00610	Tp1g00610	Tp1g00610	AA_scaffold4130_118	AA_scaffold6229_47											evm.model.supercontig_11.5
AT1G01700										GO:0005089,GO:0005634	not done		RHO guanyl-nucleotide exchange factor 2	protein_coding	ATROPGEF2	No	No	A01	A01N030	B01N052a	Yes										Tp6g00500						AA_scaffold4130_120	AA_scaffold6229_49					Th03033	Th02033					evm.model.supercontig_11.1
AT1G01710						cpd:C00001,cpd:C00010,cpd:C00154,cpd:C00219,cpd:C00249,cpd:C00412,cpd:C00510,cpd:C00638,cpd:C00712,cpd:C01530,cpd:C01595,cpd:C02041,cpd:C02050,cpd:C02249,cpd:C02843,cpd:C03035,cpd:C03242,cpd:C03595,cpd:C06425,cpd:C06426,cpd:C06427,cpd:C06428,cpd:C06429,cpd:C16162,cpd:C16165,cpd:C16169		path:ath00062,path:ath01040,path:ath01100,path:ath01110	ko:K01068	GO:0005777	not done	PWY-5148	Acyl-CoA thioesterase family protein	protein_coding	N/A	No	No	A01	A01N031	No	Yes	470104	470104	470104	Bra033240			Bra033240	Bra033240	Bra033240	Tp1g00600	Tp6g00550		Tp1g00600	Tp1g00600	Tp1g00600	AA_scaffold4130_121	AA_scaffold6229_54		AA_scaffold4130_121	AA_scaffold4130_121	AA_scaffold4130_121	Th02030			Th02030	Th02030	Th02030	evm.model.supercontig_18.250
AT1G01720										GO:0009788,GO:0005634,GO:0003700,GO:0009611	not done		NAC (No Apical Meristem) domain transcriptional regulator superfamily protein	protein_coding	ANAC002	No	Yes	A01	-	No	Yes	918785	887272	887272	Bra033239	Bra032615		Bra033239	Bra033239	Bra033239	Tp1g00590			Tp1g00590	Tp1g00590	Tp1g00590	AA_scaffold4130_122			AA_scaffold4130_122	AA_scaffold4130_122	AA_scaffold4130_122	Th18376			Th09371	Th09371	Th09371
AT1G01725										GO:0003674,GO:0008150	not done		unknown protein	protein_coding	N/A	No	No	A01	-	No	No	470102	470102	470102							Tp1g00580						AA_scaffold4130_123						Th03039
AT1G01730										GO:0003674,GO:0005634,GO:0008150	not done		unknown protein	protein_coding	N/A	No	No	A01	-	No	No	470101	470101	470101		Bra032648		Bra032648	Bra032648	Bra032648	Tp1g00570			Tp1g00570	Tp1g00570	Tp1g00570	AA_scaffold4130_124			AA_scaffold4130_124	AA_scaffold4130_124	AA_scaffold4130_124	Th03040				Th03040	Th03040	evm.model.supercontig_18.245
AT1G01740										GO:0005886	not done		Protein kinase protein with tetratricopeptide repeat domain	protein_coding	BSK4	No	No	A01	A01N033	No	Yes				Bra033237			Bra033237			Tp6g00700			Tp1g00560	Tp1g00560	Tp1g00560													evm.model.supercontig_18.242
AT1G01750									ko:K05765	GO:0005634,GO:0008150	not done		actin depolymerizing factor 11	protein_coding	ADF11	No	No	A01	A01N034	No	Yes	918780	887267	887267	Bra033236			Bra033236	Bra033236	Bra033236	Tp1g00550			Tp1g00550	Tp1g00550	Tp1g00550	AA_scaffold4130_125			AA_scaffold4130_125	AA_scaffold4130_125	AA_scaffold4130_125							evm.model.supercontig_18.238
AT1G01760						cpd:C00001,cpd:C00014,cpd:C20458,cpd:C20459			ko:K15440	GO:0005634	not done		adenosine deaminases;RNA binding;RNA binding;adenosine deaminases	protein_coding	N/A	No	No	A01	-	No	No	909796	878283	878283	Bra033235			Bra033235	Bra033235	Bra033235	Tp1g00540			Tp1g00540	Tp1g00540	Tp1g00540	AA_scaffold4130_126			AA_scaffold4130_126	AA_scaffold4130_126	AA_scaffold4130_126				Th09130	Th09130	Th09130	evm.model.supercontig_18.234
AT1G01770										GO:0005634,GO:0008150	not done		unknown protein	protein_coding	N/A	No	No	A01	-	No	No	470098	470098	470098		Bra032649		Bra032649	Bra032649	Bra032649	Tp1g00530			Tp1g00530	Tp1g00530	Tp1g00530	AA_scaffold4130_127			AA_scaffold4130_127	AA_scaffold4130_127	AA_scaffold4130_127	Th03041				Th03041	Th03041	evm.model.supercontig_18.226
AT1G01780										GO:0051017,GO:0051015,GO:0015629,GO:0005737	not done		GATA type zinc finger transcription factor family protein	protein_coding	PLIM2b	No	No	A01	-	B01N059a	No	918777	887264	887264	Bra033233	Bra032650		Bra032650	Bra033234	Bra033234	Tp1g00510			Tp1g00510	Tp1g00510	Tp1g00510				AA_scaffold4130_128	AA_scaffold4130_128	AA_scaffold4130_128	Th03042			Th03042	Th03042	Th03042	evm.model.supercontig_18.225
AT1G01790										GO:0009941,GO:0009507,GO:0015079	not done		K+ efflux antiporter 1	protein_coding	ATKEA1	No	No	A01	A01N035	No	Yes	311263	311263	311263	Bra033232	Bra032651		Bra032651	Bra032651	Bra032651	Tp1g00500			Tp1g00500	Tp1g00500	Tp1g00500	AA_scaffold4130_129	AA_scaffold6229_62	AA_scaffold5293_1	AA_scaffold4130_129	AA_scaffold4130_129	AA_scaffold4130_129	Th03043			Th03043			evm.model.supercontig_18.224
AT1G01800										GO:0005737,GO:0009505	not done		NAD(P)-binding Rossmann-fold superfamily protein	protein_coding	N/A	No	No	A01	-	B01N061a	No	918775	887262	887262	Bra033230	Bra032573		Bra033230	Bra033230	Bra033230	Tp1g00480			Tp1g00480	Tp1g00480	Tp1g00480							Th03047				Th03047	Th03047	evm.model.supercontig_18.185
AT1G01810										GO:0005634,GO:0008150,GO:0003674	not done		unknown protein	protein_coding	N/A	No	No	A01	-	No	No	470095	470095	470095							Tp1g00470				Tp1g00470	Tp1g00470
AT1G01820										GO:0016559,GO:0005779,GO:0005777,GO:0042802,GO:0005515,GO:0009506,GO:0007031,GO:0003674	not done		peroxin 11c	protein_coding	PEX11C	No	No	A01	-	B01N062a	No	470094	470094	470094							Tp1g00460			Tp1g00460	Tp1g00460	Tp1g00460											Th02024	Th02024	evm.model.supercontig_18.192
AT1G01830										GO:0005575	not done		ARM repeat superfamily protein	protein_coding	N/A	No	No	A01	-	B01N066a	No	470092	470092	470092	Bra033229			Bra033229	Bra033229	Bra033229	Tp1g00450			Tp1g00450	Tp1g00450	Tp1g00450	AA_scaffold4130_131			AA_scaffold4130_131	AA_scaffold4130_131	AA_scaffold4130_131	Th02023				Th02023	Th02023	evm.model.supercontig_18.193
AT1G01840										GO:0003674,GO:0009507,GO:0008150	not done		unknown protein	protein_coding	N/A	No	No	A01	-	No	No	918770	887257	887257	Bra033227			Bra033227	Bra033227	Bra033227	Tp1g00440			Tp1g00440	Tp1g00440	Tp1g00440	AA_scaffold4130_132			AA_scaffold4130_132	AA_scaffold4130_132	AA_scaffold4130_132	Th02021				Th02021	Th02021	evm.model.supercontig_18.198
AT1G01860										GO:0009409,GO:0005737,GO:0016422	not done		Ribosomal RNA adenine dimethylase family protein	protein_coding	PFC1	No	No	A01	-	No	No	470090	470090	470090				Bra032652	Bra032652	Bra032652	Tp1g00430			Tp1g00430	Tp1g00430	Tp1g00430							Th02020				Th02020	Th02020	evm.model.supercontig_18.199
AT1G01870										GO:0030533,GO:0006414,GO:0005575	not done		pre-tRNA	pre_trna	N/A	No	Yes	A01	-	No	Yes
AT1G01880									ko:K15338	GO:0005634	not done		5'-3' exonuclease family protein	protein_coding	N/A	No	No	A01	-	No	No	311256	311256	311256		Bra032653		Bra032653	Bra032653	Bra032653	Tp1g00420			Tp1g00420	Tp1g00420	Tp1g00420	AA_scaffold4130_133			AA_scaffold4130_133	AA_scaffold4130_133	AA_scaffold4130_133	Th03054				Th03054	Th03054
AT1G01890										GO:0030533,GO:0006414,GO:0005575	not done		pre-tRNA	pre_trna	N/A	No	Yes	A01	-	No	Yes
AT1G01900										GO:0004252,GO:0031012,GO:0048046,GO:0005576,GO:0005618	not done		subtilase family protein	protein_coding	ATSBT1.1	No	No	A01	-	No	No	909785	878272	878272	Bra033226			Bra033226	Bra033226	Bra033226	Tp1g00410			Tp1g00410	Tp1g00410	Tp1g00410	AA_scaffold4130_134	AA_scaffold5293_14			AA_scaffold4130_134	AA_scaffold4130_134
AT1G01910									ko:K01551	GO:0005515,GO:0009507	not done		P-loop containing nucleoside triphosphate hydrolases superfamily protein	protein_coding	N/A	No	No	A01	-	No	No	470088	470088	470088		Bra032654		Bra032654	Bra032654	Bra032654	Tp1g00390			Tp1g00390	Tp1g00390	Tp1g00390	AA_scaffold4130_136			AA_scaffold4130_136	AA_scaffold4130_136	AA_scaffold4130_136	Th02019			Th03058	Th03058	Th03058
AT1G01920										GO:0003674,GO:0008150,GO:0005634	not done		SET domain-containing protein	protein_coding	N/A	No	No	A01	-	No	No	470083	470083	470083		Bra032655		Bra032655	Bra032655	Bra032655	Tp1g00380			Tp1g00380	Tp1g00380	Tp1g00380	AA_scaffold4130_137			AA_scaffold4130_137	AA_scaffold4130_137	AA_scaffold4130_137	Th03056			Th03056	Th03056	Th03056
AT1G01930										GO:0005737,GO:0008150	not done		zinc finger protein-related	protein_coding	N/A	No	No	A01	-	No	No	470081	470081	470081		Bra032656		Bra032656	Bra032656	Bra032656	Tp1g00370			Tp1g00370	Tp1g00370	Tp1g00370	AA_scaffold4130_138			AA_scaffold4130_138	AA_scaffold4130_138	AA_scaffold4130_138				Th09121	Th09121	Th09121	evm.model.supercontig_18.138
AT1G01940									ko:K12734	GO:0005634	not done		Cyclophilin-like peptidyl-prolyl cis-trans isomerase family protein	protein_coding	N/A	No	No	A01	-	No	No	333465	333465	333465		Bra032657		Bra032657	Bra032657	Bra032657	Tp1g00360			Tp1g00360	Tp1g00360	Tp1g00360	AA_scaffold4130_139			AA_scaffold4130_139	AA_scaffold4130_139	AA_scaffold4130_139							evm.model.supercontig_18.137
AT1G01950										GO:0048364	not done		armadillo repeat kinesin 2	protein_coding	ARK2	No	No	A01	-	No	No	470079	470079	470079		Bra032658		Bra032658	Bra032658	Bra032658	Tp1g00350			Tp1g00350	Tp1g00350	Tp1g00350	AA_scaffold4130_140			AA_scaffold4130_140	AA_scaffold4130_140	AA_scaffold4130_140	Th03064			Th03064	Th03064	Th03064	evm.model.supercontig_18.127
AT1G01960										GO:0009561,GO:0005829,GO:0005634,GO:0050790,GO:0005086,GO:0016192	not done		SEC7-like guanine nucleotide exchange family protein	protein_coding	EDA10	No	No	A01	-	B01N067a	No	470078	470078	470078		Bra032659		Bra032659	Bra032659	Bra032659	Tp1g00340			Tp1g00340	Tp1g00340	Tp1g00340	AA_scaffold4130_142			AA_scaffold4130_142	AA_scaffold4130_142	AA_scaffold4130_142	Th02016			Th02016	Th02016	Th02016	evm.model.supercontig_18.121
AT1G01970										GO:0003674,GO:0008150,GO:0005739	not done		Tetratricopeptide repeat (TPR)-like superfamily protein	protein_coding	N/A	No	No	A01	-	No	No	470077	470077	470077	Bra033224			Bra033224	Bra033224	Bra033224				Tp1g00330	Tp1g00330	Tp1g00330				AA_scaffold4130_143	AA_scaffold4130_143	AA_scaffold4130_143					Th09120	Th09120	evm.model.supercontig_18.113
AT1G01980										GO:0005886,GO:0009507,GO:0005794	not done		FAD-binding Berberine family protein	protein_coding	N/A	No	No	A01	-	No	No	470076	470076	470076				Bra028530	Bra028530	Bra028530	Tp1g00320			Tp1g00320	Tp1g00320	Tp1g00320
AT1G01990										GO:0003674,GO:0008150,GO:0005575	not done		unknown protein	protein_coding	N/A	No	No	A01	-	No	No	470075	470075	470075	Bra033223				Bra033223	Bra033223	Tp1g00310				Tp1g00310	Tp1g00310	AA_scaffold4130_144			AA_scaffold4130_144	AA_scaffold4130_144	AA_scaffold4130_144	Th02015				Th02015	Th02015
AT1G02000						cpd:C00167,cpd:C00617		path:ath00500,path:ath00520,path:ath01100	ko:K08679	GO:0005794,GO:0050378	not done	PWY-4861	UDP-D-glucuronate 4-epimerase 2	protein_coding	GAE2	No	No	A01	A01N036	B01N068a	Yes	918756	887243	887243							Tp1g00300			Tp1g00300			AA_scaffold4130_145	AA_scaffold5293_21					Th03069	Th02014
AT1G02010									ko:K15292	GO:0005634	not done		secretory 1A	protein_coding	SEC1A	No	No	A01	-	No	No	470074	470074	470074		Bra032660		Bra032660	Bra032660	Bra032660	Tp1g00290			Tp1g00290	Tp1g00290	Tp1g00290	AA_scaffold4130_146			AA_scaffold4130_146	AA_scaffold4130_146	AA_scaffold4130_146	Th03071			Th03071	Th03071	Th03071	evm.model.supercontig_18.110
AT1G02020										GO:0005634,GO:0005739,GO:0009507	not done		nitroreductase family protein	protein_coding	N/A	No	No	A01	-	No	No	333455	333455	333455				Bra018853	Bra018853	Bra018853				Tp1g37340	Tp1g37340	Tp1g37340	AA_scaffold4130_147				AA_scaffold4130_147	AA_scaffold4130_147	Th02012			Th02012	Th02012	Th02012
AT1G02030										GO:0006355,GO:0005634,GO:0003700	not done		C2H2-like zinc finger protein	protein_coding	N/A	No	No	A01	-	B01N070a	No																				AA_scaffold4130_148	AA_scaffold4130_148
AT1G02040										GO:0005634,GO:0003700	not done		C2H2-type zinc finger family protein	protein_coding	N/A	No	No	A01	-	No	No	333453	333453	333453	Bra033220	Bra032661		Bra032661	Bra032661	Bra032661	Tp1g00270			Tp1g00270	Tp1g00270	Tp1g00270
AT1G02050										GO:0010584,GO:0080110,GO:0030639,GO:0090439,GO:0005783,GO:0005737	not done	PWY-84,PWY-6733	Chalcone and stilbene synthase family protein	protein_coding	LAP6	No	No	A01	A01N037	No	Yes	470071	470071	470071				Bra017147	Bra017147		Tp1g00260			Tp1g00260	Tp1g00260	Tp1g00260	AA_scaffold4130_149	AA_scaffold5293_25		AA_scaffold4130_149	AA_scaffold4130_149	AA_scaffold4130_149	Th02011			Th02011	Th02011	Th02011
AT1G02060										GO:0008150,GO:0005739	not done		Tetratricopeptide repeat (TPR)-like superfamily protein	protein_coding	N/A	No	No	A01	-	No	No	311240	311240	311240							Tp1g00250			Tp1g00250	Tp1g00250	Tp1g00250	AA_scaffold4130_150			AA_scaffold4130_150	AA_scaffold4130_150	AA_scaffold4130_150					Th09114	Th09114
AT1G02065										GO:0009554,GO:0009556,GO:0005634,GO:0048653,GO:0003677	not done		squamosa promoter binding protein-like 8	protein_coding	SPL8	No	No	A01	-	No	No	470069	470069	470069	Bra033221	Bra032662		Bra033221	Bra033221	Bra033221	Tp1g00240			Tp1g00240	Tp1g00240	Tp1g00240	AA_scaffold4130_151				AA_scaffold4130_151	AA_scaffold4130_151	Th02010				Th02010	Th02010
AT1G02070										GO:0005575	not done		unknown protein	protein_coding	N/A	No	No	A01	-	B01N081a	No	470066	470066	470066		Bra032663			Bra032663	Bra032663	Tp1g00230			Tp1g00230	Tp1g00230	Tp1g00230	AA_scaffold4130_152			AA_scaffold4130_152	AA_scaffold4130_152	AA_scaffold4130_152	Th02009				Th02009	Th02009
AT1G02074										GO:0005739,GO:0008150,GO:0003674	not done		unknown protein	protein_coding	N/A	No	No	A01	-	No	No	918741	887228	887228
AT1G02080								path:ath03018	ko:K12604	GO:0005829,GO:0016020	not done		transcription regulators	protein_coding	N/A	No	No	A01	-	No	No	918742	887229	887229	Bra033222	Bra032664		Bra028531	Bra033222	Bra033222	Tp1g00220			Tp1g00220	Tp1g00220	Tp1g00220	AA_scaffold4130_153			AA_scaffold4130_153	AA_scaffold4130_153	AA_scaffold4130_153	Th03076	Th02007		Th02007	Th02007	Th02007
AT1G02090									ko:K12180	GO:0010388,GO:0008180,GO:0010387,GO:0005515,GO:0005634,GO:0009640,GO:0004708,GO:0005737,GO:0005829	not done		Proteasome component (PCI) domain protein	protein_coding	ATCSN7	No	No	A01	-	No	No	470065	470065	470065	Bra033219	Bra032666		Bra032666	Bra032666	Bra032666	Tp1g00180			Tp1g00180	Tp1g00180	Tp1g00180							Th03079	Th01998		Th01998	Th01998	Th01998
AT1G02100									ko:K15451	GO:0005634	not done		Leucine carboxyl methyltransferase	protein_coding	SBI1	No	No	A01	-	No	No	918735	887222	887222				Bra032667	Bra032667	Bra032667	Tp1g00170			Tp1g00170	Tp1g00170	Tp1g00170				AA_scaffold3560_33	AA_scaffold3560_33	AA_scaffold3560_33	Th03080			Th03080	Th03080	Th03080
AT1G02110										GO:0006499,GO:0003674,GO:0005634,GO:0005886	not done		Protein of unknown function (DUF630 and DUF632)	protein_coding	N/A	No	No	A01	-	B01N082a	No	470059	470059	470059										Tp1g00160	Tp1g00160	Tp1g00160							Th01993			Th01996
AT1G02120										GO:0042742,GO:0043069,GO:0005783,GO:0005634	not done		GRAM domain family protein	protein_coding	VAD1	No	No	A01	-	No	No	470058	470058	470058				Bra033218	Bra033218	Bra033218	Tp1g00160	Tp1g01090					AA_scaffold5293_29	AA_scaffold3560_34								Th09109	Th09109	Th09109
AT1G02130									ko:K07874	GO:0046686,GO:0006888,GO:0032588,GO:0000139,GO:0005794,GO:0005886,GO:0005773	not done		RAS 5	protein_coding	ARA-5	No	No	A01	-	No	No	918732	887219	887219										Tp1g00150	Tp1g00150	Tp1g00150	AA_scaffold3560_32			AA_scaffold3560_32	AA_scaffold3560_32	AA_scaffold3560_32	Th07883	Th03081	Th01991	Th01993	Th01993	Th01993
AT1G02136										#N/A	not availlable		pseudogene of phagocytosis and cell motility protein	pseudogene	N/A	No	No	A01	-	No	No
AT1G02140								path:ath03013,path:ath03015,path:ath03040	ko:K12877	GO:0010183,GO:0009793,GO:0035145,GO:0010628,GO:0005515,GO:0016607,GO:0005730,GO:0005654,GO:0005634,GO:0009507	not done		mago nashi family protein	protein_coding	HAP1	No	No	A01	-	No	No	918728	887215	887215	Bra033217	Bra032668		Bra032668	Bra032668	Bra032668	Tp1g00120			Tp1g00120	Tp1g00120	Tp1g00120	AA_scaffold3560_30				AA_scaffold3560_30	AA_scaffold3560_30				Th09104	Th09104	Th09104
AT1G02145							md:ath_M00055	path:ath00510,path:ath01100	ko:K03847	GO:0030433,GO:0006487,GO:0000009	not done		homolog of asparagine-linked glycosylation 12	protein_coding	ALG12	No	No	A01	-	No	No	918727	887214	887214				Bra032669	Bra032669	Bra032669	Tp1g00110			Tp1g00110	Tp1g00110	Tp1g00110	AA_scaffold3560_29						Th03083	Th01990
AT1G02150										GO:0005739,GO:0009507	not done		Tetratricopeptide repeat (TPR)-like superfamily protein	protein_coding	N/A	No	No	A01	-	No	No	918726	887213	887213	Bra033215			Bra033215	Bra033215	Bra033215	Tp1g00100			Tp1g00100	Tp1g00100	Tp1g00100				AA_scaffold3560_29	AA_scaffold3560_29	AA_scaffold3560_29				Th01990	Th01990	Th01990
AT1G02160										GO:0003674,GO:0005739,GO:0008150	not done		Cox19 family protein (CHCH motif)	protein_coding	N/A	No	No	A01	-	No	No	470051	470051	470051				Bra033214	Bra033214	Bra033214	Tp1g00090			Tp1g00090	Tp1g00090	Tp1g00090							Th01988				Th01988	Th01988
AT1G02170										GO:0043068,GO:0004197,GO:0005515	not done		metacaspase 1	protein_coding	ATMC1	No	No	A01	-	No	No	909750	878237	878237				Bra032430	Bra032430	Bra032430	Tp1g00070			Tp1g00070	Tp1g00070	Tp1g00070	AA_scaffold3560_28			AA_scaffold3560_28	AA_scaffold3560_28	AA_scaffold3560_28	Th01986				Th01986	Th01986
AT1G02180										GO:0003674,GO:0008150	not done		ferredoxin-related	protein_coding	N/A	No	No	A01	-	No	No	470049	470049	470049	Bra033213			Bra033213	Bra033213	Bra033213	Tp1g00060			Tp1g00060	Tp1g00060	Tp1g00060	AA_scaffold3560_27				AA_scaffold3560_27	AA_scaffold3560_27					Th09102	Th09102
AT1G02190										#N/A	GO:0000003,GO:0003006,GO:0006139,GO:0006350,GO:0006629,GO:0007275,GO:0008152,GO:0008610,GO:0009058,GO:0009059,GO:0009791,GO:0009889,GO:0009908,GO:0009987,GO:0010467,GO:0010468,GO:0010556,GO:0019219,GO:0019222,GO:0022414,GO:0031323,GO:0031326,GO:0032501,GO:0032502,GO:0034645,GO:0034960,GO:0034961,GO:0043170,GO:0043283,GO:0043284,GO:0044237,GO:0044238,GO:0044249,GO:0044255,GO:0044260,GO:0045449,GO:…		Fatty acid hydroxylase superfamily	protein_coding	N/A	9	No	A01	-	No	Yes	470048	470048	470048		Bra032670								Tp1g00050	Tp1g00050	Tp1g00050											Th11527	Th11527
AT1G02205						cpd:C00237,cpd:C00609,cpd:C01371		path:ath00073,path:ath01110	ko:K15404	GO:0050832,GO:0042742,GO:0009414,GO:0010025,GO:0071771,GO:0043447,GO:0046185,GO:0042335	not done	PWY-282	Fatty acid hydroxylase superfamily	protein_coding	CER1	9	No	A01	-	No	Yes	918720	887207	887207				Bra032670	Bra032670	Bra032670	Tp1g00050						AA_scaffold3560_26			AA_scaffold3560_26	AA_scaffold3560_26	AA_scaffold3560_26				Th18394	Th18394	Th18394
AT1G02210										GO:0005634	not done		NAC (No Apical Meristem) domain transcriptional regulator superfamily protein	protein_coding	N/A	No	No	A01	-	No	No	918872
AT1G02220										GO:0005634,GO:0003700	not done		NAC domain containing protein 3	protein_coding	ANAC003	397	No	A01	-	No	Yes		311334	311334	Bra033308						Tp1g01300	Tp6g01460		Tp1g01320			AA_scaffold4130_46						Th07864
AT1G02228										#N/A	not availlable		transposable element gene	transposable_element_gene	N/A	No	No	A01	-	No	No
AT1G02230										GO:0005634,GO:0003700	not done		NAC domain containing protein 4	protein_coding	ANAC004	No	No	A01	-	No	No	909883	878370	878370
AT1G02250										GO:0005634,GO:0003700	not done		NAC domain containing protein 5	protein_coding	anac005	397	Yes	A01	-	No	Yes							Bra033299	Bra033303	Bra033303					Tp1g01310	Tp1g01310
AT1G02260										#N/A	GO:0009987		Divalent ion symporter	protein_coding	N/A	No	Yes	A01	-	No	Yes	470187	470187	470187		Bra032614		Bra032614	Bra032614	Bra032614	Tp1g01330			Tp1g01330	Tp1g01330	Tp1g01330	AA_scaffold4130_44				AA_scaffold4130_44	AA_scaffold4130_44					Th08191	Th02170
AT1G02270										GO:0009409,GO:0005634	not done		Calcium-binding endonuclease/exonuclease/phosphatase family	protein_coding	N/A	No	No	A01	-	No	No	470188	470188	470188	Bra033309	Bra032613		Bra033309	Bra033309	Bra033309	Tp1g01340			Tp1g01340	Tp1g01340	Tp1g01340	AA_scaffold4130_43			AA_scaffold4130_43	AA_scaffold4130_43	AA_scaffold4130_43	Th08191			Th08191		Th27456
AT1G02280										GO:0042803,GO:0009941,GO:0005515,GO:0003924,GO:0005525,GO:0009707,GO:0045036,GO:0042802,GO:0009507	not done		translocon at the outer envelope membrane of chloroplasts 33	protein_coding	ATTOC33	No	No	A01	-	No	No	311338	311338	311338	Bra033311	Bra032612		Bra032612	Bra033311	Bra033311	Tp1g01360			Tp1g01360	Tp1g01360	Tp1g01360	AA_scaffold4130_41			AA_scaffold4130_41	AA_scaffold4130_41					Th27459	Th27459	Th27459
AT1G02290										GO:0003674,GO:0005634,GO:0008150	not done		unknown protein	protein_coding	N/A	No	No	A01	-	No	No	918879	887366	887366							Tp1g01370			Tp1g01370	Tp1g01370	Tp1g01370						AA_scaffold4130_41	Th07863				Th07863	Th07863
AT1G02300									ko:K01363	GO:0005576	not done		Cysteine proteinases superfamily protein	protein_coding	N/A	48	No	A01	A01N038	No	Yes		887367	887367			Bra030498																			Th27461
AT1G02305									ko:K01363	GO:0005576,GO:0005773	not done		Cysteine proteinases superfamily protein	protein_coding	N/A	48	No	A01	-	No	Yes	918881	887368	887368				Bra030498	Bra030498	Bra030498	Tp1g01380	Tp6g01520		Tp1g01380	Tp1g01380	Tp1g01380	AA_scaffold4130_40					AA_scaffold4130_40	Th08193
AT1G02310										GO:0005576	not done		Glycosyl hydrolase superfamily protein	protein_coding	MAN1	No	No	A01	-	No	No	470192	470192	470192	Bra033312			Bra033312	Bra033312	Bra033312	Tp1g01390			Tp1g01390	Tp1g01390	Tp1g01390	AA_scaffold4130_39				AA_scaffold4130_39	AA_scaffold4130_39	Th07862			Th07862	Th07862	Th07862
AT1G02320										GO:0003674,GO:0005739,GO:0008150	not done		unknown protein	protein_coding	N/A	No	No	A01	-	No	No
AT1G02330										GO:0003674,GO:0005634,GO:0008150	not done		CONTAINS InterPro DOMAIN/s: Hepatocellular carcinoma-associated antigen 59 (InterPro:IPR010756)	protein_coding	N/A	No	No	A01	-	No	No	918883	887370	887370	Bra033313			Bra033313	Bra033313	Bra033313	Tp1g01410			Tp1g01410	Tp1g01410	Tp1g01410					AA_scaffold4130_36	AA_scaffold4130_36				Th27463	Th27463	Th27463
AT1G02335										GO:2000280,GO:0010497,GO:0009506,GO:0005576	not done		germin-like protein subfamily 2 member 2 precursor	protein_coding	GL22	No	No	A01	-	No	No	470194	470194	470194	Bra033314				Bra033314	Bra033314	Tp1g01420			Tp1g01420	Tp1g01420	Tp1g01420	AA_scaffold4130_38				AA_C161535_1	AA_C161535_1	Th07860			Th07860	Th07860	Th07860
AT1G02340										GO:0003712,GO:0005515,GO:0000209,GO:0005634,GO:0009785,GO:0005829,GO:0007165,GO:0009585,GO:0009642,GO:0003700,GO:0009738	not done		basic helix-loop-helix (bHLH) DNA-binding superfamily protein	protein_coding	FBI1	No	No	A01	-	No	No	333565	333565	333565	Bra033315	Bra032610			Bra033315	Bra033315	Tp1g01430			Tp1g01430	Tp1g01430	Tp1g01430	AA_scaffold4130_35				AA_scaffold4130_35	AA_scaffold4130_35	Th07857				Th07857	Th07857
AT1G02350										GO:0003674,GO:0005739	not done		protoporphyrinogen oxidase-related	protein_coding	N/A	No	No	A01	-	No	No
AT1G02360										GO:0005576,GO:0050832	not done	PWY-6902	Chitinase family protein	protein_coding	N/A	No	No	A01	A01N040	No	Yes	918888	887375	887375							Tp6g01590						AA_scaffold4130_32				AA_scaffold4130_32	AA_scaffold4130_32	Th07855	Th08199
AT1G02370										GO:0005739,GO:0008150,GO:0003674	not done		Tetratricopeptide repeat (TPR)-like superfamily protein	protein_coding	N/A	No	No	A01	A01N041	No	Yes	470196	470196	470196	Bra033321			Bra033321	Bra033321	Bra033321	Tp1g01450	Tp6g01870		Tp1g01450	Tp1g01450	Tp1g01450	AA_scaffold4130_26				AA_scaffold1173_63						Th08206	Th08206
AT1G02380										GO:0003674,GO:0005634,GO:0008150	not done		unknown protein	protein_coding	N/A	No	No	A01	A01N042	No	Yes	918891	887378	887378		Bra032607		Bra033322	Bra032607	Bra032607	Tp1g01460	Tp6g01840		Tp1g01460	Tp1g01460	Tp1g01460							Th07837				Th07837	Th07837
AT1G02390						cpd:C00010,cpd:C00040,cpd:C00093,cpd:C00173,cpd:C00229,cpd:C00681		path:ath00561,path:ath00564,path:ath01100	ko:K13508	GO:0005739	not done	PWY-5667,PWY0-1319,TRIGLSYN-PWY	glycerol-3-phosphate acyltransferase 2	protein_coding	ATGPAT2	No	No	A01	A01N043	No	Yes	470198	470198	470198	Bra033323			Bra033323	Bra033323	Bra033323	Tp1g01470	Tp6g01830		Tp1g01470	Tp1g01470	Tp1g01470							Th07838
AT1G02391										GO:0008150,GO:0005575,GO:0003674	not done		unknown protein	protein_coding	N/A	No	No	A01	-	No	No
AT1G02400						cpd:C00007,cpd:C00011,cpd:C00026,cpd:C00042,cpd:C00859,cpd:C02035,cpd:C03579,cpd:C06096,cpd:C11863,cpd:C11864,cpd:C11865,cpd:C11868		path:ath00904	ko:K04125	GO:0045487,GO:0052634,GO:0005737,GO:0009639	not done	PWY-102	gibberellin 2-oxidase 6	protein_coding	ATGA2OX4	No	No	A01	-	No	No	909901	878388	878388	Bra033324		Bra030500	Bra033324	Bra033324	Bra033324	Tp1g01480			Tp1g01480	Tp1g01480	Tp1g01480	AA_scaffold1173_65			AA_scaffold1173_65	AA_scaffold1173_65	AA_scaffold1173_65					Th27472	Th27472
AT1G02405										GO:0031225,GO:0005886,GO:0008150,GO:0003674	not done		proline-rich family protein	protein_coding	N/A	No	Yes	A01	-	No	Yes	470200	470200	470200							Tp1g01490
AT1G02410								path:ath00190,path:ath01100	ko:K02258	GO:0009507,GO:0008150	not done		cytochrome c oxidase assembly protein CtaG / Cox11 family	protein_coding	N/A	No	Yes	A01	-	No	Yes	918895	887382	887382	Bra033325	Bra032603	Bra030501	Bra032603	Bra032603	Bra032603	Tp1g01500			Tp1g01500	Tp1g01500	Tp1g01500							Th08203			Th08203	Th08203	Th08203
AT1G02420										GO:0008150,GO:0005739,GO:0003674	not done		Pentatricopeptide repeat (PPR) superfamily protein	protein_coding	N/A	No	No	A01	-	No	No	470202	470202	470202			Bra030502	Bra030502	Bra030502	Bra030502				Tp1g01510	Tp1g01510	Tp1g01510				AA_scaffold4130_26	AA_scaffold4130_26	AA_scaffold4130_26					Th08202	Th08202
AT1G02430										GO:0006499,GO:0005794,GO:0005525	not done		ADP-ribosylation factor D1B	protein_coding	ARFD1B	1	No	A01	-	B01N086a	Yes	909905	878392	878392																							Th07844	Th07844
AT1G02440										GO:0006499,GO:0005525	not done		ADP-ribosylation factor D1A	protein_coding	ARFD1A	1	No	A01	-	B01N087a	Yes								Bra032602	Bra032602													Th07844
AT1G02450										GO:0042742,GO:0005515,GO:0045892,GO:0005634,GO:0010112	not done		NIM1-interacting 1	protein_coding	NIMIN-1	No	Yes	A01	-	No	Yes	470205	470205	470205		Bra032601			Bra032601	Bra032601	Tp1g01520	Tp6g01750			Tp1g01520	Tp1g01520
AT1G02460										GO:0005576	not done	PWY-1081	Pectin lyase-like superfamily protein	protein_coding	N/A	No	No	A01	A01N044	No	Yes	918899	887386	887386	Bra033328	Bra032600		Bra032600	Bra033328	Bra033328	Tp1g01530	Tp6g01740		Tp1g01530	Tp1g01530	Tp1g01530				AA_scaffold4130_28	AA_scaffold4130_28	AA_scaffold4130_28	Th07847
AT1G02470										GO:0003674,GO:0009507,GO:0008150	not done		Polyketide cyclase/dehydrase and lipid transport superfamily protein	protein_coding	N/A	No	No	A01	-	No	No	470207	470207	470207	Bra033330	Bra032599		Bra033329	Bra033329	Bra033329	Tp1g01550	Tp6g01730		Tp1g01540	Tp1g01540	Tp1g01540					AA_scaffold4130_29	AA_scaffold4130_29	Th07849
AT1G02475										GO:0003674,GO:0005634,GO:0008150	not done		Polyketide cyclase/dehydrase and lipid transport superfamily protein	protein_coding	N/A	No	No	A01	-	No	No	311357	311357	311357				Bra033330	Bra033330	Bra033330				Tp1g01550	Tp1g01550	Tp1g01550				AA_scaffold4130_29
AT1G02480										GO:0006414,GO:0030533,GO:0005575	not done		pre-tRNA	pre_trna	N/A	No	No	A01	-	No	No
AT1G02490										GO:0003674,GO:0008150,GO:0005575	not done		unknown protein	protein_coding	N/A	No	No	A01	-	No	No
AT1G02500						cpd:C00001,cpd:C00002,cpd:C00009,cpd:C00013,cpd:C00019,cpd:C00073,cpd:C00536,cpd:C05335,cpd:C05691	md:ath_M00034_md:ath_M00368	path:ath00270,path:ath01100,path:ath01110,path:ath01230	ko:K00789	GO:0046686,GO:0009651,GO:0004478,GO:0009693,GO:0005737,GO:0005886,GO:0005829,GO:0016020,GO:0005618,GO:0071281	not done	PWY-5041,PWY-5084,ETHYL-PWY,METHIONINE-DEG1-PWY,SAM-PWY	S-adenosylmethionine synthetase 1	protein_coding	AtSAM1	No	No	A01	A01N045	No	Yes	470210									Tp6g01690															Th27469
AT1G02510									ko:K05389	GO:0015271	not done		Outward rectifying potassium channel protein	protein_coding	ATKCO4	No	No	A01	A01N046	No	Yes	470212	470212	470212							Tp1g01560	Tp6g01680		Tp1g01560	Tp1g01560	Tp1g01560							Th07852
AT1G02520								path:ath02010	ko:K05658	GO:0005886,GO:0005634,GO:0009506,GO:0042626	not done		P-glycoprotein 11	protein_coding	ABCB11	10	No	A01	A01N047	B01N088a	Yes				Bra033331		Bra030503	Bra030503	Bra030503	Bra030503					Tp1g01570	Tp1g01570					AA_scaffold4130_31	AA_scaffold4130_31					Th07853	Th07853
AT1G02530								path:ath02010	ko:K05658	GO:0005886,GO:0042626	not done		P-glycoprotein 12	protein_coding	ABCB12	10	No	A01	-	B01N092a	Yes	470213	470213	470213							Tp1g01570	Tp6g01670		Tp1g01570						AA_C157611_1			Th07853			Th07853
AT1G02540										GO:0003674,GO:0005737,GO:0008150	not done		unknown protein	protein_coding	N/A	No	No	A01	-	No	No								Bra037072	Bra037072
AT1G02550										GO:0009507	not done		Plant invertase/pectin methylesterase inhibitor superfamily protein	protein_coding	N/A	No	Yes	A01	-	B01N093a	Yes	918906	887393	887393																			Th26410						evm.model.supercontig_18.59
AT1G02560									ko:K01358	GO:0009941,GO:0009570,GO:0009534,GO:0009507,GO:0009532,GO:0009840,GO:0018119,GO:0009579	not done		nuclear encoded CLP protease 5	protein_coding	CLPP5	No	No	A01	-	No	No	918907	887394	887394	Bra033332		Bra030504	Bra033332	Bra033332	Bra033332	Tp1g01580			Tp1g01580	Tp1g01580	Tp1g01580	AA_scaffold1173_62			AA_scaffold1173_62	AA_scaffold1173_62		Th07834	Th08209		Th27478	Th27478		evm.model.supercontig_18.57
AT1G02570										GO:0008150,GO:0005575,GO:0003674	not done		unknown protein	protein_coding	N/A	No	No	A01	-	B01N094a	No				Bra033333			Bra033333	Bra033333	Bra033333	Tp1g01590			Tp1g01590	Tp1g01590	Tp1g01590											Th08209	Th08209	evm.model.supercontig_18.55
AT1G02575										GO:0005739,GO:0008150,GO:0003674	not done		unknown protein	protein_coding	N/A	No	No	A01	-	No	No	311362	311362	311362
AT1G02580									ko:K11430	GO:2000014,GO:0045892,GO:0043565,GO:0048317,GO:0006349,GO:0005634,GO:0005515,GO:0003700,GO:0009646	not done		SET domain-containing protein	protein_coding	EMB173	No	No	A01	A01N050	No	Yes	470218	470218	470218	Bra033334	Bra032592		Bra033334	Bra033334	Bra033334	Tp1g01600	Tp6g01900		Tp1g01600	Tp1g01600	Tp1g01600	AA_scaffold1173_60				AA_scaffold1173_60	AA_scaffold1173_60							evm.model.supercontig_18.51
AT1G02590										GO:0005737	not done	PWY-6444	Aldehyde oxidase/xanthine dehydrogenase, molybdopterin binding protein	protein_coding	N/A	No	Yes	A01	-	No	Yes
AT1G02600										GO:0006414,GO:0030533,GO:0005575	not done		pre-tRNA	pre_trna	N/A	No	Yes	A01	-	No	Yes
AT1G02610										GO:0005737	not done		RING/FYVE/PHD zinc finger superfamily protein	protein_coding	N/A	No	No	A01	-	No	No	909919	878406	878406	Bra033335		Bra030505	Bra033335	Bra030505	Bra030505	Tp1g01610	Tp6g01960		Tp1g01610	Tp1g01610	Tp1g01610	AA_scaffold1173_59						Th07831			Th07831	Th07831	Th07831	evm.model.supercontig_18.33
AT1G02620										#N/A	not availlable		Ras-related small GTP-binding family protein	protein_coding	N/A	No	No	A01	A01N051	No	Yes										Tp1g01620	Tp6g01970		Tp1g01620									Th07830						evm.model.supercontig_18.28
AT1G02630									ko:K15014	GO:0005337	not done		Nucleoside transporter family protein	protein_coding	N/A	No	Yes	A01	-	No	Yes	470221	470221	470221	Bra033336		Bra030506	Bra030506	Bra030506	Bra030506	Tp1g01630			Tp1g01630	Tp1g01630	Tp1g01630											Th18095	Th18095
AT1G02640						cpd:C00001,cpd:C00031,cpd:C00185,cpd:C00221,cpd:C00267,cpd:C00561,cpd:C00760,cpd:C00844,cpd:C01335,cpd:C01594,cpd:C01798,cpd:C02659,cpd:C03742,cpd:C05143,cpd:C05712,cpd:C05713,cpd:C05838,cpd:C05839,cpd:C08325,cpd:C08334,cpd:C18796		path:ath00460,path:ath00500,path:ath00940,path:ath01100,path:ath01110	ko:K05349	GO:0005576,GO:0009505	not done	PWY-6717	beta-xylosidase 2	protein_coding	ATBXL2	No	No	A01	-	No	No	470222	470222	470222	Bra033337			Bra033337	Bra033337	Bra033337	Tp1g01640			Tp1g01640	Tp1g01640	Tp1g01640	AA_scaffold1173_58			AA_scaffold1173_58	AA_scaffold1173_58	AA_scaffold1173_58	Th07828	Th26418		Th07828	Th07828	Th07828	evm.model.supercontig_18.25
AT1G02650										GO:0005634	not done		Tetratricopeptide repeat (TPR)-like superfamily protein	protein_coding	N/A	No	No	A01	A01N052	B01N095a	Yes	470223	470223	470223							Tp6g01990												Th08211			Th17579			evm.model.supercontig_18.24
AT1G02660										GO:0005576	not done		alpha/beta-Hydrolases superfamily protein	protein_coding	N/A	No	No	A01	-	B01N098a	No	918918	887405	887405		Bra032591	Bra030507	Bra032591	Bra032591	Bra032591	Tp1g01650			Tp1g01650	Tp1g01650	Tp1g01650	AA_scaffold1173_57				AA_scaffold1173_57	AA_scaffold1173_57	Th07827				Th07827	Th07827	evm.model.supercontig_18.19
AT1G02670									ko:K15083	GO:0005634	not done		P-loop containing nucleoside triphosphate hydrolases superfamily protein	protein_coding	N/A	No	Yes	A01	-	No	Yes
AT1G02680								path:ath03022	ko:K03127	GO:0009960,GO:0009793,GO:0048316,GO:0005634	not done		TBP-associated factor 13	protein_coding	TAF13	No	No	A01	-	No	No	918919	887406	887406	Bra033338		Bra030508	Bra033338	Bra033338	Bra033338	Tp1g01660			Tp1g01660	Tp1g01660	Tp1g01660	AA_scaffold1173_56			AA_scaffold1173_56	AA_scaffold1173_56	AA_scaffold1173_56	Th07826				Th07826	Th07826	evm.model.supercontig_18.18
AT1G02681										#N/A	not availlable		Pseudogene of AT4G02160	pseudogene	N/A	No	No	A01	-	No	No
AT1G02690										GO:0005737	not done		importin alpha isoform 6	protein_coding	IMPA-6	No	No	A01	A01N053	No	Yes	918924						Bra033342	Bra033342	Bra033342	Tp6g02050						AA_scaffold1173_52			AA_C171599_1			Th07822	Th26422		Th27498	Th27498	Th27498	evm.model.supercontig_151.53
AT1G02700										GO:0003674,GO:0008150	not done		unknown protein	protein_coding	N/A	No	No	A01	A01N054	No	Yes	470228	470228	470228				Bra033343	Bra033343	Bra033343	Tp1g01680			Tp1g01680	Tp1g01680	Tp1g01680				AA_scaffold1173_52	AA_scaffold1173_52	AA_scaffold1173_52	Th07821				Th07821	Th07821	evm.model.supercontig_151.50
AT1G02710										GO:0003674,GO:0008150	not done		glycine-rich protein	protein_coding	N/A	No	Yes	A01	-	No	Yes	470229
AT1G02720										GO:0005794,GO:0047262	not done		galacturonosyltransferase 5	protein_coding	GATL5	No	No	A01	A01N055	B01N099a	Yes	470231	470231	470231		Bra032589		Bra030163	Bra032589	Bra032589	Tp1g01700			Tp1g01700	Tp1g01700	Tp1g01700	AA_scaffold1173_51	AA_scaffold905_4		AA_scaffold905_4						Th07820			evm.model.supercontig_151.46
AT1G02730						cpd:C00015,cpd:C00190,cpd:C02352		path:ath00500,path:ath00520,path:ath01100	ko:K00770	GO:0006970,GO:0009651,GO:0009414,GO:0048367,GO:0051753,GO:0042546,GO:0046527,GO:0005794,GO:0010583	not done	PWY-1001,PWY-5800	cellulose synthase-like D5	protein_coding	ATCSLD5	No	No	A01	-	No	No	918929	887416	887416	Bra033344			Bra033344	Bra033344	Bra033344	Tp1g01710			Tp1g01710	Tp1g01710	Tp1g01710	AA_scaffold905_8			AA_scaffold905_8	AA_scaffold905_8	AA_scaffold905_8				Th27501	Th27501	Th27501	evm.model.supercontig_151.45
AT1G02740									ko:K11339	GO:0005634	not done		MRG family protein	protein_coding	N/A	No	Yes	A01	-	No	Yes	470233	470233	470233				Bra032588	Bra032588	Bra032588	Tp1g01720			Tp1g01720	Tp1g01720	Tp1g01720				AA_scaffold6247_39	AA_scaffold6247_39	AA_scaffold6247_39				Th06858	Th06858	Th06858
AT1G02750										GO:0005634	not done		Drought-responsive family protein	protein_coding	N/A	No	No	A01	A01N056	No	Yes	470234	470234	470234	Bra033345	Bra032587		Bra032587	Bra032587	Bra032587	Tp1g01730	Tp6g02100		Tp1g01730	Tp1g01730	Tp1g01730	AA_scaffold1173_50						Th07820	Th08214	Th26426				evm.model.supercontig_151.42
AT1G02760										GO:0030533,GO:0006414,GO:0005575	not done		pre-tRNA	pre_trna	N/A	No	Yes	A01	-	No	Yes
AT1G02770										GO:0003674,GO:0008150,GO:0005634	not done		Protein of unknown function (DUF626)	protein_coding	N/A	No	No	A01	-	No	No		881798	881798
AT1G02780							md:ath_M00177	path:ath03010	ko:K02885	GO:0009793,GO:0005737,GO:0022626,GO:0005730,GO:0022625,GO:0009506,GO:0005886,GO:0016020,GO:0005829	not done		Ribosomal protein L19e family protein	protein_coding	emb2386	No	No	A01	A01N057	No	Yes	470235			Bra033346	Bra032586	Bra030509	Bra030509			Tp1g01740	Tp6g02130					AA_scaffold1173_49	AA_scaffold905_12											evm.model.supercontig_151.31
AT1G02790						cpd:C00001,cpd:C00333,cpd:C00470,cpd:C02273	md:ath_M00081	path:ath00040,path:ath00500,path:ath01100	ko:K01213	GO:0005576,GO:0004650	not done	PWY-1081	polygalacturonase 4	protein_coding	PGA4	No	No	A01	-	No	No	918933	887420	887420	Bra033347	Bra032585	Bra030510	Bra030510	Bra010873	Bra010873	Tp1g01760			Tp1g01760	Tp1g01760	Tp1g01760	AA_scaffold1173_48			AA_scaffold1173_46	AA_scaffold1173_46	AA_scaffold1173_46	Th07813	Th26431			Th07813	Th07813	evm.model.supercontig_151.22
AT1G02800										GO:0007389,GO:0008810,GO:0005576,GO:0009624	not done		cellulase 2	protein_coding	ATCEL2	No	No	A01	A01N058	No	Yes	918934	887421	887421		Bra032584		Bra032584	Bra032584	Bra032584	Tp1g01770	Tp6g02180		Tp1g01770	Tp1g01770	Tp1g01770	AA_scaffold1173_43	AA_scaffold905_17		AA_scaffold1173_43			Th07811			Th07811			evm.model.supercontig_151.20
AT1G02810										GO:0005576	not done	PWY-1081	Plant invertase/pectin methylesterase inhibitor superfamily	protein_coding	N/A	No	No	A01	A01N059	B01N104a	Yes	333607	333607	333607				Bra030511	Bra030511	Bra030511	Tp1g01780	Tp6g02200		Tp1g01780	Tp1g01780	Tp1g01780	AA_scaffold1173_42	AA_scaffold905_19		AA_scaffold1173_42	AA_scaffold1173_42	AA_scaffold1173_42	Th07810	Th26432		Th27511	Th27511	Th27511	evm.model.supercontig_151.19
AT1G02813										GO:0005576,GO:0008150	not done		Protein of unknown function, DUF538	protein_coding	N/A	15	No	A01	A01N060	No	Yes	470239	470239	470239	Bra033349	Bra032583								Tp1g14200	Tp1g14200	Tp1g14200
AT1G02816										GO:0005576,GO:0005774,GO:0005773,GO:0008150,GO:0003674	not done		Protein of unknown function, DUF538	protein_coding	N/A	15	No	A01	A01N061	No	Yes	470240	470240	470240				Bra033349	Bra033349	Bra033349	Tp1g01790	Tp6g02250			Tp1g01790	Tp1g01790	AA_scaffold905_20						Th07806
AT1G02820										GO:0003674,GO:0009507	not done		Late embryogenesis abundant 3 (LEA3) family protein	protein_coding	AtLEA3	No	No	A01	A01N062	No	Yes	918938	887425	887425	Bra033350				Bra033350	Bra033350	Tp1g01800	Tp6g02260			Tp1g01800	Tp1g01800	AA_scaffold1173_41	AA_scaffold905_22		AA_scaffold1173_41			Th07805	Th08217			Th07805	Th07805
AT1G02830							md:ath_M00177	path:ath03010	ko:K02891	GO:0009507,GO:0022625	not done		Ribosomal L22e protein family	protein_coding	N/A	No	No	A01	-	No	No	470241	470241	470241	Bra033351	Bra032582		Bra033351			Tp1g01810			Tp1g01810			AA_scaffold1173_40						Th08218
AT1G02840								path:ath03040	ko:K12890	GO:0035061,GO:0016607,GO:0005515,GO:0005634	not done		RNA-binding (RRM/RBD/RNP motifs) family protein	protein_coding	At-SR34	No	No	A01	A01N063	No	Yes	311385	311385	311385				Bra036267	Bra036267	Bra036267	Tp1g01820	Tp6g02340		Tp1g01820	Tp1g01820	Tp1g01820	AA_scaffold905_26
AT1G02850						cpd:C00001,cpd:C00031,cpd:C00185,cpd:C00221,cpd:C00267,cpd:C00561,cpd:C00760,cpd:C00844,cpd:C01335,cpd:C01594,cpd:C01798,cpd:C02659,cpd:C03742,cpd:C05143,cpd:C05712,cpd:C05713,cpd:C05838,cpd:C05839,cpd:C08325,cpd:C08334,cpd:C18796		path:ath00460,path:ath00500,path:ath00940,path:ath01100,path:ath01110	ko:K01188	GO:0005576	not done	PWY-5176	beta glucosidase 11	protein_coding	BGLU11	No	No	A01	-	No	No	909946	878433	878433				Bra033352	Bra033352	Bra033352
AT1G02860									ko:K16275	GO:0010167,GO:0010337,GO:0009627,GO:0004842,GO:0005634,GO:0042742,GO:0009697,GO:0009751,GO:0009626,GO:0080021	not done		SPX (SYG1/Pho81/XPR1) domain-containing protein	protein_coding	BAH1	No	No	A01	-	No	No	470251	470251	470251	Bra033353			Bra032581	Bra033353	Bra033353	Tp1g01850			Tp1g01840	Tp1g01840	Tp1g01840	AA_scaffold1173_37			AA_scaffold1173_37	AA_scaffold1173_37	AA_scaffold1173_37				Th27518	Th27518	Th27518
AT1G02870									ko:K14839	GO:0003674,GO:0005634,GO:0008150	not done		FUNCTIONS IN: molecular_function unknown	protein_coding	N/A	No	No	A01	-	No	No	470252	470252	470252	Bra033354			Bra033354	Bra033354	Bra033354	Tp1g01860			Tp1g01860	Tp1g01860	Tp1g01860	AA_scaffold1173_36			AA_scaffold1173_36	AA_scaffold1173_36	AA_scaffold1173_36	Th07800	Th08220			Th07800	Th07800
AT1G02880										GO:0006772,GO:0004788,GO:0005829,GO:0005737	not done	PWY-6908,PWY-6898	thiamin pyrophosphokinase1	protein_coding	TPK1	No	No	A01	-	No	No	470256	470256	470256				Bra030512	Bra030512	Bra030512	Tp1g01880			Tp1g01880	Tp1g01880	Tp1g01880	AA_scaffold1173_34				AA_scaffold1173_34	AA_scaffold1173_34					Th27519	Th27519
AT1G02890										#N/A	GO:0000003,GO:0003006,GO:0007275,GO:0009987,GO:0022414,GO:0032501,GO:0032502,GO:0048608,GO:0048856		AAA-type ATPase family protein	protein_coding	N/A	No	No	A01	A01N064	No	Yes	470259	470259	470259	Bra033356	Bra032579		Bra033356	Bra033356	Bra033356	Tp1g01890	Tp6g02380		Tp1g01890	Tp1g01890	Tp1g01890	AA_scaffold905_29						Th07795	Th08221
AT1G02900										GO:0019722,GO:0004871,GO:0005576,GO:0007267,GO:0048046	not done		rapid alkalinization factor 1	protein_coding	ATRALF1	No	No	A01	-	No	No	470261	470261	470261	Bra033357		Bra030513	Bra030513	Bra030513	Bra030513	Tp1g01900			Tp1g01900	Tp1g01900	Tp1g01900
AT1G02910										GO:0010270,GO:0009507	not done		tetratricopeptide repeat (TPR)-containing protein	protein_coding	LPA1	No	No	A01	-	No	No	918952	887439	887439			Bra030514	Bra030514	Bra030514	Bra030514	Tp1g01910			Tp1g01910	Tp1g01910	Tp1g01910	AA_scaffold1173_32				AA_scaffold1173_32	AA_scaffold1173_32	Th07791	Th08222		Th07791	Th07791	Th07791
AT1G02920						cpd:C00001,cpd:C00051,cpd:C00080,cpd:C00462,cpd:C01322,cpd:C01327,cpd:C02320,cpd:C06790,cpd:C07645,cpd:C11088,cpd:C11278,cpd:C11583,cpd:C13645,cpd:C14786,cpd:C14787,cpd:C14791,cpd:C14792,cpd:C14793,cpd:C14800,cpd:C14802,cpd:C14803,cpd:C14804,cpd:C14805,cpd:C14806,cpd:C14839,cpd:C14840,cpd:C14847,cpd:C14848,cpd:C14851,cpd:C14852,cpd:C14855,cpd:C14856,cpd:C14857,cpd:C14858,cpd:C14859,cpd:C14861,cpd…		path:ath00480	ko:K00799	GO:0050897,GO:0043295,GO:0005507,GO:0009651,GO:0046686,GO:0042742,GO:0005634,GO:0005737,GO:0009407,GO:0005773,GO:0009817	not done	PWY-6842	glutathione S-transferase 7	protein_coding	ATGST11	387	No	A01	A01N066	B01N107a	Yes	470263	470263	470263	Bra033361	Bra032578	Bra030515	Bra033358						Tp1g01920	Tp1g01920	Tp1g01920					AA_scaffold1173_31	AA_scaffold1173_31					Th07790	Th07790
AT1G02930						cpd:C00001,cpd:C00051,cpd:C00080,cpd:C00462,cpd:C01322,cpd:C01327,cpd:C02320,cpd:C06790,cpd:C07645,cpd:C11088,cpd:C11278,cpd:C11583,cpd:C13645,cpd:C14786,cpd:C14787,cpd:C14791,cpd:C14792,cpd:C14793,cpd:C14800,cpd:C14802,cpd:C14803,cpd:C14804,cpd:C14805,cpd:C14806,cpd:C14839,cpd:C14840,cpd:C14847,cpd:C14848,cpd:C14851,cpd:C14852,cpd:C14855,cpd:C14856,cpd:C14857,cpd:C14858,cpd:C14859,cpd:C14861,cpd…		path:ath00480	ko:K00799	GO:0043295,GO:0005507,GO:0050897,GO:0042742,GO:0009651,GO:0046686,GO:2001147,GO:2001227,GO:0009407,GO:0005737,GO:0006979,GO:0005773,GO:0009506,GO:0005739,GO:0005618,GO:0005829,GO:0004364,GO:0009414	not done	PWY-6842	glutathione S-transferase 6	protein_coding	ATGST1	387	No	A01	-	B01N108a	Yes	470264	470264	470264					Bra030515	Bra030515
AT1G02940						cpd:C00001,cpd:C00051,cpd:C00080,cpd:C00462,cpd:C01322,cpd:C01327,cpd:C02320,cpd:C06790,cpd:C07645,cpd:C11088,cpd:C11278,cpd:C11583,cpd:C13645,cpd:C14786,cpd:C14787,cpd:C14791,cpd:C14792,cpd:C14793,cpd:C14800,cpd:C14802,cpd:C14803,cpd:C14804,cpd:C14805,cpd:C14806,cpd:C14839,cpd:C14840,cpd:C14847,cpd:C14848,cpd:C14851,cpd:C14852,cpd:C14855,cpd:C14856,cpd:C14857,cpd:C14858,cpd:C14859,cpd:C14861,cpd…		path:ath00480	ko:K00799	GO:0009407,GO:0005737,GO:0005739	not done	PWY-6842	glutathione S-transferase (class phi) 5	protein_coding	ATGSTF5	387	No	A01	-	B01N111a	Yes	333621	333621	333621				Bra033360	Bra033359	Bra033359					Tp1g01930	Tp1g01930					AA_scaffold1173_30	AA_scaffold1173_30
AT1G02950						cpd:C00001,cpd:C00051,cpd:C00080,cpd:C00462,cpd:C01322,cpd:C01327,cpd:C02320,cpd:C06790,cpd:C07645,cpd:C11088,cpd:C11278,cpd:C11583,cpd:C13645,cpd:C14786,cpd:C14787,cpd:C14791,cpd:C14792,cpd:C14793,cpd:C14800,cpd:C14802,cpd:C14803,cpd:C14804,cpd:C14805,cpd:C14806,cpd:C14839,cpd:C14840,cpd:C14847,cpd:C14848,cpd:C14851,cpd:C14852,cpd:C14855,cpd:C14856,cpd:C14857,cpd:C14858,cpd:C14859,cpd:C14861,cpd…		path:ath00480	ko:K00799	GO:0009407,GO:0005737	not done	PWY-6842	glutathione S-transferase F4	protein_coding	ATGSTF4	387	No	A01	-	No	Yes	470268	470268	470268				Bra032578	Bra032578	Bra032578	Tp1g01940	Tp6g02440		Tp1g01940	Tp1g01940	Tp1g01940	AA_scaffold1173_29	AA_scaffold905_33									Th07789	Th07789
AT1G02952										GO:0008150,GO:0005575,GO:0003674	not done		other RNA	other_rna	N/A	No	No	A01	-	No	No
AT1G02960										GO:0005634	not done		unknown protein	protein_coding	N/A	No	No	A01	-	No	No	470271	470271	470271				Bra030516	Bra030516	Bra030516	Tp1g01950			Tp1g01950	Tp1g01950	Tp1g01950	AA_scaffold1173_27			AA_scaffold1173_27	AA_scaffold1173_27	AA_scaffold1173_27					Th27521	Th27521
AT1G02965										GO:0003674,GO:0009507,GO:0008150	not done		unknown protein	protein_coding	N/A	No	No	A01	-	No	No
AT1G02970									ko:K06632	GO:0005515,GO:0000076,GO:0007050,GO:0004672,GO:0005634	not done		WEE1 kinase homolog	protein_coding	ATWEE1	No	No	A01	-	No	No	918959	887446	887446		Bra032577	Bra030517	Bra032577	Bra032577	Bra032577	Tp1g01960			Tp1g01960	Tp1g01960	Tp1g01960	AA_scaffold1173_26			AA_scaffold1173_26	AA_scaffold1173_26	AA_scaffold1173_26	Th07788				Th07788	Th07788	evm.model.supercontig_52.109
AT1G02980							md:ath_M00381	path:ath04120,path:ath04141	ko:K03347	GO:0005515,GO:0009941,GO:0019005	not done		cullin 2	protein_coding	ATCUL2	No	No	A01	A01N070	No	Yes	311398	311398	311398	Bra033363	Bra032576					Tp1g01970	Tp6g02480		Tp1g01970			AA_scaffold905_37						Th07787	Th08225
AT1G02990										GO:0005634,GO:0008150,GO:0003674	not done		BEST Arabidopsis thaliana protein match is: CW-type Zinc Finger (TAIR:AT3G62900.1)	protein_coding	N/A	No	No	A01	-	B01N112a	No	909961	878448	878448		Bra032575					Tp1g01980			Tp1g01980	Tp1g01980	Tp1g01980	AA_scaffold1173_25			AA_scaffold1173_25	AA_scaffold1173_25	AA_scaffold1173_25				Th27523	Th27523	Th27523
AT1G03000								path:ath04146	ko:K13339	GO:0016558,GO:0009507,GO:0006635,GO:0005515	not done		peroxin 6	protein_coding	PEX6	No	No	A01	-	No	No	470277	470277	470277	Bra033364	Bra032565		Bra032565	Bra032565	Bra032565				Tp1g01990	Tp1g01990	Tp1g01990	AA_scaffold1173_24			AA_scaffold1173_24	AA_scaffold1173_24	AA_scaffold1173_24	Th08221			Th27524	Th27524	Th27524
AT1G03010										GO:0005886,GO:0009860	not done		Phototropic-responsive NPH3 family protein	protein_coding	N/A	No	No	A01	-	B01N113a	No	311401	311401	311401	Bra033365	Bra032571		Bra032564	Bra033365	Bra033365	Tp1g02000			Tp1g02000	Tp1g02000	Tp1g02000	AA_scaffold1173_22			AA_scaffold1173_22	AA_scaffold1173_22	AA_scaffold1173_22				Th27525	Th27525	Th27525
AT1G03020										GO:0005575	not done		Thioredoxin superfamily protein	protein_coding	N/A	No	No	A01	-	B01N114a	No	918965	887452	887452	Bra033366	Bra032563			Bra033366	Bra033366	Tp1g02010			Tp1g02010	Tp1g02010	Tp1g02010	AA_scaffold1173_21				AA_scaffold1173_21	AA_scaffold1173_21	Th07786				Th07786	Th07786
AT1G03022										GO:0005739,GO:0008150,GO:0003674	not done		unknown protein	protein_coding	N/A	No	No	A01	-	No	No
AT1G03030										GO:0005737,GO:0009507	not done		P-loop containing nucleoside triphosphate hydrolases superfamily protein	protein_coding	N/A	No	Yes	A01	-	No	Yes	470280	470280	470280	Bra033367			Bra033367	Bra033367	Bra033367	Tp1g02020			Tp1g02020	Tp1g02020	Tp1g02020	AA_scaffold1173_20			AA_scaffold1173_20	AA_scaffold1173_20	AA_scaffold1173_20	Th07785				Th07785	Th07785	evm.model.supercontig_52.92
AT1G03040										GO:0005634,GO:0003700	not done		basic helix-loop-helix (bHLH) DNA-binding superfamily protein	protein_coding	N/A	No	Yes	A01	A01N071	No	Yes	470281	470281	470281	Bra033368			Bra033368	Bra033368	Bra033368	Tp1g02030	Tp6g02500		Tp1g02030	Tp1g02030	Tp1g02030	AA_scaffold1173_19	AA_scaffold905_38					Th07783			Th07783
AT1G03050										GO:0005634	not done		ENTH/ANTH/VHS superfamily protein	protein_coding	N/A	No	Yes	A01	A01N072	No	Yes	470282	470282	470282	Bra033369	Bra032561	Bra030518	Bra032561	Bra032561	Bra032561	Tp1g02040	Tp6g02560		Tp1g02040	Tp1g02040	Tp1g02040	AA_scaffold1173_18	AA_scaffold905_43			AA_scaffold1173_18	AA_scaffold1173_18	Th07780				Th07780	Th07780
AT1G03055										GO:0010223,GO:1901601,GO:0009536,GO:0003674,GO:0005634	not done		unknown protein	protein_coding	AtD27	No	No	A01	-	No	No	470283	470283	470283		Bra032560		Bra032560	Bra032560	Bra032560	Tp1g02050			Tp1g02050	Tp1g02050	Tp1g02050	AA_scaffold1173_17			AA_scaffold1173_17	AA_scaffold1173_17	AA_scaffold1173_17	Th07779				Th07779	Th07779
AT1G03060										GO:0010090,GO:0007033,GO:0009825,GO:0009737,GO:0005634	not done		Beige/BEACH domain ;WD domain, G-beta repeat protein	protein_coding	SPI	No	No	A01	A01N073	No	Yes	311407	311407	311407	Bra033370	Bra032559		Bra033370	Bra033370	Bra033370	Tp1g02060	Tp6g02580		Tp1g02060	Tp1g02060	Tp1g02060	AA_scaffold1173_16			AA_scaffold1173_16	AA_scaffold1173_16	AA_scaffold1173_16				Th27531	Th27531	Th27531
AT1G03070										GO:0008150,GO:0016595	not done		Bax inhibitor-1 family protein	protein_coding	N/A	No	No	A01	A01N074	No	Yes	470286	470286	470286	Bra033373			Bra033373	Bra033373	Bra033373	Tp1g02070	Tp6g02610		Tp1g02070	Tp1g02070	Tp1g02070	AA_scaffold1173_15						Th07778				Th27535	Th27535
AT1G03080										GO:0005886,GO:0008150,GO:0003674	not done		kinase interacting (KIP1-like) family protein	protein_coding	NET1D	No	No	A01	A01N075	No	Yes	470287	470287	470287		Bra032558		Bra032558	Bra032558	Bra032558	Tp1g02080			Tp1g02080	Tp1g02080	Tp1g02080	AA_scaffold1173_14	AA_scaffold905_47		AA_scaffold1173_14	AA_scaffold1173_14	AA_scaffold1173_14	Th07776			Th27537	Th27537	Th27537
AT1G03090						cpd:C00002,cpd:C00008,cpd:C00009,cpd:C00288,cpd:C03069,cpd:C03231	md:ath_M00036	path:ath00280,path:ath01100	ko:K01968	GO:0050897,GO:0005739,GO:0006552,GO:0004485,GO:0022626	not done	LEU-DEG2-PWY	methylcrotonyl-CoA carboxylase alpha chain, mitochondrial / 3-methylcrotonyl-CoA carboxylase 1 (MCCA)	protein_coding	MCCA	No	No	A01	-	No	No	470289	470289	470289		Bra032557		Bra032557	Bra032557	Bra032557	Tp1g02090			Tp1g02090	Tp1g02090	Tp1g02090	AA_scaffold6135_7			AA_scaffold6135_7	AA_scaffold6135_7	AA_scaffold6135_7	Th07774			Th07774	Th07774	Th07774
AT1G03100										GO:0005739,GO:0008150,GO:0003674	not done		Pentatricopeptide repeat (PPR) superfamily protein	protein_coding	N/A	No	No	A01	-	No	No							Bra031836	Bra031836	Bra031836	Tp1g02100			Tp1g02100	Tp1g02100	Tp1g02100	AA_scaffold1173_3	AA_scaffold6135_6		AA_scaffold6135_6	AA_scaffold6135_6	AA_scaffold6135_6	Th07773			Th27538	Th07773	Th07773	evm.model.supercontig_52.75
AT1G03103										GO:0016020,GO:0005886,GO:0003674	not done		Bifunctional inhibitor/lipid-transfer protein/seed storage 2S albumin superfamily protein	protein_coding	N/A	No	Yes	A01	-	No	Yes	311412	311412	311412							Tp1g02110			Tp1g02110	Tp1g02110	Tp1g02110	AA_scaffold6135_5												evm.model.supercontig_52.54
AT1G03106										GO:0003674,GO:0005739,GO:0008150	not done		unknown protein	protein_coding	N/A	No	No	A01	-	No	No
AT1G03110									ko:K15443	GO:0006400,GO:0008618,GO:0005737	not done		Transducin/WD40 repeat-like superfamily protein	protein_coding	AtTRM82	No	No	A01	-	No	No	918976	887463	887463	Bra033374	Bra032523	Bra030519		Bra030519	Bra030519	Tp1g02120	Tp6g02690		Tp1g02120	Tp1g02120	Tp1g02120	AA_scaffold905_51	AA_scaffold6135_4		AA_scaffold6135_4	AA_scaffold6135_4	AA_scaffold6135_4	Th07772	Th08227		Th07772	Th07772	Th07772	evm.model.supercontig_52.53
AT1G03120										GO:0009845,GO:0006873,GO:0010226,GO:0005730,GO:0005634,GO:0005737	not done		responsive to abscisic acid 28	protein_coding	ATRAB28	No	Yes	A01	-	No	Yes	909976	878463	878463	Bra033375			Bra033375	Bra033375	Bra033375	Tp1g02130			Tp1g02130	Tp1g02130	Tp1g02130	AA_scaffold6135_3						Th16063				Th16063	Th16063
AT1G03130							md:ath_M00163	path:ath00195,path:ath01100	ko:K02692	GO:0009941,GO:0009534,GO:0003674,GO:0009507,GO:0009535,GO:0009579,GO:0016020	not done	PWY-101	photosystem I subunit D-2	protein_coding	PSAD-2	No	No	A01	A01N076	No	Yes	918978	887465	887465							Tp1g02150	Tp6g02800		Tp1g02150	Tp1g02150	Tp1g02150							Th16059	Th08228		Th08228	Th16059	Th16059
AT1G03140								path:ath03040	ko:K12817	GO:0005634	not done		splicing factor Prp18 family protein	protein_coding	N/A	No	No	A01	-	No	No	918979	887466	887466		Bra032556	Bra030520	Bra030520	Bra032556	Bra032556	Tp1g02160			Tp1g02160	Tp1g02160	Tp1g02160	AA_scaffold6135_2			AA_scaffold6135_2	AA_scaffold6135_2	AA_scaffold6135_2	Th16058	Th08229		Th08229	Th08229	Th08229	evm.model.supercontig_52.45
AT1G03150									ko:K00670	GO:0005575	not done		Acyl-CoA N-acyltransferases (NAT) superfamily protein	protein_coding	N/A	No	No	A01	-	No	No	918980	887467	887467				Bra033377	Bra033377	Bra033377							AA_scaffold6135_1				AA_scaffold6135_1	AA_scaffold6135_1	Th08230				Th27542	Th27542	evm.model.supercontig_52.44
AT1G03160										GO:0010027,GO:0010228,GO:0031969,GO:0009507	not done		FZO-like	protein_coding	FZL	No	No	A01	-	No	No	470295	470295	470295			Bra030522	Bra030522	Bra030522	Bra030522	Tp1g02180			Tp1g02180	Tp1g02180	Tp1g02180				AA_C190957_3	AA_C190957_3	AA_C190957_3	Th16056				Th16056	Th16056	evm.model.supercontig_52.38
AT1G03170										GO:0010075,GO:0005634,GO:0003674	not done		Protein of unknown function (DUF3049)	protein_coding	FAF2	No	No	A01	A01N077	No	Yes	918982	887469	887469	Bra033378		Bra030523	Bra030523	Bra033378	Bra033378	Tp1g02190	Tp6g02840		Tp1g02190	Tp1g02190	Tp1g02190					AA_C190957_2	AA_C190957_2	Th16055
AT1G03180										GO:0003674,GO:0005739,GO:0005634,GO:0008150	not done		unknown protein	protein_coding	N/A	No	No	A01	-	No	No	470297	470297	470297							Tp1g02200			Tp1g02200	Tp1g02200	Tp1g02200							Th16054				Th16054	Th16054	evm.model.supercontig_52.28
AT1G03190							md:ath_M00290	path:ath03022,path:ath03420	ko:K10844	GO:0009408,GO:0009411,GO:0006281,GO:0005515,GO:0005634	not done		RAD3-like DNA-binding helicase protein	protein_coding	ATXPD	No	No	A01	-	No	No	470299	470299	470299			Bra030524	Bra030524	Bra030524	Bra030524	Tp1g02210			Tp1g02210	Tp1g02210	Tp1g02210				AA_C190957_1	AA_C190957_1	AA_C190957_1				Th27544	Th27544	Th27544	evm.model.supercontig_52.27
AT1G03200										GO:0003674,GO:0008150,GO:0005575	not done		unknown protein	protein_coding	N/A	19	No	A01	-	No	Yes
AT1G03210									ko:K06998	GO:0005634	not done		Phenazine biosynthesis PhzC/PhzF protein	protein_coding	N/A	No	No	A01	A01N078	No	Yes	311422	311422	311422				Bra033379	Bra033379	Bra033379	Tp6g02890						AA_scaffold905_53			AA_C181059_2	AA_C181059_2	AA_C181059_2	Th16049	Th08234
AT1G03220										GO:0005886,GO:0009651,GO:0005576,GO:0016020,GO:0005618,GO:0009506,GO:0005794,GO:0009505	not done		Eukaryotic aspartyl protease family protein	protein_coding	N/A	20	No	A01	-	No	Yes	470302	470302	470302		Bra032555	Bra030526	Bra032555	Bra032555	Bra032555				Tp1g02220	Tp1g02220	Tp1g02220				AA_scaffold6532_1	AA_scaffold6532_1	AA_scaffold6532_1				Th16051	Th16052	Th16052
AT1G03230										GO:0005886,GO:0009651,GO:0005576,GO:0005618,GO:0005794,GO:0009505	not done		Eukaryotic aspartyl protease family protein	protein_coding	N/A	20	No	A01	-	No	Yes										Tp1g02230															Th27546			evm.model.supercontig_52.14
AT1G03240										GO:0003674,GO:0008150	not done		unknown protein	protein_coding	N/A	19	No	A01	-	No	Yes
AT1G03250										GO:0005634,GO:0008150,GO:0003674	not done		unknown protein	protein_coding	N/A	No	No	A01	-	No	No	470303	470303	470303	Bra033380			Bra033380	Bra033380	Bra033380	Tp1g02240			Tp1g02240	Tp1g02240	Tp1g02240				AA_C181059_3	AA_C181059_3	AA_C181059_3	Th16047				Th16047	Th16047
AT1G03260										GO:0005886,GO:0005829	not done		SNARE associated Golgi protein family	protein_coding	N/A	No	No	A01	-	No	No	918991	887478	887478		Bra032553		Bra032553	Bra032553	Bra032553	Tp1g02260			Tp1g02260						AA_scaffold3097_1			Th16045				Th16045	Th16045
AT1G03270									ko:K16302	GO:0008150,GO:0003674,GO:0005886	not done		CBS domain-containing protein with a domain of unknown function (DUF21)	protein_coding	N/A	No	No	A01	-	No	No	311427	311427	311427	Bra033381	Bra032552		Bra033381	Bra032552	Bra032552	Tp1g02270			Tp1g02270	Tp1g02270	Tp1g02270				AA_scaffold3097_3	AA_scaffold3097_3	AA_scaffold3097_3	Th16044			Th16044	Th16044	Th16044
AT1G03280								path:ath03022	ko:K03136	GO:0005634	not done		Transcription factor TFIIE, alpha subunit	protein_coding	N/A	No	No	A01	-	No	No	918994	887481	887481							Tp1g02280			Tp1g02280	Tp1g02280	Tp1g02280	AA_scaffold905_62			AA_scaffold3097_4	AA_scaffold3097_4						Th04271	Th04271
AT1G03290										GO:0003674,GO:0005576,GO:0008150	not done		unknown protein	protein_coding	N/A	No	No	A01	A01N080	No	Yes	470307	470307	470307	Bra033382			Bra033382	Bra033382	Bra033382	Tp1g02290	Tp6g02920		Tp1g02290	Tp1g02290	Tp1g02290						AA_scaffold3097_4	Th16043				Th16043	Th16043
AT1G03300										GO:0005634,GO:0008150	not done		DOMAIN OF UNKNOWN FUNCTION 724 1	protein_coding	ATDUF1	No	Yes	A01	-	No	Yes	311431	311431	311431
AT1G03310										GO:0019156,GO:0010021,GO:0009507	not done		debranching enzyme 1	protein_coding	AtBE2	No	No	A01	-	No	No	470308	470308	470308	Bra033388		Bra030528	Bra030528	Bra033388	Bra033388	Tp1g02300			Tp1g02300	Tp1g02300	Tp1g02300				AA_scaffold3097_7	AA_scaffold3097_7	AA_scaffold3097_7	Th16041				Th16041
AT1G03320										GO:0003674,GO:0005634,GO:0008150	not done		unknown protein	protein_coding	N/A	No	No	A01	-	No	No	470310	470310	470310	Bra033389				Bra033389	Bra033389	Tp1g02310				Tp1g02310	Tp1g02310							Th16040
AT1G03330							md:ath_M00396_md:ath_M00397	path:ath03018,path:ath03040	ko:K12621	GO:0005634,GO:0005829,GO:0003674	not done		Small nuclear ribonucleoprotein family protein	protein_coding	LSM2	No	No	A01	-	No	No	470311	470311	470311			Bra030529	Bra030529	Bra030529	Bra030529	Tp1g02320			Tp1g02320	Tp1g02320	Tp1g02320							Th16039			Th16039	Th16039	Th16039
AT1G03340										GO:0003674,GO:0005739,GO:0008150	not done		unknown protein	protein_coding	N/A	No	No	A01	A01N081	No	Yes	919001	887488	887488	Bra033390						Tp1g02330	Tp6g02950		Tp1g02330	Tp1g02330	Tp1g02330	AA_scaffold905_63						Th16038	Th08235
AT1G03350										GO:0008150,GO:0003674,GO:0005737	not done		BSD domain-containing protein	protein_coding	N/A	No	No	A01	-	No	No	470313	470313	470313	Bra033391		Bra030530	Bra030530	Bra033391	Bra033391	Tp1g02350			Tp1g02350	Tp1g02350	Tp1g02350				AA_scaffold3097_5	AA_scaffold3097_5	AA_scaffold3097_5	Th16036	Th08237			Th16036	Th16036
AT1G03360							md:ath_M00390_md:ath_M00391	path:ath03018	ko:K03679	#N/A	GO:0006139,GO:0006412,GO:0006996,GO:0007275,GO:0008152,GO:0009058,GO:0009059,GO:0009790,GO:0009793,GO:0009987,GO:0010467,GO:0016043,GO:0016070,GO:0034645,GO:0034960,GO:0034961,GO:0043170,GO:0043283,GO:0043284,GO:0044237,GO:0044238,GO:0044249,GO:0044260		ribosomal RNA processing 4	protein_coding	ATRRP4	No	No	A01	-	No	No	470314	470314	470314	Bra033392		Bra030531	Bra033392	Bra033392	Bra033392	Tp1g02360			Tp1g02360	Tp1g02360	Tp1g02360				AA_scaffold3097_8	AA_scaffold3097_8	AA_scaffold3097_8	Th16034	Th08238			Th08238	Th08238
AT1G03365										GO:0005634	not done		RING/U-box superfamily protein	protein_coding	N/A	No	No	A01	-	No	No							Bra033393			Tp1g02370	Tp6g03040		Tp1g02370	Tp1g02370	Tp1g02370	AA_scaffold905_67			AA_scaffold3097_9	AA_scaffold3097_9	AA_scaffold3097_9	Th16032
AT1G03370										GO:0005634,GO:0008150	not done		C2 calcium/lipid-binding and GRAM domain containing protein	protein_coding	N/A	No	Yes	A01	A01N082	No	Yes	919005	887492	887492	Bra033393			Bra024912	Bra024912	Bra024912				Tp2g12480	Tp2g12480	Tp2g12480				AA_scaffold1368_1	AA_scaffold1368_1	AA_scaffold1368_1	Th08269			Th01636	Th01636	Th01636
AT1G03380										GO:0042594,GO:0003674	not done		homolog of yeast autophagy 18 (ATG18) G	protein_coding	ATATG18G	No	No	A01	-	No	No	333664	333664	333664	Bra033394			Bra033394	Bra033394	Bra033394	Tp1g02380			Tp1g02380	Tp1g02380	Tp1g02380				AA_scaffold3097_10	AA_scaffold3097_10	AA_scaffold3097_10	Th16031			Th16031	Th16031	Th16031
AT1G03390										GO:0005737	not done		HXXXD-type acyl-transferase family protein	protein_coding	N/A	No	Yes	A01	-	No	Yes	919007	887494	887494	Bra033395			Bra033395	Bra033395	Bra033395	Tp1g02390			Tp1g02390	Tp1g02390	Tp1g02390					AA_scaffold3097_11	AA_scaffold3097_11					Th09596	Th09596
AT1G03400										GO:0005737,GO:0009815	not done	PWYQT-4471	2-oxoglutarate (2OG) and Fe(II)-dependent oxygenase superfamily protein	protein_coding	N/A	144	Yes	A01	-	No	Yes
AT1G03410										GO:0005737	not done	PWYQT-4471	2-oxoglutarate (2OG) and Fe(II)-dependent oxygenase superfamily protein	protein_coding	2A6	144	Yes	A01	-	No	Yes													Tp7g03810	Tp7g03810	Tp7g03810
AT1G03420										#N/A	not availlable		transposable element gene	transposable_element_gene	Sadhu4-2	No	No	A01	-	No	No
AT1G03430								path:ath04075	ko:K14490	GO:0005634,GO:0005737,GO:0009927,GO:0043424,GO:0009736,GO:0000160,GO:0080036	not done		histidine-containing phosphotransfer factor 5	protein_coding	AHP5	No	No	A01	-	No	No	919008	887495	887495	Bra033398			Bra033398	Bra033398	Bra033398	Tp1g02400			Tp1g02400	Tp1g02400	Tp1g02400				AA_scaffold3097_12	AA_scaffold3097_12	AA_scaffold3097_12	Th16030
AT1G03440			LRR							GO:0007165,GO:0005739	not done		Leucine-rich repeat (LRR) family protein	protein_coding	N/A	No	No	A01	A01N083	No	Yes	470318	470318	470318	Bra033399		Bra030532	Bra030532	Bra030532	Bra030532	Tp1g02410	Tp6g03050		Tp1g02410	Tp1g02410	Tp1g02410	AA_scaffold905_68			AA_scaffold3097_13	AA_scaffold3097_13	AA_scaffold3097_13	Th16029				Th27551	Th27551
AT1G03445								path:ath04075	ko:K14501	GO:0004722,GO:0005634,GO:0032880,GO:0005515,GO:0009742	not done		Serine/threonine protein phosphatase family protein	protein_coding	BSU1	No	No	A01	A01N084	No	Yes	470319	470319	470319							Tp6g03110						AA_scaffold905_71	AA_scaffold4951_31					Th16027
AT1G03457									ko:K13207	GO:0008150	not done		RNA-binding (RRM/RBD/RNP motifs) family protein	protein_coding	N/A	No	No	A01	A01N085	No	Yes	470321	470321	470321	Bra033400			Bra033400	Bra033400	Bra033400	Tp1g02420	Tp6g03140		Tp1g02420	Tp1g02420	Tp1g02420	AA_scaffold905_74						Th16024
AT1G03470										GO:0031965,GO:0005774,GO:0005884,GO:0003674,GO:0005634,GO:0008150	not done		Kinase interacting (KIP1-like) family protein	protein_coding	NET3A	No	No	A01	A01N086	No	Yes	470323	470323	470323	Bra033401	Bra032551		Bra032551	Bra033401	Bra033401	Tp1g02430	Tp6g03200		Tp1g02430	Tp1g02430	Tp1g02430	AA_scaffold905_80				AA_scaffold3097_15	AA_scaffold3097_15
AT1G03475						cpd:C00001,cpd:C00007,cpd:C00011,cpd:C01079,cpd:C03263		path:ath00860,path:ath01100,path:ath01110	ko:K00228	GO:0009570,GO:0004109,GO:0009536,GO:0033014,GO:0009507,GO:0048046	not done	CHLOROPHYLL-SYN,HEME-BIOSYNTHESIS-II	Coproporphyrinogen III oxidase	protein_coding	ATCPO-I	No	No	A01	-	No	No	919013	887500	887500	Bra033402	Bra032550		Bra032550	Bra032550	Bra032550	Tp1g02440	Tp6g03240		Tp1g02440	Tp1g02440	Tp1g02440	AA_scaffold905_84						Th08240			Th27563	Th27563	Th27563
AT1G03490										GO:0003700	not done		NAC domain containing protein 6	protein_coding	ANAC006	No	No	A01	-	No	No	311447	311447	311447					Bra033406	Bra004579
AT1G03495										GO:0005737	not done	PWY-5139,PWY-5268,PWY-5284	HXXXD-type acyl-transferase family protein	protein_coding	N/A	No	No	A01	-	No	No	470369						Bra030550
AT1G03502										GO:0000154,GO:0005732,GO:0003674	not done		snoRNA	small_nucleolar_rna	N/A	No	No	A01	-	No	No
AT1G03506										GO:0005732,GO:0000154,GO:0003674	not done		snoRNA	small_nucleolar_rna	N/A	No	No	A01	-	No	No
AT1G03510										GO:0005739,GO:0008150	not done		Tetratricopeptide repeat (TPR)-like superfamily protein	protein_coding	N/A	22	No	A01	-	No	Yes	919017	887504	887504				Bra030533	Bra030533	Bra030533										AA_scaffold4951_31	AA_scaffold4951_31						Th27566	Th27566
AT1G03515										GO:0006414,GO:0030533,GO:0005575	not done		pre-tRNA	pre_trna	N/A	No	No	A01	-	No	No
AT1G03520										GO:0005634,GO:0016757	not done		Core-2/I-branching beta-1,6-N-acetylglucosaminyltransferase family protein	protein_coding	N/A	No	No	A01	A01N087	No	Yes	919018	887505	887505	Bra033408			Bra033408	Bra033408		Tp1g02450	Tp6g03370		Tp1g02450	Tp1g02450	Tp1g02450										Th27567	Th27567	Th27567
AT1G03530									ko:K14763	GO:0005634,GO:0009506	not done		nuclear assembly factor 1	protein_coding	ATNAF1	No	No	A01	-	No	No	311450	311450	311450						Bra033408	Tp1g02460			Tp1g02460	Tp1g02460	Tp1g02460						AA_scaffold4951_31					Th27568	Th27568
AT1G03540										GO:0008150,GO:0005739	not done		Pentatricopeptide repeat (PPR-like) superfamily protein	protein_coding	N/A	22	No	A01	-	No	Yes	919020	887507	887507	Bra033410		Bra030534	Bra030534	Bra030534	Bra030534				Tp1g02470	Tp1g02470	Tp1g02470				AA_scaffold4951_30	AA_scaffold4951_30	AA_scaffold4951_30					Th27569	Th27569
AT1G03545										GO:0008150,GO:0005575,GO:0003674	not done		Potential natural antisense gene, locus overlaps with AT1G03550	other_rna	N/A	No	No	A01	-	No	No
AT1G03550										GO:0005886	not done		Secretory carrier membrane protein (SCAMP) family protein	protein_coding	AtSCAMP4	No	No	A01	-	No	No	470330	470330	470330	Bra033409	Bra032549	Bra030535	Bra030535	Bra030535	Bra030535	Tp1g02480			Tp1g02480	Tp1g02480	Tp1g02480	AA_scaffold4951_29			AA_scaffold4951_29	AA_scaffold4951_29	AA_scaffold4951_29	Th16008				Th27570	Th27570
AT1G03560										GO:0008150,GO:0005739	not done		Pentatricopeptide repeat (PPR-like) superfamily protein	protein_coding	N/A	No	No	A01	-	No	No	311453	311453	311453				Bra033410	Bra033410	Bra033410				Tp1g02490	Tp1g02490	Tp1g02490					AA_scaffold4951_28	AA_scaffold4951_28	Th08273				Th27572	Th27572
AT1G03570										GO:0006414,GO:0030533,GO:0005575	not done		pre-tRNA	pre_trna	N/A	No	Yes	A01	-	No	Yes
AT1G03580										#N/A	not availlable		pseudogene, meprin and TRAF homology (MATH) domain protein -related, weak similarity to ubiquitin-specific protease 12 (Arabidopsis thaliana) GI:11993471	pseudogene	N/A	No	No	A01	-	No	No
AT1G03590										GO:0005886	not done		Protein phosphatase 2C family protein	protein_coding	N/A	No	No	A01	-	No	No	910021	878508	878508	Bra033411		Bra030536	Bra030536	Bra030536	Bra030536	Tp6g03470			Tp1g02500	Tp1g02500	Tp1g02500							Th16005
AT1G03600								path:ath00195,path:ath01100	ko:K08902	GO:0010206,GO:0009534,GO:0009543,GO:0009507,GO:0009535,GO:0009579,GO:0003674	not done		photosystem II family protein	protein_coding	PSB27	No	Yes	A01	-	No	Yes	470332	470332	470332	Bra033412		Bra030537	Bra033412	Bra033412	Bra033412	Tp1g02510			Tp1g02510	Tp1g02510	Tp1g02510	AA_scaffold4951_27				AA_scaffold4951_27	AA_scaffold4951_27	Th16004				Th16004	Th16004
AT1G03610										GO:0003674,GO:0005634,GO:0008150	not done		Protein of unknown function (DUF789)	protein_coding	N/A	No	No	A01	A01N088	No	Yes	470333	470333	470333	Bra033413		Bra030538	Bra030538	Bra033413	Bra033413	Tp1g02520	Tp6g03480		Tp1g02520	Tp1g02520	Tp1g02520	AA_scaffold905_98	AA_scaffold4951_26		AA_scaffold4951_26	AA_scaffold4951_26	AA_scaffold4951_26	Th08247
AT1G03620										GO:0003674,GO:0005737	not done		ELMO/CED-12 family protein	protein_coding	N/A	No	Yes	A01	-	No	Yes	910024	878511	878511	Bra033414		Bra030539	Bra030539	Bra033414	Bra033414	Tp1g02530			Tp1g02530	Tp1g02530	Tp1g02530	AA_scaffold4951_25			AA_scaffold4951_25	AA_scaffold4951_25	AA_scaffold4951_25	Th16003				Th16003	Th16003
AT1G03630						cpd:C00005,cpd:C00006,cpd:C00080,cpd:C02139,cpd:C02880,cpd:C11831,cpd:C11832		path:ath00860,path:ath01100,path:ath01110	ko:K00218	GO:0009941,GO:0009534,GO:0003959,GO:0015995,GO:0016630,GO:0009507,GO:0009535	not done	CHLOROPHYLL-SYN,PWY-5188	protochlorophyllide oxidoreductase C	protein_coding	POR C	No	No	A01	-	No	No	470335	470335	470335	Bra033415		Bra030540	Bra030540	Bra033415	Bra033415	Tp1g02540			Tp1g02540	Tp1g02540	Tp1g02540	AA_scaffold4951_24				AA_scaffold4951_24	AA_scaffold4951_24	Th16002			Th16002	Th16002	Th16002
AT1G03640										GO:0006414,GO:0030533,GO:0005575	not done		pre-tRNA	pre_trna	N/A	No	Yes	A01	-	No	Yes
AT1G03650										GO:0005737	not done		Acyl-CoA N-acyltransferases (NAT) superfamily protein	protein_coding	N/A	No	No	A01	-	No	No	311459	311459	311459		Bra032548		Bra032548	Bra032548	Bra032548	Tp1g02550			Tp1g02550	Tp1g02550	Tp1g02550	AA_scaffold4951_23				AA_scaffold4951_23	AA_scaffold4951_23	Th15999				Th15999	Th15999
AT1G03660										GO:0003674,GO:0008150	not done		Ankyrin-repeat containing protein	protein_coding	N/A	No	No	A01	-	No	No								Bra000801	Bra000801					Tp6g04300	Tp6g04300
AT1G03670										GO:0008150,GO:0005575,GO:0003674	not done		ankyrin repeat family protein	protein_coding	N/A	No	No	A01	A01N091	No	Yes	919055									Tp6g03520			Tp6g04290	Tp6g04290	Tp6g04290	AA_scaffold905_99						Th15998	Th08249
AT1G03680									ko:K03671	GO:0009941,GO:0009570,GO:0009409,GO:0006979,GO:0043085,GO:0008047,GO:0004857,GO:0043086,GO:0006109,GO:0009507,GO:0048046,GO:0009579,GO:0010319	not done		thioredoxin M-type 1	protein_coding	ATHM1	No	No	A01	-	No	No	470338	470338	470338		Bra032547		Bra032547			Tp1g02560	Tp6g03540		Tp1g02560	Tp1g02560	Tp1g02560	AA_scaffold905_102	AA_scaffold4951_22			AA_scaffold4951_22	AA_scaffold4951_22				Th15998	Th27577	Th27577
AT1G03687										GO:0003674,GO:0008150	not done		DTW domain-containing protein	protein_coding	N/A	No	No	A01	-	No	No	910029	878516	878516				Bra032546	Bra032546	Bra032546	Tp1g02570			Tp1g02570	Tp1g02570	Tp1g02570	AA_scaffold905_103	AA_scaffold4951_21		AA_scaffold4951_21	AA_scaffold4951_21	AA_scaffold4951_21	Th08250			Th08250	Th08250	Th08250
AT1G03700										GO:0008150,GO:0003674	not done		Uncharacterised protein family (UPF0497)	protein_coding	N/A	No	No	A01	A01N093	No	Yes	470341	470341	470341	Bra015256			Bra015256	Bra015256	Bra015256	Tp1g02580	Tp6g03550		Tp1g02580	Tp1g02580	Tp1g02580						AA_scaffold905_103	Th08251				Th08251	Th08251
AT1G03710										GO:0005634	not done		Cystatin/monellin superfamily protein	protein_coding	N/A	No	No	A01	-	No	No	470343	470343	470343					Bra015258	Bra015258	Tp6g03580										AA_scaffold4412_31	AA_scaffold4412_31
AT1G03720										GO:0005575	not done		Cysteine proteinases superfamily protein	protein_coding	N/A	No	No	A01	-	No	No	311464	311464	311464					Bra015259	Bra015259													Th13286
AT1G03730										GO:0003674,GO:0009507,GO:0008150	not done		unknown protein	protein_coding	N/A	No	No	A01	A01N094	No	Yes	470345	470345	470345		Bra032545		Bra032545			Tp1g02590	Tp6g03590		Tp1g02590	Tp1g02590	Tp1g02590	AA_scaffold905_105						Th15995
AT1G03740										GO:0005634	not done		Protein kinase superfamily protein	protein_coding	N/A	No	No	S01	S01N001	No	Yes				Bra015260				Bra015260	Bra015260	Tp1g02600			Tp1g02600	Tp1g02600	Tp1g02600	AA_scaffold905_106	AA_scaffold4951_18			AA_scaffold3097_33	AA_scaffold3097_33	Th13283
AT1G03743										GO:0000154,GO:0005732,GO:0003674	not done		snoRNA	small_nucleolar_rna	N/A	No	No	S01	-	No	No
AT1G03746										GO:0000154,GO:0005732,GO:0003674	not done		snoRNA	small_nucleolar_rna	N/A	No	No	S01	-	No	No
AT1G03750										GO:0005634,GO:0016020	not done		switch 2	protein_coding	CHR9	No	No	S01	-	No	No	910040	878527	878527		Bra032544		Bra032544	Bra032544	Bra032544	Tp1g02610			Tp1g02610	Tp1g02610	Tp1g02610				AA_scaffold3097_32	AA_scaffold3097_32	AA_scaffold3097_32	Th15994	Th08280		Th15994	Th15994	Th15994	evm.model.supercontig_83.60
AT1G03760										GO:0005634	not done		Prefoldin chaperone subunit family protein	protein_coding	N/A	No	No	S01	-	No	No	470349	470349	470349	Bra015261		Bra030541	Bra015261	Bra015261	Bra015261	Tp1g02620			Tp1g02620	Tp1g02620	Tp1g02620					AA_scaffold3097_31	AA_scaffold3097_31	Th15993			Th15993	Th27579	Th27579	evm.model.supercontig_83.62
AT1G03770									ko:K10695	GO:0045814,GO:0035102,GO:0005634,GO:0010077,GO:0045892,GO:0010076,GO:0010492,GO:0001709	not done		RING 1B	protein_coding	ATRING1B	No	No	S01	S01N002	No	Yes	470350	470350	470350	Bra015262						Tp1g02630			Tp1g02630	Tp1g02630	Tp1g02630	AA_scaffold905_107				AA_scaffold3097_30	AA_scaffold3097_30	Th15992	Th08253	Th13280				evm.model.supercontig_83.71
AT1G03780									ko:K16812	GO:0051225,GO:0005634,GO:0005874,GO:0008017,GO:0009941	not done		targeting protein for XKLP2	protein_coding	AtTPX2	No	No	S01	S01N003	No	Yes	470351	470351	470351	Bra015263	Bra032542		Bra015263	Bra015263	Bra015263	Tp1g02640			Tp1g02640	Tp1g02640	Tp1g02640	AA_scaffold905_108			AA_scaffold3097_29	AA_scaffold3097_29	AA_scaffold3097_29	Th15990				Th15990		evm.model.supercontig_83.73
AT1G03790										GO:0010187,GO:0006355,GO:0005634,GO:0003700	not done		Zinc finger C-x8-C-x5-C-x3-H type family protein	protein_coding	SOM	No	No	S01	S01N004	No	Yes	470353	470353	470353	Bra015264		Bra030542	Bra015264	Bra015264	Bra015264	Tp1g02650			Tp1g02650	Tp1g02650	Tp1g02650	AA_scaffold905_109				AA_scaffold3097_27	AA_scaffold3097_27					Th27580	Th27580	evm.model.supercontig_83.75
AT1G03800									ko:K09286	GO:0006355,GO:0003700,GO:0009873,GO:0003677,GO:0005634	not done		ERF domain protein 10	protein_coding	ATERF10	No	No	S01	S01N005	No	Yes	919050	887537	887537							Tp1g03180												Th08281	Th13274					evm.model.supercontig_83.80
AT1G03810							md:ath_M00288	path:ath03030,path:ath03420,path:ath03430,path:ath03440	ko:K07466	GO:0003674,GO:0005634,GO:0008150	not done		Nucleic acid-binding, OB-fold-like protein	protein_coding	N/A	No	No	S01	-	No	No	311471	311471	311471	Bra015268				Bra015268	Bra015268	Tp1g02660			Tp1g02660	Tp1g02660	Tp1g02660					AA_scaffold3097_26	AA_scaffold3097_26							evm.model.supercontig_83.85
AT1G03820										GO:0003674,GO:0009507,GO:0008150	not done		unknown protein	protein_coding	N/A	No	No	S01	-	No	No	919052	887539	887539	Bra015269		Bra030543	Bra015269	Bra015269	Bra015269	Tp1g02670			Tp1g02670	Tp1g02670	Tp1g02670					AA_scaffold3097_25	AA_scaffold3097_25	Th15987				Th15987	Th15987	evm.model.supercontig_83.91
AT1G03830										GO:0005634	not done		guanylate-binding family protein	protein_coding	N/A	No	No	S01	-	No	No						Bra030544	Bra030544	Bra030544	Bra030544	Tp1g02690			Tp1g02680	Tp1g02680	Tp1g02680				AA_scaffold3097_24	AA_scaffold3097_24	AA_scaffold3097_24	Th15984				Th15984	Th15984	evm.model.supercontig_83.100
AT1G03840										GO:0006355,GO:0005634,GO:0005515,GO:0003700	not done		C2H2 and C2HC zinc fingers superfamily protein	protein_coding	MGP	No	No	S01	S01N006	No	Yes	470357	470357	470357				Bra032541	Bra032541	Bra032541	Tp1g02700			Tp1g02700	Tp1g02700	Tp1g02700	AA_scaffold905_118			AA_scaffold905_118
AT1G03850										GO:0050832,GO:0080183,GO:0005739,GO:0009735	not done		Glutaredoxin family protein	protein_coding	ATGRXS13	No	No	S01	-	No	No	470358	470358	470358	Bra015272	Bra032540	Bra030545	Bra015272	Bra032540	Bra032540	Tp1g02710			Tp1g02710	Tp1g02710	Tp1g02710				AA_scaffold3097_23	AA_scaffold3097_23	AA_scaffold3097_23	Th15981				Th15981	Th15981	evm.model.supercontig_165.2
AT1G03860									ko:K17081	GO:0005739,GO:0009536,GO:0008150,GO:0009507,GO:0005773,GO:0005774,GO:0005747,GO:0005618	not done		prohibitin 2	protein_coding	ATPHB2	No	No	S01	S01N007	No	Yes	470361	470361	470361	Bra015273	Bra032539	Bra030546	Bra030546	Bra032539	Bra032539	Tp1g02720	Tp3g33760		Tp1g02720	Tp1g02720	Tp1g02720	AA_scaffold905_120			AA_scaffold3097_21	AA_scaffold3097_21	AA_scaffold3097_21	Th15980	Th08254		Th08254	Th08254	Th08254
AT1G03870										GO:0031225,GO:0005886,GO:0046658	not done		FASCICLIN-like arabinoogalactan 9	protein_coding	FLA9	No	Yes	S01	S01N008	No	Yes	470362	470362	470362	Bra015274			Bra015274	Bra015274	Bra015274	Tp1g02730	Tp3g33750		Tp1g02730	Tp1g02730	Tp1g02730											Th15980	Th15980	evm.model.supercontig_165.4
AT1G03880										GO:0071215,GO:0010431,GO:0045735,GO:0009737,GO:0009845	not done		cruciferin 2	protein_coding	CRB	26	No	S01	S01N009	No	Yes	470363	470363	470363	Bra015275	Bra032538		Bra015275	Bra015275	Bra015275	Tp1g02760			Tp1g02740	Tp1g02740	Tp1g02740	AA_scaffold905_121						Th15979	Th08255					evm.model.supercontig_165.7
AT1G03890										GO:0045735,GO:0010431,GO:0005576,GO:0008150	not done		RmlC-like cupins superfamily protein	protein_coding	N/A	26	No	S01	-	No	Yes	470364	470364	470364				Bra032538	Bra032538	Bra032538											AA_scaffold3097_20	AA_scaffold3097_20					Th08255	Th08255
AT1G03900										GO:0005737,GO:0042626,GO:0006858,GO:0005215	not done		non-intrinsic ABC protein 4	protein_coding	ABCI18	No	No	S01	-	No	No				Bra015277		Bra030548	Bra030548	Bra030548	Bra030548				Tp1g02750	Tp1g02750	Tp1g02750	AA_scaffold905_123			AA_scaffold905_123	AA_scaffold905_123	AA_scaffold905_123	Th15977			Th27589	Th27589	Th27589	evm.model.supercontig_165.15
AT1G03905								path:ath03018	ko:K12608	GO:0005886	not done		P-loop containing nucleoside triphosphate hydrolases superfamily protein	protein_coding	ABCI19	No	No	S01	S01N011	No	Yes	311479	311479					Bra030549	Bra030549	Bra030549					Tp1g02760	Tp1g02760	AA_scaffold905_124			AA_scaffold3097_18	AA_scaffold3097_18	AA_scaffold3097_18	Th15976			Th15976	Th15976	Th15976	evm.model.supercontig_165.17
AT1G03910										GO:0009793,GO:0005634,GO:0003674	not done		EXPRESSED IN: 25 plant structures	protein_coding	N/A	No	No	S01	-	No	No	333714	333714	333714				Bra032537	Bra032537	Bra032537	Tp1g02770			Tp1g02770	Tp1g02770	Tp1g02770				AA_scaffold3097_17	AA_scaffold3097_17	AA_scaffold3097_17				Th14935	Th14935	Th14935
AT1G03920										GO:0005829,GO:0005634,GO:0005886,GO:0016301	not done		Protein kinase family protein	protein_coding	N/A	No	No	S01	-	B17N023b	No	311482	311482	311482	Bra015279			Bra015279	Bra015279	Bra015279	Tp1g02790	Tp1g03260	Tp3g33670	Tp1g02780	Tp1g02780	Tp1g02780	AA_scaffold905_125	AA_scaffold905_182					Th15909	Th15975	Th08284	Th27590	Th27590	Th27590	evm.model.supercontig_165.21
AT1G03930										GO:0004712,GO:0007165,GO:0005737,GO:0005634	not done		dual specificity kinase 1	protein_coding	ADK1	No	No	S01	S01N012	B17N024b	Yes	910061				Bra032536		Bra032536	Bra032536	Bra032536				Tp1g02790							AA_scaffold905_125	AA_scaffold905_125				Th15975	Th15975	Th15975
AT1G03935										GO:0000154,GO:0005732,GO:0003674	not done		snoRNA	small_nucleolar_rna	N/A	No	Yes	S01	-	No	Yes
AT1G03940										GO:0005737	not done	PWY-5139,PWY-5268,PWY-5284	HXXXD-type acyl-transferase family protein	protein_coding	N/A	No	Yes	S01	-	No	Yes		470369	470369					Bra030550	Bra030550							AA_scaffold4951_32				AA_scaffold4951_32	AA_scaffold4951_32					Th16012	Th16012
AT1G03950							md:ath_M00412	path:ath04144	ko:K12192	GO:0016192,GO:0000815	not done		vacuolar protein sorting-associated protein 2.3	protein_coding	VPS2.3	No	No	S01	-	No	No	919070	887557	887557	Bra015280		Bra030552	Bra015280	Bra015280	Bra015280	Tp1g02800			Tp1g02800	Tp1g02800	Tp1g02800	AA_scaffold4951_33			AA_scaffold4951_33			Th15974				Th15974	Th15974	evm.model.supercontig_165.24
AT1G03960								path:ath03015	ko:K11583	GO:0005634,GO:0008150	not done		Calcium-binding EF hand family protein	protein_coding	N/A	No	No	S01	S01N013	No	Yes	470372	470372	470372				Bra030551	Bra030551	Bra030551							AA_scaffold905_126	AA_scaffold4951_34		AA_scaffold4951_34			Th15973						evm.model.supercontig_165.25
AT1G03970								path:ath04075	ko:K14432	GO:0003677,GO:0043565,GO:0005634,GO:0009507,GO:0003700	not done		G-box binding factor 4	protein_coding	GBF4	No	No	S01	S01N014	No	Yes	470374	470374	470374					Bra015281	Bra015281							AA_scaffold905_127	AA_scaffold4951_35			AA_scaffold4951_35	AA_scaffold4951_35
AT1G03980									ko:K05941	GO:0046938,GO:0016756,GO:0009507	not done	PWY-6745	phytochelatin synthase 2	protein_coding	ATPCS2	No	No	S01	S01N015	No	Yes	333720	333720	333720		Bra032535		Bra032535	Bra032535	Bra032535	Tp1g02810			Tp1g02810	Tp1g02810	Tp1g02810	AA_scaffold905_128	AA_scaffold4951_36					Th15972	Th08258					evm.model.supercontig_165.31
AT1G03982										GO:0005634,GO:0008150,GO:0003674	not done		PAK-box/P21-Rho-binding family protein	protein_coding	N/A	No	No	S01	-	No	No	910067	878554	878554	Bra015282			Bra015282	Bra015282	Bra015282	Tp1g02820	Tp1g03280	Tp3g33650	Tp1g02820	Tp1g02820	Tp1g02820	AA_scaffold905_185	AA_scaffold4951_37	AA_scaffold4951_80				Th15904	Th08287	Th13270
AT1G03990										GO:0046577,GO:0055114	not done		Long-chain fatty alcohol dehydrogenase family protein	protein_coding	N/A	No	No	S01	-	B17N029b	No	470376	470376	470376	Bra015283				Bra015283	Bra015283	Tp1g02830			Tp1g02830	Tp1g02830	Tp1g02830	AA_scaffold4951_38			AA_scaffold4951_38	AA_scaffold4951_38	AA_scaffold4951_38	Th15971						evm.model.supercontig_165.33
AT1G04000										GO:0003674,GO:0005634,GO:0008150	not done		unknown protein	protein_coding	N/A	No	No	S01	S01N016	B17N031b	Yes	470377	470377	470377	Bra015284	Bra032534		Bra032534	Bra032534	Bra032534	Tp1g02840			Tp1g02840	Tp1g02840	Tp1g02840	AA_scaffold4951_39						Th15968	Th08259	Th13267	Th27591			evm.model.supercontig_165.38
AT1G04010										GO:0010150,GO:0034434,GO:0016127,GO:0043231,GO:0080095,GO:0080096,GO:0004607	not done		phospholipid sterol acyl transferase 1	protein_coding	ATPSAT1	No	No	S01	-	No	No	470378	470378	470378	Bra015285	Bra032533		Bra032533	Bra032533	Bra032533	Tp1g02850			Tp1g02850	Tp1g02850	Tp1g02850	AA_scaffold4951_40			AA_scaffold4951_40	AA_scaffold4951_40	AA_scaffold4951_40				Th27592	Th27592	Th27592	evm.model.supercontig_165.41
AT1G04020									ko:K10683	GO:0048366,GO:0009934,GO:0003677,GO:0006281,GO:0005634	not done		breast cancer associated RING 1	protein_coding	ATBARD1	No	No	S01	-	No	No	470379	470379	470379		Bra032532		Bra032532	Bra032532	Bra032532	Tp1g02860			Tp1g02860	Tp1g02860	Tp1g02860	AA_scaffold905_130	AA_scaffold905_190	AA_scaffold4951_41	AA_scaffold4951_41	AA_scaffold4951_41	AA_scaffold4951_41	Th15967			Th15967	Th15967	Th15967	evm.model.supercontig_165.43
AT1G04030										GO:0005634,GO:0008150,GO:0003674	not done		unknown protein	protein_coding	N/A	No	No	S01	S01N017	No	Yes	333726	333726	333726							Tp1g02870			Tp1g02870	Tp1g02870	Tp1g02870				AA_scaffold905_130			Th15899	Th15965	Th08261		Th27593	Th27593	evm.model.supercontig_165.47
AT1G04040										GO:0009506,GO:0005774,GO:0005773,GO:0009505,GO:0005618	not done	PWY-6348,PWY-6908	HAD superfamily, subfamily IIIB acid phosphatase	protein_coding	N/A	No	No	S01	S01N018	No	Yes	470382	470382	470382		Bra032531	Bra030553	Bra030553	Bra030553	Bra030553	Tp1g02880			Tp1g02880	Tp1g02880	Tp1g02880	AA_scaffold905_132	AA_scaffold4951_42			AA_scaffold4951_42	AA_scaffold4951_42	Th15964	Th08262		Th15964	Th08262	Th08262
AT1G04050										GO:0005730,GO:0005634	not done		homolog of SU(var)3-9 1	protein_coding	SDG13	No	No	S01	S01N019	No	Yes	470383	470383	470383													AA_scaffold905_134	AA_scaffold905_213					Th15961
AT1G04070										GO:0005739,GO:0015450,GO:0005742,GO:0006626	not done		translocase of outer membrane 22-I	protein_coding	ATTOM22-I	No	No	S01	S01N021	No	Yes	919082	887569	887569	Bra015286				Bra015286	Bra015286	Tp1g02890				Tp1g02890	Tp1g02890	AA_scaffold905_136	AA_scaffold4951_43			AA_scaffold4951_43	AA_scaffold4951_43	Th08263
AT1G04080									ko:K13217	GO:0048510,GO:0005634,GO:0005829	not done		Tetratricopeptide repeat (TPR)-like superfamily protein	protein_coding	PRP39	No	No	S01	-	No	No		333729	333729	Bra015287	Bra032516	Bra030554	Bra030554	Bra015287	Bra015287	Tp1g02900			Tp1g02900	Tp1g02900	Tp1g02900	AA_scaffold905_137	AA_scaffold4951_44		AA_scaffold4951_44	AA_scaffold4951_44	AA_scaffold4951_44	Th15960	Th08264		Th08264	Th27596	Th27596
AT1G04090										GO:0008150,GO:0003674	not done		Plant protein of unknown function (DUF946)	protein_coding	N/A	No	No	S01	S01N022	No	Yes	333729			Bra015288			Bra015288	Bra015288	Bra015288	Tp1g02910			Tp1g02910	Tp1g02910	Tp1g02910	AA_scaffold4951_45			AA_scaffold4951_45	AA_scaffold4951_45	AA_scaffold4951_45	Th08266				Th08266	Th08266
AT1G04100								path:ath04075	ko:K14484	GO:0009733,GO:0005634,GO:0003700,GO:0010200	not done		indoleacetic acid-induced protein 10	protein_coding	IAA10	No	No	S01	-	No	No	470386	470386	470386				Bra015289	Bra015289	Bra015289	Tp1g02920	Tp1g03380		Tp1g02920	Tp1g02920	Tp1g02920	AA_scaffold905_198	AA_scaffold4951_46	AA_scaffold4951_65	AA_scaffold4951_46	AA_scaffold4951_46	AA_scaffold4951_46	Th08296				Th27598	Th27598
AT1G04110										GO:0042127,GO:0010103,GO:0009897,GO:0004252,GO:0005618,GO:0008152,GO:0005576	not done		Subtilase family protein	protein_coding	AtSDD1	No	No	S01	-	No	No	470387	470387	470387	Bra015290				Bra015290	Bra015290	Tp1g02930			Tp1g02930	Tp1g02930	Tp1g02930	AA_scaffold4951_47			AA_scaffold4951_47	AA_scaffold4951_47	AA_scaffold4951_47					Th27599	Th27599
AT1G04120										GO:0030007,GO:0009651,GO:0005773,GO:0005774,GO:0005886,GO:0008281,GO:0000325,GO:0042626	not done		multidrug resistance-associated protein 5	protein_coding	ABCC5	No	No	S01	-	No	No	919087	887574	887574	Bra015291			Bra015291	Bra015291	Bra015291	Tp1g02940	Tp3g33590		Tp1g02940	Tp1g02940	Tp1g02940	AA_scaffold4951_48			AA_scaffold4951_48	AA_scaffold4951_48	AA_scaffold4951_48	Th15951			Th15951	Th15951	Th15951
AT1G04130										GO:0005737,GO:0051879	not done		Tetratricopeptide repeat (TPR)-like superfamily protein	protein_coding	AtTPR2	No	No	S01	-	No	No	470389	470389	470389		Bra032529		Bra032529	Bra032529	Bra032529	Tp1g02950			Tp1g02950	Tp1g02950	Tp1g02950	AA_scaffold4951_55			AA_scaffold4951_49	AA_scaffold4951_49	AA_scaffold4951_49					Th15950	Th15950
AT1G04140										GO:0008150	not done		Transducin family protein / WD-40 repeat family protein	protein_coding	N/A	No	No	S01	S01N023	No	Yes	470391	470391	470391		Bra032528	Bra030555	Bra030555	Bra032528	Bra032528	Tp1g02960			Tp1g02960	Tp1g02960	Tp1g02960	AA_scaffold905_138	AA_scaffold4951_50		AA_scaffold4951_50	AA_scaffold4951_50	AA_scaffold4951_50	Th15949	Th08267		Th27602	Th27602	Th27602
AT1G04150										GO:0008150,GO:0003674	not done		C2 calcium/lipid-binding plant phosphoribosyltransferase family protein	protein_coding	N/A	No	No	S01	-	No	No	910083	878570	878570		Bra032527		Bra032527	Bra032527	Bra032527	Tp1g02970			Tp1g02970	Tp1g02970	Tp1g02970							Th08269
AT1G04160										GO:0048767,GO:0030048,GO:0005634,GO:0003774	not done		myosin XI B	protein_coding	ATXIB	No	No	S01	S01N024	No	Yes	919092	887579	887579		Bra032526		Bra032526	Bra032526	Bra032526	Tp1g02980	Tp1g03440	Tp3g33520	Tp1g02980	Tp1g02980	Tp1g02980	AA_scaffold905_142	AA_scaffold905_210	AA_scaffold4951_51	AA_scaffold4951_51	AA_scaffold4951_51	AA_scaffold4951_51	Th15887	Th15948
AT1G04170								path:ath03013	ko:K03242	GO:0005737,GO:0005829,GO:0003743	not done		eukaryotic translation initiation factor 2 gamma subunit	protein_coding	EIF2 GAMMA	No	Yes	S01	-	No	Yes	919093	887580	887580	Bra015292	Bra032525	Bra030556	Bra032525	Bra032525	Bra032525	Tp1g02990			Tp1g02990	Tp1g02990	Tp1g02990				AA_scaffold932_41	AA_scaffold932_41	AA_scaffold932_41	Th15947			Th15947	Th27603	Th27603
AT1G04171										GO:0005739,GO:0008150,GO:0003674	not done		unknown protein	protein_coding	N/A	No	No	S01	-	No	No
AT1G04180						cpd:C00001,cpd:C00005,cpd:C00006,cpd:C00007,cpd:C00011,cpd:C00080,cpd:C00331,cpd:C00954		path:ath00380,path:ath01100	ko:K11816	#N/A	GO:0008152,GO:0009058,GO:0009850,GO:0009851,GO:0009987,GO:0016137,GO:0016138,GO:0019757,GO:0019758,GO:0019760,GO:0019761,GO:0042446,GO:0044237,GO:0044249,GO:0048825,GO:0065008	PWY-581	YUCCA 9	protein_coding	YUC9	No	No	S01	S01N025	No	Yes	311505	311505	311505	Bra015293	Bra032524		Bra015293	Bra032524	Bra032524	Tp1g03000			Tp1g03000	Tp1g03000	Tp1g03000	AA_scaffold905_143	AA_scaffold905_209	AA_scaffold4951_52				Th15946	Th08298
AT1G04190										GO:0008150,GO:0005634,GO:0005829	not done		Tetratricopeptide repeat (TPR)-like superfamily protein	protein_coding	TPR3	No	No	S01	-	No	No	919090	887577				Bra030557	Bra030557	Bra030557	Bra030557	Tp1g03010			Tp1g03010	Tp1g03010	Tp1g03010	AA_scaffold4951_55			AA_scaffold4951_55	AA_scaffold4951_55	AA_scaffold4951_55	Th15945			Th15945	Th15945	Th15945
AT1G04200										GO:0003674,GO:0005634	not done		FUNCTIONS IN: molecular_function unknown	protein_coding	N/A	No	No	S01	-	No	No	470396	470396	470396	Bra015294		Bra030558	Bra030558	Bra030558	Bra030558	Tp1g03020			Tp1g03020	Tp1g03020	Tp1g03020	AA_scaffold4951_56			AA_scaffold4951_56	AA_scaffold4951_56	AA_scaffold4951_56				Th27610	Th27610	Th27610
AT1G04210			LRR							GO:0005634	not done		Leucine-rich repeat protein kinase family protein	protein_coding	N/A	No	No	S01	-	No	No	919097	887584	887584	Bra015295	Bra032522		Bra015295	Bra015295	Bra015295	Tp1g03030			Tp1g03030	Tp1g03030	Tp1g03030	AA_scaffold905_106	AA_scaffold905_204	AA_scaffold4951_59	AA_scaffold4951_59	AA_scaffold4951_59	AA_scaffold4951_59	Th15941	Th08307	Th13283		Th27612	Th27612
AT1G04220						cpd:C00010,cpd:C00011,cpd:C00040,cpd:C00083,cpd:C00264	md:ath_M00415	path:ath00062,path:ath01110	ko:K15397	GO:0010345,GO:0009922,GO:0005634,GO:0006970,GO:0009611	not done	PWY-5136,PWY-5143,PWY-5995,PWY-6803,PWY-5080	3-ketoacyl-CoA synthase 2	protein_coding	KCS2	No	No	S01	S01N026	No	Yes	470398	470398	470398	Bra015296		Bra030559	Bra015296	Bra015296	Bra015296	Tp1g03040			Tp1g03040	Tp1g03040	Tp1g03040	AA_scaffold905_155	AA_scaffold4951_62			AA_scaffold4951_62	AA_scaffold4951_62	Th15876	Th15936			Th15936	Th15936
AT1G04230										GO:0003674,GO:0005634,GO:0008150	not done		Protein of unknown function (DUF2361)	protein_coding	N/A	No	No	S01	S01N027	No	Yes	470399	470399	470399													AA_scaffold905_157						Th08271			Th08271	Th08271	Th08271
AT1G04240								path:ath04075	ko:K14484	GO:0009733,GO:0005515,GO:0005634,GO:0003700,GO:0010583	not done		AUX/IAA transcriptional regulator family protein	protein_coding	IAA3	27	No	S01	S01N028	B17N010b	Yes	919100	887587	887587	Bra015298	Bra032520	Bra030560	Bra015297	Bra015297	Bra015297				Tp1g03050	Tp1g03050	Tp1g03050				AA_scaffold4951_63						Th15933	Th15933	Th15933
AT1G04250								path:ath04075	ko:K14484	GO:0009733,GO:0008180,GO:0000502,GO:0019005,GO:0005634,GO:0003700,GO:0005515,GO:0042802,GO:0009734	not done		AUX/IAA transcriptional regulator family protein	protein_coding	AXR3	27	No	S01	-	B17N011b	Yes	470401	470401	470401				Bra032520	Bra030560	Bra030560	Tp1g03060	Tp1g03380		Tp1g03060	Tp1g03060	Tp1g03060	AA_scaffold905_159	AA_scaffold905_198	AA_scaffold4951_46	AA_scaffold4951_65	AA_scaffold905_159	AA_scaffold905_159	Th15932	Th08274	Th13282		Th27615	Th27615
AT1G04260										GO:0046739,GO:0005783,GO:0005737,GO:0016192,GO:0005515	not done		CAMV movement protein interacting protein 7	protein_coding	MPI7	No	No	S01	-	No	No	470402	470402	470402			Bra030561		Bra030561	Bra030561	Tp1g03070			Tp1g03070	Tp1g03070	Tp1g03070	AA_scaffold905_160	AA_scaffold4951_66		AA_scaffold4951_66	AA_scaffold4951_66	AA_scaffold4951_66	Th15929				Th15929	Th15929
AT1G04270							md:ath_M00177	path:ath03010	ko:K02958	GO:0003735,GO:0022627,GO:0006412,GO:0005737,GO:0005886,GO:0005829,GO:0005774,GO:0022626,GO:0009506	not done		cytosolic ribosomal protein S15	protein_coding	RPS15	No	No	S01	S01N029	No	Yes	470404	470404	470404	Bra015299	Bra032519		Bra015299	Bra015299	Bra015299	Tp1g03080			Tp1g03080	Tp1g03080	Tp1g03080	AA_scaffold905_162			AA_scaffold4951_67			Th15927	Th08276	Th13279	Th08276
AT1G04280										GO:0005634,GO:0016020	not done		P-loop containing nucleoside triphosphate hydrolases superfamily protein	protein_coding	N/A	No	No	S01	-	No	No	910096	878583	878583				Bra015300	Bra015300	Bra015300	Tp1g03090			Tp1g03090	Tp1g03090	Tp1g03090	AA_scaffold4951_68			AA_scaffold4951_68			Th15926				Th15926	Th15926
AT1G04290									ko:K17362	GO:0005777,GO:0008150	not done		Thioesterase superfamily protein	protein_coding	N/A	No	Yes	S01	-	No	Yes	919105	887592	887592				Bra030563	Bra015301	Bra015301	Tp1g03100				Tp1g03100	Tp1g03100											Th26994	Th26994
AT1G04295										GO:0008150,GO:0005575,GO:0003674	not done		other RNA	other_rna	N/A	No	Yes	S01	-	No	Yes
AT1G04300										GO:0003674,GO:0008150,GO:0005634,GO:0005886	not done		TRAF-like superfamily protein	protein_coding	N/A	No	No	S01	S01N030	No	Yes	470409	470409	470409				Bra015302	Bra015302	Bra015302	Tp1g03110			Tp1g03110	Tp1g03110	Tp1g03110	AA_scaffold905_166						Th15922	Th08279		Th15922	Th08279	Th08279
AT1G04310								path:ath04075	ko:K14509	GO:0051740,GO:0005783,GO:0005515,GO:0004872,GO:0010105,GO:0004674,GO:0005576,GO:0004673	not done		ethylene response sensor 2	protein_coding	ERS2	No	No	S01	-	B17N013b	No	910099	878586	878586	Bra015303			Bra030564		Bra015303	Tp1g03130			Tp1g03130			AA_scaffold4951_69				AA_scaffold4951_69	AA_scaffold4951_69	Th15921
AT1G04320										GO:0006414,GO:0030533,GO:0005575	not done		pre-tRNA	pre_trna	N/A	No	Yes	S01	-	No	Yes
AT1G04330										GO:0003674,GO:0009507,GO:0008150	not done		unknown protein	protein_coding	N/A	No	No	S01	-	B17N014b	No	919108	887595	887595	Bra015304	Bra032517		Bra015304	Bra015304	Bra015304	Tp1g03140			Tp1g03140	Tp1g03140	Tp1g03140							Th15919	Th13276			Th15919	Th15919
AT1G04340										GO:0003674,GO:0009507,GO:0008150	not done		HR-like lesion-inducing protein-related	protein_coding	N/A	No	No	S01	S01N031	B17N015b	Yes	919109	887596	887596	Bra015305		Bra030565	Bra015305	Bra027498	Bra027498	Tp1g03150			Tp1g03150	Tp1g03150	Tp1g03150	AA_scaffold905_169	AA_scaffold4951_70				AA_scaffold4951_70	Th15918	Th08280	Th13275		Th15918	Th15918
AT1G04350										GO:0005737,GO:0016706	not done	PWYQT-4471	2-oxoglutarate (2OG) and Fe(II)-dependent oxygenase superfamily protein	protein_coding	N/A	145	No	S01	S01N032	No	Yes	470412	470412	470412	Bra015307	Bra032515		Bra032515	Bra030566	Bra030566	Tp1g03160			Tp1g03160	Tp1g03160	Tp1g03160	AA_scaffold4951_71
AT1G04360										GO:0005634	not done		RING/U-box superfamily protein	protein_coding	N/A	No	No	S01	S01N034	No	Yes	919111	887598	887598	Bra015308	Bra032514		Bra015308	Bra015308	Bra015308	Tp1g03170			Tp1g03170	Tp1g03170	Tp1g03170	AA_scaffold905_171	AA_scaffold4951_72	AA_scaffold4951_110		AA_scaffold4951_72	AA_scaffold4951_72	Th15868	Th15916	Th08311
AT1G04370										GO:0009873,GO:0003700,GO:0005634	not done		Ethylene-responsive element binding factor 14	protein_coding	ATERF14	No	No	S01	S01N035	B17N019b	Yes	919112	887599	887599	Bra015310	Bra032512		Bra032512	Bra032512	Bra032512	Tp1g03180			Tp1g03180			AA_scaffold905_113	AA_scaffold905_172					Th08281	Th13274			Th08281	Th08281
AT1G04380										GO:0005737,GO:0016706	not done	PWYQT-4471	2-oxoglutarate (2OG) and Fe(II)-dependent oxygenase superfamily protein	protein_coding	N/A	145	No	S01	-	No	Yes	470414	470414	470414	Bra015311		Bra030567	Bra015311	Bra015311	Bra015311				Tp1g03190	Tp1g03190	Tp1g03190
AT1G04390										GO:0009507,GO:0008150	not done		BTB/POZ domain-containing protein	protein_coding	N/A	No	No	S01	-	No	No	311525	311525	311525	Bra015312			Bra015312	Bra015312	Bra015312	Tp1g03210			Tp1g03210	Tp1g03210	Tp1g03210	AA_scaffold4951_74			AA_scaffold4951_74	AA_scaffold4951_74	AA_scaffold4951_74					Th06755	Th06755
AT1G04400								path:ath04712	ko:K12119	GO:0009911,GO:0010617,GO:0006338,GO:0006325,GO:0005634,GO:0005515,GO:0042803,GO:0009414,GO:0009638,GO:0010118,GO:0009637,GO:0009909,GO:0042802,GO:0009416,GO:0005773,GO:0009882,GO:0010075	not done		cryptochrome 2	protein_coding	AT-PHH1	No	No	S01	-	No	No	470417	470417	470417	Bra015313		Bra030568	Bra030568	Bra030568	Bra030568	Tp1g03220			Tp1g03220	Tp1g03220	Tp1g03220	AA_scaffold905_180			AA_scaffold905_180	AA_scaffold905_180	AA_scaffold905_180				Th27633	Th27633	Th27633
AT1G04410						cpd:C00003,cpd:C00004,cpd:C00036,cpd:C00080,cpd:C00149	md:ath_M00012_md:ath_M00168_md:ath_M00171	path:ath00020,path:ath00620,path:ath00630,path:ath00710,path:ath01100,path:ath01110,path:ath01200	ko:K00025	GO:0009570,GO:0009651,GO:0046686,GO:0010043,GO:0005737,GO:0005774,GO:0005886,GO:0005773,GO:0005634,GO:0009507,GO:0016020,GO:0009506,GO:0048046	not done	MALATE-ASPARTATE-SHUTTLE-PWY,GLUCONEO-PWY,GLYOXYLATE-BYPASS,PWY-7047,PWY-7048,PWY-5690,PWYQT-4481	Lactate/malate dehydrogenase family protein	protein_coding	c-NAD-MDH1	No	No	S01	S01N037	No	Yes	470418	470418	470418	Bra015314		Bra030569	Bra030569	Bra027485	Bra027485	Tp1g03230			Tp1g03230	Tp1g03230	Tp1g03230	AA_scaffold905_181	AA_scaffold4951_75		AA_scaffold4951_75	AA_scaffold4951_75	AA_scaffold4951_75	Th15913			Th27634
AT1G04420										GO:0009570,GO:0009507,GO:0009941	not done		NAD(P)-linked oxidoreductase superfamily protein	protein_coding	N/A	No	No	S01	-	No	No	919118	887605	887605	Bra015315			Bra015315	Bra015315	Bra015315	Tp1g03240			Tp1g03240	Tp1g03240	Tp1g03240	AA_scaffold4951_76	AA_scaffold4951_104		AA_scaffold4951_76	AA_scaffold4951_76	AA_scaffold4951_76	Th15912				Th15912	Th15912
AT1G04425										GO:0008150,GO:0005575,GO:0003674	not done		other RNA	other_rna	N/A	No	Yes	S01	-	No	Yes
AT1G04430										GO:0005768,GO:0005802,GO:0005794,GO:0005774	not done		S-adenosyl-L-methionine-dependent methyltransferases superfamily protein	protein_coding	N/A	No	No	S01	-	B17N021b	No	470420	470420	470420	Bra015316		Bra030570	Bra030570	Bra030570	Bra030570	Tp1g03250			Tp1g03250	Tp1g03250	Tp1g03250	AA_scaffold4951_77			AA_scaffold4951_77	AA_scaffold4951_77	AA_scaffold4951_77	Th15911	Th08283		Th27635	Th15911	Th15911
AT1G04440									ko:K00924	GO:0005737	not done		casein kinase like 13	protein_coding	CKL13	No	No	S01	S01N038	B17N026b	Yes	919122	887609	887609	Bra015317			Bra032511	Bra032511	Bra032511	Tp1g02790	Tp1g03260		Tp1g03260			AA_scaffold905_125	AA_scaffold905_182	AA_scaffold4951_78				Th15909	Th08284	Th08332	Th15909
AT1G04445										GO:0008150	not done		C2H2-like zinc finger protein	protein_coding	N/A	No	No	-	-	No	No	470423	470423	470423		Bra032509	Bra030571		Bra032510	Bra032510	Tp1g03270				Tp1g03270	Tp1g03270	AA_scaffold4951_79						Th15908
AT1G04450										GO:0009860,GO:0007204,GO:0050850,GO:0050848,GO:0030834,GO:0005515,GO:0005737,GO:0005634,GO:0051650,GO:0017157	not done		ROP-interactive CRIB motif-containing protein 3	protein_coding	RIC3	No	No	A02	A02N001	No	Yes	470424	470424	470424		Bra032508	Bra030572	Bra032508	Bra032508	Bra032508	Tp1g02820	Tp1g03280		Tp1g03280	Tp1g03280	Tp1g03280	AA_scaffold905_185	AA_scaffold4951_80			AA_scaffold4951_80	AA_scaffold4951_80	Th15904	Th08287	Th13270
AT1G04457										#N/A	not availlable		Pseudogene of AT2G33450; 50S ribosomal protein L28, chloroplast (CL28)	pseudogene	N/A	No	No	A02	-	No	No
AT1G04470										GO:0003674,GO:0008150	not done		Protein of unknown function (DUF810)	protein_coding	N/A	No	No	A02	A02N003	No	Yes	470425	470425	470425	Bra015318	Bra032507		Bra015318	Bra015318	Bra015318	Tp1g03300			Tp1g03300	Tp1g03300	Tp1g03300	AA_scaffold905_189	AA_scaffold4951_81		AA_scaffold4951_81	AA_scaffold4951_81	AA_scaffold4951_81	Th15901	Th08288		Th15901
AT1G04480							md:ath_M00177	path:ath03010	ko:K02894	GO:0009507	not done		Ribosomal protein L14p/L23e family protein	protein_coding	N/A	No	No	A02	A02N004	No	Yes	470426			Bra015319	Bra032506	Bra030573	Bra032506			Tp1g03310			Tp1g03310			AA_scaffold905_192	AA_scaffold4951_84		AA_scaffold4951_84			Th08292			Th15143
AT1G04490										GO:0005634,GO:0008150,GO:0003674	not done		Protein of unknown function (DUF3527)	protein_coding	N/A	No	No	A02	A02N005	No	Yes	470427	470427	470427	Bra015320						Tp1g03320			Tp1g03320	Tp1g03320	Tp1g03320	AA_scaffold905_193	AA_scaffold4951_85
AT1G04500										GO:0003674,GO:0005634,GO:0008150	not done		CCT motif family protein	protein_coding	N/A	No	No	A02	A02N006	No	Yes	919129	887616	887616	Bra015321		Bra030574	Bra015321	Bra030574	Bra030574	Tp1g03330			Tp1g03330	Tp1g03330	Tp1g03330	AA_scaffold905_194	AA_scaffold4951_86		AA_scaffold4951_86	AA_scaffold4951_86	AA_scaffold4951_86	Th15897	Th08293			Th15897	Th15897
AT1G04501										GO:0005576,GO:0008150,GO:0003674	not done		unknown protein	protein_coding	N/A	No	No	A02	-	No	No
AT1G04510								path:ath03040,path:ath04120	ko:K10599	GO:0046686,GO:0042742,GO:0005634,GO:0005730,GO:0080008	not done		MOS4-associated complex 3A	protein_coding	MAC3A	No	No	A02	A02N007	No	Yes	919131	887618	887618	Bra015322		Bra030575	Bra015322	Bra015322	Bra015322	Tp1g03340			Tp1g03340	Tp1g03340	Tp1g03340	AA_scaffold905_195	AA_scaffold4951_87		AA_scaffold4951_87	AA_scaffold4951_87	AA_scaffold4951_87	Th15896	Th08294			Th08294	Th08294
AT1G04520										GO:0010497,GO:0009506,GO:0003674,GO:0005576,GO:0046739	not done		plasmodesmata-located protein 2	protein_coding	PDLP2	No	No	A02	A02N008	No	Yes	470432	470432	470432	Bra015323			Bra015323	Bra015323	Bra015323	Tp1g03350			Tp1g03350	Tp1g03350	Tp1g03350	AA_scaffold905_135	AA_scaffold905_196	AA_scaffold4951_88		AA_scaffold905_196	AA_scaffold905_196	Th15895	Th08295		Th15895	Th15895	Th15895
AT1G04530										GO:0005634	not done		Tetratricopeptide repeat (TPR)-like superfamily protein	protein_coding	TPR4	No	No	A02	-	No	No	470433	470433	470433	Bra015324			Bra015324	Bra015324	Bra015324	Tp1g03360			Tp1g03360	Tp1g03360	Tp1g03360	AA_scaffold4951_89			AA_scaffold4951_89	AA_scaffold4951_89	AA_scaffold4951_89	Th15894				Th15894	Th15894	evm.model.supercontig_59.4
AT1G04540										GO:0008150,GO:0016020	not done		Calcium-dependent lipid-binding (CaLB domain) family protein	protein_coding	N/A	No	No	A02	A02N009	No	Yes	470434	470434	470434	Bra015325	Bra032504		Bra032504	Bra032504	Bra032504	Tp1g03370			Tp1g03370	Tp1g03370	Tp1g03370	AA_scaffold905_197	AA_scaffold4951_90		AA_scaffold4951_90	AA_scaffold4951_90	AA_scaffold4951_90	Th15893				Th27647	Th27647	evm.model.supercontig_59.5
AT1G04550								path:ath04075	ko:K14484	GO:0009880,GO:0010051,GO:0048364,GO:0009733,GO:0045892,GO:0005515,GO:0005634,GO:0003700	not done		AUX/IAA transcriptional regulator family protein	protein_coding	BDL	No	No	A02	A02N010	No	Yes	470436	470436	470436	Bra015326	Bra032503		Bra015326	Bra015326	Bra015326	Tp1g02920	Tp1g03060	Tp1g03380	Tp1g03380	Tp1g03380	Tp1g03380	AA_scaffold905_159	AA_scaffold905_198	AA_scaffold4951_65				Th08296			Th27648	Th08296	Th08296	evm.model.supercontig_59.6
AT1G04555										GO:0005739,GO:0008150,GO:0003674	not done		unknown protein	protein_coding	N/A	No	No	A02	-	No	No	470437	470437	470437	Bra015327				Bra015327	Bra015327	Tp1g03390			Tp1g03390	Tp1g03390	Tp1g03390	AA_scaffold4951_91				AA_scaffold4951_91		Th08297			Th08297	Th08297	Th08297	evm.model.supercontig_59.20
AT1G04560										GO:0003674,GO:0005576,GO:0008150	not done		AWPM-19-like family protein	protein_coding	N/A	No	No	A02	-	No	No	470438	470438	470438	Bra015328	Bra032502		Bra032502	Bra015328	Bra015328	Tp1g03400			Tp1g03400	Tp1g03400	Tp1g03400	AA_scaffold4951_92				AA_scaffold4951_92	AA_scaffold4951_92					Th27650	Th27650	evm.model.supercontig_59.22
AT1G04570										#N/A	not availlable		Major facilitator superfamily protein	protein_coding	N/A	No	No	A02	A02N011	No	Yes	919141	887628	887628	Bra015329			Bra015329	Bra015329	Bra015329	Tp1g03410			Tp1g03410			AA_scaffold4951_93				AA_scaffold4951_93	AA_scaffold4951_93	Th08345				Th27651	Th27651	evm.model.supercontig_59.25
AT1G04580										GO:0019760,GO:0018479,GO:0018488,GO:0005829,GO:0005634	not done	PWY-695,PWY-6444	aldehyde oxidase 4	protein_coding	AAO4	No	No	A02	A02-A2	No	Yes	470440	470440	470440	Bra015330			Bra015330	Bra015330	Bra015330	Tp1g03420			Tp1g03420	Tp1g03420	Tp1g03420	AA_scaffold4951_94			AA_scaffold4951_94	AA_scaffold4951_94	AA_scaffold4951_94				Th15280
AT1G04590										GO:0009507,GO:0003674	not done		BEST Arabidopsis thaliana protein match is: Pentatricopeptide repeat (PPR) superfamily protein (TAIR:AT4G21190.1)	protein_coding	N/A	No	No	A02	-	No	No	919143	887630	887630	Bra015331	Bra032501		Bra015331	Bra015331	Bra015331	Tp1g03430			Tp1g03430	Tp1g03430	Tp1g03430	AA_scaffold4951_95			AA_scaffold4951_95	AA_scaffold4951_95	AA_scaffold4951_95	Th15888			Th15888	Th15888	Th15888
AT1G04600										GO:0030048,GO:0003774,GO:0005794	not done		myosin XI A	protein_coding	ATXIA	No	No	A02	A02N012	No	Yes	919144	887631	887631			Bra030576	Bra030576	Bra030576	Bra030576	Tp1g02980	Tp1g03440		Tp1g03440	Tp1g03440	Tp1g03440	AA_scaffold905_142	AA_scaffold905_210	AA_scaffold4951_96	AA_scaffold4951_96	AA_scaffold4951_96	AA_scaffold4951_96	Th15887			Th15887	Th15887	Th15887	evm.model.supercontig_59.52
AT1G04610						cpd:C00001,cpd:C00005,cpd:C00006,cpd:C00007,cpd:C00011,cpd:C00080,cpd:C00331,cpd:C00954		path:ath00380,path:ath01100	ko:K11816	GO:0009851,GO:0005634	not done	PWY-581	YUCCA 3	protein_coding	YUC3	No	No	A02	A02N013	No	Yes	470444	470444	470444	Bra015334	Bra032499		Bra015334	Bra015334	Bra015334	Tp1g03000						AA_scaffold905_143	AA_scaffold905_209	AA_scaffold4951_52	AA_scaffold4951_97	AA_scaffold905_209	AA_scaffold905_209	Th08298				Th08298	Th08298	evm.model.supercontig_59.54
AT1G04620						cpd:C00282,cpd:C00876,cpd:C01080		path:ath01100	ko:K00441	GO:0015994,GO:0090415,GO:0033354,GO:0009507	not done	PWY-5068	coenzyme F420 hydrogenase family / dehydrogenase, beta subunit family	protein_coding	HCAR	No	No	A02	-	No	No	470445	470445	470445	Bra015335			Bra015335	Bra015335	Bra015335	Tp1g03450			Tp1g03450	Tp1g03450	Tp1g03450	AA_scaffold905_208	AA_scaffold4951_98		AA_scaffold4951_98	AA_scaffold4951_98	AA_scaffold4951_98	Th15886			Th15886	Th15886	Th15886	evm.model.supercontig_59.55
AT1G04625										GO:0008150,GO:0005575	not done		Polynucleotidyl transferase, ribonuclease H-like superfamily protein	protein_coding	N/A	No	No	A02	-	No	No		917421	917421
AT1G04630								path:ath00190,path:ath01100	ko:K11353	GO:0009793,GO:0031966,GO:0005739,GO:0009853,GO:0003674,GO:0009507,GO:0005747,GO:0045271	not done		GRIM-19 protein	protein_coding	MEE4	No	No	A02	A02N014	No	Yes	470446			Bra015336	Bra032498	Bra030577	Bra032498			Tp1g03460			Tp1g03460									Th08299			Th27655	Th27655	Th27655	evm.model.supercontig_59.66
AT1G04635								path:ath03008,path:ath03013	ko:K03537	GO:0009793,GO:0005634,GO:0005773	not done		ribonuclease P family protein / Rpp14 family protein	protein_coding	AtPOP5	No	No	A02	-	No	No										Tp1g03470			Tp4g14630	Tp4g14630	Tp4g14630				AA_scaffold5057_143	AA_scaffold5057_143	AA_scaffold5057_143					Th04607	Th04607
AT1G04640						cpd:C00229,cpd:C05752,cpd:C16236,cpd:C16237,cpd:C16239,cpd:C16240		path:ath00785,path:ath01100	ko:K03801	GO:0005739,GO:0009106,GO:0017118,GO:0009249,GO:0033819,GO:0005737	not done	PWY0-501	lipoyltransferase 2	protein_coding	LIP2	No	No	A02	-	No	No	311551	311551	311551	Bra015337		Bra030580	Bra015337	Bra015337	Bra015337	Tp1g03480			Tp1g03480	Tp1g03480	Tp1g03480	AA_scaffold4951_99			AA_scaffold4951_99	AA_scaffold4951_99	AA_scaffold4951_99	Th15884				Th15884	Th15884
AT1G04645										GO:0003674,GO:0008150	not done		Plant self-incompatibility protein S1 family	protein_coding	N/A	No	No	A02	-	No	No	470450	470450	470450					Bra030578	Bra030578													Th15880	Th08302			Th05380	Th05380	evm.model.supercontig_59.131
AT1G04650										GO:0005575	not done		unknown protein	protein_coding	N/A	No	No	A02	-	No	No	910140	878627	878627	Bra015338		Bra030581	Bra030581	Bra030581	Bra030581	Tp1g03490			Tp1g03490	Tp1g03490	Tp1g03490	AA_scaffold4951_100			AA_scaffold4951_100	AA_scaffold4951_100	AA_scaffold4951_100	Th08304				Th08304	Th08304	evm.model.supercontig_59.86
AT1G04660										GO:0008150,GO:0003674	not done		glycine-rich protein	protein_coding	N/A	No	No	A02	-	No	No	470452	470452	470452		Bra032496	Bra030582	Bra032496	Bra032496	Bra032496	Tp1g03500				Tp1g03500	Tp1g03500
AT1G04670										GO:0003674,GO:0008150	not done		unknown protein	protein_coding	N/A	No	No	A02	-	No	No	470453	470453	470453	Bra015340	Bra032495		Bra015340	Bra015340	Bra015340	Tp1g03510			Tp1g03510	Tp1g03510	Tp1g03510	AA_scaffold4951_102				AA_scaffold4951_102	AA_scaffold4951_102					Th27657	Th27657	evm.model.supercontig_59.89
AT1G04680						cpd:C00001,cpd:C00470,cpd:C06118		path:ath00040	ko:K01728	GO:0005576,GO:0016020,GO:0016829,GO:0008150	not done		Pectin lyase-like superfamily protein	protein_coding	N/A	No	No	A02	-	No	No	919156	887643	887643	Bra015341	Bra032494	Bra030583	Bra015341	Bra015341	Bra015341	Tp1g03520			Tp1g03520	Tp1g03520	Tp1g03520	AA_scaffold4951_103			AA_scaffold4951_103	AA_scaffold4951_103	AA_scaffold4951_103	Th15878			Th15878			evm.model.supercontig_59.92
AT1G04684										GO:0005739,GO:0008150,GO:0003674	not done		unknown protein	protein_coding	N/A	No	No	A02	-	No	No
AT1G04690										GO:0005737,GO:0009506,GO:0005886,GO:0016020	not done		potassium channel beta subunit 1	protein_coding	KAB1	No	No	A02	-	No	No	470455	470455	470455	Bra015342		Bra030584	Bra015342	Bra015342	Bra015342	Tp1g03530			Tp1g03530	Tp1g03530	Tp1g03530	AA_scaffold4951_104			AA_scaffold4951_104	AA_scaffold4951_104	AA_scaffold4951_104	Th15875	Th08306		Th27659	Th27659	Th27659	evm.model.supercontig_59.94
AT1G04700										GO:0005829,GO:0005886,GO:0004712	not done		PB1 domain-containing protein tyrosine kinase	protein_coding	N/A	No	No	A02	-	No	No	470456	470456	470456				Bra005521	Bra005521	Bra005521	Tp1g02790	Tp1g03030	Tp1g03540	Tp1g03540	Tp1g03540	Tp1g03540	AA_scaffold905_204	AA_scaffold4951_105	AA_scaffold4951_145	AA_scaffold4951_105	AA_scaffold4951_105	AA_scaffold4951_105	Th15874	Th08307		Th08307	Th08307	Th08307	evm.model.supercontig_59.95
AT1G04710						cpd:C00010,cpd:C00024,cpd:C00091,cpd:C00100,cpd:C00136,cpd:C01832,cpd:C01944,cpd:C02232,cpd:C02593,cpd:C03344,cpd:C04644,cpd:C05259,cpd:C05261,cpd:C05263,cpd:C05265,cpd:C05267,cpd:C05269,cpd:C05270,cpd:C05274,cpd:C05337,cpd:C16169,cpd:C16173,cpd:C16330,cpd:C16331,cpd:C16334,cpd:C16335,cpd:C16338,cpd:C16339,cpd:C16376,cpd:C16389	md:ath_M00087_md:ath_M00113	path:ath00071,path:ath00280,path:ath00592,path:ath01040,path:ath01100,path:ath01110,path:ath04146	ko:K07513	GO:0005739,GO:0005773,GO:0005777	not done	PWY-6435,PWY-6458,PWY-5136,PWY-735	peroxisomal 3-ketoacyl-CoA thiolase 4	protein_coding	KAT1	No	No	A02	A02N015	No	Yes	470458	470458	470458			Bra030586	Bra030586			Tp1g03560			Tp1g03560	Tp1g03560	Tp1g03560	AA_scaffold905_202						Th15873						evm.model.supercontig_59.98
AT1G04720										GO:0030533,GO:0006414,GO:0005575	not done		pre-tRNA	pre_trna	N/A	No	Yes	A02	-	No	Yes
AT1G04730									ko:K11269	GO:0007062,GO:0005657,GO:0005634	not done		P-loop containing nucleoside triphosphate hydrolases superfamily protein	protein_coding	CTF18	No	No	A02	-	No	No	919161	887648	887648	Bra015344		Bra030587	Bra015344	Bra015344	Bra015344	Tp1g03570			Tp1g03570	Tp1g03570	Tp1g03570	AA_scaffold905_201	AA_scaffold905_231	AA_scaffold4951_107	AA_scaffold4951_107	AA_scaffold4951_107	AA_scaffold4951_107				Th27661	Th27661	Th27661	evm.model.supercontig_59.114
AT1G04750										GO:0072661,GO:0009920,GO:0009504,GO:0005768,GO:0003674,GO:0005886,GO:0009506	not done		vesicle-associated membrane protein 721	protein_coding	AT VAMP7B	32	No	A02	A02N016	No	Yes	919162	887649	887649	Bra015345	Bra032493	Bra030588	Bra015345	Bra015345	Bra015345	Tp1g03580			Tp1g03580	Tp1g03580	Tp1g03580				AA_scaffold905_201	AA_scaffold905_201	AA_scaffold905_201	Th15864			Th15862			evm.model.supercontig_59.108
AT1G04760									ko:K08511	GO:0003674,GO:0005768,GO:0005886,GO:0009507	not done		vesicle-associated membrane protein 726	protein_coding	ATVAMP726	32	No	A02	A02N018	No	Yes	919163	887650	887650					Bra022893	Bra022893				Tp1g03590	Tp1g03590	Tp1g03590					AA_scaffold905_231	AA_scaffold905_231				Th15864	Th15864	Th15864
AT1G04770										GO:0009658	not done		Tetratricopeptide repeat (TPR)-like superfamily protein	protein_coding	N/A	No	No	A02	-	No	No	919164	887651	887651	Bra015346		Bra030589	Bra015346	Bra015346	Bra015346	Tp1g03600			Tp1g03600	Tp1g03600	Tp1g03600	AA_scaffold4951_109				AA_scaffold4951_109	AA_scaffold4951_109	Th15865			Th15865	Th15865	Th15865	evm.model.supercontig_59.107
AT1G04778										GO:0005634,GO:0008150,GO:0003674	not done		unknown protein	protein_coding	N/A	No	No	A02	-	No	No	910152												Tp1g03610
AT1G04780										GO:0003674,GO:0005634,GO:0005886,GO:0008150	not done		Ankyrin repeat family protein	protein_coding	N/A	No	No	A02	-	No	No	470463	470463	470463	Bra015348		Bra030590	Bra030590	Bra030590	Bra030590	Tp1g03620			Tp1g03620	Tp1g03620	Tp1g03620					AA_C178047_1	AA_C178047_1	Th15867			Th15867	Th15867	Th15867	evm.model.supercontig_59.103
AT1G04790										GO:0005634	not done		RING/U-box superfamily protein	protein_coding	N/A	No	No	A02	-	No	No	470464	470464	470464	Bra015349			Bra015349	Bra015349	Bra015349	Tp1g03170	Tp1g03630		Tp1g03630	Tp1g03630	Tp1g03630	AA_scaffold4951_110	AA_scaffold4951_137			AA_scaffold4951_110	AA_scaffold4951_110	Th15868	Th08311			Th08311	Th08311	evm.model.supercontig_59.99
AT1G04800										GO:0003674	not done		glycine-rich protein	protein_coding	N/A	No	No	A02	-	No	No	470465						Bra015350			Tp1g03640
AT1G04810								path:ath03050	ko:K03032	GO:0000502,GO:0006511,GO:0030163,GO:0008540,GO:0005634,GO:0009507,GO:0005829,GO:0005886	not done		26S proteasome regulatory complex, non-ATPase subcomplex, Rpn2/Psmd1 subunit	protein_coding	N/A	No	No	A02	A02N019	No	Yes	470466	470466	470466							Tp1g03660						AA_scaffold905_237	AA_scaffold4951_113					Th15872						evm.model.supercontig_59.130
AT1G04820								path:ath04145	ko:K07374	GO:0071258,GO:0009570,GO:0005829,GO:0046686,GO:0007017,GO:0005737,GO:0005774,GO:0005886,GO:0009507,GO:0005618,GO:0045298,GO:0005200	not done		tubulin alpha-4 chain	protein_coding	TOR2	No	Yes	A02	-	No	Yes																			AA_scaffold4751_124						Th28043
AT1G04830										GO:0005737	not done		Ypt/Rab-GAP domain of gyp1p superfamily protein	protein_coding	N/A	No	No	A02	-	No	No	470467	470467	470467	Bra015351		Bra030591	Bra030591	Bra030591	Bra030591	Tp1g03670			Tp1g03670	Tp1g03670	Tp1g03670	AA_scaffold4951_135			AA_scaffold4951_135	AA_scaffold4951_135	AA_scaffold4951_135	Th15850	Th08317		Th08317	Th08317	Th08317
AT1G04840										GO:0009507,GO:0008150,GO:0003674	not done		Tetratricopeptide repeat (TPR)-like superfamily protein	protein_coding	N/A	No	No	A02	-	No	No	311569	311569	311569	Bra015357			Bra015357	Bra015357	Bra015357	Tp1g03680			Tp1g03680	Tp1g03680	Tp1g03680				AA_scaffold4951_134	AA_scaffold4951_134	AA_scaffold4951_134	Th15892			Th27674	Th27674	Th27674
AT1G04850										GO:0008150,GO:0005737,GO:0005829	not done		ubiquitin-associated (UBA)/TS-N domain-containing protein	protein_coding	N/A	No	No	A02	-	No	No	470469	470469	470469			Bra030592	Bra030592	Bra030592	Bra030592	Tp1g03700			Tp1g03700	Tp1g03700	Tp1g03700	AA_scaffold905_241	AA_scaffold4951_133		AA_scaffold4951_133			Th15851			Th27672	Th27672	Th27672
AT1G04860									ko:K11844	GO:0004843,GO:0006511,GO:0000502,GO:0005634,GO:0009507	not done		ubiquitin-specific protease 2	protein_coding	ATUBP2	No	No	A02	A02N020	No	Yes	470470	470470	470470		Bra032492	Bra030593	Bra032492	Bra032492	Bra032492	Tp1g03710			Tp1g03710	Tp1g03710	Tp1g03710					AA_scaffold4951_133	AA_scaffold4951_133	Th15855				Th15855	Th15855
AT1G04870									ko:K11434	GO:0010228,GO:0035241,GO:0019919,GO:0008469,GO:0016277,GO:0035242,GO:0005634,GO:0005829	not done		protein arginine methyltransferase 10	protein_coding	ATPRMT10	No	Yes	A02	-	No	Yes	919175	887662	887662				Bra022716	Bra022716	Bra022716				Tp6g16390	Tp6g16390	Tp6g16390				AA_scaffold3487_33	AA_scaffold3487_33	AA_scaffold3487_33				Th24186	Th24186	Th24186
AT1G04880										GO:0006355,GO:0005634,GO:0003700	not done		HMG (high mobility group) box protein with ARID/BRIGHT DNA-binding domain	protein_coding	N/A	No	No	A02	-	No	No	470473	470473	470473	Bra015358	Bra032491	Bra030594	Bra032491	Bra032491	Bra032491	Tp1g03720			Tp1g03720	Tp1g03720	Tp1g03720	AA_scaffold4951_132			AA_scaffold4951_132	AA_scaffold4951_132	AA_scaffold4951_132	Th15856			Th27669	Th27669	Th27669
AT1G04890										GO:0008150,GO:0005737,GO:0003674	not done		Protein of unknown function, DUF593	protein_coding	N/A	No	No	A02	-	No	No	470474	470474	470474	Bra015360			Bra015360	Bra015360	Bra015360	Tp1g03730			Tp1g03730	Tp1g03730	Tp1g03730	AA_scaffold4951_131			AA_scaffold4951_131	AA_scaffold4951_131	AA_scaffold4951_131	Th15858				Th15857	Th15857
AT1G04900										GO:0003674,GO:0005739,GO:0008150	not done		Protein of unknown function (DUF185)	protein_coding	N/A	No	No	A02	-	No	No	470475	470475	470475	Bra015362			Bra015362	Bra015362	Bra015362	Tp1g03740			Tp1g03740	Tp1g03740	Tp1g03740	AA_scaffold4951_130			AA_scaffold4951_130	AA_scaffold4951_130	AA_scaffold4951_130	Th15861			Th15861	Th15861	Th15861	evm.model.supercontig_59.135
AT1G04910										GO:0005794,GO:0005802,GO:0005768,GO:0008150,GO:0016757,GO:0005739	not done		O-fucosyltransferase family protein	protein_coding	N/A	No	No	A02	-	No	No	470476	470476	470476	Bra015363	Bra032487		Bra015363	Bra015363	Bra015363	Tp1g03750			Tp1g03750	Tp1g03750	Tp1g03750							Th15849			Th15849	Th15849	Th15849
AT1G04920						cpd:C00015,cpd:C00029,cpd:C00085,cpd:C02591		path:ath00500,path:ath01100	ko:K00696	GO:0005634,GO:0016757	not done	SUCSYN-PWY	sucrose phosphate synthase 3F	protein_coding	ATSPS3F	No	No	A02	-	No	No	470477	470477	470477	Bra015364			Bra015364	Bra015364	Bra015364	Tp1g03760			Tp1g03760	Tp1g03760	Tp1g03760	AA_scaffold4951_129	AA_scaffold4951_134		AA_scaffold4951_129	AA_scaffold4951_129	AA_scaffold4951_129	Th15848				Th15848	Th15848
AT1G04930										GO:0005634	not done		hydroxyproline-rich glycoprotein family protein	protein_coding	N/A	No	No	A02	A02N021	No	Yes	919181	887668	887668	Bra015366			Bra032486			Tp1g03770				Tp1g03770	Tp1g03770	AA_scaffold905_244	AA_scaffold4951_128					Th15846	Th08318
AT1G04940										GO:0045037,GO:0005515,GO:0009706,GO:0008565,GO:0016020,GO:0009507	not done		translocon at the inner envelope membrane of chloroplasts 20	protein_coding	atTIC20	No	No	A02	-	No	No	919182	887669	887669	Bra015367			Bra015367	Bra015367	Bra015367				Tp1g03780	Tp1g03780	Tp1g03780				AA_scaffold4951_127	AA_scaffold4951_127	AA_scaffold4951_127					Th15845	Th15845
AT1G04945										GO:0005634,GO:0009507,GO:0008150,GO:0003674	not done		HIT-type Zinc finger family protein	protein_coding	N/A	No	No	A02	-	No	No	470480	470480	470480			Bra030597		Bra030597	Bra030597	Tp1g03790				Tp1g03790	Tp1g03790	AA_scaffold4951_126			AA_scaffold4951_126	AA_scaffold4951_126	AA_scaffold4951_126	Th15845				Th27677	Th27677
AT1G04950								path:ath03022	ko:K03131	GO:0009860,GO:0005634	not done		TATA BOX ASSOCIATED FACTOR II 59	protein_coding	ATTAF6	No	No	A02	-	No	No	333812	333812	333812	Bra015368		Bra030598	Bra030598	Bra030598	Bra030598	Tp1g03800			Tp1g03800	Tp1g03800	Tp1g03800	AA_scaffold4951_122			AA_scaffold4951_122	AA_scaffold4951_122	AA_scaffold4951_122	Th15842			Th15842	Th15842	Th15842
AT1G04960										GO:0003674,GO:0005576,GO:0008150	not done		Protein of unknown function (DUF1664)	protein_coding	N/A	No	No	A02	-	No	No	470484	470484	470484	Bra015369			Bra015369	Bra015369	Bra015369	Tp1g03810				Tp1g03810	Tp1g03810	AA_scaffold4951_121				AA_scaffold4951_121	AA_scaffold4951_121	Th15841				Th15841	Th15841
AT1G04970										GO:0005576,GO:0005774,GO:0005773,GO:0008150	not done		lipid-binding serum glycoprotein family protein	protein_coding	N/A	No	No	A02	-	No	No	919186	887673	887673	Bra015371			Bra015371	Bra015371	Bra015371	Tp1g03840			Tp1g03840	Tp1g03840	Tp1g03840	AA_scaffold4951_120			AA_scaffold4951_120	AA_scaffold4951_120	AA_scaffold4951_120	Th08322				Th08322	Th08322
AT1G04980								path:ath04141	ko:K09584	GO:0005783,GO:0034976,GO:0009507,GO:0009505,GO:0003756	not done		PDI-like 2-2	protein_coding	ATPDI10	No	No	A02	A02N022	No	Yes	470488	470488	470488	Bra015375			Bra015375	Bra015375	Bra015375	Tp1g03850			Tp1g03850	Tp1g03850	Tp1g03850	AA_scaffold905_254	AA_scaffold4951_140		AA_scaffold4951_140	AA_scaffold4951_140	AA_scaffold4951_140	Th15840			Th15840	Th27680	Th27680
AT1G04985										GO:0003674,GO:0005739,GO:0008150	not done		unknown protein	protein_coding	N/A	No	No	A02	-	No	No	910174	878661	878661			Bra030599	Bra030599	Bra030599	Bra030599	Tp1g03860			Tp1g03860	Tp1g03860	Tp1g03860	AA_scaffold4951_143				AA_scaffold4951_143	AA_scaffold4951_143					Th27681	Th27681
AT1G04990										GO:0005634,GO:0008150	not done		Zinc finger C-x8-C-x5-C-x3-H type family protein	protein_coding	N/A	No	No	A02	A02N023	No	Yes	910175	878662	878662	Bra015377			Bra015376	Bra015376	Bra015376	Tp1g03870			Tp1g03870	Tp1g03870	Tp1g03870	AA_scaffold905_255	AA_scaffold4951_144		AA_scaffold4951_144	AA_scaffold4951_144	AA_scaffold4951_144	Th15839	Th08323		Th27682	Th15839	Th15839
AT1G05000										GO:0016791,GO:0005737	not done		Phosphotyrosine protein phosphatases superfamily protein	protein_coding	AtPFA-DSP1	No	No	A02	A02N024	No	Yes	470491	470491	470491	Bra015379			Bra015379			Tp1g03880			Tp1g03880			AA_scaffold905_258	AA_scaffold4951_146		AA_scaffold4951_146	AA_scaffold4951_146	AA_scaffold4951_146	Th15837	Th08324			Th15837	Th15837
AT1G05010						cpd:C00001,cpd:C00007,cpd:C00011,cpd:C00072,cpd:C00177,cpd:C01234,cpd:C05422,cpd:C06547	md:ath_M00368	path:ath00270,path:ath01100,path:ath01110	ko:K05933	GO:0071398,GO:0009693,GO:0005737,GO:0009815,GO:0009620	not done	ETHYL-PWY	ethylene-forming enzyme	protein_coding	ACO4	No	No	A02	-	No	No	919192	887679	887679	Bra015380			Bra015380	Bra015380	Bra015380	Tp1g03890			Tp1g03890	Tp1g03890	Tp1g03890	AA_scaffold4951_147			AA_scaffold4951_147	AA_scaffold4951_147	AA_scaffold4951_147	Th15834			Th15834	Th15834	Th15834
AT1G05020										GO:0005515,GO:0005634	not done		ENTH/ANTH/VHS superfamily protein	protein_coding	N/A	No	No	A02	-	No	No	919193	887680	887680	Bra015381		Bra030600	Bra015381	Bra015381	Bra015381	Tp1g03900			Tp1g03900	Tp1g03900	Tp1g03900	AA_scaffold4951_148			AA_scaffold4951_148	AA_scaffold4951_148	AA_scaffold4951_148	Th15832			Th15832	Th27685	Th27685
AT1G05030										GO:0005886,GO:0015144	not done		Major facilitator superfamily protein	protein_coding	N/A	No	No	A02	-	No	No	470494	470494	470494																						Th27688	Th27688	Th27688
AT1G05040										GO:0003674,GO:0005634,GO:0008150	not done		BEST Arabidopsis thaliana protein match is: Ubiquitin-associated (UBA) protein (TAIR:AT2G33010.1)	protein_coding	N/A	No	No	A02	-	No	No	333823	333823	333823	Bra015383				Bra015383	Bra015383	Tp1g03910				Tp1g03910	Tp1g03910
AT1G05055							md:ath_M00290	path:ath03022,path:ath03420	ko:K03142	GO:0006289,GO:0006357,GO:0005675,GO:0005634	not done		general transcription factor II H2	protein_coding	ATGTF2H2	No	Yes	A02	-	No	Yes	470495	470495	470495			Bra030602	Bra030602	Bra030602	Bra030602	Tp1g03920			Tp1g03920	Tp1g03920	Tp1g03920	AA_scaffold4951_149			AA_scaffold4951_149	AA_scaffold4951_149	AA_scaffold4951_149	Th15829			Th15829	Th15829	Th15829
AT1G05060										GO:0003674,GO:0009507	not done		unknown protein	protein_coding	N/A	No	No	A02	-	No	No	470496	470496	470496				Bra023271	Bra023271	Bra023271	Tp1g03930			Tp1g03930	Tp1g03930	Tp1g03930	AA_scaffold4951_150			AA_scaffold4951_150	AA_scaffold4951_150	AA_scaffold4951_150				Th27694	Th27694	Th27694
AT1G05061										#N/A	not availlable		Pseudogene of AT2G32630; pentatricopeptide (PPR) repeat-containing protein	pseudogene	N/A	No	No	A02	-	No	No
AT1G05065										GO:0005739,GO:0048046	not done		CLAVATA3/ESR-RELATED 20	protein_coding	CLE20	No	Yes	A02	-	No	Yes	919199	887686	887686					Bra015385	Bra015385	Tp1g03940
AT1G05070										GO:0005794,GO:0005802,GO:0005768,GO:0003674,GO:0008150	not done		Protein of unknown function (DUF1068)	protein_coding	N/A	No	No	A02	A02N025	No	Yes	470498	470498	470498	Bra015386			Bra015386			Tp1g03950			Tp1g03950	Tp1g03950	Tp1g03950	AA_scaffold905_271						Th08329				Th08329	Th08329
AT1G05080										GO:0003674,GO:0005634	not done		F-box/RNI-like/FBD-like domains-containing protein	protein_coding	N/A	No	Yes	A02	-	No	Yes	470499	470499	470499					Bra030770	Bra030770					Tp3g09080	Tp3g09080					AA_C165345_1	AA_C165345_1
AT1G05085										GO:0003674,GO:0005739,GO:0008150	not done		unknown protein	protein_coding	N/A	No	No	A02	-	No	No
AT1G05090										GO:0003674,GO:0005634,GO:0008150	not done		dentin sialophosphoprotein-related	protein_coding	N/A	No	No	A02	-	No	No				Bra015387		Bra030603				Tp1g03960						AA_scaffold5222_14						Th15827				Th15827	Th15827
AT1G05100										#N/A	GO:0006464,GO:0006468,GO:0006793,GO:0006796,GO:0006950,GO:0006970,GO:0007154,GO:0007165,GO:0007242,GO:0008152,GO:0009414,GO:0009415,GO:0009628,GO:0009719,GO:0009725,GO:0009737,GO:0009738,GO:0009755,GO:0009966,GO:0009987,GO:0010646,GO:0016310,GO:0019538,GO:0034960,GO:0042221,GO:0043170,GO:0043283,GO:0043412,GO:0043687,GO:0044237,GO:0044238,GO:0044260,GO:0044267,GO:0048519,GO:0048583,GO:0048585,GO:…		mitogen-activated protein kinase kinase kinase 18	protein_coding	MAPKKK18	No	No	A02	A02N026	No	Yes	470502	470502	470502	Bra015388			Bra015388	Bra015388	Bra015388	Tp1g03970			Tp1g03970	Tp1g03970	Tp1g03970	AA_scaffold905_269	AA_scaffold4951_105	AA_scaffold5222_13	AA_scaffold5222_13	AA_scaffold5222_13	AA_scaffold5222_13	Th15823	Th08332
AT1G05120									ko:K15083	GO:0005634	not done		Helicase protein with RING/U-box domain	protein_coding	N/A	No	No	A02	-	No	No	470503	470503	470503	Bra015389		Bra030604	Bra015389	Bra015389	Bra015389	Tp1g03980			Tp1g03980	Tp1g03980	Tp1g03980	AA_scaffold5222_12			AA_scaffold5222_12	AA_scaffold5222_12	AA_scaffold5222_12	Th15821			Th15821	Th15821	Th15821
AT1G05135										#N/A	not availlable		expressed protein, isoform contains a non-consensus TG acceptor site at intron.	pseudogene	N/A	No	No	A02	-	No	No
AT1G05136										GO:0008150,GO:0005575,GO:0003674	not done		unknown protein	protein_coding	N/A	No	No	A02	-	No	No
AT1G05140										GO:0009536,GO:0005886,GO:0009507	not done		Peptidase M50 family protein	protein_coding	N/A	No	No	A02	A02N027	No	Yes	470504	470504	470504	Bra015391				Bra015391	Bra015391	Tp1g03990			Tp1g03990	Tp1g03990	Tp1g03990	AA_scaffold5222_11			AA_scaffold5222_11
AT1G05150										GO:0005802,GO:0005768,GO:0005794,GO:0005634,GO:0016757,GO:0005886,GO:0009506,GO:0008150	not done		Calcium-binding tetratricopeptide family protein	protein_coding	N/A	No	Yes	A02	A02N028	No	Yes	470505	470505	470505	Bra015393			Bra015393	Bra015393	Bra015393	Tp1g04000			Tp1g04000	Tp1g04000	Tp1g04000	AA_scaffold905_278	AA_scaffold5222_10		AA_scaffold5222_10	AA_scaffold5222_10	AA_scaffold5222_10				Th02918	Th02918	Th02918
AT1G05160						cpd:C00001,cpd:C00005,cpd:C00006,cpd:C00007,cpd:C00080,cpd:C06093,cpd:C11857,cpd:C11874,cpd:C11875,cpd:C11876		path:ath00904,path:ath01100,path:ath01110	ko:K04123	GO:0051777,GO:0005783,GO:0019825,GO:0009686	not done	PWY-5034	cytochrome P450, family 88, subfamily A, polypeptide 3	protein_coding	ATKAO1	No	Yes	A02	A02N029	No	Yes	470506	470506	470506	Bra015394			Bra015394	Bra015394	Bra015394	Tp1g04010			Tp1g04010	Tp1g04010	Tp1g04010	AA_scaffold905_279	AA_scaffold5222_9		AA_scaffold5222_9	AA_scaffold5222_9	AA_scaffold5222_9				Th27703	Th27703	Th27703
AT1G05170										GO:0005794,GO:0016757	not done		Galactosyltransferase family protein	protein_coding	N/A	No	No	A02	A02N030	No	Yes	311603	311603	311603	Bra015395			Bra015395			Tp1g04020			Tp1g04020	Tp1g04020	Tp1g04020	AA_scaffold905_280	AA_scaffold5222_8		AA_scaffold5222_8	AA_scaffold5222_8	AA_scaffold5222_8	Th15818			Th27704	Th15818	Th15818
AT1G05180									ko:K04532	GO:0006281,GO:0016567,GO:0009965,GO:0009414,GO:0009734,GO:0005634,GO:0010252,GO:0008641,GO:0005886,GO:0005829,GO:0009735	not done		NAD(P)-binding Rossmann-fold superfamily protein	protein_coding	AXR1	No	No	A02	A02N031	No	Yes	470511	470511	470511	Bra015396	Bra032482		Bra032482	Bra015396	Bra015396	Tp1g04030			Tp1g04030	Tp1g04030	Tp1g04030	AA_scaffold5222_7			AA_scaffold5222_7	AA_scaffold5222_7	AA_scaffold5222_7	Th15817	Th08334		Th08334	Th08334	Th08334
AT1G05190								path:ath03010	ko:K02933	GO:0009570,GO:0009941,GO:0009793,GO:0009507,GO:0016020	not done		Ribosomal protein L6 family	protein_coding	emb2394	No	No	A02	-	No	No	470512	470512	470512	Bra015397	Bra032481		Bra015397	Bra015397	Bra015397	Tp1g04040			Tp1g04040	Tp1g04040	Tp1g04040	AA_scaffold5222_6			AA_scaffold5222_6	AA_scaffold5222_6	AA_scaffold5222_6	Th15816				Th15816	Th15816	evm.model.supercontig_8.216
AT1G05200									ko:K05387	GO:0009536,GO:0005886,GO:0006874,GO:0071230,GO:0070417,GO:0071311,GO:0009507,GO:0071260,GO:0006816,GO:0008066,GO:0019722,GO:0005262,GO:0009611,GO:0009416,GO:0005576,GO:0005217,GO:0005515,GO:0015276	not done		glutamate receptor 3.4	protein_coding	ATGLR3.4	No	No	A02	A02N033	No	Yes	470513	470513	470513	Bra015398	Bra032480		Bra015398	Bra015398	Bra015398	Tp1g04050			Tp1g04050	Tp1g04050	Tp1g04050	AA_scaffold905_267	AA_scaffold5222_5		AA_scaffold5222_5	AA_scaffold5222_5	AA_scaffold5222_5	Th15815			Th15814	Th15814	Th15814	evm.model.supercontig_8.219
AT1G05205										GO:0003674,GO:0005634,GO:0008150	not done		unknown protein	protein_coding	N/A	No	No	A02	-	No	No	470515	470515	470515	Bra015399	Bra032479		Bra032479	Bra032479	Bra032479	Tp1g04060			Tp1g04060	Tp1g04060	Tp1g04060	AA_scaffold5222_4			AA_scaffold5222_4	AA_scaffold5222_4	AA_scaffold5222_4	Th15813				Th15813	Th15813
AT1G05210										GO:0003674,GO:0008150	not done		Transmembrane protein 97, predicted	protein_coding	N/A	33	No	A02	A02N034	No	Yes	470516	470516	470516	Bra015400		Bra030605	Bra015400	Bra015400	Bra015400	Tp1g04070			Tp1g04070	Tp1g04070	Tp1g04070				AA_scaffold5222_3	AA_scaffold5222_3	AA_scaffold5222_3	Th15812
AT1G05220										GO:0003674,GO:0005739,GO:0008150	not done		Transmembrane protein 97, predicted	protein_coding	N/A	33	No	A02	-	No	Yes	470518	470518	470518
AT1G05230										GO:0010090,GO:0048497,GO:0005634,GO:0003700	not done		homeodomain GLABROUS 2	protein_coding	HDG2	No	No	A02	A02N036	No	Yes				Bra015401	Bra032478		Bra032478	Bra015401	Bra015401	Tp1g04080			Tp1g04080	Tp1g04080	Tp1g04080	AA_scaffold905_265	AA_scaffold5222_2		AA_scaffold5222_2	AA_scaffold5222_2	AA_scaffold5222_2	Th15811						evm.model.supercontig_8.223
AT1G05240						cpd:C00001,cpd:C00007,cpd:C00011,cpd:C00018,cpd:C00027,cpd:C00034,cpd:C00067,cpd:C00079,cpd:C00132,cpd:C00590,cpd:C02325,cpd:C02505,cpd:C02646,cpd:C12205,cpd:C15804,cpd:C15805,cpd:C15806,cpd:C15807	md:ath_M00039	path:ath00360,path:ath00940,path:ath01100,path:ath01110	ko:K00430	GO:0005576,GO:0009506,GO:0009505	not done	PWY-5461	Peroxidase superfamily protein	protein_coding	N/A	60	No	A02	-	No	Yes				Bra015404	Bra032474	Bra030607
AT1G05250						cpd:C00001,cpd:C00007,cpd:C00011,cpd:C00018,cpd:C00027,cpd:C00034,cpd:C00067,cpd:C00079,cpd:C00132,cpd:C00590,cpd:C02325,cpd:C02505,cpd:C02646,cpd:C12205,cpd:C15804,cpd:C15805,cpd:C15806,cpd:C15807	md:ath_M00039	path:ath00360,path:ath00940,path:ath01100,path:ath01110	ko:K00430	GO:0009808,GO:0009664,GO:0005576	not done	PWY-5461	Peroxidase superfamily protein	protein_coding	N/A	60	No	A02	-	No	Yes	910203	878690	878690				Bra032477	Bra015402	Bra015402				Tp1g04090	Tp1g04090	Tp1g04090				AA_C153513_1	AA_scaffold5222_1	AA_scaffold5222_1					Th27708	Th27708
AT1G05260						cpd:C00001,cpd:C00007,cpd:C00011,cpd:C00018,cpd:C00027,cpd:C00034,cpd:C00067,cpd:C00079,cpd:C00132,cpd:C00590,cpd:C02325,cpd:C02505,cpd:C02646,cpd:C12205,cpd:C15804,cpd:C15805,cpd:C15806,cpd:C15807	md:ath_M00039	path:ath00360,path:ath00940,path:ath01100,path:ath01110	ko:K00430	GO:0009269,GO:0042538,GO:0004601,GO:0005576,GO:0005783,GO:0009409	not done	PWY-5461	Peroxidase superfamily protein	protein_coding	RCI3	60	No	A02	-	B18N005a	Yes	470523	470523	470523				Bra015404	Bra015404	Bra015404	Tp1g04120			Tp1g04120	Tp1g04120	Tp1g04120	AA_scaffold5222_1			AA_scaffold1200_25	AA_scaffold1200_25	AA_scaffold1200_25	Th15809	Th08336			Th15809	Th15809	evm.model.supercontig_8.230
AT1G05270										GO:0031307,GO:0008150,GO:0003674,GO:0005886	not done		TraB family protein	protein_coding	N/A	No	No	A02	A02N037	No	Yes	919222	887709	887709	Bra015405	Bra032473	Bra030608	Bra032473	Bra030608	Bra030608	Tp1g04130				Tp4g14710	Tp4g14710	AA_scaffold905_262			AA_scaffold1200_24	AA_scaffold1200_24	AA_scaffold1200_24	Th15808				Th15808	Th15808	evm.model.supercontig_8.233
AT1G05280										GO:0008150,GO:0016757,GO:0005575	not done		Protein of unknown function (DUF604)	protein_coding	N/A	No	No	A02	-	B18N006a	No	919223	887710	887710	Bra015411	Bra032472	Bra030610	Bra030609	Bra030609	Bra030609				Tp1g04130	Tp1g04130	Tp1g04130				AA_scaffold1200_23	AA_scaffold1200_23	AA_scaffold1200_23	Th08338				Th27710	Th27710	evm.model.supercontig_8.241
AT1G05290										GO:0006355,GO:0005634,GO:0003700	not done		CCT motif family protein	protein_coding	N/A	No	No	A02	A02N038	No	Yes	311616	311616	311616				Bra015413	Bra015413	Bra015413	Tp1g04140												Th15807
AT1G05291										GO:0008150,GO:0003674	not done		Protein of unknown function (DUF1218)	protein_coding	N/A	No	No	A02	-	No	No	311617	311617	311617					Bra015412	Bra015412	Tp1g04150			Tp1g04150	Tp1g04150	Tp1g04150							Th15804						evm.model.supercontig_8.252
AT1G05300									ko:K14709	GO:0008324,GO:0006812,GO:0005886,GO:0046873	not done		zinc transporter 5 precursor	protein_coding	ZIP5	No	No	A02	A02N039	No	Yes	470527	470527	470527	Bra015415						Tp1g04160			Tp1g04160	Tp1g04160	Tp1g04160				AA_scaffold1200_21	AA_scaffold1200_21	AA_scaffold1200_21	Th15803				Th27711	Th27711
AT1G05310										GO:0005576	not done	PWY-1081	Pectin lyase-like superfamily protein	protein_coding	N/A	No	No	A02	-	No	No	910212	878699	878699	Bra015416	Bra032469		Bra032469	Bra032469	Bra032469	Tp1g04180			Tp1g04180	Tp1g04180	Tp1g04180				AA_scaffold1200_19	AA_scaffold1200_19	AA_scaffold1200_19	Th08341				Th08341	Th08341
AT1G05320										GO:0005737,GO:0008150,GO:0003674	not done		FUNCTIONS IN: molecular_function unknown	protein_coding	N/A	No	No	A02	A02N040	No	Yes				Bra015417	Bra032468		Bra032468	Bra015417	Bra015417	Tp1g04190			Tp1g04190						AA_scaffold1200_18			Th15800	Th08342
AT1G05330										GO:0003674,GO:0005737,GO:0008150	not done		unknown protein	protein_coding	N/A	No	No	A02	-	No	No	919230	887717	887717	Bra015418				Bra015418	Bra015418	Tp1g04200				Tp1g04200	Tp1g04200					AA_scaffold4989_55	AA_scaffold4989_55					Th07565	Th07565
AT1G05340										GO:0005634,GO:0005737,GO:0003674,GO:0008150	not done		unknown protein	protein_coding	N/A	No	No	A02	A02N041	No	Yes	470534						Bra015419			Tp1g04210			Tp1g04210									Th15798
AT1G05350									ko:K12164	GO:0005737,GO:0005829	not done		NAD(P)-binding Rossmann-fold superfamily protein	protein_coding	N/A	No	No	A02	-	No	No	470535	470535	470535	Bra015420	Bra032467		Bra032467	Bra032467	Bra032467	Tp1g04220			Tp1g04220	Tp1g04220	Tp1g04220				AA_C187403_2	AA_C187403_2	AA_C187403_2				Th15577	Th15577	Th15577
AT1G05360										GO:0005783,GO:0003674,GO:0009507,GO:0008150	not done		BEST Arabidopsis thaliana protein match is: SNARE associated Golgi protein family (TAIR:AT4G14950.1)	protein_coding	KMS2	No	No	A02	-	B18N013a	No	919234	887721	887721		Bra032466		Bra032466	Bra032466	Bra032466	Tp1g04230			Tp1g04230	Tp1g04230	Tp1g04230							Th15796				Th15796	Th15796
AT1G05370										GO:0003674,GO:0005634,GO:0008150	not done		Sec14p-like phosphatidylinositol transfer family protein	protein_coding	N/A	No	No	A02	-	B18N014a	No	919235	887722	887722	Bra015421	Bra032465		Bra032465	Bra032465	Bra032465	Tp1g04240			Tp1g04240	Tp1g04240	Tp1g04240				AA_C187403_1	AA_C187403_1	AA_C187403_1	Th15793			Th27717	Th27717	Th27717
AT1G05380										GO:0003677,GO:0005634	not done		Acyl-CoA N-acyltransferase with RING/FYVE/PHD-type zinc finger protein	protein_coding	N/A	No	No	A02	-	B18N015a	No	470539	470539	470539				Bra020653	Bra020653	Bra020653	Tp1g04260			Tp1g04260	Tp1g04260	Tp1g04260	AA_scaffold6066_1			AA_scaffold6066_1	AA_scaffold6066_1	AA_scaffold6066_1	Th15791			Th15791
AT1G05385										GO:0010207,GO:0009543,GO:0003674,GO:0009507	not done		photosystem II 11 kDa protein-related	protein_coding	LPA19	No	No	A02	-	No	No	470540	470540	470540				Bra020654	Bra020654	Bra020654	Tp1g04270			Tp1g04270	Tp1g04270	Tp1g04270	AA_scaffold6066_2				AA_scaffold6066_2	AA_scaffold6066_2	Th15790				Th15790	Th15790
AT1G05390										GO:0006414,GO:0030533,GO:0005575	not done		pre-tRNA	pre_trna	N/A	No	Yes	A02	-	No	Yes
AT1G05400										GO:0005739,GO:0008150	not done		unknown protein	protein_coding	N/A	No	No	A02	-	No	No
AT1G05410										GO:0005634,GO:0008150,GO:0003674	not done		Protein of unknown function (DUF1423)	protein_coding	N/A	No	No	A02	-	B18N016a	No	470543	470543	470543	Bra015422			Bra015422	Bra015422	Bra015422	Tp1g04290			Tp1g04290	Tp1g04290	Tp1g04290					AA_scaffold6066_4	AA_scaffold6066_4	Th15787			Th15787	Th15787	Th15787
AT1G05420										GO:0045892,GO:0005634	not done		ovate family protein 12	protein_coding	ATOFP12	No	No	A02	A02N044	No	Yes	919239	887726	887726		Bra032464		Bra032464	Bra032464	Bra032464				Tp1g04280	Tp1g04280	Tp1g04280	AA_scaffold905_286	AA_scaffold6066_3			AA_scaffold6066_3	AA_scaffold6066_3	Th08343
AT1G05430										GO:0003674,GO:0008150,GO:0005575	not done		unknown protein	protein_coding	N/A	No	No	A02	-	No	No	470544	470544	470544	Bra015423				Bra015423	Bra015423	Tp1g04300			Tp1g04300	Tp1g04300	Tp1g04300	AA_scaffold6066_5				AA_scaffold6066_5	AA_scaffold6066_5					Th27719	Th27719
AT1G05440										GO:0005634	not done		C-8 sterol isomerases	protein_coding	N/A	No	No	A02	-	No	No	919242	887729	887729	Bra015424	Bra032463		Bra015424	Bra015424	Bra015424	Tp1g04310			Tp1g04310	Tp1g04310	Tp1g04310	AA_scaffold6066_6				AA_scaffold6066_6	AA_scaffold6066_6	Th15786				Th15786	Th15786
AT1G05450										GO:0031225,GO:0008150,GO:0003674,GO:0005739,GO:0005886	not done		Bifunctional inhibitor/lipid-transfer protein/seed storage 2S albumin superfamily protein	protein_coding	N/A	No	No	A02	-	No	No	470546	470546	470546				Bra015426	Bra015426	Bra015426	Tp1g04330				Tp1g04330	Tp1g04330	AA_scaffold6066_7				AA_scaffold6066_7	AA_scaffold6066_7	Th16422				Th16422	Th16422
AT1G05460										GO:0009616,GO:0005515,GO:0035194,GO:0005737,GO:0003724	not done		P-loop containing nucleoside triphosphate hydrolases superfamily protein	protein_coding	SDE3	No	No	A02	-	No	No				Bra015427			Bra015427	Bra015427	Bra015427	Tp1g04340			Tp1g04340	Tp1g04340	Tp1g04340	AA_scaffold6066_8			AA_scaffold6066_8	AA_scaffold6066_8	AA_scaffold6066_8	Th15784	Th16421			Th15784	Th15784
AT1G05470										GO:0009737,GO:0010305,GO:0010588,GO:0010051,GO:0032957,GO:0046030,GO:0046855,GO:0010067,GO:0048016,GO:0005737	not done	PWY-6362,PWY-6363	DNAse I-like superfamily protein	protein_coding	CVP2	No	No	A02	A02N045	No	Yes	333866	333866	333866	Bra015428		Bra030611	Bra030611	Bra030611	Bra030611	Tp1g04350			Tp1g04350	Tp1g04350	Tp1g04350	AA_scaffold905_294	AA_scaffold6066_9	AA_scaffold5240_72	AA_scaffold6066_9	AA_scaffold6066_9	AA_scaffold6066_9					Th27722	Th27722
AT1G05490								path:ath03440	ko:K10875	GO:0005634	not done		chromatin remodeling 31	protein_coding	chr31	No	No	A02	-	No	No	470549	470549	470549	Bra015430			Bra015430	Bra015430	Bra015430	Tp1g04360			Tp1g04360	Tp1g04360	Tp1g04360	AA_scaffold6066_10			AA_scaffold6066_10	AA_scaffold6066_10	AA_scaffold6066_10					Th12820	Th12820
AT1G05500										GO:0005783,GO:0012505,GO:0003674,GO:0005886,GO:0009506,GO:0008150	not done		Calcium-dependent lipid-binding (CaLB domain) family protein	protein_coding	ATSYTE	No	Yes	A02	-	No	Yes	470550	470550	470550	Bra015431		Bra030612	Bra015431	Bra015431	Bra015431	Tp1g04370			Tp1g04370	Tp1g04370	Tp1g04370	AA_scaffold6066_11			AA_scaffold6066_11	AA_scaffold6066_11	AA_scaffold6066_11				Th24143	Th24143	Th24143
AT1G05510										GO:0003674,GO:0009737,GO:0005575	not done		Protein of unknown function (DUF1264)	protein_coding	N/A	No	Yes	A02	-	No	Yes	470551	470551	470551	Bra015432			Bra015432	Bra015432	Bra015432	Tp1g04380			Tp1g04380	Tp1g04380	Tp1g04380	AA_scaffold6066_12				AA_scaffold6066_12	AA_scaffold6066_12					Th27723	Th27723
AT1G05520							md:ath_M00404	path:ath04141	ko:K14006	GO:0005737,GO:0005829	not done		Sec23/Sec24 protein transport family protein	protein_coding	N/A	No	Yes	A02	-	No	Yes	470552	470552	470552			Bra030613	Bra030613	Bra030613	Bra030613	Tp1g04390			Tp1g04390	Tp1g04390	Tp1g04390	AA_scaffold6066_13			AA_scaffold6066_13	AA_scaffold6066_13	AA_scaffold6066_13	Th15781			Th15781	Th23867	Th23867
AT1G05530									ko:K13692	GO:0010294,GO:0035251,GO:0005737,GO:0016757	not done	PWY-5272	UDP-glucosyl transferase 75B2	protein_coding	UGT2	35	Yes	A02	-	No	Yes	919252	887739	887739				Bra031483	Bra031483	Bra031483
AT1G05540										GO:0003674,GO:0008150,GO:0005739	not done		Protein of unknown function (DUF295)	protein_coding	N/A	No	No	A02	-	No	No	470554	470554	470554				Bra015433	Bra015433	Bra015433
AT1G05550										GO:0005575,GO:0008150,GO:0003674	not done		Protein of unknown function (DUF295)	protein_coding	N/A	No	No	A02	-	No	No	470555	470555	470555				Bra030614	Bra015434	Bra015434
AT1G05560									ko:K13692	GO:0010294,GO:0046482,GO:0080002,GO:0035251,GO:0009524,GO:0005515,GO:0008194,GO:0009920,GO:0009507,GO:0016757,GO:0009751	not done	PWY-5272	UDP-glucosyltransferase 75B1	protein_coding	UGT1	35	Yes	A02	-	No	Yes	919257	887744	887744	Bra015435									Tp1g04400	Tp1g04400	Tp1g04400	AA_scaffold6066_14				AA_scaffold6066_15	AA_scaffold6066_15
AT1G05562										GO:0008150,GO:0005575,GO:0003674	not done		Potential natural antisense gene, locus overlaps with AT1G05560	other_rna	N/A	No	No	A02	-	No	No
AT1G05570									ko:K11000	GO:0009504,GO:0006075,GO:0000148,GO:0005886,GO:0009506,GO:0016757,GO:0003843	not done	PWY-6773	callose synthase 1	protein_coding	ATGSL06	No	Yes	A02	A02N046	No	Yes	910238	878725	878725	Bra015436			Bra015436	Bra015436	Bra015436	Tp1g04410			Tp1g04410	Tp1g04410	Tp1g04410	AA_scaffold905_298	AA_scaffold6066_16	AA_scaffold5240_75				Th15780			Th15780	Th15780	Th15780
AT1G05575										GO:0005783,GO:0009061,GO:0003674	not done		unknown protein	protein_coding	N/A	No	No	A02	A02N047	No	Yes	919259	887746	887746													AA_scaffold6066_18						Th15779	Th16418
AT1G05577										GO:0008150,GO:0005575,GO:0003674	not done		Domain of unknown function (DUF966)	protein_coding	N/A	No	No	A02	-	No	No	470558	470558	470558	Bra015441	Bra032461		Bra032461	Bra032461	Bra032461	Tp1g04420			Tp1g04420	Tp1g04420	Tp1g04420	AA_scaffold6066_19			AA_scaffold6066_19	AA_scaffold6066_19	AA_scaffold6066_19	Th15778			Th15778	Th15778	Th15778
AT1G05580										GO:0010183,GO:0005783,GO:0005451,GO:0035725,GO:0006812,GO:0005886,GO:0015385,GO:0071805	not done		cation/H+ exchanger 23	protein_coding	ATCHX23	No	No	A02	A02N048	No	Yes	919261	887748	887748	Bra015442			Bra015442	Bra015442	Bra015442	Tp1g04430			Tp1g04430	Tp1g04430	Tp1g04430	AA_scaffold905_306	AA_scaffold6066_21		AA_scaffold6066_21	AA_scaffold6066_21	AA_scaffold6066_21	Th15777	Th16416		Th16416	Th16416	Th16416
AT1G05590						cpd:C00001,cpd:C01132		path:ath00511,path:ath00520,path:ath00531,path:ath00603,path:ath00604,path:ath01100,path:ath01110	ko:K12373	GO:0035251,GO:0004563,GO:0015929,GO:0005886,GO:0005576	not done	PWY-6902	beta-hexosaminidase 2	protein_coding	ATHEX3	No	No	A02	-	No	No	470561	470561	470561				Bra032460	Bra032460	Bra032460	Tp1g04440			Tp1g04440	Tp1g04440	Tp1g04440					AA_scaffold6066_22	AA_scaffold6066_22					Th27736	Th27736
AT1G05600										GO:0008150,GO:0005739,GO:0003674	not done		Tetratricopeptide repeat (TPR)-like superfamily protein	protein_coding	EMB3101	No	No	A02	-	No	No	470562	470562	470562				Bra015443	Bra015443	Bra015443				Tp1g04450	Tp1g04450	Tp1g04450				AA_scaffold6066_22							Th16415	Th16415
AT1G05610						cpd:C00002,cpd:C00013,cpd:C00103,cpd:C00498	md:ath_M00565	path:ath00500,path:ath00520,path:ath01100,path:ath01110	ko:K00975	GO:0009507	not done	PWY-622	ADP-glucose pyrophosphorylase small subunit 2	protein_coding	APS2	No	No	A02	-	No	No	470563	470563	470563	Bra015444			Bra015444	Bra015444	Bra015444	Tp1g04460			Tp4g07370			AA_scaffold6066_23				AA_scaffold6066_23	AA_scaffold6066_23	Th15772				Th15772	Th15772
AT1G05615										GO:0003674,GO:0005634,GO:0008150	not done		Domain of unknown function (DUF313)	protein_coding	N/A	No	No	A02	-	No	No	910245	878732	878732
AT1G05620										GO:0047724,GO:0006148,GO:0035251,GO:0005829,GO:0005737,GO:0010150	not done	PWY-6596,PWY-6556,PWYQT-4445	uridine-ribohydrolase 2	protein_coding	NSH2	No	No	A02	-	No	No	470564	470564	470564		Bra032458	Bra030616	Bra032458	Bra030616	Bra030616	Tp1g04470			Tp1g04470	Tp1g04470	Tp1g04470	AA_scaffold6066_24			AA_scaffold6066_24	AA_scaffold6066_24	AA_scaffold6066_24	Th15765			Th27737	Th27737	Th27737
AT1G05630										GO:0007584,GO:0010182,GO:0009737,GO:0010087,GO:0009637,GO:0048364,GO:0046855,GO:0052658,GO:0005634,GO:0010252,GO:0009743,GO:0005737,GO:0009611	not done	PWY-6362,PWY-6363	Endonuclease/exonuclease/phosphatase family protein	protein_coding	5PTASE13	No	No	A02	A02N049	No	Yes	470566	470566	470566	Bra015445	Bra032456	Bra030617	Bra030617	Bra030617	Bra030617	Tp1g04480			Tp1g04480	Tp1g04480	Tp1g04480	AA_scaffold905_315	AA_scaffold6066_25		AA_scaffold6066_25	AA_scaffold6066_25	AA_scaffold6066_25	Th15764				Th15764	Th15764
AT1G05640										GO:0008150,GO:0005575,GO:0003674	not done		Ankyrin repeat family protein	protein_coding	N/A	No	No	A02	A02N050	No	Yes							Bra030618	Bra030618	Bra030618	Tp1g06490						AA_scaffold905_316	AA_scaffold6066_26					Th15763			Th15763
AT1G05650										GO:0005576	not done	PWY-1081	Pectin lyase-like superfamily protein	protein_coding	N/A	192	No	A02	-	No	Yes	919269	887756	887756					Bra015446	Bra015446																			evm.model.supercontig_50.155
AT1G05660										GO:0005576	not done	PWY-1081	Pectin lyase-like superfamily protein	protein_coding	N/A	192	No	A02	-	No	Yes	919270	887757	887757				Bra030619	Bra030619	Bra030619											AA_scaffold6066_28	AA_scaffold6066_28
AT1G05670										GO:0005739,GO:0016757	not done		Pentatricopeptide repeat (PPR-like) superfamily protein	protein_coding	UGT-like	our addition 4	No	A02	A02N051	No	Yes	470571	470571	470571	Bra015447		Bra030620		Bra015447	Bra015447	Tp1g04490			Tp1g04490	Tp1g04490	Tp1g04490				AA_scaffold6066_29	AA_scaffold6066_29	AA_scaffold6066_29				Th13831	Th13831	Th13831
AT1G05675										#N/A	not availlable		UDP-Glycosyltransferase superfamily protein	protein_coding	N/A	our addition 5	No	A02	-	No	Yes										Tp1g04500	Tp1g04820					AA_scaffold905_321	AA_scaffold6066_30	AA_scaffold5240_79	AA_scaffold6066_30
AT1G05680										GO:0080024,GO:0071215,GO:0010016,GO:0070301,GO:0035251,GO:0052638,GO:0016757,GO:0042631,GO:0071475,GO:0080167,GO:0005575	not done	PWY-6051	Uridine diphosphate glycosyltransferase 74E2	protein_coding	UGT74E2	our addition 6	No	A02	A02N053	No	Yes	470572	470572	470572				Bra030620	Bra030620	Bra030620				Tp1g04500	Tp1g04500	Tp1g04500					AA_scaffold6066_30	AA_scaffold6066_30
AT1G05690										GO:0009553,GO:0009555,GO:0009409,GO:0006355,GO:0009651,GO:0042542,GO:0009723,GO:0009751,GO:0005516	not done		BTB and TAZ domain protein 3	protein_coding	BT3	No	No	A02	-	No	No	919273	887760	887760			Bra030621		Bra030621	Bra030621	Tp1g04510			Tp1g04510	Tp1g04510	Tp1g04510	AA_scaffold6066_32			AA_scaffold6066_32	AA_scaffold6066_32	AA_scaffold6066_32					Th15759	Th15759	evm.model.supercontig_50.145
AT1G05700			LRR							GO:0005886,GO:0016301	not done		Leucine-rich repeat transmembrane protein kinase protein	protein_coding	N/A	No	No	A02	-	No	No				Bra015449		Bra030596	Bra015449	Bra015449	Bra015449	Tp1g04520	Tp1g06550		Tp1g04520	Tp1g04520	Tp1g04520							Th15760	Th16413
AT1G05710										GO:0005634,GO:0003700	not done		basic helix-loop-helix (bHLH) DNA-binding superfamily protein	protein_coding	N/A	No	Yes	A02	A02N054	No	Yes	919275	887762	887762	Bra015450					Bra015450	Tp1g04530			Tp1g04530	Tp1g04530	Tp1g04530	AA_scaffold905_326	AA_scaffold580_16		AA_scaffold580_16	AA_scaffold580_16	AA_scaffold580_16	Th15758	Th16412			Th15758	Th15758
AT1G05720										GO:0008150	not done		selenoprotein family protein	protein_coding	N/A	No	Yes	A02	-	No	Yes					Bra032455	Bra030623	Bra032455	Bra032455	Bra032455	Tp1g04540			Tp1g04540	Tp1g04540	Tp1g04540	AA_scaffold580_15			AA_scaffold580_15	AA_scaffold580_15	AA_scaffold580_15	Th15757			Th15757	Th15757	Th15757
AT1G05730										GO:0003674,GO:0005739,GO:0008150	not done		Eukaryotic protein of unknown function (DUF842)	protein_coding	N/A	40	No	A02	A02N055	No	Yes	470580	470580	470580		Bra032454		Bra032454	Bra032454	Bra032454	Tp1g04550			Tp1g04550	Tp1g04550	Tp1g04550	AA_scaffold905_327	AA_scaffold5240_89					Th15756	Th16410
AT1G05740										GO:0003674,GO:0005739,GO:0008150	not done		Eukaryotic protein of unknown function (DUF842)	protein_coding	N/A	40	No	A02	-	No	Yes	910258	878745	878745
AT1G05750										GO:0009451,GO:0009507,GO:0005739	not done		Tetratricopeptide repeat (TPR)-like superfamily protein	protein_coding	CLB19	No	No	A02	-	No	No	470582	470582	470582			Bra030624	Bra030624	Bra030624	Bra030624	Tp1g04960	Tp1g06730		Tp1g04560	Tp1g04560	Tp1g04560				AA_scaffold580_13	AA_scaffold580_13	AA_scaffold580_13							evm.model.supercontig_50.142
AT1G05760										GO:0009615,GO:0030246,GO:0005575	not done		Mannose-binding lectin superfamily protein	protein_coding	RTM1	41	Yes	A02	-	No	Yes				Bra015451				Bra015451	Bra015451				Tp1g04570	Tp1g04570	Tp1g04570				AA_scaffold580_12	AA_scaffold580_12	AA_scaffold580_12					Th15750	Th15750
AT1G05770										GO:0005575,GO:0008150,GO:0003674	not done		Mannose-binding lectin superfamily protein	protein_coding	N/A	41	Yes	A02	-	No	Yes										Tp1g04570
AT1G05780										GO:0003674,GO:0009507,GO:0008150	not done		Vacuolar ATPase assembly integral membrane protein VMA21-like domain	protein_coding	N/A	No	No	A02	A02N057	No	Yes	470584	470584	470584				Bra021719									AA_scaffold905_329						Th15749	Th16407			Th15749	Th15749
AT1G05785										GO:0003674,GO:0005886	not done		Got1/Sft2-like vescicle transport protein family	protein_coding	N/A	No	No	A02	-	No	No							Bra015452	Bra015452	Bra015452	Tp1g04580			Tp1g04580	Tp1g04580	Tp1g04580
AT1G05790										GO:0005886	not done		lipase class 3 family protein	protein_coding	N/A	No	No	A02	-	No	No	311660	311660	311660	Bra015453		Bra030625	Bra015453	Bra030625	Bra030625	Tp1g04590			Tp1g04590	Tp1g04590	Tp1g04590	AA_scaffold580_10			AA_scaffold580_10	AA_scaffold580_10	AA_scaffold580_10	Th15748			Th15748	Th15748	Th15748
AT1G05800										GO:0050832,GO:0030308,GO:0009695,GO:0008970,GO:0047714,GO:0005811,GO:0009507,GO:0009611	not done	PWY-6803,LIPASYN-PWY,LIPAS-PWY	alpha/beta-Hydrolases superfamily protein	protein_coding	DGL	No	No	A02	A02N058	No	Yes	470587	470587	470587	Bra015454			Bra015454	Bra015454	Bra015454	Tp1g04600	Tp1g05060		Tp1g04600	Tp1g04600	Tp1g04600	AA_scaffold905_331	AA_scaffold580_9			AA_scaffold580_9	AA_scaffold580_9	Th16406				Th16406	Th16406
AT1G05805										GO:0005829,GO:0006355,GO:0005634,GO:0003700	not done		basic helix-loop-helix (bHLH) DNA-binding superfamily protein	protein_coding	N/A	No	No	A02	-	No	No	470588	470588	470588	Bra015456			Bra015456	Bra015456	Bra015456	Tp1g04610			Tp1g04610	Tp1g04610	Tp1g04610	AA_scaffold580_8			AA_scaffold580_8	AA_scaffold580_8	AA_scaffold580_8	Th15747			Th15747	Th15747	Th15747
AT1G05810										#N/A	not availlable		RAB GTPase homolog A5E	protein_coding	ARA	No	No	A02	A02N059	No	Yes	919287	887774	887774		Bra032453		Bra032453	Bra032453	Bra032453	Tp1g04620	Tp1g05160		Tp1g04620	Tp1g04620	Tp1g04620	AA_scaffold905_332	AA_scaffold580_7	AA_scaffold6428_22	AA_scaffold580_7	AA_scaffold580_7	AA_scaffold580_7	Th15746	Th16405			Th15746	Th15746
AT1G05820										GO:0005886	not done		SIGNAL PEPTIDE PEPTIDASE-LIKE 5	protein_coding	ATSPPL5	No	No	A02	-	No	No	919288	887775	887775			Bra030626	Bra030626	Bra030626	Bra030626	Tp1g04630			Tp1g04630	Tp1g04630	Tp1g04630	AA_scaffold580_5			AA_scaffold580_5	AA_scaffold580_5	AA_scaffold580_5							evm.model.supercontig_50.134
AT1G05830										GO:0051568,GO:0042800,GO:0006355,GO:0005634	not done		trithorax-like protein 2	protein_coding	ATX2	No	No	A02	A02N060	No	Yes		311665	311665							Tp1g04640			Tp1g04640	Tp1g04640	Tp1g04640	AA_scaffold580_4	AA_scaffold6428_18		AA_scaffold580_4	AA_scaffold580_4	AA_scaffold580_4	Th15744			Th15744	Th15744	Th15744	evm.model.supercontig_50.132
AT1G05835										#N/A	not availlable		PHD finger protein	protein_coding	N/A	No	No	A02	-	No	No						Bra030627	Bra030627	Bra030627	Bra030627	Tp1g04650			Tp1g04650	Tp1g04650	Tp1g04650							Th15743				Th15743	Th15743
AT1G05840										GO:0031225,GO:0005886	not done		Eukaryotic aspartyl protease family protein	protein_coding	N/A	No	No	A02	-	No	No	470595	470595	470595		Bra032452		Bra032452	Bra032452	Bra032452	Tp1g04660	Tp1g06860		Tp1g04660	Tp1g04660	Tp1g04660	AA_scaffold580_3			AA_scaffold580_3	AA_scaffold580_3	AA_scaffold580_3	Th15742			Th15742
AT1G05850										GO:0009414,GO:0009651,GO:0010337,GO:0009408,GO:0009825,GO:0010053,GO:0030244,GO:0009809,GO:0043255,GO:0030247,GO:0048046,GO:0005794,GO:0009735,GO:0010167,GO:0005576	not done	PWY-6902	Chitinase family protein	protein_coding	ATCTL1	No	No	A02	-	No	No	470596	470596	470596	Bra015457		Bra030628	Bra015457	Bra015457	Bra015457	Tp1g04670			Tp1g04670	Tp1g04670	Tp1g04670	AA_scaffold5240_103	AA_scaffold580_2		AA_scaffold580_2	AA_scaffold580_2	AA_scaffold580_2	Th15741			Th15741	Th15741	Th15741	evm.model.supercontig_50.122
AT1G05860										GO:0003674,GO:0009507,GO:0008150	not done		unknown protein	protein_coding	N/A	No	No	A02	A02N063	No	Yes	470597	470597	470597	Bra015458		Bra030629		Bra015458	Bra015458	Tp1g04680			Tp1g04680	Tp1g04680	Tp1g04680	AA_scaffold6428_16						Th15740	Th16403		Th16403
AT1G05870										GO:0003674,GO:0005634	not done		Protein of unknown function (DUF1685)	protein_coding	N/A	No	No	A02	A02N064	No	Yes	470598	470598	470598	Bra015459	Bra032451		Bra015459			Tp1g04700			Tp1g04700	Tp1g04700	Tp1g04700	AA_scaffold6428_14				AA_C185251_2	AA_C185251_2	Th15737			Th15737	Th27749	Th27749
AT1G05880									ko:K11968	GO:0005634,GO:0071456,GO:0010224	not done		RING/U-box superfamily protein	protein_coding	ARI12	42	No	A02	A02N065	No	Yes	470600	470600	470600					Bra015460	Bra015460
AT1G05890									ko:K11968	GO:0005634,GO:0005737	not done		RING/U-box superfamily protein	protein_coding	ARI5	42	No	A02	A02N066	No	Yes	470601	470601	470601				Bra015463			Tp1g04720			Tp1g04720			AA_scaffold6428_10	AA_scaffold704_1		AA_scaffold704_2			Th15735	Th16402
AT1G05894										GO:0005634	not done		unknown protein	protein_coding	N/A	No	No	A02	-	No	No	470603	470603	470603				Bra030630	Bra030630	Bra030630	Tp1g04730			Tp1g04730	Tp1g04730	Tp1g04730	AA_scaffold6428_8	AA_scaffold704_3			AA_scaffold704_3	AA_scaffold704_3
AT1G05900								path:ath03410	ko:K10773	GO:0006284,GO:0019104,GO:0042644,GO:0005739,GO:0005634	not done		endonuclease III 2	protein_coding	ATNTH2	No	No	A02	A02N067	No	Yes	470604	470604	470604							Tp1g04740			Tp1g04740	Tp1g04740	Tp1g04740	AA_scaffold6428_7
AT1G05910										GO:0005634	not done		cell division cycle protein 48-related / CDC48-related	protein_coding	N/A	No	No	A02	-	No	No	470606	470606	470606				Bra032449	Bra032449	Bra032449	Tp1g04750	Tp1g05190	Tp1g06900	Tp1g04750	Tp1g04750	Tp1g04750	AA_scaffold704_10			AA_scaffold704_10	AA_scaffold704_10	AA_scaffold704_10	Th16400			Th27768	Th27768	Th27768
AT1G05920										GO:0005634	not done		Domain of unknown function (DUF313)	protein_coding	N/A	No	Yes	A02	-	No	Yes	311675	311675	311675	Bra015465				Bra015465	Bra015465					Tp1g04760	Tp1g04760											Th27773	Th27773
AT1G05925										GO:0005739	not done		unknown protein	protein_coding	N/A	No	No	A02	-	No	No
AT1G05930										GO:0005634	not done		Domain of unknown function (DUF313)	protein_coding	N/A	No	Yes	A02	-	No	Yes	311676	311676	311676							Tp1g04760						AA_scaffold6428_4	AA_scaffold704_15					Th15733
AT1G05940										GO:0009507,GO:0005774,GO:0015326	not done		cationic amino acid transporter 9	protein_coding	CAT9	No	Yes	A02	-	No	Yes	490566	490566	490566				Bra037305	Bra037305	Bra037305				Tp6g00060	Tp6g00060	Tp6g00060				AA_scaffold5293_29	AA_scaffold5293_29	AA_scaffold5293_29				Th02001	Th02001	Th02001
AT1G05950										GO:0005634,GO:0008150,GO:0003674	not done		unknown protein	protein_coding	N/A	No	No	A02	-	No	No					Bra032446		Bra032448	Bra032448	Bra032448	Tp1g04770			Tp1g04770	Tp1g04770	Tp1g04770											Th27756	Th27756
AT1G05960										GO:0005886,GO:0008150	not done		ARM repeat superfamily protein	protein_coding	N/A	No	No	A02	-	No	No	910280	878767	878767	Bra015466	Bra032445	Bra030631	Bra015466	Bra032445	Bra032445	Tp1g04790			Tp1g04790	Tp1g04790	Tp1g04790				AA_scaffold704_9	AA_scaffold704_9	AA_scaffold704_9	Th15732			Th15732	Th15732	Th15732
AT1G05970										GO:0008150,GO:0005575,GO:0003674	not done		RNA-binding (RRM/RBD/RNP motifs) family protein	protein_coding	N/A	No	No	A02	-	No	No	470610	470610	470610	Bra015467				Bra015467	Bra015467	Tp1g04800				Tp1g04800	Tp1g04800											Th27766	Th27766
AT1G05980										GO:0006414,GO:0030533,GO:0005575	not done		pre-tRNA	pre_trna	N/A	No	Yes	A02	-	No	Yes
AT1G05990								path:ath04626	ko:K13448	GO:0005575	not done		EF hand calcium-binding protein family	protein_coding	RHS1	No	No	A02	-	No	No	919305	887792	887792		Bra032444	Bra030632	Bra032444			Tp1g04810															Th15731
AT1G06000										GO:0005634,GO:0051555,GO:0008194,GO:0016757	not done	PWY-5320,PWY-5321	UDP-Glycosyltransferase superfamily protein	protein_coding	N/A	No	No	A02	-	No	No	919306	887793	887793							Tp1g04820			Tp1g04820	Tp1g04820	Tp1g04820	AA_scaffold704_19				AA_scaffold704_19	AA_scaffold704_19	Th16398				Th27763	Th27763
AT1G06002										GO:0008150,GO:0005575,GO:0003674	not done		Potential natural antisense gene, locus overlaps with AT1G06000	other_rna	N/A	No	No	A02	-	No	No
AT1G06010										GO:0003674,GO:0008150,GO:0005575	not done		unknown protein	protein_coding	N/A	No	No	A02	-	No	No	910284	878771	878771		Bra032443	Bra030633	Bra032443	Bra032443	Bra032443	Tp1g04830			Tp1g04830	Tp1g04830	Tp1g04830	AA_scaffold704_20				AA_scaffold704_20	AA_scaffold704_20					Th27762	Th27762
AT1G06020						cpd:C00002,cpd:C00008,cpd:C00095,cpd:C02336,cpd:C05345		path:ath00051,path:ath00500,path:ath00520,path:ath01100	ko:K00847	GO:0005737	not done		pfkB-like carbohydrate kinase family protein	protein_coding	N/A	45	No	A02	A02N070	No	Yes	311681	311681	311681	Bra015468	Bra032442	Bra030634		Bra030634	Bra030634	Tp1g04840				Tp1g04840	Tp1g04840	AA_scaffold704_21						Th15730			Th15730
AT1G06030						cpd:C00002,cpd:C00008,cpd:C00095,cpd:C02336,cpd:C05345		path:ath00051,path:ath00500,path:ath00520,path:ath01100	ko:K00847	GO:0005737,GO:0009506	not done		pfkB-like carbohydrate kinase family protein	protein_coding	N/A	45	No	A02	-	No	Yes	470615	470615	470615				Bra030634						Tp1g04840						AA_scaffold704_21	AA_scaffold704_21	AA_scaffold704_21
AT1G06040										GO:0009640,GO:0009416,GO:0009651,GO:0005634,GO:0005515,GO:0003700,GO:0003677,GO:0080167	not done		B-box zinc finger family protein	protein_coding	BBX24	No	No	A02	A02N072	No	Yes	470616	470616	470616	Bra015469	Bra032441	Bra030635	Bra030635	Bra030635	Bra030635	Tp1g04850			Tp1g04850	Tp1g04850	Tp1g04850	AA_scaffold704_22			AA_scaffold704_22	AA_scaffold704_22	AA_scaffold704_22	Th15729	Th16395			Th16395	Th16395
AT1G06050										GO:0003674,GO:0005634,GO:0008150	not done		Protein of unknown function (DUF1336)	protein_coding	N/A	No	No	A02	-	No	No	919311	887798	887798	Bra015470			Bra015470	Bra015470	Bra015470	Tp1g04860			Tp1g04860	Tp1g04860	Tp1g04860	AA_scaffold704_23				AA_scaffold704_23	AA_scaffold704_23				Th15728	Th16394	Th16394
AT1G06060										GO:0003674,GO:0008150	not done		LisH and RanBPM domains containing protein	protein_coding	N/A	No	Yes	A02	-	No	Yes	470618	470618	470618			Bra030636	Bra030636	Bra030636	Bra030636	Tp1g04870			Tp1g04870	Tp1g04870	Tp1g04870				AA_C174961_1	AA_C174961_1	AA_C174961_1					Th07191	Th07191
AT1G06070										GO:0005634,GO:0003700	not done		Basic-leucine zipper (bZIP) transcription factor family protein	protein_coding	N/A	No	No	A02	A02N073	No	Yes	919313	887800	887800	Bra015471		Bra030637	Bra015471	Bra030637	Bra030637	Tp1g04880			Tp1g04880	Tp1g04880	Tp1g04880							Th15728	Th16394			Th27760	Th27760
AT1G06080						cpd:C00001,cpd:C00007,cpd:C00080,cpd:C00412,cpd:C00510,cpd:C00996,cpd:C00999		path:ath01040	ko:K00507	GO:0042761,GO:0005789	not done	PWY-782	delta 9 desaturase 1	protein_coding	ADS1	46	No	A02	A02N074	No	Yes	919315	887802	887802	Bra015473	Bra032437	Bra030638	Bra015472	Bra015472	Bra015472	Tp1g04890	Tp1g05140		Tp1g04890	Tp1g04890	Tp1g04890	AA_scaffold704_26	AA_scaffold5593_1			AA_scaffold704_26	AA_scaffold704_26	Th15726				Th15724	Th15724
AT1G06090										GO:0005575	not done	PWY-782	Fatty acid desaturase family protein	protein_coding	N/A	46	No	A02	-	No	Yes	470621	470621	470621				Bra032438	Bra032438	Bra032438				Tp1g04900	Tp1g04900	Tp1g04900				AA_scaffold704_27	AA_scaffold704_27	AA_scaffold704_27
AT1G06100										GO:0005739	not done	PWY-782	Fatty acid desaturase family protein	protein_coding	N/A	46	No	A02	-	No	Yes	910293	878780	878780
AT1G06110									ko:K10290	GO:0005515,GO:0005634,GO:0008150,GO:0019005	not done		SKP1/ASK-interacting protein 16	protein_coding	SKIP16	No	No	A02	-	No	No	470624	470624	470624				Bra030639	Bra030639	Bra030639	Tp1g04910			Tp1g04910	Tp1g04910	Tp1g04910	AA_scaffold5022_35			AA_scaffold5022_35	AA_scaffold5022_35	AA_scaffold5022_35	Th15723			Th15723	Th15723	Th15723
AT1G06120										#N/A	not availlable	PWY-782	Fatty acid desaturase family protein	protein_coding	N/A	46	Yes	A02	-	No	Yes
AT1G06130										GO:0005739,GO:0009507	not done	PWY-5386	glyoxalase 2-4	protein_coding	GLX2-4	No	No	A02	A02N075	No	Yes	311691	311691	311691		Bra032436		Bra032436	Bra032436	Bra032436	Tp1g04920			Tp1g04920			AA_scaffold5593_2									Th27759	Th27759	Th27759
AT1G06135										GO:0003674,GO:0008150,GO:0005576	not done		unknown protein	protein_coding	N/A	No	No	A02	-	No	No								Bra018254	Bra018254					Tp4g13820	Tp4g13820	AA_scaffold5022_33				AA_scaffold5022_33	AA_scaffold5022_33	Th15719				Th27774	Th27774
AT1G06137										GO:0005739,GO:0008150,GO:0003674	not done		unknown protein	protein_coding	N/A	No	No	A02	-	No	No								Bra032435	Bra032435
AT1G06140										GO:0080156,GO:0005739,GO:0003674	not done		Pentatricopeptide repeat (PPR) superfamily protein	protein_coding	MEF3	No	No	A02	-	No	No	470629	470629	470629	Bra015476	Bra032434		Bra024299	Bra024299	Bra024299				Tp1g04940	Tp1g04940	Tp1g04940				AA_scaffold5022_30	AA_scaffold5022_30	AA_scaffold5022_30					Th27775	Th27775
AT1G06148										GO:0005739,GO:0005634,GO:0008150,GO:0003674	not done		FUNCTIONS IN: molecular_function unknown	protein_coding	N/A	No	No	A02	-	No	No
AT1G06149										GO:0005739,GO:0008150,GO:0003674	not done		conserved peptide upstream open reading frame 8	protein_coding	CPuORF8	No	No	A02	-	No	No	919325	887812	887812
AT1G06150										GO:0009507,GO:0005634,GO:0003700	not done		basic helix-loop-helix (bHLH) DNA-binding superfamily protein	protein_coding	EMB1444	No	No	A02	A02N076	No	Yes	311694	311694	311694				Bra032434			Tp1g04960			Tp1g04960	Tp1g04960		AA_scaffold5593_6	AA_scaffold5022_30		AA_scaffold5022_34	AA_scaffold5022_34		Th15715	Th16392		Th15715			evm.model.supercontig_50.30
AT1G06160										GO:0009861,GO:0006355,GO:0009873,GO:0003700,GO:0003677,GO:0005634,GO:0009753,GO:0009723	not done		octadecanoid-responsive Arabidopsis AP2/ERF 59	protein_coding	ORA59	No	No	A02	A02N077	No	Yes	470633	470633	470633	Bra015478	Bra032433		Bra015478	Bra032433	Bra032433	Tp1g04970			Tp1g04970	Tp1g04970	Tp1g04970	AA_scaffold5593_10	AA_scaffold5022_29					Th16391						evm.model.supercontig_50.29
AT1G06170										GO:0006355,GO:0005634,GO:0003700	not done		basic helix-loop-helix (bHLH) DNA-binding superfamily protein	protein_coding	N/A	No	No	A02	A02N078	No	Yes	333922	333922	333922	Bra015480			Bra015480	Bra015480	Bra015480	Tp1g04980			Tp1g04980	Tp1g04980	Tp1g04980	AA_scaffold5593_11	AA_scaffold5022_27			AA_scaffold5022_27	AA_scaffold5022_27	Th15711	Th16390
AT1G06180									ko:K09422	GO:0006355,GO:0005634,GO:0003700,GO:0009739,GO:0009651,GO:0009751,GO:0009753	not done		myb domain protein 13	protein_coding	MYB13	No	No	A02	A02N080	No	Yes	470636	470636	470636	Bra015481			Bra015481	Bra015481	Bra015481	Tp1g04990			Tp1g04990	Tp1g04990	Tp1g04990	AA_scaffold5593_15	AA_scaffold5022_25			AA_scaffold5022_25	AA_scaffold5022_25							evm.model.supercontig_50.19
AT1G06190										GO:1901259,GO:0010239,GO:0009737,GO:0019843,GO:0009507,GO:0005634,GO:0043621,GO:0005515	not done		Rho termination factor	protein_coding	RHON1	No	No	A02	-	No	No	919332	887819	887819	Bra015482			Bra015482	Bra015482	Bra015482	Tp1g05000			Tp1g05000	Tp1g05000	Tp1g05000	AA_scaffold5593_17	AA_scaffold5022_24		AA_scaffold5022_24	AA_scaffold5022_24	AA_scaffold5022_24	Th15707				Th27784	Th27784	evm.model.supercontig_50.15
AT1G06200										GO:0005739	not done		Peptidase S24/S26A/S26B/S26C family protein	protein_coding	N/A	No	No	A02	A02N081	No	Yes	919333	887820	887820				Bra015483	Bra015483	Bra015483	Tp1g05010			Tp1g05010	Tp1g05010	Tp1g05010	AA_scaffold5593_18						Th15706	Th16386					evm.model.supercontig_50.14
AT1G06210										GO:0005634	not done		ENTH/VHS/GAT family protein	protein_coding	N/A	No	No	A02	-	No	No	311699	311699	311699	Bra015484	Bra032432	Bra030641	Bra032432	Bra032432	Bra032432	Tp1g05020			Tp1g05020	Tp1g05020	Tp1g05020	AA_scaffold5022_23			AA_scaffold5022_23	AA_scaffold5022_23	AA_scaffold5022_23	Th15705			Th15705	Th15705	Th15705	evm.model.supercontig_50.13
AT1G06220								path:ath03040	ko:K12852	GO:0009793,GO:0045694,GO:0016607,GO:0005737,GO:0005618,GO:0005886	not done		Ribosomal protein S5/Elongation factor G/III/V family protein	protein_coding	CLO	No	No	A02	-	No	No	470642	470642	470642			Bra030642	Bra024798	Bra030642	Bra030642	Tp1g05030			Tp1g05030	Tp1g05030	Tp1g05030				AA_scaffold1460_10	AA_scaffold1460_10	AA_scaffold1460_10	Th15695	Th16291		Th01161	Th01161	Th01161
AT1G06225										GO:0005576,GO:0048046	not done		CLAVATA3/ESR-RELATED 3	protein_coding	CLE3	No	No	A02	-	No	No	919336	887823	887823																			Th15700	Th00001
AT1G06230										GO:0048364,GO:0045931,GO:0009294,GO:0005575	not done		global transcription factor group E4	protein_coding	GTE4	No	No	A02	-	No	No	333928	333928	333928	Bra015485	Bra032431	Bra030643	Bra015485	Bra015485	Bra015485	Tp1g05040			Tp1g05040	Tp1g05040	Tp1g05040	AA_scaffold5022_19			AA_scaffold5022_19	AA_scaffold5022_19	AA_scaffold5022_19	Th00002			Th00002	Th00002	Th00002
AT1G06240										GO:0008150,GO:0009507	not done		Protein of unknown function DUF455	protein_coding	N/A	No	No	A02	-	No	No	470644	470644	470644				Bra030644	Bra030644	Bra030644	Tp1g05050			Tp1g05050	Tp1g05050	Tp1g05050							Th15703				Th15703	Th15703
AT1G06250										GO:0009507	not done	PWY-6803,LIPASYN-PWY	alpha/beta-Hydrolases superfamily protein	protein_coding	N/A	No	No	A02	A02N082	No	Yes	910311	878798	878798				Bra015486	Bra015486	Bra015486	Tp1g05060	Tp1g05540		Tp1g05060	Tp1g05060	Tp1g05060	AA_scaffold5593_20	AA_scaffold5022_18			AA_scaffold5022_18	AA_scaffold5022_18					Th27789	Th27789
AT1G06260										GO:0005576,GO:0048046	not done		Cysteine proteinases superfamily protein	protein_coding	N/A	No	No	A02	-	No	No	919340	887827	887827	Bra015487		Bra030646	Bra015487	Bra030646	Bra030646	Tp1g05070			Tp1g05070	Tp1g05070	Tp1g05070	AA_scaffold5022_17			AA_scaffold5022_17	AA_scaffold5022_17	AA_scaffold5022_17	Th15698			Th15698	Th15698	Th15698
AT1G06265										GO:0008150,GO:0005575,GO:0003674	not done		other RNA	other_rna	N/A	No	No	A02	-	No	No
AT1G06270										GO:0042170,GO:0003674,GO:0008150,GO:0005739	not done		Pentatricopeptide repeat (PPR) superfamily protein	protein_coding	N/A	No	Yes	A02	-	No	Yes	919342	887829	887829	Bra015488			Bra015488	Bra015488	Bra015488	Tp1g05080	Tp1g05440		Tp1g05080	Tp1g05080	Tp1g05080	AA_scaffold5022_16			AA_scaffold5022_16	AA_scaffold5022_16	AA_scaffold5022_16	Th15697				Th15697	Th15697
AT1G06280										GO:0005634,GO:0008150	not done		LOB domain-containing protein 2	protein_coding	LBD2	No	Yes	A02	-	No	Yes	919343	887830	887830		Bra032430	Bra030647		Bra030647	Bra030647	Tp1g05090			Tp1g05090	Tp1g05090	Tp1g05090	AA_scaffold5022_15				AA_scaffold5022_15	AA_scaffold5022_15	Th15696	Th15717	Th16294		Th15696	Th15696
AT1G06290						cpd:C00016,cpd:C00136,cpd:C00154,cpd:C00877,cpd:C01352,cpd:C01832,cpd:C01944,cpd:C02593,cpd:C03221,cpd:C05270,cpd:C05271,cpd:C05272,cpd:C05273,cpd:C05274,cpd:C05275,cpd:C05276,cpd:C16168,cpd:C16172,cpd:C16327,cpd:C16328,cpd:C16331,cpd:C16332,cpd:C16335,cpd:C16336,cpd:C16374,cpd:C16387	md:ath_M00087_md:ath_M00113	path:ath00071,path:ath00592,path:ath01040,path:ath01100,path:ath04146	ko:K00232	GO:0003997,GO:0051791,GO:0006635	not done	PWY-6837,PWY-735	acyl-CoA oxidase 3	protein_coding	ACX3	50	No	A02	-	No	Yes	470649	470649	470649	Bra015494			Bra015491	Bra015491	Bra015491	Tp1g05100			Tp1g05100	Tp1g05100	Tp1g05100	AA_scaffold5022_13			AA_scaffold5022_14	AA_scaffold5022_14	AA_scaffold5022_14	Th15694			Th15694	Th15694	Th15694	evm.model.supercontig_50.2
AT1G06310						cpd:C00016,cpd:C00136,cpd:C00154,cpd:C00877,cpd:C01352,cpd:C01832,cpd:C01944,cpd:C02593,cpd:C03221,cpd:C05270,cpd:C05271,cpd:C05272,cpd:C05273,cpd:C05274,cpd:C05275,cpd:C05276,cpd:C16168,cpd:C16172,cpd:C16327,cpd:C16328,cpd:C16331,cpd:C16332,cpd:C16335,cpd:C16336,cpd:C16374,cpd:C16387	md:ath_M00087_md:ath_M00113	path:ath00071,path:ath00592,path:ath01040,path:ath01100,path:ath04146	ko:K00232	#N/A	not availlable	PWY-5136,PWY-6837,PWY-735	acyl-CoA oxidase 6	protein_coding	ACX6	50	No	A02	-	No	Yes	919346	887833	887833				Bra015492
AT1G06320										GO:0003674,GO:0005634,GO:0008150	not done		unknown protein	protein_coding	N/A	No	No	A02	-	No	No	910318	878805	878805		Bra032429	Bra030648		Bra030648	Bra030648	Tp1g05110				Tp1g05110	Tp1g05110							Th16383				Th16383	Th16383
AT1G06330										GO:0005737	not done		Heavy metal transport/detoxification superfamily protein	protein_coding	N/A	No	No	A02	-	No	No	311711	311711	311711		Bra032428		Bra032428	Bra032428	Bra032428	Tp1g05120			Tp1g05120	Tp1g05120	Tp1g05120	AA_scaffold5022_12			AA_scaffold5022_12	AA_scaffold5022_12	AA_scaffold5022_12	Th15693	Th16304			Th15693	Th15693
AT1G06340										GO:0005634,GO:0008150	not done		Plant Tudor-like protein	protein_coding	N/A	No	No	A02	-	No	No	919349	887836	887836		Bra032427			Bra032427	Bra032427	Tp1g05130				Tp1g05130	Tp1g05130	AA_scaffold5022_10				AA_scaffold5022_11	AA_scaffold5022_11	Th15692				Th15692	Th15692
AT1G06350										GO:0005739	not done	PWY-782	Fatty acid desaturase family protein	protein_coding	ADS4	47	No	A02	-	No	Yes	470653	470653	470653	Bra015493		Bra030650		Bra030649	Bra030649	Tp1g04890	Tp1g05140					AA_scaffold5022_7						Th15726
AT1G06360										GO:0005739	not done	PWY-782	Fatty acid desaturase family protein	protein_coding	N/A	47	No	A02	-	No	Yes	470654	470654	470654				Bra030650						Tp1g05140	Tp1g05140	Tp1g05140				AA_C182819_1	AA_scaffold5022_8	AA_scaffold5022_8
AT1G06370										#N/A	not availlable		pseudogene, similar to putative glycolipid alpha-mannosyltransferase, blastp match of 41% identity and 9.6e-10 P-value to GP|13161358|dbj|BAB32949.1||AP002908 putative glycolipid alpha-mannosyltransferase {Oryza sativa (japonica cultivar-group)}	pseudogene	N/A	No	No	A02	-	No	No
AT1G06380									ko:K14775	GO:0005634,GO:0009941,GO:0009507	not done		Ribosomal protein L1p/L10e family	protein_coding	N/A	No	No	A02	-	No	No	919353	887840	887840		Bra032426			Bra032426	Bra032426	Tp1g05150			Tp1g05150	Tp1g05150	Tp1g05150	AA_scaffold5022_6			AA_scaffold5022_6	AA_scaffold5022_6	AA_scaffold5022_6	Th04060				Th04060	Th04060
AT1G06390										GO:0042538,GO:0005829,GO:0006468,GO:0046777,GO:0004674,GO:0032880,GO:0005886,GO:0009742	not done		GSK3/SHAGGY-like protein kinase 1	protein_coding	ATGSK1	No	No	A02	A02N083	No	Yes	470656	470656	470656													AA_scaffold5593_25						Th04059	Th15734	Th16345	Th04059	Th04059	Th04059	evm.model.supercontig_50.81
AT1G06400										GO:0005525,GO:0003924,GO:0005886,GO:0009733,GO:0005737	not done		Ras-related small GTP-binding family protein	protein_coding	ARA-2	No	No	A02	-	No	No	919355	887842	887842		Bra032424		Bra032424	Bra032424	Bra032424	Tp1g05160			Tp1g05160	Tp1g05160	Tp1g05160	AA_scaffold5022_5				AA_scaffold5022_5	AA_scaffold5022_5				Th27793	Th27793	Th27793
AT1G06410						cpd:C00001,cpd:C00009,cpd:C00015,cpd:C00029,cpd:C00668,cpd:C00689,cpd:C01083		path:ath00500,path:ath01100	ko:K16055	GO:0005634,GO:0005829,GO:0016757	not done	TRESYN-PWY	trehalose-phosphatase/synthase 7	protein_coding	ATTPS7	No	No	A02	-	No	No	470660	470660	470660	Bra015497		Bra030651	Bra030651	Bra030651	Bra030651	Tp1g05170			Tp1g05170	Tp1g05170	Tp1g05170	AA_scaffold5593_29	AA_scaffold5022_3		AA_scaffold5022_3	AA_scaffold5022_3	AA_scaffold5022_3				Th16381	Th04056	Th04056
AT1G06420										GO:0003674,GO:0008150,GO:0005575	not done		unknown protein	protein_coding	N/A	No	No	A02	-	No	No	470661	470661	470661	Bra015498	Bra032423			Bra032423	Bra032423	Tp1g05180				Tp1g05180	Tp1g05180
AT1G06430									ko:K03798	GO:0009534,GO:0009507,GO:0010304,GO:0005739,GO:0016020,GO:0009535,GO:0009941,GO:0009579,GO:0004176	not done		FTSH protease 8	protein_coding	FTSH8	No	No	A02	-	No	No	910330	878817	878817	Bra015499		Bra030652	Bra015499	Bra015499	Bra015499	Tp1g04750	Tp1g05190		Tp1g05190	Tp1g05190	Tp1g05190	AA_scaffold5593_31						Th04057	Th15746	Th16321	Th27796
AT1G06440										GO:0009507	not done		Ubiquitin carboxyl-terminal hydrolase family protein	protein_coding	N/A	No	No	A02	-	No	No	919360	887847	887847	Bra015500			Bra015500	Bra015500	Bra015500	Tp1g05200			Tp1g05200	Tp1g05200	Tp1g05200	AA_scaffold5022_2			AA_scaffold5022_2	AA_scaffold5022_2	AA_scaffold5022_2	Th16380				Th16380	Th16380
AT1G06450								path:ath03018	ko:K12581	#N/A	not availlable		Polynucleotidyl transferase, ribonuclease H-like superfamily protein	protein_coding	N/A	No	No	A02	-	No	No	919361	887848	887848		Bra032421			Bra032421	Bra032421	Tp1g05210			Tp1g05210	Tp1g05210	Tp1g05210	AA_scaffold4965_18				AA_scaffold4965_18	AA_scaffold4965_18	Th04054				Th04054	Th04054
AT1G06460										GO:0005777	not done		alpha-crystallin domain 32.1	protein_coding	ACD31.2	No	No	A02	-	No	No	910333	878820	878820	Bra015501		Bra030653	Bra030653	Bra030653	Bra030653	Tp1g05220			Tp1g05220	Tp1g05220	Tp1g05220	AA_scaffold4965_17			AA_scaffold4965_17	AA_scaffold4965_17	AA_scaffold4965_17	Th04053	Th16337			Th04053	Th04053
AT1G06470									ko:K15280	GO:0016020,GO:0005886	not done		Nucleotide/sugar transporter family protein	protein_coding	N/A	No	No	A02	-	No	No	919363	887850	887850	Bra015502		Bra030654	Bra030654	Bra030654	Bra030654	Tp1g05230			Tp1g05230	Tp1g05230	Tp1g05230	AA_scaffold4965_16	AA_scaffold2297_8		AA_scaffold4965_16	AA_scaffold4965_16	AA_scaffold4965_16	Th04052	Th16359	Th16379	Th04052	Th04052	Th04052
AT1G06475										GO:0003674,GO:0016020,GO:0008150	not done		unknown protein	protein_coding	N/A	No	No	A02	-	No	No	470668	470668	470668	Bra015503				Bra015503	Bra015503	Tp1g05240			Tp1g05240	Tp1g05240	Tp1g05240							Th04051				Th04051	Th04051	evm.model.supercontig_50.102
AT1G06480										GO:0030533,GO:0006414,GO:0005575	not done		pre-tRNA	pre_trna	N/A	No	Yes	A02	-	No	Yes
AT1G06490									ko:K11000	GO:0010233,GO:0080165,GO:0003843,GO:0005886,GO:0016757	not done	PWY-6773	glucan synthase-like 7	protein_coding	ATGSL07	No	No	A02	-	No	No	470669	470669	470669	Bra015504	Bra032416		Bra015504	Bra015504	Bra015504	Tp1g05250			Tp1g05250	Tp1g05250	Tp1g05250	AA_scaffold4965_13			AA_scaffold4965_13	AA_scaffold4965_13	AA_scaffold4965_13	Th16381			Th27797	Th27797	Th27797	evm.model.supercontig_50.100
AT1G06500										GO:0009507,GO:0008150,GO:0003674	not done		unknown protein	protein_coding	N/A	No	No	A02	-	No	No	919366	887853	887853							Tp1g05260			Tp1g05260	Tp1g05260	Tp1g05260	AA_scaffold4965_11				AA_scaffold4965_11		Th04050				Th04050	Th04050	evm.model.supercontig_50.98
AT1G06510										GO:0009507,GO:0003674,GO:0005634,GO:0008150	not done		unknown protein	protein_coding	N/A	No	No	A02	-	No	No	919368	887855	887855	Bra015506			Bra015506	Bra015506	Bra015506	Tp1g05270			Tp1g05270	Tp1g05270	Tp1g05270	AA_scaffold4965_10				AA_scaffold4965_10	AA_scaffold4965_10	Th04048				Th04048	Th04048
AT1G06515										GO:0005739,GO:0008150,GO:0003674	not done		Protein of unknown function (DUF3317)	protein_coding	N/A	No	No	A02	-	No	No	910338	878825	878825				Bra015505	Bra015505	Bra015505													Th04049	Th16378		Th04049	Th04049	Th04049
AT1G06520						cpd:C00010,cpd:C00040,cpd:C00093,cpd:C00173,cpd:C00229,cpd:C00681		path:ath00561,path:ath00564,path:ath01100	ko:K13508	GO:0048235,GO:0005739,GO:0090447,GO:0016020,GO:0080167	not done	PWY-5667,PWY0-1319,TRIGLSYN-PWY	glycerol-3-phosphate acyltransferase 1	protein_coding	ATGPAT1	No	No	A02	-	No	No	919369	887856	887856	Bra015507			Bra015507	Bra015507	Bra015507	Tp1g05280			Tp1g05280	Tp1g05280	Tp1g05280	AA_scaffold4965_9				AA_scaffold4965_9	AA_scaffold4965_9	Th04046			Th04046	Th04046	Th04046	evm.model.supercontig_50.85
AT1G06530										GO:0007005,GO:0009536,GO:0005739,GO:0031307,GO:0005774	not done		Tropomyosin-related	protein_coding	PMD2	No	No	A02	-	No	No				Bra015508				Bra015508	Bra015508	Tp1g05290			Tp1g05290	Tp1g05290	Tp1g05290	AA_scaffold5593_34	AA_scaffold4965_7			AA_scaffold4965_7	AA_scaffold4965_7	Th04045	Th14604			Th04045	Th04045	evm.model.supercontig_50.80
AT1G06540										GO:0003674,GO:0009507,GO:0008150	not done		unknown protein	protein_coding	N/A	No	No	A02	A02N084	No	Yes	910342	878829	878829	Bra015509				Bra015509	Bra015509	Tp1g05300				Tp1g05300	Tp1g05300	AA_scaffold5593_35	AA_scaffold4965_6			AA_scaffold4965_6	AA_scaffold4965_6	Th04044			Th04044
AT1G06550						cpd:C00001,cpd:C00010,cpd:C01013,cpd:C05668,cpd:C06000,cpd:C06001		path:ath00280,path:ath00410,path:ath00640,path:ath01100	ko:K05605	GO:0005737,GO:0080167	not done	PWY-3941	ATP-dependent caseinolytic (Clp) protease/crotonase family protein	protein_coding	N/A	No	No	A02	-	No	No	910343	878830	878830			Bra030657	Bra030657	Bra030657	Bra030657	Tp1g05310			Tp1g05310	Tp1g05310	Tp1g05310	AA_scaffold2297_17			AA_scaffold2297_17	AA_scaffold2297_17	AA_scaffold2297_17				Th27804	Th27804	Th27804
AT1G06560										#N/A	not availlable		NOL1/NOP2/sun family protein	protein_coding	N/A	No	No	A02	-	No	No	910344	878831	878831	Bra015510		Bra030658	Bra015510	Bra015510	Bra015510	Tp1g05320			Tp1g05320	Tp1g05320	Tp1g05320	AA_scaffold4965_5			AA_scaffold4965_5	AA_scaffold4965_5	AA_scaffold4965_5				Th27805	Th27805	Th27805	evm.model.supercontig_50.107
AT1G06570						cpd:C00007,cpd:C00011,cpd:C00166,cpd:C00544,cpd:C01179,cpd:C05852		path:ath00130,path:ath00350,path:ath00360,path:ath01100	ko:K00457	GO:0010189,GO:0016117,GO:0010236,GO:0003868,GO:0005829,GO:0042802,GO:0009507,GO:0005739	not done	PWY-1581,TYRFUMCAT-PWY,PWY-1422	phytoene desaturation 1	protein_coding	HPD	No	No	A02	-	No	No	919374	887861	887861	Bra015511	Bra032415		Bra015511	Bra015511	Bra015511	Tp1g05330			Tp1g05330	Tp1g05330	Tp1g05330	AA_scaffold2297_18			AA_scaffold2297_18	AA_scaffold2297_18	AA_scaffold2297_18	Th16375			Th16375	Th16375	Th16375	evm.model.supercontig_50.111
AT1G06580										GO:0008150,GO:0005739	not done		Pentatricopeptide repeat (PPR) superfamily protein	protein_coding	N/A	No	Yes	A02	-	No	Yes	470679	470679	470679							Tp1g05080	Tp1g06450	Tp5g29980	Tp2g00170									Th16102	Th16342	Th16392				evm.model.supercontig_50.124
AT1G06590							md:ath_M00389	path:ath04120	ko:K03352	GO:0005634,GO:0008150	not done		unknown protein	protein_coding	N/A	No	No	A02	-	No	No	919375	887862	887862	Bra015512	Bra032414		Bra015512	Bra015512	Bra015512	Tp1g05350			Tp1g05350	Tp1g05350	Tp1g05350	AA_scaffold4965_4			AA_scaffold4965_4	AA_scaffold4965_4	AA_scaffold4965_4	Th04040			Th04040	Th04040	Th04040
AT1G06610										GO:0006414,GO:0030533,GO:0005575	not done		pre-tRNA	pre_trna	N/A	No	No	A02	-	No	No
AT1G06620										GO:0005737,GO:0016706	not done	PWYQT-4471	2-oxoglutarate (2OG) and Fe(II)-dependent oxygenase superfamily protein	protein_coding	N/A	146	No	A02	-	No	Yes	910347	878834	878834	Bra015515	Bra032413		Bra015513	Bra015513	Bra015513	Tp1g05360			Tp1g05360	Tp1g05360	Tp1g05360	AA_scaffold4965_2			AA_scaffold4965_2	AA_scaffold4965_2	AA_scaffold4965_2					Th27807	Th27807
AT1G06630										GO:0003674,GO:0005634,GO:0008150	not done		F-box/RNI-like superfamily protein	protein_coding	N/A	No	No	A02	-	No	No	324460
AT1G06640										GO:0005737,GO:0016706	not done	PWYQT-4471	2-oxoglutarate (2OG) and Fe(II)-dependent oxygenase superfamily protein	protein_coding	N/A	146	No	A02	A02N085	No	Yes	910348	878835	878835										Tp1g05370
AT1G06645										GO:0005737	not done	PWYQT-4471	2-oxoglutarate (2OG) and Fe(II)-dependent oxygenase superfamily protein	protein_coding	N/A	No	No	A02	-	No	No							Bra031533
AT1G06650										GO:0005737,GO:0016706	not done	PWYQT-4471	2-oxoglutarate (2OG) and Fe(II)-dependent oxygenase superfamily protein	protein_coding	N/A	146	No	A02	-	No	Yes	470684	470684	470684				Bra031532	Bra031533	Bra031533					Tp1g05370	Tp1g05370
AT1G06660										GO:0007142,GO:0009556,GO:0003674,GO:0005634,GO:0006355	not done		unknown protein	protein_coding	JASON	No	No	A02	A02N088	No	Yes	919381	887868	887868	Bra015516		Bra030659	Bra015516	Bra030659	Bra030659	Tp1g05380			Tp1g05380	Tp1g05380	Tp1g05380	AA_scaffold4965_1			AA_scaffold1625_58	AA_scaffold1625_58	AA_scaffold1625_58	Th04038			Th27809	Th27809	Th27809	evm.model.supercontig_50.118
AT1G06670										GO:0005634,GO:0005737,GO:0006259,GO:0003678,GO:0003677	not done		nuclear DEIH-boxhelicase	protein_coding	NIH	No	No	A02	A02N089	No	Yes	311738	311738	311738							Tp1g05400			Tp1g05400	Tp1g05400	Tp1g05400	AA_scaffold5593_42	AA_scaffold2297_19					Th04037						evm.model.supercontig_50.120
AT1G06680								path:ath00195,path:ath01100	ko:K02717	GO:0008266,GO:0009534,GO:0042742,GO:0009543,GO:0019684,GO:0019898,GO:0009507,GO:0009579,GO:0009535,GO:0009941,GO:0031977,GO:0048046,GO:0009570	not done	PWY-101	photosystem II subunit P-1	protein_coding	OE23	No	No	A02	A02N090	No	Yes	470689	470689	470689	Bra015520	Bra031534	Bra030660	Bra015520	Bra031534	Bra031534	Tp1g05410			Tp1g05410	Tp1g05410	Tp1g05410	AA_scaffold5593_43			AA_scaffold2436_1	AA_scaffold5593_43	AA_scaffold5593_43	Th04036	Th16373	Th14617	Th27810	Th27810	Th27810
AT1G06690										GO:0009941,GO:0010287,GO:0005737,GO:0009535,GO:0009507	not done		NAD(P)-linked oxidoreductase superfamily protein	protein_coding	N/A	No	No	A02	-	No	No	470691	470691	470691			Bra030661	Bra030661	Bra030661	Bra030661	Tp1g05420			Tp1g05420	Tp1g05420	Tp1g05420				AA_scaffold2436_2	AA_scaffold2436_2	AA_scaffold2436_2	Th16372			Th16372	Th16372	Th16372
AT1G06700										GO:0019901,GO:0005886,GO:0009506	not done		Protein kinase superfamily protein	protein_coding	N/A	No	No	A02	A02N091	No	Yes	919385	887872	887872				Bra015521			Tp1g05430	Tp1g06360		Tp1g05430	Tp1g05430	Tp1g05430				AA_scaffold2436_3	AA_scaffold2436_3	AA_scaffold2436_3							evm.model.supercontig_1.349
AT1G06710										GO:0005739	not done		Tetratricopeptide repeat (TPR)-like superfamily protein	protein_coding	N/A	No	Yes	A02	-	No	Yes	311741	311741	311741							Tp1g04960	Tp1g05440	Tp1g06320	Tp1g05440	Tp1g05440	Tp1g05440				AA_scaffold2436_4	AA_scaffold2436_4	AA_scaffold2436_4	Th04035	Th16122	Th16363	Th27811	Th27811	Th27811	evm.model.supercontig_1.338
AT1G06720								path:ath03008	ko:K14569	GO:0005634	not done		P-loop containing nucleoside triphosphate hydrolases superfamily protein	protein_coding	N/A	No	No	A02	-	No	No	470695	470695	470695				Bra031535	Bra031535	Bra031535	Tp1g05450			Tp1g05450	Tp1g05450	Tp1g05450				AA_scaffold2436_5	AA_scaffold2436_5	AA_scaffold2436_5				Th00456	Th00456	Th00456
AT1G06730										GO:0005737,GO:0005634	not done		pfkB-like carbohydrate kinase family protein	protein_coding	N/A	No	No	A02	-	No	No	919388	887875	887875	Bra015523			Bra015523	Bra015523	Bra015523	Tp1g05460			Tp1g05460	Tp1g05460	Tp1g05460				AA_scaffold2436_11	AA_scaffold2436_11	AA_scaffold2436_11	Th04030			Th04030	Th27813	Th27813
AT1G06740										#N/A	not availlable		transposable element gene	transposable_element_gene	MUG3	No	No	A02	A02N093	No	Yes
AT1G06750										GO:0005634	not done		P-loop containing nucleoside triphosphate hydrolases superfamily protein	protein_coding	N/A	No	No	A02	A02N094	No	Yes	470697	470697	470697				Bra031536	Bra031536	Bra031536	Tp1g05480			Tp1g05480	Tp1g05480	Tp1g05480	AA_scaffold5593_51				AA_scaffold2436_13	AA_scaffold2436_13	Th04029
AT1G06760									ko:K11275	GO:0005634	not done		winged-helix DNA-binding transcription factor family protein	protein_coding	N/A	No	No	A02	A02N095	No	Yes	470698	470698	470698	Bra015524			Bra015524			Tp1g05490			Tp1g05490			AA_scaffold5593_52			AA_scaffold5593_52			Th04028	Th16370		Th04028
AT1G06770									ko:K16277	GO:0009414,GO:0004842,GO:0005634,GO:0016567,GO:0005515,GO:0051865,GO:0005737	not done		DREB2A-interacting protein 1	protein_coding	DRIP1	No	No	A02	A02N096	No	Yes	919392	887879	887879	Bra015526						Tp1g05500			Tp1g05500	Tp1g05500	Tp1g05500	AA_scaffold6649_5						Th04027	Th16366		Th04027
AT1G06780						cpd:C00015,cpd:C00617,cpd:C00714		path:ath00500,path:ath00520,path:ath01110	ko:K13648	GO:0005794,GO:0016757,GO:0047262	not done	PWY-1061	galacturonosyltransferase 6	protein_coding	GAUT6	No	No	A02	-	No	No	470701	470701	470701	Bra015529	Bra031537		Bra015529	Bra015529	Bra015529	Tp1g05510			Tp1g05510	Tp1g05510	Tp1g05510	AA_scaffold2297_23				AA_scaffold2297_23		Th04026	Th16365	Th14599	Th16365	Th27817	Th27817	evm.model.supercontig_50.74
AT1G06790						cpd:C00002,cpd:C00013,cpd:C00044,cpd:C00046,cpd:C00063,cpd:C00075	md:ath_M00181	path:ath00230,path:ath00240,path:ath01100,path:ath03020	ko:K03022	GO:0005634,GO:0009507	not done		RNA polymerase Rpb7 N-terminal domain-containing protein	protein_coding	N/A	No	Yes	A02	-	No	Yes	910364	878851	878851		Bra031538	Bra030662	Bra030662	Bra030662	Bra030662	Tp1g05530			Tp1g05530	Tp1g05530	Tp1g05530							Th16364				Th16364	Th16364
AT1G06800										GO:0047714,GO:0008970,GO:0004806,GO:0009507	not done	PWY-6803,LIPASYN-PWY,LIPAS-PWY	alpha/beta-Hydrolases superfamily protein	protein_coding	PLA-I{gamma}1	No	Yes	A02	A02N097	No	Yes	470702	470702	470702	Bra015531			Bra015531	Bra015531	Bra015531	Tp1g05540			Tp1g05540	Tp1g05540	Tp1g05540	AA_scaffold6649_8						Th04024	Th16406	Th14586
AT1G06810										GO:0003674,GO:0005634,GO:0008150	not done		unknown protein	protein_coding	N/A	No	No	A02	-	No	No
AT1G06820						cpd:C05432,cpd:C15858	md:ath_M00097	path:ath00906,path:ath01100,path:ath01110	ko:K09835	GO:0009662,GO:0046608,GO:0016117,GO:0009507	not done	PWY-6475	carotenoid isomerase	protein_coding	CCR2	No	Yes	A02	-	No	Yes	470704	470704	470704		Bra031539		Bra031539	Bra031539	Bra031539	Tp1g05550			Tp1g05550	Tp1g05550	Tp1g05550	AA_scaffold2297_21			AA_scaffold2297_22	AA_scaffold2297_22	AA_scaffold2297_22				Th03284	Th03284	Th03284
AT1G06830										GO:0005737	not done		Glutaredoxin family protein	protein_coding	N/A	No	Yes	A02	A02N098	No	Yes	470705	470705	470705	Bra015532	Bra031540		Bra031540	Bra031540	Bra031540	Tp1g05560			Tp1g05560	Tp1g05560	Tp1g05560	AA_scaffold6649_9						Th04023
AT1G06840			LRR							GO:0005886,GO:0005576,GO:0016020	not done		Leucine-rich repeat protein kinase family protein	protein_coding	N/A	No	No	A02	-	No	No	910368	878855	878855	Bra015533			Bra015533	Bra015533	Bra015533	Tp1g05570	Tp1g06140	Tp5g29670	Tp1g05570	Tp1g05570	Tp1g05570	AA_scaffold2297_19			AA_scaffold2297_19	AA_scaffold2297_19	AA_scaffold2297_19	Th04022	Th16137	Th16363		Th16363	Th16363	evm.model.supercontig_50.69
AT1G06850										GO:0005634,GO:0003700	not done		basic leucine-zipper 52	protein_coding	AtbZIP52	No	No	A02	-	No	No	910369	878856	878856		Bra031541	Bra030663	Bra031541	Bra030663	Bra030663	Tp1g04880	Tp1g05580		Tp1g05580	Tp1g05580	Tp1g05580	AA_scaffold2297_14			AA_scaffold2297_14	AA_scaffold2297_14	AA_scaffold2297_14	Th04014	Th14568			Th04014	Th04014
AT1G06860										GO:0030533,GO:0006414,GO:0005575	not done		pre-tRNA	pre_trna	N/A	No	Yes	A02	-	No	Yes
AT1G06870								path:ath03060	ko:K03100	GO:0009507	not done		Peptidase S24/S26A/S26B/S26C family protein	protein_coding	Plsp2A	No	Yes	A02	A02N099	No	Yes	470709	470709	470709	Bra015534	Bra031542		Bra015534	Bra015534	Bra015534	Tp1g05590			Tp1g05590	Tp1g05590	Tp1g05590	AA_scaffold2297_12	AA_scaffold6649_14			AA_scaffold2297_12	AA_scaffold2297_12					Th01740	Th01740	evm.model.supercontig_1.337
AT1G06880										GO:0030533,GO:0006414,GO:0005575	not done		pre-tRNA	pre_trna	N/A	No	Yes	A02	-	No	Yes
AT1G06890										GO:0005794,GO:0005768,GO:0005802,GO:0016020,GO:0005886	not done		nodulin MtN21 /EamA-like transporter family protein	protein_coding	N/A	No	No	A02	A02N100	No	Yes	470711	470711	470711				Bra015535	Bra031543	Bra031543	Tp1g05600	Tp1g06040		Tp1g05600	Tp1g05600	Tp1g05600	AA_scaffold2297_8			AA_scaffold2297_8	AA_scaffold2297_8	AA_scaffold2297_8	Th04013	Th16359		Th27825	Th27825	Th27825
AT1G06900									ko:K01411	GO:0005737,GO:0005829	not done		Insulinase (Peptidase family M16) family protein	protein_coding	N/A	No	No	A02	-	No	No	919404	887891	887891				Bra015536	Bra015536	Bra015536	Tp1g05610			Tp1g05610	Tp1g05610	Tp1g05610	AA_scaffold2297_7			AA_scaffold2297_7	AA_scaffold2297_7	AA_scaffold2297_7	Th04012			Th04012	Th04012	Th04012
AT1G06910										GO:0009753,GO:0009751	not done		TRF-like 7	protein_coding	TRFL7	No	No	A02	-	No	No	311756	311756	311756		Bra031545		Bra031545	Bra031545	Bra031545	Tp1g05620	Tp1g05870		Tp1g05620	Tp1g05620	Tp1g05620	AA_scaffold2297_6				AA_scaffold2297_6	AA_scaffold2297_6					Th27826	Th27826
AT1G06920										GO:2000652,GO:0045892,GO:0005634	not done		ovate family protein 4	protein_coding	ATOFP4	No	No	A02	A02N101	No	Yes	470713	470713	470713		Bra031546		Bra031546	Bra031546	Bra031546	Tp1g05860			Tp1g05860	Tp1g05860	Tp1g05860	AA_scaffold6649_15										Th04010	Th04010
AT1G06923										GO:0005739	not done		BEST Arabidopsis thaliana protein match is: ovate family protein 17 (TAIR:AT2G30395.1)	protein_coding	N/A	No	No	A02	-	No	No	333988	333988	333988					Bra031547	Bra031547	Tp1g05630			Tp1g05630	Tp1g05630	Tp1g05630	AA_scaffold6649_16						Th04009
AT1G06925										GO:0005634,GO:0008150,GO:0003674	not done		FUNCTIONS IN: molecular_function unknown	protein_coding	N/A	No	No	A02	-	No	No			887898
AT1G06930										GO:0003674,GO:0005634,GO:0008150	not done		unknown protein	protein_coding	N/A	No	No	A02	-	No	No	470714	470714	470714	Bra015537			Bra015537	Bra015537	Bra015537	Tp1g05650				Tp1g05650	Tp1g05650	AA_scaffold2297_5				AA_scaffold2297_5	AA_scaffold2297_5	Th04005				Th04005	Th04005
AT1G06950										GO:0009658,GO:0045037,GO:0009941,GO:0009507,GO:0009536,GO:0005515,GO:0031897,GO:0016020	not done		translocon at the inner envelope membrane of chloroplasts 110	protein_coding	ATTIC110	No	No	A02	-	No	No	470715	470715	470715	Bra015538		Bra030666	Bra030666	Bra030666	Bra030666	Tp1g05660			Tp1g05660	Tp1g05660	Tp1g05660	AA_scaffold6649_23			AA_scaffold6649_23	AA_scaffold6649_23	AA_scaffold6649_23	Th04001			Th04001	Th04001	Th04001
AT1G06960										GO:0005686,GO:0015030,GO:0005634	not done		RNA-binding (RRM/RBD/RNP motifs) family protein	protein_coding	N/A	No	No	A02	A02N102	No	Yes	919413	887900	887900													AA_scaffold6649_30										Th25831	Th25831
AT1G06970										GO:0035725,GO:0005451,GO:0006812,GO:0005886,GO:0015385	not done		cation/hydrogen exchanger 14	protein_coding	ATCHX14	No	No	A02	A02N103	No	Yes	311762	311762	311762		Bra031548	Bra030667	Bra030667	Bra030667	Bra030667	Tp1g05670			Tp1g05670	Tp1g05670	Tp1g05670	AA_scaffold2297_4	AA_scaffold6649_32			AA_scaffold2297_4	AA_scaffold2297_4	Th03986	Th16355		Th03986	Th03986	Th03986
AT1G06980										GO:0003674,GO:0008150	not done		unknown protein	protein_coding	N/A	No	No	A02	A02N104	No	Yes	470720	470720	470720	Bra015540	Bra031549	Bra030668	Bra015540	Bra015540	Bra015540	Tp1g05680			Tp1g05680	Tp1g05680	Tp1g05680	AA_scaffold2297_3	AA_scaffold6649_33					Th03987	Th16354
AT1G06990										GO:0005576	not done	LIPAS-PWY	GDSL-like Lipase/Acylhydrolase superfamily protein	protein_coding	N/A	No	No	A02	A02N105	No	Yes	311764	311764	311764	Bra015542	Bra031550		Bra031550	Bra031550	Bra031550	Tp1g05710	Tp5g29640		Tp1g05690	Tp1g05690	Tp1g05690							Th16150	Th16353			Th16353	Th16353
AT1G07000									ko:K07195	GO:0005829,GO:0005634,GO:0070062,GO:0005623,GO:0005886	not done		exocyst subunit exo70 family protein B2	protein_coding	ATEXO70B2	No	No	A02	-	No	No	470722	470722	470722	Bra015543			Bra015543	Bra015543	Bra015543	Tp1g05720			Tp1g05720							AA_C177081_1	AA_C177081_1	Th16163				Th27834	Th27834	evm.model.supercontig_1.317
AT1G07010										GO:0009507,GO:0005777	not done		Calcineurin-like metallo-phosphoesterase superfamily protein	protein_coding	AtSLP1	No	No	A02	-	No	No	470724	470724	470724	Bra015544			Bra015544	Bra015544	Bra015544	Tp1g05730			Tp1g05730	Tp1g05730	Tp1g05730	AA_scaffold4307_11			AA_scaffold4307_11	AA_scaffold4307_11	AA_scaffold4307_11	Th03990				Th03990	Th03990
AT1G07020										GO:0003674,GO:0005634,GO:0008150	not done		unknown protein	protein_coding	N/A	No	No	A02	-	No	No	910388	878875	878875							Tp1g05740			Tp1g05740	Tp1g05740	Tp1g05740							Th03992				Th03992	Th03992
AT1G07025										GO:0005739	not done		Mitochondrial substrate carrier family protein	protein_coding	N/A	No	No	A02	A02N107	No	Yes	910390	878877
AT1G07030									ko:K15113	GO:0005739	not done		Mitochondrial substrate carrier family protein	protein_coding	N/A	No	No	A02	-	C3N007a	No	470726	470726	470726				Bra015545	Bra015545	Bra015545	Tp1g05750			Tp1g05750	Tp1g05750	Tp1g05750	AA_scaffold6649_35	AA_scaffold4307_10		AA_scaffold6649_35			Th03996			Th03996
AT1G07040										GO:0009507,GO:0008150	not done		unknown protein	protein_coding	N/A	No	No	A02	-	No	No	919426	887913	887913				Bra015547	Bra015547	Bra015547	Tp1g05760			Tp1g05760	Tp1g05760	Tp1g05760				AA_scaffold1441_150	AA_scaffold1441_150	AA_scaffold1441_150				Th10208	Th10208	Th10208
AT1G07050										GO:0003674,GO:0005634,GO:0008150	not done		CCT motif family protein	protein_coding	N/A	No	No	A02	-	No	No	910393	878880	878880				Bra015548	Bra015548	Bra015548	Tp1g05770				Tp1g05770	Tp1g05770	AA_scaffold4307_8				AA_scaffold4307_8	AA_scaffold4307_8
AT1G07051										GO:0008150,GO:0005575,GO:0003674	not done		MIR847a; miRNA	mirna	MIR847A	No	Yes	A02	-	No	Yes
AT1G07060										GO:0007126,GO:0042138,GO:0003674,GO:0005739	not done		unknown protein	protein_coding	ATDFO	No	No	A02	-	No	No	334007	334007	334007	Bra015549				Bra015549	Bra015549	Tp1g05780			Tp1g05780	Tp1g05780	Tp1g05780	AA_scaffold4307_7			AA_scaffold4307_7	AA_scaffold4307_7	AA_scaffold4307_7	Th03981				Th03981	Th03981
AT1G07070							md:ath_M00177	path:ath03010	ko:K02917	GO:0005737,GO:0005829,GO:0022625	not done		Ribosomal protein L35Ae family protein	protein_coding	N/A	No	Yes	A02	-	C3N008a	Yes	470729	470729	470729					Bra003808	Bra003808	Tp1g05790			Tp1g05790	Tp1g05790	Tp1g05790	AA_scaffold4307_6			AA_scaffold4307_6	AA_scaffold4307_6	AA_scaffold4307_6	Th03980
AT1G07080										GO:0008150,GO:0005576,GO:0005773	not done		Thioredoxin superfamily protein	protein_coding	N/A	No	No	A02	-	No	No	470730	470730	470730	Bra015550	Bra031551	Bra030670	Bra031551	Bra031551	Bra031551	Tp1g05800			Tp1g05800	Tp1g05800	Tp1g05800	AA_scaffold4307_5			AA_scaffold4307_5	AA_scaffold4307_5	AA_scaffold4307_5	Th03979			Th27837	Th27837	Th27837
AT1G07090										GO:0008150,GO:0003674,GO:0005634	not done		Protein of unknown function (DUF640)	protein_coding	LSH6	No	No	A02	-	No	No	919431	887918	887918	Bra015551	Bra031552		Bra031552	Bra031552	Bra031552	Tp1g05810			Tp1g05810	Tp1g05810	Tp1g05810	AA_scaffold6649_39				AA_scaffold6649_39	AA_scaffold6649_39	Th15013	Th16350			Th16350	Th16350
AT1G07100										GO:0006414,GO:0030533,GO:0005575	not done		pre-tRNA	pre_trna	N/A	No	No	A02	-	No	No
AT1G07110						cpd:C00001,cpd:C00009,cpd:C00665,cpd:C05345		path:ath00051	ko:K01103	GO:0005829,GO:0006499,GO:0004331,GO:0006002,GO:0006003,GO:0043609,GO:0006000,GO:0005634,GO:0005886	not done		fructose-2,6-bisphosphatase	protein_coding	ATF2KP	No	No	A02	-	No	No	470732	470732	470732	Bra015552	Bra031553		Bra031553	Bra031553	Bra031553	Tp1g05830			Tp1g05830	Tp1g05830	Tp1g05830				AA_scaffold4712_9	AA_scaffold4712_9	AA_scaffold4712_9	Th15021	Th16348		Th15021	Th15021	Th15021
AT1G07119										GO:0008150,GO:0005575,GO:0003674	not done		other RNA	other_rna	N/A	No	No	A02	-	No	No
AT1G07120										GO:0009507,GO:0009941,GO:0008150,GO:0003674	not done		FUNCTIONS IN: molecular_function unknown	protein_coding	N/A	No	No	A02	-	No	No	470733	470733	470733			Bra030671	Bra030671	Bra030671	Bra030671	Tp1g05870			Tp1g05870	Tp1g05870	Tp1g05870					AA_scaffold4712_7	AA_scaffold4712_7	Th16347				Th16347	Th16347
AT1G07128										GO:0008150,GO:0005575,GO:0003674	not done		Potential natural antisense gene, locus overlaps with AT1G07130	other_rna	N/A	No	No	A02	-	No	No
AT1G07130										GO:0016233,GO:0000784,GO:0005515,GO:0005634	not done		Nucleic acid-binding, OB-fold-like protein	protein_coding	ATSTN1	No	Yes	A02	-	No	Yes	919434	887921	887921			Bra030672		Bra030672	Bra030672	Tp1g05880			Tp1g05880	Tp1g05880	Tp1g05880							Th15022				Th15022	Th15022
AT1G07135										GO:0031225,GO:0003674,GO:0008150	not done		glycine-rich protein	protein_coding	N/A	No	Yes	A02	-	No	Yes	470734	470734	470734					Bra030673	Bra030673	Tp1g05890				Tp6g37540	Tp6g37540
AT1G07140									ko:K15306	GO:0005634	not done		Pleckstrin homology (PH) domain superfamily protein	protein_coding	SIRANBP	No	No	A02	A02N109	No	Yes							Bra030675	Bra031555	Bra031555	Tp1g05900			Tp1g05900	Tp1g05900	Tp1g05900	AA_scaffold6843_8			AA_scaffold4712_6	AA_scaffold4712_6	AA_scaffold4712_6	Th15023	Th16346		Th16346
AT1G07150										GO:0005634	not done		mitogen-activated protein kinase kinase kinase 13	protein_coding	MAPKKK13	No	No	A02	A02N110	No	Yes	334013	334013	334013	Bra015556						Tp5g29520			Tp1g05920	Tp1g05920	Tp1g05920	AA_scaffold6843_10						Th04006	Th16345			Th15024	Th15024
AT1G07160										GO:0009507	not done		Protein phosphatase 2C family protein	protein_coding	N/A	No	No	A02	A02N111	C3N013a	Yes	470736	470736	470736	Bra015496			Bra015558			Tp1g05930			Tp1g05930	Tp1g05930	Tp1g05930							Th15024	Th16344					evm.model.supercontig_1.296
AT1G07170							md:ath_M00352	path:ath03040	ko:K12834	GO:0005634,GO:0000398,GO:0005689,GO:0003674	not done		PHF5-like protein	protein_coding	N/A	No	No	A02	-	No	No	334015			Bra015559			Bra015559			Tp1g05940			Tp1g05940			AA_scaffold6843_12			AA_scaffold6843_12			Th15027			Th15027
AT1G07175										GO:0005576,GO:0008150,GO:0003674	not done		unknown protein	protein_coding	N/A	No	No	A02	-	No	No														Tp4g12560	Tp4g12560	AA_scaffold6843_13				AA_scaffold6843_13	AA_scaffold6843_13
AT1G07180										GO:0003954,GO:0005739,GO:0071482,GO:0005777,GO:0031304	not done	PWY-4302,PWY-3781,PWY-5083	alternative NAD(P)H dehydrogenase 1	protein_coding	ATNDI1	No	No	A02	A02N113	No	Yes	919443	887930	887930	Bra015560		Bra030676	Bra015560	Bra015560	Bra015560	Tp1g05950			Tp1g05950	Tp1g05950	Tp1g05950	AA_scaffold6843_14						Th15028				Th15028	Th15028
AT1G07190										GO:0070407,GO:0006515,GO:0003727,GO:0034599,GO:0070361,GO:0051260,GO:0042645,GO:0007005,GO:0006200,GO:0001666,GO:0003697,GO:0005524,GO:0004252,GO:0051131,GO:0004176,GO:0003674	not done		BEST Arabidopsis thaliana protein match is: lon protease 1 (TAIR:AT5G26860.1)	protein_coding	N/A	No	No	A02	-	No	No
AT1G07200										GO:0005737,GO:0008150	not done		Double Clp-N motif-containing P-loop nucleoside triphosphate hydrolases superfamily protein	protein_coding	N/A	No	No	A02	A02N114	C3N016a	Yes	311783	311783	311783	Bra015561	Bra031556		Bra015561	Bra031556	Bra031556	Tp1g05960	Tp5g29470		Tp1g05960	Tp1g05960	Tp1g05960	AA_scaffold6843_16			AA_scaffold4712_2						Th27844
AT1G07210										#N/A	not availlable		Ribosomal protein S18	protein_coding	N/A	No	No	A02	-	No	No	919445	887932	887932	Bra015562	Bra031557		Bra031557	Bra015562	Bra015562	Tp1g05970			Tp1g05970	Tp1g05970	Tp1g05970				AA_scaffold1264_8	AA_scaffold1264_8	AA_scaffold1264_8				Th27846	Th27846	Th27846
AT1G07220										GO:0003674,GO:0008150	not done		Arabidopsis thaliana protein of unknown function (DUF821)	protein_coding	N/A	No	No	A02	-	No	No	919446	887933	887933	Bra015563	Bra031558		Bra015563	Bra015563	Bra015563	Tp1g05980			Tp1g05980	Tp1g05980	Tp1g05980					AA_scaffold1264_7	AA_scaffold1264_7	Th16342
AT1G07230						cpd:C00001,cpd:C00093,cpd:C00157,cpd:C00344,cpd:C00346,cpd:C00350,cpd:C00588,cpd:C00641,cpd:C01177,cpd:C01194,cpd:C03454,cpd:C04756		path:ath00562,path:ath00564,path:ath00565,path:ath01100	ko:K01114	GO:0005886	not done	LIPASYN-PWY	non-specific phospholipase C1	protein_coding	NPC1	No	No	A02	-	No	No	919447	887934	887934	Bra015564			Bra015564	Bra015564	Bra015564	Tp1g05990			Tp1g05990	Tp1g05990	Tp1g05990				AA_scaffold1264_6	AA_scaffold1264_6	AA_scaffold1264_6	Th15036				Th15036	Th15036
AT1G07240										GO:0080043,GO:0016757,GO:0005575	not done	PWY-5320,PWY-5321,PWY-5774	UDP-glucosyl transferase 71C5	protein_coding	UGT71C5	36	No	A02	A02N115	No	Yes	470742	470742	470742	Bra015568	Bra031559		Bra015567	Bra015567	Bra015567	Tp1g06000			Tp1g06000	Tp1g06000	Tp1g06000	AA_scaffold6843_23			AA_scaffold5747_10	AA_scaffold5747_10	AA_scaffold5747_10	Th28916
AT1G07250										GO:0080044,GO:0035251,GO:0080043,GO:0016757,GO:0005575	not done	PWY-5321,PWY-5774	UDP-glucosyl transferase 71C4	protein_coding	UGT71C4	36	No	A02	A02N118	No	Yes	919449	887936	887936				Bra031559	Bra031559	Bra031559				Tp1g06010	Tp1g06010	Tp1g06010					AA_scaffold5747_8	AA_scaffold5747_8				Th27847
AT1G07260										GO:0080043,GO:0016757,GO:0005575	not done	PWY-5320,PWY-5321,PWY-5774	UDP-glucosyl transferase 71C3	protein_coding	UGT71C3	36	No	A02	-	No	Yes	470743	470743	470743				Bra015568	Bra015568	Bra015568				Tp1g06020	Tp1g06020	Tp1g06020					AA_scaffold5747_5	AA_scaffold5747_5
AT1G07270									ko:K02213	GO:0005515,GO:0005634	not done		Cell division control, Cdc6	protein_coding	N/A	No	No	A02	A02N121	No	Yes	311790	311790	311790				Bra015569	Bra015569	Bra015569				Tp4g12400			AA_scaffold6843_24						Th15040	Th16341		Th15040
AT1G07280										GO:0008150	not done		Tetratricopeptide repeat (TPR)-like superfamily protein	protein_coding	N/A	No	No	A02	A02N122	B05N003a	Yes	470745	470745	470745	Bra015570	Bra031567		Bra031567	Bra015570	Bra015570	Tp1g06030			Tp1g06030	Tp1g06030	Tp1g06030	AA_scaffold6843_25						Th15041			Th15041
AT1G07290									ko:K15356	GO:0015784,GO:0015780,GO:0055085,GO:0005886,GO:0005338	not done		golgi nucleotide sugar transporter 2	protein_coding	GONST2	No	No	A02	-	No	No	470746	470746	470746	Bra015571	Bra031568		Bra015571	Bra015571	Bra015571				Tp1g06040	Tp1g06040	Tp1g06040				AA_scaffold5747_2	AA_scaffold5747_2	AA_scaffold5747_2				Th27850	Th27850	Th27850
AT1G07300										GO:0003674,GO:0005634,GO:0008150	not done		josephin protein-related	protein_coding	N/A	No	No	A02	A02N123	No	Yes	919454	887941	887941	Bra015572	Bra031569		Bra015572	Bra015572	Bra015572	Tp1g06050			Tp1g06050	Tp1g06050	Tp1g06050	AA_scaffold3424_2				AA_scaffold3424_2	AA_scaffold3424_2					Th27853	Th27853
AT1G07310										GO:0005634,GO:0008150,GO:0003674	not done		Calcium-dependent lipid-binding (CaLB domain) family protein	protein_coding	N/A	No	No	A02	-	No	No	470748	470748	470748	Bra015573	Bra031570		Bra031570	Bra015573	Bra015573	Tp1g06060			Tp1g06060	Tp1g06060	Tp1g06060					AA_C165077_1	AA_C165077_1					Th27855	Th27855
AT1G07320								path:ath03010	ko:K02926	GO:0008266,GO:0009570,GO:0009547,GO:0000311,GO:0006412,GO:0009507,GO:0009535,GO:0022626,GO:0005634,GO:0016020,GO:0009579,GO:0003735	not done		ribosomal protein L4	protein_coding	EMB2784	No	No	A02	-	No	No	470751	470751	470751	Bra015574				Bra015574	Bra015574	Tp1g06070			Tp1g06070	Tp1g06070	Tp1g06070	AA_scaffold3424_3			AA_scaffold3424_3	AA_scaffold3424_3	AA_scaffold3424_3					Th00220	Th00220
AT1G07330										GO:0003674,GO:0005634,GO:0008150	not done		unknown protein	protein_coding	N/A	No	No	A02	A02N124	B05N006a	Yes	470753	470753	470753				Bra030677	Bra030677	Bra030677													Th15044
AT1G07340										GO:0015749,GO:0009555,GO:0005886,GO:0015144,GO:0005887,GO:0015145	not done		sugar transporter 2	protein_coding	ATSTP2	No	No	A02	-	No	No	334030	334030	334030	Bra015575		Bra030678	Bra030678	Bra030678	Bra030678	Tp1g06080			Tp1g06080	Tp1g06080	Tp1g06080	AA_scaffold3424_7				AA_scaffold3424_7	AA_scaffold3424_7	Th15045				Th15045	Th15045
AT1G07350										GO:0009644,GO:0043484,GO:0008380	not done		RNA-binding (RRM/RBD/RNP motifs) family protein	protein_coding	SR45a	No	No	A02	-	No	No	470756	470756	470756	Bra015576			Bra015576	Bra015576	Bra015576	Tp1g06100	Tp5g29410		Tp1g06100	Tp1g06100		AA_scaffold3424_9						Th15047				Th15047	Th15047
AT1G07360								path:ath03040	ko:K12872	GO:0042742,GO:0005634	not done		CCCH-type zinc fingerfamily protein with RNA-binding domain	protein_coding	MAC5A	No	No	A02	A02N125	No	Yes	470757	470757	470757			Bra030679	Bra030679	Bra030679	Bra030679	Tp1g06110			Tp1g06110	Tp1g06110	Tp1g06110				AA_scaffold3424_9	AA_scaffold3424_9	AA_scaffold3424_9	Th15048			Th15048	Th15048	Th15048
AT1G07370								path:ath03030,path:ath03410,path:ath03420,path:ath03430	ko:K04802	GO:0005515,GO:0005730,GO:0005634,GO:0005737,GO:0051726	not done		proliferating cellular nuclear antigen 1	protein_coding	ATPCNA1	No	No	A02	A02N126	No	Yes	919461	887948	887948		Bra031571		Bra018377	Bra018377	Bra018377	Tp1g06120			Tp1g06120	Tp1g06120	Tp1g06120							Th16340			Th16340
AT1G07380						cpd:C00001,cpd:C00162,cpd:C00195,cpd:C00319		path:ath00600,path:ath01100	ko:K12349	GO:0005576,GO:0005774,GO:0008150	not done	PWY-6483	Neutral/alkaline non-lysosomal ceramidase	protein_coding	N/A	No	No	A02	-	B05N008a	No	311800	311800	311800	Bra015577		Bra030680	Bra030680	Bra030680	Bra030680	Tp1g06130			Tp1g06130	Tp1g06130	Tp1g06130	AA_scaffold3424_10			AA_scaffold3424_10	AA_scaffold3424_10	AA_scaffold3424_10	Th16339			Th16339	Th16585	Th16585
AT1G07390			LRR							GO:0007165,GO:0005575	not done		receptor like protein 1	protein_coding	AtRLP1	No	No	A02	-	C3N025a	No	470760	470760	470760		Bra031572		Bra031572	Bra031572	Bra031572	Tp1g06140	Tp5g29380		Tp1g06140	Tp1g06140	Tp1g06140							Th15049				Th15049	Th15049
AT1G07400								path:ath04141	ko:K13993	GO:0005737,GO:0006979	not done		HSP20-like chaperones superfamily protein	protein_coding	N/A	No	No	A02	A02N127	No	Yes		893564	893564																	AA_C192175_2	AA_C192175_2	Th15054	Th16337			Th16337	Th16337
AT1G07410										GO:0005768,GO:0009504,GO:0005794,GO:0005886	not done		RAB GTPase homolog A2B	protein_coding	ATRAB-A2B	No	No	A02	-	B05N009a	No	910431	878918	878918	Bra015578	Bra031573		Bra031573	Bra015578	Bra015578	Tp1g06150			Tp1g06150	Tp1g06150	Tp1g06150	AA_scaffold3424_11			AA_scaffold3424_11	AA_scaffold3424_11	AA_scaffold3424_11	Th15060	Th16307	Th19053	Th27863	Th27863	Th27863
AT1G07420						cpd:C00001,cpd:C00003,cpd:C00004,cpd:C00005,cpd:C00006,cpd:C00007,cpd:C00080,cpd:C04530,cpd:C04840,cpd:C11522,cpd:C11523,cpd:C15777,cpd:C15782		path:ath00100,path:ath01100	ko:K14424	GO:0080065,GO:0000254,GO:0009941	not done		sterol 4-alpha-methyl-oxidase 2-1	protein_coding	ATSMO1	No	No	A02	A02N128	No	Yes	919466	887953	887953				Bra030681	Bra030681	Bra030681	Tp1g06160			Tp1g06160	Tp1g06160	Tp1g06160	AA_scaffold3424_12			AA_scaffold3424_12	AA_scaffold3424_12	AA_scaffold3424_12	Th16310			Th27864	Th27864	Th27864
AT1G07430								path:ath04075	ko:K14497	GO:0048838,GO:0010030,GO:1902039,GO:0009939,GO:0009788,GO:0005886	not done		highly ABA-induced PP2C gene 2	protein_coding	AIP1	No	No	A02	A02N129	B05N014a	Yes	470764	470764	470764	Bra015579	Bra031574		Bra031574	Bra031574	Bra031574	Tp1g06170			Tp1g06170	Tp1g06170	Tp1g06170					AA_scaffold3424_14	AA_scaffold3424_14	Th15062	Th19056			Th15062	Th15062
AT1G07440										GO:0046686,GO:0080167,GO:0005575	not done		NAD(P)-binding Rossmann-fold superfamily protein	protein_coding	N/A	55	No	A02	A02N130	No	Yes	470766	470766	470766	Bra015580	Bra031575	Bra030683	Bra015580	Bra015580	Bra015580	Tp1g06180				Tp7g15310	Tp7g15310	AA_scaffold3424_15			AA_scaffold3424_15	AA_scaffold3424_15	AA_scaffold3424_15	Th15065	Th16313		Th15070	Th27866	Th27866
AT1G07450						cpd:C00005,cpd:C00006,cpd:C00080,cpd:C00729,cpd:C00783		path:ath00960,path:ath01100,path:ath01110	ko:K08081	#N/A	not availlable		NAD(P)-binding Rossmann-fold superfamily protein	protein_coding	N/A	55	No	A02	-	No	Yes	470767	470767	470767				Bra031575	Bra031575	Bra031575				Tp1g06180	Tp1g06180	Tp1g06180				AA_scaffold3424_22							Th16315	Th16315
AT1G07460										GO:0031225,GO:0005886,GO:0008150	not done		Concanavalin A-like lectin family protein	protein_coding	N/A	No	No	A02	A02N135	No	Yes	470768	470768	470768		Bra031576	Bra030682	Bra030682			Tp1g06190			Tp1g06190
AT1G07470								path:ath03022	ko:K03122	GO:0005634	not done		Transcription factor IIA, alpha/beta subunit	protein_coding	N/A	57	No	A02	-	B05N016a	Yes	470771					Bra030684				Tp1g06200				Tp1g06200	Tp1g06200	AA_scaffold3424_20	AA_scaffold4629_80					Th15076	Th16317	Th19057	Th16317	Th16317	Th16317
AT1G07473										GO:0003674,GO:0005634,GO:0008150	not done		unknown protein	protein_coding	N/A	58	No	A02	-	No	Yes	311805	311805	311805	Bra015581		Bra030685		Bra015581	Bra015581				Tp1g06210	Tp1g06210	Tp1g06210					AA_scaffold3424_24
AT1G07476										GO:0003674,GO:0009507,GO:0008150	not done		unknown protein	protein_coding	N/A	58	No	A02	-	No	Yes	919473	887960	887960							Tp1g06210						AA_scaffold3424_24					AA_scaffold3424_24	Th15077	Th16318			Th27870	Th27870
AT1G07480								path:ath03022	ko:K03122	GO:0005634	not done		Transcription factor IIA, alpha/beta subunit	protein_coding	N/A	57	No	A02	-	B05N017a	Yes	470774	470774	470774				Bra031577	Bra031577	Bra031577				Tp1g06200						AA_scaffold6653_14	AA_scaffold3424_23	AA_scaffold3424_23
AT1G07485										GO:0008150,GO:0005575,GO:0003674	not done		unknown protein	protein_coding	N/A	No	No	A02	-	No	No	470775	470775	470775													AA_scaffold6822_4						Th15080				Th16320	Th16320
AT1G07490										GO:0003674,GO:0005634,GO:0048367	not done		ROTUNDIFOLIA like 3	protein_coding	DVL9	No	Yes	A02	-	No	Yes							Bra030686	Bra031578	Bra031578	Tp1g06220			Tp1g06220									Th16319			Th16319
AT1G07500										GO:0005515,GO:0005634,GO:0008150	not done		unknown protein	protein_coding	N/A	No	No	A02	-	No	No	919476																					Th15082
AT1G07510									ko:K08956	GO:0005739,GO:0009536,GO:0009535	not done		FTSH protease 10	protein_coding	ftsh10	No	No	A02	A02N136	No	Yes	919477	887964	887964		Bra031579			Bra031579	Bra031579	Tp1g06240			Tp1g06240	Tp1g06240	Tp1g06240	AA_scaffold6822_6	AA_scaffold3593_35					Th15087	Th16321		Th16321	Th16321	Th16321
AT1G07520										GO:0005634,GO:0010200	not done		GRAS family transcription factor	protein_coding	N/A	59	No	A02	A02N137	B05N018a	Yes				Bra015584	Bra031581	Bra030688	Bra031580	Bra031580	Bra031580				Tp1g06250	Tp1g06250	Tp1g06250				AA_scaffold2591_1	AA_scaffold2591_1	AA_scaffold2591_1					Th15089	Th15089
AT1G07530										GO:0009410,GO:0045893,GO:0006355,GO:0005634,GO:0005829,GO:0003700	not done		SCARECROW-like 14	protein_coding	ATGRAS2	59	No	A02	A02N138	B05N020a	Yes	910443	878930	878930				Bra030688	Bra030688	Bra030688	Tp1g06260			Tp1g06260	Tp1g06260	Tp1g06260	AA_scaffold4629_72	AA_scaffold6822_7			AA_scaffold2591_5	AA_scaffold2591_5	Th15090	Th16322		Th15090	Th15090	Th15090
AT1G07540										GO:0005634	not done		TRF-like 2	protein_coding	TRFL2	No	No	A02	-	B05N022a	No	910444	878931	878931	Bra015585		Bra030689	Bra030689	Bra030689	Bra030689	Tp1g06270			Tp1g06270	Tp1g06270	Tp1g06270	AA_scaffold4629_65				AA_C187051_1	AA_C187051_1	Th15091	Th16323	Th19069		Th15091	Th15091
AT1G07550			LRR							GO:0005886,GO:0016301	not done		Leucine-rich repeat protein kinase family protein	protein_coding	N/A	99	No	A02	-	B05N024a	Yes	919481			Bra015587	Bra031585	Bra030691							Tp1g34570	Tp1g34570	Tp1g34570				AA_C184263_1
AT1G07560			LRR							GO:0005886,GO:0016301	not done		Leucine-rich repeat protein kinase family protein	protein_coding	N/A	99	No	A02	A02N139	B05N025a	Yes							Bra031584	Bra031584	Bra031584										AA_scaffold2827_18	AA_scaffold2827_18	AA_scaffold2827_18
AT1G07570										GO:0004674,GO:0009507,GO:0005886	not done		Protein kinase superfamily protein	protein_coding	APK1A	No	No	A02	A02N140	C3N038a	Yes	470784	470784	470784				Bra031585	Bra031585	Bra031585				Tp1g06300	Tp1g06300	Tp1g06300					AA_C186253_1	AA_C186253_1				Th15103	Th16326	Th16326
AT1G07580										GO:0030533,GO:0006414,GO:0005575	not done		pre-tRNA	pre_trna	N/A	No	Yes	A02	-	No	Yes
AT1G07590										GO:0046686,GO:0005739	not done		Tetratricopeptide repeat (TPR)-like superfamily protein	protein_coding	N/A	No	No	A02	-	No	No	470785	470785	470785		Bra031586		Bra031586	Bra031586	Bra031586	Tp1g06320			Tp1g06320	Tp1g06320	Tp1g06320					AA_scaffold4642_3						Th15109	Th15109
AT1G07600										GO:0005507,GO:0009644,GO:0046688,GO:0046872	not done		metallothionein 1A	protein_coding	ATMT-2	No	Yes	A02	-	No	Yes
AT1G07610										GO:0022626,GO:0046688,GO:0005507	not done		metallothionein 1C	protein_coding	MT1C	No	Yes	A02	-	No	Yes																AA_scaffold6822_22
AT1G07615										GO:0005737	not done		GTP-binding protein Obg/CgtA	protein_coding	N/A	No	No	A02	-	No	No					Bra031587	Bra030693	Bra030693	Bra030693	Bra030693	Tp1g06330			Tp1g06330	Tp1g06330	Tp1g06330				AA_scaffold2406_6	AA_scaffold2406_6	AA_scaffold2406_6				Th27886	Th27886	Th27886
AT1G07620										GO:0005634	not done		GTP-binding protein Obg/CgtA	protein_coding	ATOBGM	No	No	A02	-	No	No	311814	311814	311814				Bra030694	Bra015595	Bra015595	Tp1g06340			Tp1g06340	Tp1g06340	Tp1g06340					AA_scaffold394_4	AA_scaffold394_4	Th15110				Th15110	Th15110
AT1G07630										GO:0048366,GO:0005634,GO:0005886	not done		pol-like 5	protein_coding	PLL5	No	No	A02	A02N141	No	Yes	470787	470787	470787													AA_scaffold6822_23						Th15111	Th16329		Th27887	Th15111	Th15111	evm.model.supercontig_1.296
AT1G07640										GO:0003002,GO:0010439,GO:0006355,GO:0005634,GO:0003700,GO:0009611,GO:0009625,GO:0009753	not done		Dof-type zinc finger DNA-binding family protein	protein_coding	OBP2	No	No	A02	A02N142	C3N045a	Yes	910452	878939	878939		Bra031588	Bra030696	Bra030696	Bra030696	Bra030696	Tp1g06350			Tp1g06350	Tp1g06350	Tp1g06350	AA_scaffold4918_4	AA_scaffold4918_32					Th15152	Th16331		Th16331
AT1G07645										GO:0005576	not done		dessication-induced 1VOC superfamily protein	protein_coding	ATDSI-1VOC	No	No	A02	-	No	No	334053	334053	334053	Bra018692	Bra031589		Bra031589	Bra031589	Bra031589	Tp1g06380			Tp1g06380	Tp1g06380	Tp1g06380					AA_scaffold3748_7	AA_scaffold3748_7	Th15117				Th15117	Th15117
AT1G07650			LRR							GO:0005886,GO:0016301	not done		Leucine-rich repeat transmembrane protein kinase	protein_coding	N/A	99	No	A02	-	No	Yes	470791	470791	470791				Bra018693	Bra018693	Bra018693	Tp1g06360	Tp1g06550		Tp1g06360	Tp1g06360	Tp1g06360	AA_scaffold4629_45	AA_scaffold3593_50	AA_scaffold4918_27		AA_scaffold5916_5	AA_scaffold5916_5	Th15142				Th04042	Th04042	evm.model.supercontig_1.307
AT1G07660									ko:K11254	GO:0005515,GO:0005634,GO:0005774,GO:0005886,GO:0005829,GO:0009507,GO:0009506	not done		Histone superfamily protein	protein_coding	N/A	No	No	A02	A02N143	B05N031a	Yes	470793			Bra018691			Bra018691			Tp1g06390			Tp1g06390						AA_scaffold4918_10			Th15120	Th16300	Th16335				evm.model.supercontig_1.382
AT1G07670									ko:K01537	GO:0005783,GO:0005634,GO:0005886,GO:0005388	not done		endomembrane-type CA-ATPase 4	protein_coding	ATECA4	No	No	A02	-	No	No	470794	470794	470794	Bra018690	Bra031583		Bra031593	Bra031593	Bra031593	Tp1g06400	Tp1g06510		Tp1g06400						AA_scaffold636_1	AA_scaffold636_1	AA_scaffold636_1	Th15137			Th27894	Th27894	Th27894
AT1G07680										GO:0005576,GO:0008150,GO:0003674	not done		unknown protein	protein_coding	N/A	No	No	A02	-	No	No	470795	470795	470795										Tp1g34870
AT1G07690										GO:0003674,GO:0008150	not done		FUNCTIONS IN: molecular_function unknown	protein_coding	N/A	No	No	A02	-	No	No	334057	334057	334057
AT1G07700										GO:0005737,GO:0009507,GO:0009570	not done		Thioredoxin superfamily protein	protein_coding	N/A	No	Yes	A02	-	No	Yes	910459	878946	878946				Bra019226	Bra019226	Bra019226				Tp7g22460	Tp7g22460	Tp7g22460
AT1G07702										GO:0000154,GO:0005732,GO:0003674	not done		snoRNA	small_nucleolar_rna	N/A	No	Yes	A02	-	No	Yes
AT1G07705								path:ath03018	ko:K12605	GO:0005634,GO:0009507	not done		NOT2 / NOT3 / NOT5 family	protein_coding	N/A	No	No	A02	-	B05N038a	No	919498	887985	887985			Bra030703				Tp1g06500			Tp1g06500	Tp1g06500	Tp1g06500	AA_scaffold4629_43	AA_scaffold4918_10	AA_scaffold4918_22				Th15135			Th27895	Th27895	Th27895
AT1G07710										GO:0008150,GO:0005575	not done		Ankyrin repeat family protein	protein_coding	N/A	No	No	A02	-	No	No				Bra018683			Bra018683	Bra018683	Bra018683	Tp1g06490			Tp1g06490	Tp1g06490	Tp1g06490	AA_scaffold6822_26			AA_scaffold1166_5	AA_scaffold1166_5	AA_scaffold1166_5	Th15134				Th16302	Th16302	evm.model.supercontig_1.313
AT1G07720										GO:0005783,GO:0009409,GO:0009416	not done	PWY-5080	3-ketoacyl-CoA synthase 3	protein_coding	KCS3	No	No	A02	A02N144	No	Yes	470802	470802	470802	Bra018684		Bra030702	Bra018684	Bra018684	Bra018684	Tp1g06480			Tp1g06480	Tp1g06480	Tp1g06480	AA_scaffold4918_20			AA_scaffold4454_4	AA_scaffold4454_4	AA_scaffold4454_4	Th15133	Th16303		Th15133			evm.model.supercontig_1.316
AT1G07725									ko:K07195	GO:0090406,GO:0005737	not done		exocyst subunit exo70 family protein H6	protein_coding	ATEXO70H6	No	No	A02	-	No	No	919501	887988	887988	Bra018685			Bra018685	Bra018685	Bra018685	Tp1g06470			Tp1g06470	Tp1g06470	Tp1g06470	AA_scaffold4918_19			AA_scaffold3926_6	AA_scaffold3926_6	AA_scaffold3926_6	Th19087						evm.model.supercontig_1.317
AT1G07728										GO:0008150,GO:0005575,GO:0003674	not done		other RNA	other_rna	N/A	No	No	A02	-	No	No
AT1G07730										GO:0005576,GO:0008150,GO:0003674	not done		Disease resistance-responsive (dirigent-like protein) family protein	protein_coding	N/A	No	No	A02	A02N145	C3N057a	Yes		481780	481780						Bra018686	Tp1g06460			Tp1g06460	Tp1g06460	Tp1g06460	AA_scaffold4918_17				AA_scaffold4918_17	AA_scaffold4918_17	Th15129				Th15129	Th15129	evm.model.supercontig_1.327
AT1G07740										GO:0008150,GO:0005739,GO:0003674	not done		Tetratricopeptide repeat (TPR)-like superfamily protein	protein_coding	N/A	No	No	A02	-	No	No	470804	470804	470804				Bra030701	Bra030701	Bra030701	Tp1g06450			Tp1g06450	Tp1g06450	Tp1g06450	AA_scaffold3593_61			AA_scaffold1024_3	AA_scaffold1024_3	AA_scaffold1024_3				Th15128	Th15128	Th15128	evm.model.supercontig_1.338
AT1G07745								path:ath03440	ko:K10871	GO:1900426,GO:0006281,GO:0016444,GO:0005737	not done		homolog of RAD51 D	protein_coding	ATRAD51D	No	No	A02	-	No	No							Bra030700	Bra030700	Bra030700	Tp1g06430			Tp1g06430	Tp1g06430	Tp1g06430							Th15128	Th16296	Th16342
AT1G07747										#N/A	not availlable		Bifunctional inhibitor/lipid-transfer protein/seed storage 2S albumin superfamily protein	protein_coding	N/A	No	Yes	A02	-	No	Yes	919509	887996	887996
AT1G07750										GO:0005507,GO:0008270,GO:0009506,GO:0005794,GO:0005829,GO:0008150	not done		RmlC-like cupins superfamily protein	protein_coding	N/A	No	No	A02	A02N146	No	Yes	470808	470808	470808				Bra031591	Bra018688	Bra018688							AA_scaffold4918_16			AA_scaffold4918_16			Th15127
AT1G07760										GO:0030533,GO:0006414,GO:0005575	not done		pre-tRNA	pre_trna	N/A	No	No	A02	-	No	No
AT1G07770							md:ath_M00177	path:ath03010	ko:K02957	GO:0006412,GO:0022627,GO:0003735,GO:0009507,GO:0022626,GO:0005829,GO:0005774,GO:0016020,GO:0005886,GO:0009506,GO:0005618	not done		ribosomal protein S15A	protein_coding	RPS15A	No	No	A02	-	B05N041a	No	470810			Bra018689	Bra031590	Bra030697	Bra031590			Tp1g06420			Tp1g06420			AA_scaffold4629_23	AA_scaffold4918_13		AA_scaffold4918_13									evm.model.supercontig_1.363
AT1G07780						cpd:C01302,cpd:C04302	md:ath_M00023	path:ath00400,path:ath01100,path:ath01110,path:ath01230	ko:K01817	GO:0000162,GO:0004640,GO:0009507	not done	TRPSYN-PWY	phosphoribosylanthranilate isomerase 1	protein_coding	PAI1	No	No	A02	-	No	No		487359	487359					Bra028753	Bra028753					Tp6g37270	Tp6g37270					AA_scaffold871_48	AA_scaffold871_48					Th09963	Th09963
AT1G07790									ko:K11252	GO:0005634,GO:0009507	not done		Histone superfamily protein	protein_coding	HTB1	No	No	A02	A02N147	B05N048a	Yes	470811	470811	470811													AA_scaffold4629_22	AA_scaffold4918_11					Th15122	Th19094
AT1G07795										GO:0003674,GO:0008150,GO:0005575	not done		unknown protein	protein_coding	N/A	No	No	A02	-	No	No	470812	470812	470812					Bra000482	Bra000482					Tp4g11590	Tp4g11590							Th15121				Th15121	Th15121
AT1G07800										#N/A	not availlable		transposable element gene	transposable_element_gene	N/A	No	No	A02	-	No	No
AT1G07810									ko:K01537	GO:0010042,GO:0005783,GO:0046686,GO:0005388,GO:0030026,GO:0006816,GO:0006828,GO:0005789,GO:0030176,GO:0005634,GO:0005886,GO:0005774	not done		ER-type Ca2+-ATPase 1	protein_coding	ACA3	No	No	A02	-	No	No	470813	470813	470813							Tp1g06400	Tp1g06510					AA_scaffold3593_70						Th15137
AT1G07820									ko:K11254	GO:0005634	not done		Histone superfamily protein	protein_coding	N/A	No	No	A02	A02N148	C3N063a	Yes										Tp1g06390						AA_scaffold4918_10	AA_scaffold4918_22					Th15120	Th16300
AT1G07830									ko:K17428	GO:0005739	not done		ribosomal protein L29 family protein	protein_coding	N/A	No	No	A02	-	No	No	470815	470815	470815	Bra018681	Bra031595		Bra018681	Bra018681	Bra018681																	Th08718	Th08718
AT1G07840									ko:K14765	GO:0008150,GO:0003674	not done		Sas10/Utp3/C1D family	protein_coding	N/A	No	No	A02	-	No	No	919517	888004	888004	Bra018680			Bra018680	Bra018680	Bra018680	Tp1g06520			Tp1g06520	Tp1g06520	Tp1g06520					AA_scaffold3424_26	AA_scaffold3424_26	Th15139				Th15139	Th15139
AT1G07850										GO:0005794,GO:0016757	not done		Protein of unknown function (DUF604)	protein_coding	N/A	No	No	A02	-	C3N064a	No	910480	878967	878967	Bra018679			Bra018679	Bra018679	Bra018679	Tp1g06530			Tp1g06530	Tp1g06530	Tp1g06530					AA_scaffold693_6	AA_scaffold693_6	Th15140			Th15140	Th15140	Th15140
AT1G07860										GO:0003674,GO:0005739,GO:0008150	not done		BEST Arabidopsis thaliana protein match is: Protein kinase superfamily protein (TAIR:AT1G07870.2)	protein_coding	N/A	No	No	A02	-	No	No	470820	470820	470820											Tp1g06540	Tp1g06540	AA_scaffold4918_26						Th15141				Th15141	Th15141
AT1G07870										GO:0005634,GO:0005886	not done		Protein kinase superfamily protein	protein_coding	N/A	183	No	A02	A02N149	B05N053a	Yes	470821	470821	470821	Bra018678	Bra031596	Bra030705	Bra031596	Bra018678	Bra018678	Tp1g06360	Tp1g06550		Tp1g06550	Tp1g06550	Tp1g06550				AA_scaffold693_3	AA_scaffold693_3	AA_scaffold693_3	Th15142			Th15142	Th15142	Th15142	evm.model.supercontig_1.349
AT1G07880									ko:K04371	GO:0007165,GO:0005515,GO:0004707,GO:0005634	not done		Protein kinase superfamily protein	protein_coding	ATMPK13	183	No	A02	-	B05N055a	Yes	910483	878970	878970		Bra031597		Bra031597	Bra031597	Bra031597				Tp1g06560	Tp1g06560	Tp1g06560
AT1G07885										GO:0008150,GO:0005575,GO:0003674	not done		unknown protein	protein_coding	N/A	No	No	A02	-	No	No
AT1G07890						cpd:C00001,cpd:C00027,cpd:C00072,cpd:C05422		path:ath00053,path:ath00480	ko:K00434	GO:0009793,GO:0042744,GO:0016688,GO:0000302,GO:0009651,GO:0046686,GO:0005829,GO:0005737,GO:0005794,GO:0009507,GO:0009506,GO:0005886,GO:0005618,GO:0009570,GO:0009408	not done	PWY-2261,PWY-6959	ascorbate peroxidase 1	protein_coding	APX1	No	No	A02	-	No	No	470824	470824	470824	Bra018677	Bra031598	Bra030706	Bra030706	Bra031598	Bra031598	Tp1g06570			Tp1g06570	Tp1g06570	Tp1g06570	AA_scaffold3593_81	AA_scaffold4918_35		AA_scaffold1241_3	AA_scaffold1241_3	AA_scaffold1241_3	Th15150	Th16296			Th27907	Th27907
AT1G07900										GO:0005634,GO:0005739,GO:0008150	not done		LOB domain-containing protein 1	protein_coding	LBD1	No	No	A02	A02N150	C3N068a	Yes	311843	311843	311843	Bra018675	Bra031599		Bra018675			Tp1g06580			Tp1g06580									Th15154	Th16294					evm.model.supercontig_1.335
AT1G07901										GO:0005739,GO:0008150,GO:0003674	not done		unknown protein	protein_coding	N/A	No	No	A02	-	No	No
AT1G07910										GO:0006388,GO:0004113,GO:0051731,GO:0003972,GO:0005634	not done		RNAligase	protein_coding	AtRLG1	No	No	A02	-	No	No	943770	470832	470832	Bra018674	Bra031600		Bra018674	Bra031600	Bra031600	Tp1g06590			Tp1g06590	Tp1g06590					AA_scaffold4099_9	AA_scaffold4099_9	AA_scaffold4099_9	Th16293			Th16293	Th16293	Th16293
AT1G07920								path:ath03013	ko:K03231	GO:0046686,GO:0005516,GO:0005737,GO:0005774,GO:0005829,GO:0009507,GO:0005886,GO:0005730,GO:0009506,GO:0005739,GO:0016020	not done		GTP binding Elongation factor Tu family protein	protein_coding	N/A	62	No	A02	-	No	Yes	311847			Bra018669	Bra031602	Bra030707	Bra002483						Tp2g05140												Th16290
AT1G07930								path:ath03013	ko:K03231	GO:0005516,GO:0005737,GO:0009506,GO:0005739,GO:0005773	not done		GTP binding Elongation factor Tu family protein	protein_coding	N/A	62	No	A02	-	No	Yes										Tp1g06600						AA_scaffold4918_36			AA_scaffold1068_40			Th15156	Th16291
AT1G07940								path:ath03013	ko:K03231	GO:0005516,GO:0005737,GO:0005886,GO:0009506,GO:0005739	not done		GTP binding Elongation factor Tu family protein	protein_coding	N/A	62	No	A02	-	B05N061a	Yes
AT1G07950									ko:K15139	GO:0005634	not done		Surfeit locus protein 5 subunit 22 of Mediator complex	protein_coding	MED22B	No	No	A02	-	No	No	470845						Bra026057	Bra026057	Bra026057				Tp1g14580	Tp1g14580	Tp1g14580
AT1G07960										GO:0009507	not done		PDI-like 5-1	protein_coding	ATPDIL5-1	No	No	A02	-	No	No	470848	470848	470848				Bra018672	Bra018672	Bra018672										AA_scaffold3748_5	AA_scaffold3748_5	AA_scaffold3748_5	Th19126				Th27911	Th27911
AT1G07970										GO:0003674,GO:0005634,GO:0008150	not done		CONTAINS InterPro DOMAIN/s: Cytochrome B561-related, N-terminal (InterPro:IPR019176)	protein_coding	N/A	No	No	A02	-	No	No	334084	334084	334084				Bra018673	Bra018673	Bra018673				Tp4g05030	Tp4g05030	Tp4g05030				AA_scaffold6490_9	AA_scaffold6490_9	AA_scaffold6490_9	Th16289			Th16289	Th16289	Th16289
AT1G07980										GO:0006355,GO:0005634,GO:0003700	not done		nuclear factor Y, subunit C10	protein_coding	NF-YC10	No	No	A02	-	No	No	334085	334085	334085	Bra018668	Bra031606		Bra018668	Bra031606	Bra031606	Tp1g06610			Tp1g06610	Tp1g06610	Tp1g06610					AA_scaffold3953_75	AA_scaffold3953_75
AT1G07985										GO:0003674,GO:0005739,GO:0008150	not done		Expressed protein	protein_coding	N/A	No	Yes	A02	-	No	Yes	470850	470850	470850	Bra018667			Bra018667	Bra018667	Bra018667	Tp1g06620			Tp1g06620	Tp1g06620	Tp1g06620					AA_scaffold6673_2	AA_scaffold6673_2
AT1G07990									ko:K15501	GO:0008150	not done		SIT4 phosphatase-associated family protein	protein_coding	N/A	No	Yes	A02	A02N151	B05N064a	Yes	919535	888022	888022	Bra018666	Bra031607	Bra030708	Bra030708	Bra018666	Bra018666	Tp1g06630			Tp1g06630	Tp1g06630	Tp1g06630	AA_scaffold4918_48						Th15167	Th19133		Th15167	Th15167	Th15167	evm.model.supercontig_65.1
AT1G08000										GO:0005634,GO:0003700	not done		GATA transcription factor 10	protein_coding	GATA10	392	Yes	A02	A02N152	C3N076a	Yes				Bra018665	Bra031608	Bra030709
AT1G08005										GO:0008150,GO:0005575,GO:0003674	not done		BEST Arabidopsis thaliana protein match is: SIT4 phosphatase-associated family protein (TAIR:AT1G07990.1)	protein_coding	N/A	No	Yes	A02	-	No	Yes
AT1G08010										GO:0005634,GO:0003700	not done		GATA transcription factor 11	protein_coding	GATA11	392	Yes	A02	-	B05N068a	Yes	470852	470852	470852				Bra018665	Bra018665	Bra018665	Tp1g06640			Tp1g06640	Tp1g06640	Tp1g06640				AA_C184747_2	AA_C184747_2	AA_C184747_2	Th15170	Th16286	Th19134	Th16286	Th15170	Th15170	evm.model.supercontig_65.5
AT1G08030										GO:0045087,GO:0010082,GO:0019827,GO:0005794,GO:0005768,GO:0005802,GO:0008476,GO:0009733,GO:0010468	not done		tyrosylprotein sulfotransferase	protein_coding	AQC1	No	No	A02	-	No	No	334090	334090	334090	Bra018664		Bra030710	Bra018664	Bra018664	Bra018664	Tp1g06650			Tp1g06650	Tp1g06650	Tp1g06650				AA_C184747_1	AA_C184747_1	AA_C184747_1	Th15171			Th27923	Th27923	Th27923
AT1G08032										GO:0005739,GO:0008150,GO:0003674	not done		unknown protein	protein_coding	N/A	No	No	A02	-	No	No
AT1G08035										GO:0003674,GO:0005739,GO:0008150	not done		unknown protein	protein_coding	N/A	No	No	A02	-	No	No	919539	888026	888026				Bra030711	Bra030711	Bra030711	Tp1g06660			Tp1g06660	Tp1g06660	Tp1g06660	AA_scaffold4918_50
AT1G08040										GO:0005802,GO:0005794,GO:0005768,GO:0005634,GO:0016757,GO:0008150	not done		Protein of unknown function (DUF707)	protein_coding	N/A	No	No	A02	A02N154	No	Yes	919540	888027	888027				Bra018663			Tp1g06670			Tp1g06670	Tp1g06670	Tp1g06670				AA_scaffold653_1	AA_scaffold653_1	AA_scaffold653_1	Th16285			Th16285	Th16285	Th16285
AT1G08050										GO:0005576,GO:0005886	not done		Zinc finger (C3HC4-type RING finger) family protein	protein_coding	N/A	No	No	A02	-	B05N069a	No				Bra018663		Bra030712		Bra030712	Bra030712				Tp1g06680	Tp1g06680	Tp1g06680				AA_scaffold2093_3	AA_scaffold2093_3	AA_scaffold2093_3	Th15176	Th19135			Th15176	Th15176	evm.model.supercontig_65.9
AT1G08060										GO:0006344,GO:0005634,GO:0006342,GO:0042803	not done		ATP-dependent helicase family protein	protein_coding	MOM	No	No	A02	A02N155	No	Yes	470861	470861	470861	Bra018662	Bra031609		Bra031609	Bra018662	Bra018662	Tp1g06700			Tp1g06700	Tp1g06700						AA_scaffold3337_89	AA_scaffold3337_89	Th15177				Th27928	Th27928
AT1G08065						cpd:C00001,cpd:C00011,cpd:C01353		path:ath00910	ko:K01674	GO:0005737	not done	PWYQT-4429,CYANCAT-PWY	alpha carbonic anhydrase 5	protein_coding	ACA5	63	No	A02	A02N156	No	Yes	470862	470862	470862				Bra018660	Bra018660	Bra018660	Tp1g06740			Tp1g06720	Tp1g06720	Tp1g06720					AA_scaffold3708_2	AA_scaffold3708_2	Th15178
AT1G08070										GO:0031425,GO:0009507,GO:0003674	not done		Tetratricopeptide repeat (TPR)-like superfamily protein	protein_coding	EMB3102	No	Yes	A02	-	No	Yes	470863	470863	470863	Bra018658			Bra018658	Bra018658	Bra018658				Tp1g06730	Tp1g06730	Tp1g06730				AA_scaffold487_26	AA_scaffold487_26	AA_scaffold487_26					Th28079	Th28079	evm.model.supercontig_65.27
AT1G08080						cpd:C00001,cpd:C00011,cpd:C01353		path:ath00910	ko:K01674	GO:0009507	not done	PWYQT-4429,CYANCAT-PWY	alpha carbonic anhydrase 7	protein_coding	ACA7	63	No	A02	-	No	Yes	334097	334097	334097				Bra018657	Bra018657	Bra018657				Tp1g06740	Tp4g11020	Tp4g11020					AA_scaffold6011_5	AA_scaffold6011_5					Th15178	Th15178
AT1G08090								path:ath00910	ko:K02575	GO:0048527,GO:0015706,GO:0005886,GO:0015112,GO:0016020,GO:0010167	not done		nitrate transporter 2:1	protein_coding	ACH1	64	No	A02	-	B05N070a	Yes	334098	334098	334098				Bra031610	Bra031610	Bra031610										AA_scaffold6745_3	AA_scaffold641_2	AA_scaffold641_2				Th16281	Th16281	Th16281
AT1G08100								path:ath00910	ko:K02575	GO:0015706,GO:0048527,GO:0005886,GO:0015112	not done		nitrate transporter 2.2	protein_coding	ACH2	64	No	A02	-	B05N073a	Yes	470866	470866	470866																			Th15183	Th16281		Th16656			evm.model.supercontig_65.29
AT1G08105										#N/A	not availlable		transposable element gene	transposable_element_gene	N/A	No	No	A02	-	No	No
AT1G08110						cpd:C00051,cpd:C00546,cpd:C03451		path:ath00620	ko:K01759	GO:0046686,GO:0005516,GO:0009507,GO:0005829	not done	PWY-5386	lactoylglutathione lyase family protein / glyoxalase I family protein	protein_coding	N/A	No	No	A02	-	No	No	334100	334100	334100	Bra018654			Bra018654	Bra018654	Bra018654	Tp1g06750			Tp1g06750	Tp1g06750	Tp1g06750				AA_scaffold6045_9	AA_scaffold6045_9	AA_scaffold6045_9	Th15186				Th05368	Th05368
AT1G08115										GO:0005685,GO:0000398	not done		snRNA	small_nuclear_rna	N/A	No	Yes	A02	-	No	Yes
AT1G08120										GO:0005739	not done		BEST Arabidopsis thaliana protein match is: Protein kinase superfamily protein (TAIR:AT5G26110.1)	protein_coding	N/A	No	No	A02	-	No	No
AT1G08125										GO:0003674,GO:0005634,GO:0008150	not done		S-adenosyl-L-methionine-dependent methyltransferases superfamily protein	protein_coding	N/A	No	No	A02	-	No	No	919552	888039	888039				Bra018653	Bra018653	Bra018653	Tp1g06760			Tp1g06760	Tp1g06760	Tp1g06760				AA_C181379_2	AA_C181379_2	AA_C181379_2				Th05366	Th05366	Th05366	evm.model.supercontig_65.35
AT1G08130								path:ath03030,path:ath03410,path:ath03420,path:ath03430	ko:K10747	GO:0005634,GO:0005739,GO:0006266,GO:0006260,GO:0000012,GO:0003910,GO:0006302	not done		DNA ligase 1	protein_coding	ATLIG1	No	No	A02	-	No	No	919553	888040	888040	Bra018652	Bra031612		Bra031612	Bra018652	Bra018652	Tp1g06770			Tp1g06770	Tp1g06770	Tp1g06770				AA_scaffold6184_3	AA_scaffold6184_3	AA_scaffold6184_3	Th15194			Th15194	Th15194	Th15194
AT1G08135										GO:0005451,GO:0006812,GO:0005634	not done		cation/H+ exchanger 6B	protein_coding	ATCHX6B	65	No	A02	-	No	Yes	470871	470871	470871	Bra018651	Bra031614		Bra031613	Bra031613	Bra031613				Tp1g06780	Tp1g06780	Tp1g06780											Th15197	Th15197
AT1G08140										GO:0005451,GO:0035725,GO:0006812,GO:0005634,GO:0015385	not done		cation/H+ exchanger 6A	protein_coding	ATCHX6A	65	No	A02	-	No	Yes	470872	470872	470872				Bra031614	Bra018650	Bra018650	Tp1g06790			Tp1g06790	Tp1g06790	Tp1g06790	AA_scaffold4918_58						Th15200	Th19146			Th15198	Th15198
AT1G08150										GO:0035725,GO:0005451,GO:0006812,GO:0015385	not done		Cation/hydrogen exchanger family protein	protein_coding	ATCHX5	65	No	A02	A02N158	No	Yes	470876	470876	470876										Tp1g06800	Tp1g06800	Tp1g06800											Th15199	Th15199
AT1G08160										GO:0008150,GO:0005575,GO:0003674	not done		Late embryogenesis abundant (LEA) hydroxyproline-rich glycoprotein family	protein_coding	N/A	No	No	A02	-	No	No	470877	470877	470877	Bra018648	Bra031615	Bra030714	Bra018649	Bra031615	Bra031615	Tp1g06810			Tp1g06810	Tp1g06810	Tp1g06810					AA_scaffold3864_2	AA_scaffold3864_2	Th15203				Th27945	Th27945
AT1G08165										GO:0005634,GO:0008150,GO:0003674	not done		unknown protein	protein_coding	N/A	No	No	A02	-	No	No
AT1G08170									ko:K11252	GO:0005634	not done		Histone superfamily protein	protein_coding	N/A	No	No	A02	-	C3N084a	No	470878	470878	470878	Bra018646			Bra018647	Bra018647	Bra018647	Tp1g06820			Tp1g06820	Tp1g06820	Tp1g06820							Th19148				Th27949	Th27949
AT1G08180										GO:0005515,GO:0005634,GO:0008150	not done		unknown protein	protein_coding	N/A	No	No	A02	-	No	No	919562	888049	888049	Bra018645		Bra030715		Bra018645	Bra018645	Tp1g06830			Tp1g06830	Tp1g06830	Tp1g06830							Th15207				Th27950	Th27950
AT1G08190										GO:0009630,GO:0006623,GO:0005634	not done		vacuolar protein sorting 41	protein_coding	ATVAM2	No	No	A02	-	No	No	919563	888050	888050	Bra018644			Bra018644	Bra018644	Bra018644	Tp1g06840			Tp1g06840	Tp1g06840	Tp1g06840				AA_scaffold2718_56	AA_scaffold2718_56	AA_scaffold2718_56	Th15210			Th15210	Th15210	Th15210
AT1G08200						cpd:C00011,cpd:C00167,cpd:C00190,cpd:C01623		path:ath00520,path:ath01100,path:ath01110	ko:K12449	GO:0005634,GO:0048046,GO:0005829,GO:0009226,GO:0048040,GO:0005737	not done	PWY-5113,PWY-4821	UDP-D-apiose/UDP-D-xylose synthase 2	protein_coding	AXS2	No	No	A02	A02N160	No	Yes	470881	470881	470881				Bra018643			Tp1g06850			Tp1g06850	Tp1g06850	Tp1g06850	AA_scaffold4918_78				AA_scaffold4918_78	AA_scaffold4918_78	Th16273	Th19152		Th27954	Th27954	Th27954
AT1G08210										GO:0031225,GO:0005576,GO:0009505	not done		Eukaryotic aspartyl protease family protein	protein_coding	N/A	No	No	A02	-	C3N087a	No	470882	470882	470882		Bra031617	Bra030717	Bra031617	Bra031617	Bra031617	Tp1g06860			Tp1g06860	Tp1g06860	Tp1g06860				AA_scaffold1738_117	AA_scaffold1738_117	AA_scaffold1738_117					Th15212	Th15212
AT1G08220										GO:0005739,GO:0003674	not done		FUNCTIONS IN: molecular_function unknown	protein_coding	N/A	No	No	A02	-	No	No	470883	470883	470883		Bra031618	Bra030718	Bra030718	Bra030718	Bra030718	Tp1g06870			Tp1g06870	Tp1g06870	Tp1g06870				AA_scaffold6086_8	AA_scaffold6086_8	AA_scaffold6086_8	Th15211				Th15211	Th15211
AT1G08230										GO:0015812,GO:0005886,GO:0015185	not done		Transmembrane amino acid transporter family protein	protein_coding	N/A	No	No	A02	-	C3N088a	No	910527	879014	879014				Bra030719	Bra030719	Bra030719	Tp1g06880			Tp1g06880	Tp1g06880	Tp1g06880							Th15214				Th15214	Th15214
AT1G08240										GO:0006414,GO:0030533,GO:0005575	not done		pre-tRNA	pre_trna	N/A	No	Yes	A02	-	No	Yes
AT1G08250						cpd:C00001,cpd:C00011,cpd:C00079,cpd:C00166,cpd:C00254,cpd:C00826		path:ath00400,path:ath01100,path:ath01110,path:ath01230	ko:K05359	GO:0047769,GO:0009507	not done	PWY-3462	arogenate dehydratase 6	protein_coding	ADT6	No	No	A02	A02N161	No	Yes							Bra031620															Th15217	Th16272		Th15217	Th15217	Th15217
AT1G08260						cpd:C00013,cpd:C00039,cpd:C00131,cpd:C00286,cpd:C00458,cpd:C00459		path:ath00230,path:ath00240,path:ath01100,path:ath03030,path:ath03410,path:ath03420	ko:K02324	GO:0048579,GO:0009793,GO:0010086,GO:0051302,GO:0005634,GO:0048046,GO:0008622	not done		DNA polymerase epsilon catalytic subunit	protein_coding	ABO4	No	Yes	A02	-	No	Yes		888057	888057	Bra018641			Bra018641	Bra018641	Bra018641	Tp1g06890			Tp1g06890	Tp1g06890	Tp1g06890				AA_scaffold6231_3	AA_scaffold6231_3	AA_scaffold6231_3				Th27961	Th27961	Th27961
AT1G08270							md:ath_M00412	path:ath04144	ko:K12196	GO:0003674,GO:0008150,GO:0005575	not done		CONTAINS InterPro DOMAIN/s: MIT (InterPro:IPR007330)	protein_coding	N/A	No	No	A02	-	No	No				Bra018640						Tp1g06900						AA_scaffold4918_92						Th15231
AT1G08280										GO:0005794	not done		Glycosyltransferase family 29 (sialyltransferase) family protein	protein_coding	N/A	No	No	A02	-	No	No	470889	470889	470889	Bra018639				Bra018639	Bra018639	Tp1g06910			Tp1g06910	Tp1g06910	Tp1g06910							Th15233				Th15233	Th15233
AT1G08290										GO:0006355,GO:0005634,GO:0003700	not done		WIP domain protein 3	protein_coding	WIP3	No	No	A02	-	No	No	334119	334119	334119	Bra018638	Bra031621		Bra018638	Bra031621	Bra031621	Tp1g06920			Tp1g06920	Tp1g06920	Tp1g06920				AA_C153801_1			Th15234			Th15234	Th15234	Th15234
AT1G08300										GO:0003674,GO:0008150	not done		no vein-like	protein_coding	NVL	No	No	A02	-	No	No	470891	470891	470891	Bra018637				Bra018637	Bra018637	Tp1g06930				Tp1g06930	Tp1g06930
AT1G08310										GO:0005634,GO:0008150	not done		alpha/beta-Hydrolases superfamily protein	protein_coding	N/A	No	No	A02	-	No	No	910535	879022	879022				Bra018636	Bra018636	Bra018636	Tp1g06940			Tp1g06940	Tp1g06940	Tp1g06940					AA_scaffold4918_95	AA_scaffold4918_95	Th15236	Th19168			Th15236	Th15236
AT1G08315										GO:0005739,GO:0008150	not done		ARM repeat superfamily protein	protein_coding	N/A	No	No	A02	-	No	No				Bra018635				Bra018635	Bra018635	Tp1g06950			Tp1g06950	Tp1g06950	Tp1g06950					AA_scaffold5270_3	AA_scaffold5270_3					Th01746	Th01746
AT1G08320								path:ath04075	ko:K14431	GO:0005634,GO:0003700	not done		bZIP transcription factor family protein	protein_coding	bZIP21	No	No	A02	-	No	No	311885	311885	311885	Bra018634	Bra031622		Bra018634	Bra018634	Bra018634	Tp1g06960			Tp1g06960	Tp1g06960	Tp1g06960					AA_C166791_1					Th27969	Th27969	Th27969
AT1G08340										GO:0005737	not done		Rho GTPase activating protein with PAK-box/P21-Rho-binding domain	protein_coding	N/A	No	No	A02	A02N162	No	Yes	470895	470895	470895	Bra018633			Bra031623			Tp1g06980			Tp1g06980	Tp1g06980	Tp1g06980				AA_scaffold3487_6	AA_scaffold3487_6	AA_scaffold3487_6				Th09092	Th27975	Th27975
AT1G08350										GO:0005484,GO:0009524,GO:0006944,GO:0005739	not done		Endomembrane protein 70 protein family	protein_coding	N/A	No	No	A02	-	No	No	919579	888066	888066	Bra018632			Bra018632	Bra018632	Bra018632	Tp1g06990			Tp1g06990	Tp1g06990	Tp1g06990				AA_scaffold2957_121	AA_scaffold2957_121	AA_scaffold2957_121	Th15238				Th15238	Th15238
AT1G08360							md:ath_M00177	path:ath03010	ko:K02865	GO:0005737,GO:0022625,GO:0022626,GO:0005829,GO:0005886,GO:0009506	not done		Ribosomal protein L1p/L10e family	protein_coding	N/A	No	No	A02	A02N163	No	Yes	919580	888067	888067	Bra018631						Tp1g07000			Tp1g07000			AA_scaffold4918_95						Th15240	Th16265		Th15240	Th16265	Th16265
AT1G08370								path:ath03018	ko:K12611	GO:0042803,GO:0031087,GO:0000932,GO:0005737,GO:0005515,GO:0005634	not done		decapping 1	protein_coding	ATDCP1	No	No	A02	-	No	No	470898	470898	470898	Bra018630	Bra031623	Bra030721	Bra018630	Bra018630	Bra018630	Tp1g07010			Tp1g07010	Tp1g07010	Tp1g07010				AA_scaffold5103_2	AA_scaffold5103_2	AA_scaffold5103_2	Th15256			Th27981	Th15256	Th15256
AT1G08380								path:ath00195	ko:K14332	GO:0009522,GO:0009579,GO:0009768,GO:0003674,GO:0005739,GO:0009507	not done	PWY-101	photosystem I subunit O	protein_coding	PSAO	No	No	A02	-	No	No	470899	470899	470899	Bra018629	Bra031624	Bra030722	Bra018629	Bra031624	Bra031624	Tp1g07030			Tp1g07030	Tp1g07030	Tp1g07030					AA_scaffold44_1	AA_scaffold44_1					Th27983	Th27983
AT1G08390							md:ath_M00414		ko:K15365	GO:0008150,GO:0005634	not done		unknown protein	protein_coding	N/A	No	No	A02	-	No	No	470900	470900	470900	Bra018628			Bra018628	Bra018628	Bra018628	Tp1g07040			Tp1g07040	Tp1g07040	Tp1g07040				AA_scaffold1264_1	AA_scaffold1264_1	AA_scaffold1264_1					Th27953	Th27953
AT1G08400										GO:0003674,GO:0009507,GO:0008150	not done		RINT-1 / TIP-1 family	protein_coding	N/A	No	No	A02	-	No	No	470901	470901	470901	Bra018627			Bra018627	Bra018627	Bra018627	Tp1g07050			Tp1g07050	Tp1g07050	Tp1g07050										Th15299	Th15299	Th15299
AT1G08410								path:ath03008	ko:K14539	GO:0005525,GO:0008150	not done		P-loop containing nucleoside triphosphate hydrolases superfamily protein	protein_coding	N/A	No	No	A02	A02N164	No	Yes	919585	888072	888072		Bra031625	Bra030723	Bra030723	Bra030723	Bra030723	Tp1g07060			Tp1g07060	Tp1g07060	Tp1g07060				AA_scaffold4559_3	AA_scaffold4559_3	AA_scaffold4559_3					Th27993	Th27993
AT1G08420										GO:0005634,GO:0005886	not done		BRI1 suppressor 1 (BSU1)-like 2	protein_coding	BSL2	No	No	A02	A02N165	C3N110a	Yes	919586	888073	888073	Bra018626	Bra031626	Bra030724	Bra031626	Bra031626	Bra031626	Tp1g07070			Tp1g07070	Tp1g07070	Tp1g07070										Th09077	Th09077	Th09077
AT1G08430										GO:0010044,GO:0005634,GO:0015140	not done		aluminum-activated malate transporter 1	protein_coding	ALMT1	179	No	A02	-	No	Yes	919587	888074	888074	Bra018625		Bra030726
AT1G08440										GO:0005886	not done		Aluminium activated malate transporter family protein	protein_coding	N/A	179	No	A02	A02N166	No	Yes	334132	334132	334132				Bra030726	Bra018625	Bra018625	Tp1g07080			Tp1g07080	Tp1g07080	Tp1g07080				AA_scaffold1614_4	AA_scaffold1614_4	AA_scaffold1614_4				Th15264	Th15264	Th15264
AT1G08450								path:ath04141,path:ath04145	ko:K08057	GO:0010204,GO:0042742,GO:0046283,GO:0005789,GO:0005783,GO:0055074,GO:0006457,GO:0009626,GO:0009507	not done		calreticulin 3	protein_coding	AtCRT3	No	No	-	-	No	No	919589	888076	888076		Bra031627	Bra030727	Bra031627	Bra031627	Bra031627	Tp1g07090			Tp1g07090	Tp1g07090	Tp1g07090				AA_scaffold4559_7	AA_scaffold4559_7		Th15262			Th09090	Th09090	Th09090
AT1G08460										GO:0005634,GO:0004407	not done		histone deacetylase 8	protein_coding	ATHDA8	No	No	-	-	No	No	470906	470906	470906		Bra031628		Bra031628	Bra031628	Bra031628	Tp1g07100			Tp1g07100	Tp1g07100	Tp1g07100					AA_scaffold939_7	AA_scaffold939_7					Th15261	Th15261
AT1G08465										GO:0010158,GO:0005634,GO:0003700	not done		Plant-specific transcription factor YABBY family protein	protein_coding	YAB2	No	No	-	-	No	No	470907	470907	470907	Bra018624	Bra031629	Bra030728	Bra031629	Bra031629	Bra031629	Tp1g07110			Tp1g07110	Tp1g07110	Tp1g07110					AA_scaffold2999_2	AA_scaffold2999_2	Th15269			Th15269	Th15269	Th15269
AT1G08470										GO:0005783,GO:0009507,GO:0005774	not done		strictosidine synthase-like 3	protein_coding	SSL3	No	No	-	-	No	No	470908	470908	470908	Bra018623			Bra018623	Bra018623	Bra018623	Tp1g07120			Tp1g07120	Tp1g07120	Tp1g07120										Th09083	Th09083	Th09083
AT1G08480										GO:0009536,GO:0005739,GO:0003674,GO:0005774,GO:0005773,GO:0005749,GO:0008150	not done	PWY-4302,PWY-3781,PWY-5690,PWYQT-4481	unknown protein	protein_coding	SDH6	No	No	-	-	No	No	919594	888081	888081	Bra018622		Bra030729	Bra018622	Bra018622	Bra018622	Tp1g07130			Tp1g07130	Tp1g07130	Tp1g07130					AA_scaffold4124_6	AA_scaffold4124_6					Th24137	Th24137
AT1G08490						cpd:C00001,cpd:C00014,cpd:C00022,cpd:C00028,cpd:C00030,cpd:C00041,cpd:C01528,cpd:C05688,cpd:C05689,cpd:C05703		path:ath00450,path:ath00730,path:ath01100	ko:K11717	GO:0010269,GO:0009000,GO:0006790,GO:0018283,GO:0001887,GO:0031071,GO:0009507	not done	PWY0-1021,PWY-6823	chloroplastic NIFS-like cysteine desulfurase	protein_coding	ATCPNIFS	No	No	-	-	No	No	470910	470910	470910	Bra018621			Bra018621	Bra018621	Bra018621	Tp1g07150			Tp1g07150	Tp1g07150	Tp1g07150				AA_scaffold596_8	AA_scaffold596_8	AA_scaffold596_8				Th09063	Th09063	Th09063
AT1G08500										GO:0031225,GO:0005886	not done		early nodulin-like protein 18	protein_coding	AtENODL18	No	No	-	-	No	No	470911	470911	470911		Bra031630	Bra030730	Bra031630	Bra030730	Bra030730	Tp1g07160			Tp1g07160	Tp1g07160	Tp1g07160					AA_scaffold1052_3	AA_scaffold1052_3					Th15313	Th15313
AT1G08510						cpd:C00001,cpd:C00229,cpd:C00249,cpd:C00712,cpd:C01203,cpd:C01530,cpd:C01571,cpd:C02679,cpd:C04088,cpd:C05223,cpd:C05752,cpd:C05755,cpd:C05761,cpd:C05764,cpd:C06423,cpd:C06424,cpd:C08362,cpd:C16520		path:ath00061,path:ath01100	ko:K10781	GO:0006633,GO:0000036,GO:0016297,GO:0008152,GO:0009536,GO:0009507	not done	PWY-5973,PWY-5142,PWY-5971,PWY-5366,PWY-5989	fatty acyl-ACP thioesterases B	protein_coding	FATB	No	No	-	-	No	No	919597	888084	888084	Bra018620	Bra031631	Bra030731	Bra031631	Bra031631	Bra031631	Tp1g07170			Tp1g07170	Tp1g07170	Tp1g07170				AA_scaffold596_7	AA_scaffold596_7	AA_scaffold596_7				Th28070	Th28070	Th28070
AT1G08520						cpd:C00001,cpd:C00002,cpd:C00008,cpd:C00009,cpd:C00080,cpd:C00305,cpd:C02191,cpd:C03516		path:ath00860,path:ath01100,path:ath01110	ko:K03404	GO:0009534,GO:0009570,GO:0015995,GO:0010007,GO:0009507	not done	CHLOROPHYLL-SYN	ALBINA 1	protein_coding	ALB-1V	No	No	-	-	No	No	311903	311903	311903	Bra018619			Bra018619	Bra018619	Bra018619	Tp1g07180			Tp1g07180	Tp1g07180	Tp1g07180				AA_scaffold596_5	AA_scaffold596_5	AA_scaffold596_5				Th28031	Th28031	Th28031
AT1G08530										GO:0009941,GO:0009536,GO:0003674,GO:0009507,GO:0008150	not done		unknown protein	protein_coding	N/A	No	No	-	-	No	No	311904	311904	311904	Bra018618			Bra018618	Bra018618	Bra018618	Tp1g07190			Tp1g07190	Tp1g07190	Tp1g07190				AA_C183783_1	AA_C183783_1	AA_C183783_1				Th26161	Th26161	Th26161
AT1G08540										GO:0009637,GO:0009507,GO:0006399,GO:0071482,GO:0001053,GO:0006352,GO:0009658,GO:2001141,GO:0016987,GO:0010114	not done		RNApolymerase sigma subunit 2	protein_coding	ABC1	No	Yes	-	-	No	Yes	470915	470915	470915	Bra018617		Bra030732	Bra018617	Bra018617	Bra018617	Tp1g07200			Tp1g07200	Tp1g07200	Tp1g07200				AA_scaffold3263_1	AA_scaffold3263_1	AA_scaffold3263_1				Th03795	Th06012	Th06012
AT1G08550						cpd:C00001,cpd:C00072,cpd:C05422,cpd:C06098,cpd:C08579,cpd:C08614		path:ath00906,path:ath01100,path:ath01110	ko:K09839	GO:0046422,GO:0010028,GO:0009408,GO:0009534,GO:0015994,GO:0006631,GO:0016122,GO:0030095,GO:0009543,GO:0005515,GO:0009507,GO:0031977	not done	PWY-5945	non-photochemical quenching 1	protein_coding	AVDE1	No	No	-	-	No	No	470916	470916	470916	Bra018616			Bra018616	Bra018616	Bra018616	Tp1g07210			Tp1g07210	Tp1g07210	Tp1g07210	AA_scaffold1684_6			AA_scaffold1684_6	AA_scaffold1684_6	AA_scaffold1684_6				Th03788	Th03788	Th03788
AT1G08560								path:ath04130	ko:K08486	GO:0012505,GO:0009504,GO:0009524,GO:0006944,GO:0005484,GO:0006886,GO:0005886,GO:0009506,GO:0010583	not done		syntaxin of plants 111	protein_coding	ATSYP111	No	No	-	-	No	No	470918	470918	470918	Bra018615		Bra030733	Bra018615	Bra018615	Bra018615	Tp1g07220			Tp1g07220	Tp1g07220	Tp1g07220	AA_scaffold1684_7				AA_scaffold1684_7	AA_scaffold1684_7					Th03787	Th03787
AT1G08570										GO:0009570,GO:0031969,GO:0016671,GO:0009507	not done		atypical CYS HIS rich thioredoxin 4	protein_coding	ACHT4	No	No	-	-	No	No	470920	470920	470920	Bra018614	Bra031632		Bra031632	Bra018614	Bra018614	Tp1g07230			Tp1g07230	Tp1g07230	Tp1g07230	AA_scaffold1684_9				AA_scaffold1684_9	AA_scaffold1684_9					Th00618	Th00618
AT1G08580										GO:0003674,GO:0005634,GO:0008150	not done		unknown protein	protein_coding	N/A	No	No	-	-	No	No	919605	888092	888092	Bra018613	Bra031633		Bra031633	Bra031633	Bra031633	Tp1g07240				Tp1g07240	Tp1g07240	AA_scaffold1684_10				AA_scaffold1684_10	AA_scaffold1684_10					Th03782	Th03782
AT1G08590			LRR							GO:0010067,GO:0005886,GO:0016301	not done		Leucine-rich receptor-like protein kinase family protein	protein_coding	N/A	No	No	-	-	No	No	470923	470923	470923			Bra030734	Bra030734	Bra030734	Bra030734				Tp1g07250	Tp1g07250	Tp1g07250	AA_scaffold1684_12			AA_scaffold1684_12	AA_scaffold1684_12	AA_scaffold1684_12				Th24480	Th24480	Th24480
AT1G08592										GO:0008150,GO:0005575,GO:0003674	not done		Potential natural antisense gene, locus overlaps with AT1G08590	other_rna	N/A	No	No	-	-	No	No
AT1G08600									ko:K10779	GO:0005634	not done		P-loop containing nucleoside triphosphate hydrolases superfamily protein	protein_coding	ATRX	No	No	-	-	No	No	470924	470924	470924	Bra018612	Bra031634		Bra018612	Bra018612	Bra018612	Tp1g07260			Tp1g07260	Tp1g07260	Tp1g07260				AA_C187899_1	AA_C187899_1	AA_C187899_1				Th03777	Th03777	Th03777
AT1G08610										GO:0005739,GO:0008150	not done		Pentatricopeptide repeat (PPR) superfamily protein	protein_coding	N/A	No	No	-	-	No	No	470925	470925	470925		Bra031635			Bra031635	Bra031635				Tp1g07270	Tp1g07270	Tp1g07270					AA_scaffold1738_62	AA_scaffold1738_62					Th04746	Th04746
AT1G08620									ko:K11446	GO:0006355,GO:0005634,GO:0003700	not done		Transcription factor jumonji (jmj) family protein / zinc finger (C5HC2 type) family protein	protein_coding	PKDM7D	No	No	-	-	No	No	334149	334149	334149			Bra030735	Bra030735	Bra030735	Bra030735	Tp1g07280			Tp1g07280	Tp1g07280	Tp1g07280				AA_scaffold3376_3	AA_scaffold3376_3	AA_scaffold3376_3				Th24483	Th24483	Th24483
AT1G08630						cpd:C00037,cpd:C00084,cpd:C00188,cpd:C05519		path:ath00260,path:ath01100,path:ath01110,path:ath01230	ko:K01620	GO:0006567,GO:0004793,GO:0005737	not done	PWY-2161,PWY-3841,GLYSYN2-PWY,PWY-181	threonine aldolase 1	protein_coding	THA1	No	No	-	-	No	No	470930	470930	470930	Bra018611	Bra031636	Bra030736	Bra031636	Bra031636	Bra031636	Tp1g07290			Tp1g07290	Tp1g07290	Tp1g07290				AA_scaffold5249_4	AA_scaffold5249_4	AA_scaffold5249_4				Th24484	Th24484	Th24484
AT1G08640										GO:0006631,GO:0009941,GO:0031969,GO:0009507	not done		Chloroplast J-like domain 1	protein_coding	CJD1	No	No	-	-	No	No	470932	470932	470932	Bra018610			Bra018610	Bra018610	Bra018610	Tp1g07300			Tp1g07300	Tp1g07300	Tp1g07300				AA_scaffold5551_1	AA_scaffold5551_1	AA_scaffold5551_1					Th03770	Th03770
AT1G08650										GO:0004674,GO:0005634	not done	GLUCONEO-PWY	phosphoenolpyruvate carboxylase kinase 1	protein_coding	ATPPCK1	No	No	-	-	No	No	919613	888100	888100	Bra018609		Bra030737	Bra018609	Bra030737	Bra030737				Tp1g07310	Tp1g07310	Tp1g07310				AA_scaffold2803_7	AA_scaffold2803_7	AA_scaffold2803_7					Th24487	Th24487
AT1G08660										GO:0009860,GO:0009846,GO:0005794,GO:0005802,GO:0005768,GO:0008152,GO:0016757	not done		MALE GAMETOPHYTE DEFECTIVE 2	protein_coding	MGP2	No	Yes	-	-	No	Yes	470934	470934	470934	Bra018608	Bra031637		Bra031637	Bra031637	Bra031637	Tp1g07320			Tp1g07320	Tp1g07320	Tp1g07320				AA_scaffold2803_12	AA_scaffold2803_12	AA_scaffold2803_12				Th04749	Th04749	Th04749
AT1G08670										GO:0005737,GO:0008150	not done		ENTH/VHS family protein	protein_coding	N/A	No	Yes	-	-	No	Yes	334155	334155	334155		Bra031638		Bra031638	Bra031638	Bra031638	Tp1g07330			Tp1g07330	Tp1g07330	Tp1g07330					AA_scaffold2803_17	AA_scaffold2803_17					Th24492	Th24492
AT1G08680										GO:0046777,GO:0004674,GO:0005634,GO:0005886	not done		ARF GAP-like zinc finger-containing protein ZIGA4	protein_coding	AGD14	No	Yes	-	-	No	Yes	470937	470937	470937	Bra018607			Bra018607	Bra018607	Bra018607	Tp1g07340			Tp1g07340	Tp1g07340	Tp1g07340	AA_scaffold1684_19			AA_scaffold1684_19	AA_scaffold1684_19	AA_scaffold1684_19				Th04754	Th24493	Th24493
AT1G08695										GO:0005576	not done		SCR-like 3	protein_coding	SCRL3	No	Yes	-	-	No	Yes	311921	311921	311921
AT1G08700									ko:K04505	GO:0008152,GO:0005887,GO:0004175	not done		Presenilin-1	protein_coding	PS1	No	Yes	-	-	No	Yes	470941	470941	470941	Bra018606			Bra018606	Bra018606	Bra018606	Tp1g07350			Tp1g07350	Tp1g07350	Tp1g07350				AA_scaffold2401_50	AA_scaffold2401_50	AA_scaffold2401_50					Th04756	Th04756
AT1G08710										GO:0005634,GO:0008150	not done		F-box family protein	protein_coding	N/A	No	Yes	-	-	No	Yes	311923	311923	311923							Tp1g07360			Tp1g07360	Tp1g07360	Tp1g07360					AA_scaffold5445_2	AA_scaffold5445_2					Th00723	Th00723
AT1G08720										GO:0004709,GO:0009620,GO:0009414,GO:0008219,GO:0009617,GO:0009723,GO:0046777,GO:0016301,GO:0005769,GO:0005802,GO:0005783,GO:0005829,GO:1900150,GO:0009788,GO:2000031,GO:0005515,GO:0005634,GO:1900424,GO:0002229,GO:0004712,GO:0000165	not done		Protein kinase superfamily protein	protein_coding	ATEDR1	No	Yes	-	-	No	Yes					Bra031639		Bra031639	Bra031639	Bra031639	Tp1g07370			Tp1g07370	Tp1g07370	Tp1g07370				AA_scaffold1222_7	AA_scaffold1222_7	AA_scaffold1222_7				Th17285	Th17285	Th17285
AT1G08730										GO:0030048,GO:0003774,GO:0016459	not done		Myosin family protein with Dil domain	protein_coding	ATXIC	No	Yes	A03	A03N001	No	Yes	910579	879066	879066				Bra018605	Bra018605	Bra018605	Tp1g07380			Tp1g07380	Tp1g07380	Tp1g07380										Th24470
AT1G08735										#N/A	not availlable		transposable element gene	transposable_element_gene	N/A	No	No	A03	-	No	No
AT1G08740										#N/A	not availlable		transposable element gene	transposable_element_gene	N/A	No	No	A03	-	No	No
AT1G08750								path:ath00563,path:ath01100	ko:K05290	GO:0005783	not done		Peptidase C13 family	protein_coding	N/A	No	Yes	A03	-	No	Yes	919623	888110	888110	Bra018604			Bra018604	Bra018604	Bra018604	Tp1g07390			Tp1g07390	Tp1g07390	Tp1g07390				AA_scaffold4174_8	AA_scaffold4174_8	AA_scaffold4174_8				Th04562	Th04562	Th04562
AT1G08760										GO:0008150,GO:0005575,GO:0003674	not done		Plant protein of unknown function (DUF936)	protein_coding	N/A	No	No	A03	-	No	No	470949	470949	470949	Bra018603	Bra031640		Bra018603	Bra018603	Bra018603	Tp1g07400			Tp1g07400	Tp1g07400	Tp1g07400					AA_scaffold1222_6	AA_scaffold1222_6					Th03811	Th03811
AT1G08770										GO:0005783,GO:0016192,GO:0003674,GO:0005794	not done		prenylated RAB acceptor 1.E	protein_coding	PRA1.E	No	Yes	A03	-	No	Yes	919625	888112	888112	Bra018602			Bra018602	Bra018602	Bra018602	Tp1g07410			Tp1g07410	Tp1g07410	Tp1g07410					AA_scaffold5527_6	AA_scaffold5527_6					Th24473	Th24473
AT1G08780									ko:K09550	GO:0005515,GO:0005634,GO:0005829	not done		ABI3-interacting protein 3	protein_coding	AIP3	No	Yes	A03	-	No	Yes	334161	334161	334161	Bra018601		Bra030740	Bra018601	Bra018601	Bra018601	Tp1g07420			Tp1g07420	Tp1g07420	Tp1g07420					AA_scaffold5527_7	AA_scaffold5527_7					Th24474	Th24474
AT1G08790										GO:0003674,GO:0005634,GO:0008150	not done		Protein of unknown function (DUF1685)	protein_coding	N/A	No	No	A03	-	No	No	910584	879071	879071	Bra018600		Bra030741	Bra030741	Bra030741	Bra030741	Tp1g07430			Tp1g07430	Tp1g07430	Tp1g07430					AA_scaffold5527_8	AA_scaffold5527_8					Th03567	Th03567
AT1G08800										GO:0005737	not done		Protein of unknown function, DUF593	protein_coding	N/A	No	No	A03	-	No	No	470953	470953	470953	Bra018599		Bra030742	Bra018599	Bra030742	Bra030742	Tp1g07440			Tp1g07440	Tp1g07440	Tp1g07440					AA_scaffold5527_9	AA_scaffold5527_9					Th03824	Th03824
AT1G08810									ko:K09422	GO:0009737,GO:0010118,GO:0003700,GO:0006355,GO:0005634,GO:0009414,GO:0009751,GO:0009416,GO:0009753	not done		myb domain protein 60	protein_coding	AtMYB60	No	No	A03	-	No	No	919629	888116	888116	Bra018598		Bra030743	Bra018598	Bra018598	Bra018598	Tp1g07450			Tp1g07450	Tp1g07450	Tp1g07450				AA_scaffold6832_2	AA_scaffold6832_2	AA_scaffold6832_2				Th00109
AT1G08820										GO:0046907,GO:0005789,GO:0005886	not done		vamp/synaptobrevin-associated protein 27-2	protein_coding	VAP27-2	No	No	A03	-	No	No	311931	311931	311931	Bra018597	Bra031641	Bra030744	Bra018597	Bra018597	Bra018597	Tp1g07460			Tp1g07460	Tp1g07460	Tp1g07460				AA_scaffold4935_1	AA_scaffold4935_1	AA_scaffold4935_1				Th03829	Th03829	Th03829
AT1G08830								path:ath04146	ko:K04565	GO:0019430,GO:0034599,GO:0005829,GO:0005515,GO:0006979,GO:0004784,GO:0071484,GO:0005576,GO:0071472,GO:0071493,GO:0035195,GO:0071457,GO:0008270,GO:0005737,GO:0071329,GO:0005634,GO:0005507,GO:0046688,GO:0010039,GO:0010193,GO:0071280,GO:0042742,GO:0009651	not done	DETOX1-PWY	copper/zinc superoxide dismutase 1	protein_coding	CSD1	No	No	A03	-	No	No	919631	888118	888118		Bra031642		Bra031642	Bra031642	Bra031642	Tp1g07470			Tp1g07470	Tp1g07470	Tp1g07470	AA_scaffold1084_46			AA_scaffold1084_46	AA_scaffold1084_46						Th03831	Th03831
AT1G08840								path:ath03030	ko:K10742	GO:0009793,GO:0005634	not done		DNA replication helicase, putative	protein_coding	emb2411	No	Yes	A03	-	No	Yes					Bra031643		Bra031643	Bra031643	Bra031643	Tp1g07480			Tp1g07480	Tp1g07480	Tp1g07480	AA_scaffold1084_39			AA_scaffold1084_39	AA_scaffold1084_39	AA_scaffold1084_39				Th17277	Th17277	Th17277
AT1G08845										GO:0005576	not done		Ribosomal L18p/L5e family protein	protein_coding	N/A	No	No	A03	-	No	No	470958	470958	470958	Bra018596	Bra031644		Bra018596	Bra018596	Bra018596	Tp1g07490			Tp1g07490	Tp1g07490	Tp1g07490	AA_scaffold1084_38			AA_scaffold1084_38	AA_scaffold1084_38	AA_scaffold1084_38					Th17281	Th17281
AT1G08860										GO:0060548,GO:0010186,GO:0019725,GO:0005544,GO:0005886	not done		Calcium-dependent phospholipid-binding Copine family protein	protein_coding	BON3	No	No	A03	-	No	No	470959	470959	470959		Bra031645		Bra031645	Bra031645	Bra031645	Tp1g07500			Tp1g07500	Tp1g07500	Tp1g07500										Th26152	Th26152	Th26152
AT1G08870										GO:0006414,GO:0030533,GO:0005575	not done		pre-tRNA	pre_trna	N/A	No	No	A03	-	No	No
AT1G08880									ko:K11251	GO:0005634	not done		Histone superfamily protein	protein_coding	G-H2AX	No	No	A03	A03N002	No	Yes	919635	888122	888122	Bra018595	Bra031646	Bra030745	Bra030745	Bra018595	Bra018595	Tp1g07510			Tp1g07510	Tp1g07510	Tp1g07510	AA_scaffold1084_32				AA_scaffold1084_32	AA_scaffold1084_32
AT1G08890										GO:0005886,GO:0009507,GO:0015144	not done		Major facilitator superfamily protein	protein_coding	N/A	54	No	A03	-	B03N006a	Yes	470961	470961	470961	Bra018594	Bra031649	Bra030748				Tp1g07550
AT1G08900										GO:0005886,GO:0015144	not done		Major facilitator superfamily protein	protein_coding	N/A	54	No	A03	-	B03N007a	Yes	470964	470964	470964				Bra018594	Bra018594	Bra018594				Tp1g07520													Th03841	Th03841
AT1G08910								path:ath04120	ko:K04706	GO:0009793,GO:0005634	not done		zinc ion binding;zinc ion binding	protein_coding	N/A	No	Yes	A03	-	No	Yes	470965	470965	470965				Bra030746	Bra030746	Bra030746					Tp1g07530	Tp1g07530	AA_scaffold1084_28			AA_scaffold1084_28	AA_scaffold1084_28	AA_scaffold1084_28
AT1G08920										GO:0009705,GO:0005886,GO:0015749,GO:0015145,GO:0015144,GO:0009737,GO:0009414,GO:0009651	not done		ERD (early response to dehydration) six-like 1	protein_coding	ESL1	54	No	A03	-	B03N008a	Yes	470966	470966	470966				Bra030747	Bra030747	Bra030747				Tp1g07540	Tp1g07540	Tp1g07540				AA_scaffold1084_27	AA_scaffold1084_27	AA_scaffold1084_27					Th26149	Th26149
AT1G08930										GO:0005783,GO:0005886,GO:0015144,GO:0051119,GO:0009414,GO:0009651,GO:0009737,GO:0010200	not done		Major facilitator superfamily protein	protein_coding	ERD6	54	No	A03	A03N003	B03N013a	Yes	919640	888127	888127				Bra018591	Bra031649	Bra031649				Tp1g07550	Tp1g07550	Tp1g07550				AA_scaffold1453_99	AA_scaffold1084_26	AA_scaffold1084_26				Th26146
AT1G08940										#N/A	not availlable		Phosphoglycerate mutase family protein	protein_coding	N/A	No	No	A03	-	B03N014a	No	334176	334176	334176	Bra018590			Bra018590	Bra018590	Bra018590	Tp1g07560			Tp1g07560	Tp1g07560	Tp1g07560	AA_scaffold1084_21			AA_scaffold1084_21	AA_scaffold1084_21	AA_scaffold1084_21					Th26145	Th26145
AT1G08950										GO:0006414,GO:0030533	not done		pre-tRNA	pre_trna	N/A	No	Yes	A03	-	No	Yes
AT1G08960										GO:0005886,GO:0034399,GO:0035725,GO:0015491,GO:0005432,GO:0010163,GO:0015079,GO:0006814,GO:0015081	not done		cation exchanger 11	protein_coding	ATCAX11	No	No	A03	-	No	No	919642	888129	888129				Bra031650	Bra031650		Tp1g07570			Tp1g07570	Tp1g07570	Tp1g07570	AA_scaffold1084_14				AA_scaffold1084_14					Th26141	Th26141	Th26141	evm.model.supercontig_48.27
AT1G08970										GO:0005634,GO:0005737,GO:0005829,GO:0003700	not done		nuclear factor Y, subunit C9	protein_coding	HAP5C	No	No	A03	A03N004	No	Yes	470975	470975	470975				Bra030749	Bra031651	Bra031651	Tp1g07580			Tp1g07580	Tp1g07580	Tp1g07580					AA_scaffold1683_9	AA_scaffold1683_9					Th03761	Th03761
AT1G08980										GO:0009684,GO:0004040,GO:0016810,GO:0043864,GO:0005737,GO:0005829	not done	PWY-581,PWY-5921	amidase 1	protein_coding	AMI1	No	No	A03	-	No	No	919644	888131	888131		Bra031652		Bra031652	Bra031652	Bra031652	Tp1g07590			Tp1g07590	Tp1g07590	Tp1g07590				AA_scaffold1683_8	AA_scaffold1683_8	AA_scaffold1683_8					Th26138	Th26138	evm.model.supercontig_48.34
AT1G08985										GO:0005634	not done		AP2/B3-like transcriptional factor family protein	protein_coding	N/A	No	Yes	A03	-	No	Yes		893748	893748
AT1G08990										GO:0005794,GO:0016757	not done		plant glycogenin-like starch initiation protein 5	protein_coding	GUX5	No	No	A03	A03N005	No	Yes	470978	470978	470978		Bra031653	Bra030750	Bra031653	Bra031653	Bra031653	Tp1g07600			Tp1g07600	Tp1g07600	Tp1g07600													evm.model.supercontig_48.45
AT1G09000										GO:0009908,GO:0046777,GO:0004674,GO:0006979,GO:0005737,GO:0004709	not done		NPK1-related protein kinase 1	protein_coding	ANP1	No	No	A03	A03N006	No	Yes	470979	470979	470979				Bra018588	Bra018588	Bra018588	Tp1g07610			Tp1g07610	Tp1g07610	Tp1g07610	AA_scaffold905_41				AA_scaffold1683_2	AA_scaffold1683_2				Th03752	Th03752	Th03752	evm.model.supercontig_48.46
AT1G09010										GO:0005576,GO:0005773	not done		glycoside hydrolase family 2 protein	protein_coding	N/A	No	No	A03	-	No	No	919647	888134	888134	Bra018587		Bra030751	Bra018587	Bra018587	Bra018587	Tp1g07620			Tp1g07620	Tp1g07620	Tp1g07620				AA_C190289_1	AA_C190289_1	AA_C190289_1				Th03751	Th03751	Th03751	evm.model.supercontig_48.57
AT1G09020										GO:0042149,GO:0046777,GO:0004674,GO:0005515,GO:0005634,GO:0030295	not done		homolog of yeast sucrose nonfermenting 4	protein_coding	ATSNF4	No	No	A03	-	No	No	470981	470981	470981	Bra018586	Bra031654	Bra030752	Bra031654	Bra031654	Bra031654	Tp1g07630			Tp1g07630	Tp1g07630	Tp1g07630										Th26133	Th26133	Th26133	evm.model.supercontig_48.71
AT1G09026										#N/A	not availlable		unknown protein	protein_coding	N/A	No	No	A03	-	No	No	919650	888137	888137
AT1G09030										GO:0006355,GO:0005515,GO:0005634,GO:0003700	not done		nuclear factor Y, subunit B4	protein_coding	NF-YB4	No	No	A03	-	No	No	919651	888138	888138	Bra018585			Bra018585	Bra018585	Bra018585	Tp1g07640			Tp1g07640	Tp1g07640	Tp1g07640				AA_C174697_1	AA_C174697_1	AA_C174697_1				Th00071	Th00071	Th00071	evm.model.supercontig_48.72
AT1G09040										GO:0005634,GO:0016020,GO:0008150,GO:0003674	not done		unknown protein	protein_coding	N/A	67	No	A03	-	No	Yes	470983	470983	470983	Bra018583	Bra031655	Bra030753		Bra018583	Bra018583					Tp1g07650	Tp1g07650					AA_scaffold5006_4	AA_scaffold5006_4				Th26132	Th24452	Th24452
AT1G09050										GO:0005634,GO:0008150,GO:0003674	not done		unknown protein	protein_coding	N/A	67	No	A03	A03N008	No	Yes							Bra018583			Tp1g07650			Tp1g07650															evm.model.supercontig_48.74
AT1G09060									ko:K15601	GO:0005634	not done		Zinc finger, RING-type;Transcription factor jumonji/aspartyl beta-hydroxylase	protein_coding	N/A	No	No	A03	-	No	No	470987	470987	470987			Bra030754	Bra030754	Bra030754	Bra030754	Tp1g07660			Tp1g07660	Tp1g07660	Tp1g07660				AA_scaffold5006_3	AA_scaffold5006_3	AA_scaffold5006_3				Th03745	Th03745	Th03745	evm.model.supercontig_48.77
AT1G09070										GO:0005886,GO:0000326,GO:0005783,GO:0006623,GO:0005515	not done		soybean gene regulated by cold-2	protein_coding	(AT)SRC2	No	No	A03	-	No	No	470988	470988	470988	Bra018582	Bra031656	Bra030755	Bra031656	Bra018582	Bra018582	Tp1g07670			Tp1g07670	Tp1g07670	Tp1g07670	AA_scaffold5981_5				AA_scaffold5981_5	AA_scaffold5981_5					Th26129	Th26129	evm.model.supercontig_48.80
AT1G09080								path:ath03060,path:ath04141	ko:K09490	GO:0005788,GO:0006457,GO:0009408,GO:0009507,GO:0009860	not done		Heat shock protein 70 (Hsp 70) family protein	protein_coding	BIP3	No	No	A03	-	No	No	311954	311954	311954		Bra031657		Bra031657	Bra031657	Bra031657	Tp1g07680						AA_scaffold5981_7			AA_scaffold5981_7	AA_scaffold5981_7	AA_scaffold5981_7					Th24451	Th24451	evm.model.supercontig_48.85
AT1G09090										GO:0009408,GO:0009845,GO:0016174,GO:0006952,GO:0005886	not done		respiratory burst oxidase homolog B	protein_coding	ATRBOHB	No	No	A03	-	No	No	470991				Bra031658		Bra031658	Bra031658	Bra031658	Tp1g07690			Tp1g07690	Tp1g07690	Tp1g07690													evm.model.supercontig_48.86
AT1G09100								path:ath03050	ko:K03065	GO:0000502,GO:0010255,GO:0010498,GO:0009555,GO:0009553,GO:0005516,GO:0005634,GO:0016020,GO:0005886	not done		26S proteasome AAA-ATPase subunit RPT5B	protein_coding	RPT5B	No	No	A03	-	B03N019a	No	311956									Tp1g07700			Tp1g07700			AA_scaffold905_29									Th26126
AT1G09110										GO:0006414,GO:0030533,GO:0005575	not done		pre-tRNA	pre_trna	N/A	No	No	A03	-	No	No
AT1G09130										GO:0009941,GO:0009570,GO:0009507,GO:0009532,GO:0009579,GO:0005739	not done		ATP-dependent caseinolytic (Clp) protease/crotonase family protein	protein_coding	N/A	No	No	A03	-	No	No	919661	888148	888148			Bra030756	Bra030756	Bra030756	Bra030756							AA_scaffold5981_8			AA_scaffold5981_8	AA_scaffold5981_8	AA_scaffold5981_8				Th26125	Th26125	Th26125	evm.model.supercontig_48.94
AT1G09140								path:ath03040	ko:K12890	GO:0006376,GO:0035061,GO:0048024,GO:0016607,GO:0005681,GO:0005515,GO:0005634,GO:0003729	not done		SERINE-ARGININE PROTEIN 30	protein_coding	At-SR30	No	No	A03	-	No	No	470995	470995	470995	Bra018581			Bra018581	Bra018581	Bra018581	Tp1g07720			Tp1g07720	Tp1g07720	Tp1g07720	AA_scaffold905_26	AA_scaffold5981_11		AA_scaffold5981_11	AA_scaffold5981_11	AA_scaffold5981_11				Th26124	Th26124	Th26124
AT1G09150									ko:K07575	GO:0005737,GO:0005829,GO:0008150	not done		pseudouridine synthase and archaeosine transglycosylase (PUA) domain-containing protein	protein_coding	N/A	No	No	A03	-	No	No	919663	888150	888150	Bra018580		Bra030757	Bra030757	Bra030757	Bra030757	Tp1g07730			Tp1g07730	Tp1g07730	Tp1g07730	AA_scaffold5981_15			AA_scaffold5981_15	AA_scaffold5981_15	AA_scaffold5981_15					Th26123	Th26123	evm.model.supercontig_48.107
AT1G09155										GO:0005634,GO:0030246	not done		phloem protein 2-B15	protein_coding	AtPP2-B15	No	No	A03	A03N009	No	Yes	470998	470998	470998				Bra030758	Bra030758	Bra030758	Tp1g07740			Tp1g07740	Tp1g07740	Tp1g07740	AA_scaffold5560_15										Th03730	Th03730	evm.model.supercontig_48.117
AT1G09157										GO:0009705,GO:0005783	not done		Protein of unknown function (DUF679)	protein_coding	N/A	No	No	A03	-	No	No		494025	494025					Bra025657	Bra025657					Tp7g02360	Tp7g02360					AA_scaffold5916_18	AA_scaffold5916_18					Th21742	Th21742
AT1G09160										GO:0005886	not done		Protein phosphatase 2C family protein	protein_coding	N/A	No	No	A03	-	No	No	471002	471002	471002	Bra018578		Bra030759	Bra030759	Bra030759	Bra030759	Tp1g07750			Tp1g07750	Tp1g07750	Tp1g07750				AA_scaffold4352_3	AA_scaffold4352_3	AA_scaffold4352_3				Th24446	Th24446	Th24446	evm.model.supercontig_48.122
AT1G09170									ko:K10406	GO:0005737	not done		P-loop nucleoside triphosphate hydrolases superfamily protein with CH (Calponin Homology) domain	protein_coding	N/A	No	No	A03	-	B03N020a	No	311961	311961	311961			Bra030760	Bra030760	Bra030760	Bra030760	Tp1g07760			Tp1g07760	Tp1g07760	Tp1g07760				AA_scaffold4352_5	AA_scaffold4352_5	AA_scaffold4352_5				Th26120	Th03723	Th03723	evm.model.supercontig_48.130
AT1G09176										GO:0008150,GO:0003674	not done		unknown protein	protein_coding	N/A	No	No	A03	-	No	No	471005	471005	471005							Tp1g07770				Tp1g07770	Tp1g07770
AT1G09180							md:ath_M00404	path:ath04141	ko:K07953	GO:0005576,GO:0009507,GO:0005525	not done		secretion-associated RAS super family 1	protein_coding	ATSAR1	No	No	A03	A03N011	No	Yes	471006			Bra018576			Bra018576			Tp1g07800			Tp1g07800			AA_scaffold5560_24			AA_scaffold4352_14			Th07830						evm.model.supercontig_48.146
AT1G09190										GO:0008150,GO:0005739,GO:0003674	not done		Tetratricopeptide repeat (TPR)-like superfamily protein	protein_coding	N/A	No	No	A03	-	No	No	311964			Bra018577				Bra018577	Bra018577				Tp1g07790	Tp1g07790	Tp1g07790				AA_C171211_1	AA_C171211_1	AA_C171211_1					Th12075	Th12075
AT1G09195										GO:0005886	not done		FUNCTIONS IN: molecular_function unknown	protein_coding	N/A	No	No	A03	-	No	No		311964	311964				Bra030762	Bra030762	Bra030762				Tp1g07780	Tp1g07780	Tp1g07780				AA_scaffold4352_10	AA_scaffold4352_10	AA_scaffold4352_10					Th03720	Th03720
AT1G09200									ko:K11253	GO:0005515,GO:0005634	not done		Histone superfamily protein	protein_coding	N/A	No	Yes	A03	-	No	Yes	471009									Tp1g07810			Tp1g07810			AA_scaffold5560_25			AA_scaffold5560_25						Th28917
AT1G09210								path:ath04141,path:ath04145	ko:K08057	GO:0005783,GO:0009651,GO:0009507,GO:0005739,GO:0006979,GO:0048046,GO:0005773	not done		calreticulin 1b	protein_coding	AtCRT1b	No	No	A03	A03N012	No	Yes	919674	888161	888161	Bra018575		Bra030763	Bra018575	Bra018575	Bra018575	Tp1g07820			Tp1g07820	Tp1g07820	Tp1g07820				AA_scaffold5684_5	AA_scaffold5684_5	AA_scaffold5684_5				Th12078	Th12078	Th12078	evm.model.supercontig_48.152
AT1G09220										GO:0008150,GO:0005739,GO:0022626	not done		Pentatricopeptide repeat (PPR) superfamily protein	protein_coding	N/A	No	No	A03	-	No	No	471011	471011	471011				Bra030764	Bra030764	Bra030764	Tp1g07830	Tp5g29560	Tp5g29750	Tp1g07830	Tp1g07830	Tp1g07830				AA_scaffold3937_17	AA_scaffold3937_17	AA_scaffold3937_17	Th26406			Th09040	Th09040	Th09040
AT1G09230									ko:K13157	GO:0005634	not done		RNA-binding (RRM/RBD/RNP motifs) family protein	protein_coding	N/A	No	No	A03	-	No	No	471012	471012	471012				Bra018574	Bra018574	Bra018574	Tp1g07840			Tp1g07840	Tp1g07840	Tp1g07840				AA_scaffold3996_14	AA_scaffold3996_14	AA_scaffold3996_14				Th03784	Th03784	Th03784
AT1G09240									ko:K05953	GO:0030410,GO:0030418,GO:0009860,GO:0010233,GO:0009555	not done	PWY-5957	nicotianamine synthase 3	protein_coding	ATNAS3	No	No	A03	A03N013	No	Yes	471013	471013	471013	Bra018573			Bra018573	Bra018573	Bra018573	Tp1g07850			Tp1g07850	Tp1g07850	Tp1g07850	AA_scaffold5560_29									Th12082	Th12082	Th12082	evm.model.supercontig_48.161
AT1G09245										GO:0003674,GO:0005576,GO:0008150	not done		Plant self-incompatibility protein S1 family	protein_coding	N/A	No	No	A03	-	No	No	919679	888166	888166					Bra031659	Bra031659
AT1G09250										GO:0005634,GO:0003700	not done		basic helix-loop-helix (bHLH) DNA-binding superfamily protein	protein_coding	N/A	No	No	A03	-	B03N023a	No	471014	471014	471014	Bra018572				Bra018572	Bra018572	Tp1g07870			Tp1g07870	Tp1g07870	Tp1g07870				AA_scaffold3996_9	AA_scaffold3996_9	AA_scaffold3996_9	Th26402			Th24443	Th12059	Th12059	evm.model.supercontig_48.174
AT1G09260										GO:0005737	not done		Chaperone DnaJ-domain superfamily protein	protein_coding	N/A	No	Yes	A03	-	No	Yes								Bra018571	Bra018571					Tp3g28810	Tp3g28810					AA_scaffold4629_71	AA_scaffold4629_71					Th12058	Th12058
AT1G09270										GO:0080034,GO:0030581,GO:0005622,GO:0005515,GO:0005737,GO:0005829	not done		importin alpha isoform 4	protein_coding	IMPA-4	No	No	A03	-	B03N024a	No	919681	888168	888168	Bra018570		Bra030765	Bra018570	Bra018570	Bra018570	Tp1g07880			Tp1g07880	Tp1g07880	Tp1g07880	AA_scaffold905_5			AA_scaffold6516_3	AA_scaffold6516_3	AA_scaffold6516_3	Th07822			Th12057	Th26107	Th26107	evm.model.supercontig_48.177
AT1G09280										GO:0005634,GO:0008150,GO:0003674	not done		CONTAINS InterPro DOMAIN/s: Rhodanese-like (InterPro:IPR001763), Serine hydrolase (InterPro:IPR005645)	protein_coding	N/A	No	No	A03	-	No	No	471018	471018	471018	Bra018569			Bra018569	Bra018569	Bra018569	Tp1g07890			Tp1g07890	Tp1g07890	Tp1g07890				AA_scaffold6516_4	AA_scaffold6516_4	AA_scaffold6516_4				Th24442	Th24442	Th24442	evm.model.supercontig_48.178
AT1G09290										GO:0003674,GO:0005634,GO:0008150	not done		unknown protein	protein_coding	N/A	No	No	A03	-	No	No	471019	471019	471019			Bra030766	Bra030766	Bra030766	Bra030766	Tp1g07900			Tp1g07900	Tp1g07900	Tp1g07900				AA_scaffold6516_5	AA_scaffold6516_5	AA_scaffold6516_5					Th07088	Th07088
AT1G09300									ko:K01262	GO:0005739	not done		Metallopeptidase M24 family protein	protein_coding	N/A	No	No	A03	-	No	No	471021	471021	471021			Bra030767	Bra030767	Bra030767	Bra030767	Tp1g07910			Tp1g07910	Tp1g07910	Tp1g07910				AA_scaffold6516_6	AA_scaffold6516_6	AA_scaffold6516_6				Th26106	Th26106	Th26106	evm.model.supercontig_48.179
AT1G09310										GO:0005634,GO:0048046,GO:0008150	not done		Protein of unknown function, DUF538	protein_coding	N/A	No	No	A03	A03N014	No	Yes	471022	471022	471022	Bra018568		Bra030768	Bra030768	Bra018568	Bra018568	Tp1g07920			Tp1g07920			AA_scaffold5560_40				AA_scaffold5560_40	AA_scaffold5560_40	Th07806	Th26395			Th26105	Th26105	evm.model.supercontig_48.180
AT1G09320										GO:0005634,GO:0008150	not done		agenet domain-containing protein	protein_coding	N/A	No	No	A03	-	No	No	471023	471023	471023					Bra031661	Bra031661	Tp1g07930			Tp1g07930	Tp1g07930	Tp1g07930				AA_scaffold1200_8	AA_scaffold1200_8	AA_scaffold1200_8				Th24440	Th24440	Th24440	evm.model.supercontig_48.181
AT1G09330										GO:0005768,GO:0005794,GO:0005802,GO:0007030,GO:0009306,GO:0003674,GO:0009826	not done		unknown protein	protein_coding	N/A	No	No	A03	-	No	No	471024	471024	471024	Bra018566		Bra030769	Bra030769	Bra030769	Bra030769	Tp1g07940			Tp1g07940	Tp1g07940	Tp1g07940				AA_scaffold1200_7	AA_scaffold1200_7	AA_scaffold1200_7				Th26102	Th26102	Th26102	evm.model.supercontig_48.189
AT1G09340										GO:0009658,GO:0007623,GO:0005840,GO:0009507,GO:0009409,GO:0042742,GO:0006364,GO:0005996,GO:0045727,GO:0032544,GO:0042631,GO:0045893,GO:0003723,GO:0010319,GO:0009611,GO:0005515,GO:0005794,GO:0018119,GO:0005777,GO:0010287,GO:0009570,GO:0005773,GO:0048046,GO:0016020,GO:0009941,GO:0009506	not done		chloroplast RNA binding	protein_coding	CRB	No	No	A03	-	No	No	471025	471025	471025	Bra020030	Bra031662		Bra018565	Bra018565	Bra018565	Tp1g07950			Tp1g07950	Tp1g07950	Tp1g07950				AA_scaffold1200_6	AA_scaffold1200_6	AA_scaffold1200_6				Th12051	Th26101	Th26101	evm.model.supercontig_48.194
AT1G09350										GO:0047216,GO:0009409,GO:0005634,GO:0016757,GO:0006979	not done	PWY-5337	galactinol synthase 3	protein_coding	AtGolS3	No	No	A03	A03N015	No	Yes	311978	311978	311978		Bra031663		Bra031663	Bra031663	Bra031663	Tp1g07960			Tp1g07960	Tp1g07960	Tp1g07960				AA_scaffold1200_2			Th26389			Th12049			evm.model.supercontig_48.195
AT1G09360										GO:0005575	not done		Plant invertase/pectin methylesterase inhibitor superfamily protein	protein_coding	N/A	No	Yes	A03	-	No	Yes	919690	888177	888177	Bra020029				Bra020029	Bra020029	Tp1g07970				Tp1g07970	Tp1g07970													evm.model.supercontig_48.196
AT1G09370										GO:0009507	not done		Plant invertase/pectin methylesterase inhibitor superfamily protein	protein_coding	N/A	No	Yes	A03	-	No	Yes	471028	471028	471028	Bra020028				Bra020028	Bra020028					Tp1g07980	Tp1g07980											Th12048	Th12048
AT1G09380										#N/A	GO:0006810,GO:0051179,GO:0051234		nodulin MtN21 /EamA-like transporter family protein	protein_coding	UMAMIT25	No	No	A03	-	No	No	919693	888180	888180	Bra020026	Bra031664		Bra020026	Bra020026	Bra020026	Tp1g07990	Tp1g23010		Tp1g07990	Tp1g07990	Tp1g07990	AA_scaffold1320_21			AA_scaffold1320_21	AA_scaffold1320_21	AA_scaffold1320_21	Th08184			Th12047	Th12047	Th12047	evm.model.supercontig_48.198
AT1G09390										GO:0005576,GO:0009570	not done		GDSL-like Lipase/Acylhydrolase superfamily protein	protein_coding	N/A	No	No	A03	A03N016	No	Yes	334218	334218	334218	Bra020025			Bra020025	Bra020025	Bra020025	Tp1g08000	Tp5g29640		Tp1g08000	Tp1g08000	Tp1g08000	AA_scaffold1320_20			AA_scaffold1320_20	AA_scaffold1320_20	AA_scaffold1320_20	Th07801			Th24436	Th24436	Th24436	evm.model.supercontig_48.199
AT1G09400										GO:0005737	not done	PWY-735	FMN-linked oxidoreductases superfamily protein	protein_coding	N/A	No	No	A03	-	No	No	919695	888182	888182			Bra030774	Bra030773	Bra030773	Bra030773	Tp1g08010			Tp1g08010	Tp1g08010	Tp1g08010				AA_scaffold2393_40	AA_scaffold2393_40	AA_scaffold2393_40
AT1G09410										GO:0005739,GO:0008150	not done		pentatricopeptide (PPR) repeat-containing protein	protein_coding	N/A	No	No	A03	A03N017	No	Yes										Tp1g04490	Tp1g08470	Tp1g15740				AA_scaffold905_2	AA_scaffold5560_43	AA_scaffold5167_37				Th16415	Th26277	Th26368	Th24435			evm.model.supercontig_48.206
AT1G09415										GO:0005515,GO:0003674,GO:0005634,GO:0008150	not done		NIM1-interacting 3	protein_coding	NIMIN-3	No	No	A03	-	No	No	471033	471033	471033							Tp1g08020				Tp1g08020	Tp1g08020
AT1G09420						cpd:C00005,cpd:C00006,cpd:C00080,cpd:C01172,cpd:C01236	md:ath_M00004_md:ath_M00006	path:ath00030,path:ath00480,path:ath01100,path:ath01110,path:ath01200	ko:K00036	GO:0009507	not done	OXIDATIVEPENT-PWY	glucose-6-phosphate dehydrogenase 4	protein_coding	G6PD4	No	No	A03	-	No	No	471034	471034	471034			Bra030775	Bra030776	Bra030776	Bra030776	Tp1g08030			Tp1g08030	Tp1g08030	Tp1g08030	AA_scaffold1320_19			AA_scaffold1320_19	AA_scaffold1320_19	AA_scaffold1320_19					Th12044	Th12044
AT1G09421										GO:0008150,GO:0005575,GO:0003674	not done		other RNA	other_rna	N/A	No	No	A03	-	No	No
AT1G09430						cpd:C00002,cpd:C00008,cpd:C00009,cpd:C00010,cpd:C00024,cpd:C00036,cpd:C00158		path:ath00020,path:ath01100,path:ath01110	ko:K01648	GO:0006085,GO:0005737,GO:0005829,GO:0003878,GO:0009346	not done	PWY-5172	ATP-citrate lyase A-3	protein_coding	ACLA-3	No	No	A03	-	No	No	471036	471036	471036			Bra030777	Bra030777	Bra030777	Bra030777	Tp1g08040			Tp1g08040	Tp1g08040	Tp1g08040	AA_scaffold1320_18			AA_scaffold1320_18	AA_scaffold1320_18	AA_scaffold1320_18				Th12040	Th12040	Th12040	evm.model.supercontig_48.211
AT1G09440										GO:0005886	not done		Protein kinase superfamily protein	protein_coding	N/A	No	No	A03	A03N018	No	Yes	311987	311987	311987	Bra020024	Bra031665		Bra020024	Bra020024	Bra020024	Tp1g04520	Tp1g08050	Tp1g15830	Tp1g08050	Tp1g08050	Tp1g08050				AA_scaffold1320_17
AT1G09450									ko:K16315	GO:0007067,GO:0072354,GO:0072355,GO:0035407,GO:0035402,GO:0005634,GO:0005737	not done		Protein kinase superfamily protein	protein_coding	AtHaspin	No	No	A03	-	No	No	311988	311988	311988							Tp1g08060			Tp1g08060	Tp1g08060	Tp1g08060	AA_scaffold1320_16			AA_scaffold1320_16	AA_scaffold1320_16	AA_scaffold1320_16				Th12038	Th12038	Th12038	evm.model.supercontig_48.218
AT1G09460										#N/A	GO:0000003,GO:0006810,GO:0007275,GO:0009987,GO:0022414,GO:0032501,GO:0032502,GO:0034613,GO:0046907,GO:0048856,GO:0048869,GO:0051179,GO:0051234,GO:0051641,GO:0051649,GO:0065007,GO:0065008		Carbohydrate-binding X8 domain superfamily protein	protein_coding	N/A	No	No	A03	-	No	No	910654	879141	879141	Bra020023		Bra030780	Bra030780	Bra020023	Bra020023	Tp1g08070			Tp1g08070	Tp1g08070	Tp1g08070	AA_scaffold1320_15				AA_scaffold1320_15	AA_scaffold1320_15					Th24432	Th24432	evm.model.supercontig_48.219
AT1G09470										GO:0003674,GO:0005737	not done		unknown protein	protein_coding	N/A	No	No	A03	-	B03N028a	No	471040	471040	471040	Bra020022			Bra020022	Bra020022	Bra020022	Tp1g08080			Tp1g08080	Tp1g08080	Tp1g08080	AA_scaffold1320_14			AA_scaffold1320_14	AA_scaffold1320_14	AA_scaffold1320_14	Th26279			Th12036	Th12036	Th12036	evm.model.supercontig_48.220
AT1G09480										GO:0004022,GO:0005575	not done	PWY-5079,PWY-5751	NAD(P)-binding Rossmann-fold superfamily protein	protein_coding	N/A	81	Yes	A03	-	No	Yes				Bra020021			Bra020021	Bra020021	Bra020021	Tp1g08110			Tp1g08100	Tp1g08100	Tp1g08100	AA_scaffold1320_8			AA_scaffold1320_8
AT1G09483										GO:0003674,GO:0005739,GO:0008150	not done		unknown protein	protein_coding	N/A	No	No	A03	-	No	No
AT1G09486										#N/A	not availlable		pseudogene, 60S ribosomal protein L21 (RPL21B), temporary automated functional assignment	pseudogene	N/A	No	No	A03	-	No	No
AT1G09490										GO:0004022	not done	PWY-5079,PWY-5751	NAD(P)-binding Rossmann-fold superfamily protein	protein_coding	N/A	81	Yes	A03	-	No	Yes	471042	471042	471042
AT1G09500										GO:0004022	not done	PWY-5079,PWY-5751	NAD(P)-binding Rossmann-fold superfamily protein	protein_coding	N/A	81	Yes	A03	-	No	Yes	471045	471045	471045				Bra038342	Bra031666	Bra031666				Tp5g24000	Tp5g24000	Tp5g24000
AT1G09510										GO:0004022,GO:0005575	not done	PWY-5079,PWY-5751	NAD(P)-binding Rossmann-fold superfamily protein	protein_coding	N/A	81	Yes	A03	-	No	Yes	471046	471046	471046																	AA_scaffold1320_5	AA_scaffold1320_5					Th28221	Th28221
AT1G09520										GO:0005634	not done		LOCATED IN: chloroplast	protein_coding	N/A	No	Yes	A03	-	No	Yes	471047	471047	471047	Bra020018	Bra031667	Bra030782	Bra031667	Bra020018	Bra020018	Tp1g08120				Tp1g08120	Tp1g08120	AA_scaffold1320_4				AA_scaffold1320_4	AA_scaffold1320_4					Th12035	Th12035	evm.model.supercontig_48.222
AT1G09530								path:ath04075,path:ath04712	ko:K12126	GO:0009740,GO:0010017,GO:0009704,GO:0009639,GO:0003677,GO:0031539,GO:0005634,GO:0006355,GO:0005515,GO:0007165,GO:0042802,GO:0003700	not done		phytochrome interacting factor 3	protein_coding	PAP3	No	No	A03	-	No	No	471048	471048	471048	Bra020017	Bra031668		Bra031668	Bra031668	Bra031668	Tp1g04610	Tp1g08130	Tp1g22900	Tp1g08130	Tp1g08130	Tp1g08130	AA_scaffold1320_2				AA_scaffold1320_2	AA_scaffold1320_2	Th07783	Th07857	Th16412		Th26094	Th26094
AT1G09540									ko:K09422	GO:0010119,GO:0001944,GO:0010089,GO:0048364,GO:0010214,GO:0006355,GO:0005634,GO:0003700,GO:0009733	not done		myb domain protein 61	protein_coding	MYB61	No	No	A03	A03N019	B03N030a	Yes	919710	888197	888197	Bra020016	Bra031669	Bra030783	Bra030783	Bra030783	Bra030783	Tp1g08140	Tp1g08360	Tp1g16020	Tp1g08140	Tp1g08140	Tp1g08140	AA_scaffold5560_48	AA_scaffold1320_1	AA_scaffold5167_18	AA_scaffold5560_48	AA_scaffold1320_1	AA_scaffold1320_1	Th07858	Th26289		Th12033	Th12033	Th12033
AT1G09550										GO:0005576,GO:0008150	not done		Pectinacetylesterase family protein	protein_coding	N/A	No	No	A03	A03N020	B03N032a	Yes	311997	311997	311997	Bra020015		Bra030784	Bra030784	Bra030784	Bra030784	Tp1g08150			Tp1g08150	Tp1g08150	Tp1g08150	AA_scaffold5560_49				AA_scaffold730_13	AA_scaffold730_13	Th26290						evm.model.supercontig_48.227
AT1G09560										GO:0010497,GO:2000280,GO:0009409,GO:0009506,GO:0005576,GO:0005634,GO:0005618	not done		germin-like protein 5	protein_coding	GLP5	No	No	A03	-	B03N035a	No	910662	879149	879149	Bra020014	Bra031671	Bra030785	Bra031671	Bra020014	Bra020014	Tp1g08160	Tp1g16940	Tp5g29950	Tp1g08160	Tp1g08160	Tp1g08160					AA_scaffold730_10	AA_scaffold730_10	Th07860	Th26294					evm.model.supercontig_48.230
AT1G09570								path:ath04712	ko:K12120	GO:0017148,GO:0010201,GO:0046685,GO:0010203,GO:0009630,GO:0009638,GO:0010161,GO:0016604,GO:0005634,GO:0005737,GO:0042802,GO:0005515,GO:0009883,GO:0031516,GO:0009640,GO:0004673,GO:0010218	not done		phytochrome A	protein_coding	FHY2	No	No	A03	-	No	No	471053	471053	471053	Bra020013	Bra031672		Bra020013	Bra020013	Bra020013	Tp1g08170			Tp1g08170	Tp1g08170	Tp1g08170				AA_scaffold730_9	AA_scaffold730_9	AA_scaffold730_9					Th12029	Th12029	evm.model.supercontig_48.231
AT1G09575										GO:0003674,GO:0008150,GO:0009507	not done		Protein of unknown function (DUF607)	protein_coding	N/A	No	No	A03	A03N021	No	Yes	910664	879151	879151	Bra020011				Bra020011	Bra020011	Tp1g08180			Tp1g08180	Tp1g08180	Tp1g08180	AA_scaffold5560_52			AA_scaffold730_8	AA_scaffold730_8	AA_scaffold730_8				Th26089	Th12028	Th12028
AT1G09580										#N/A	not availlable		emp24/gp25L/p24 family/GOLD family protein	protein_coding	N/A	No	No	A03	A03N022	No	Yes	471056	471056	471056	Bra020010	Bra031678	Bra030786	Bra020010	Bra030786	Bra030786	Tp1g08190			Tp1g08190	Tp1g08190	Tp1g08190	AA_scaffold5560_53	AA_scaffold5560_72	AA_scaffold5167_5		AA_scaffold730_7					Th24429	Th24429	Th24429
AT1G09590							md:ath_M00177	path:ath03010	ko:K02889	GO:0005737,GO:0022626,GO:0005730,GO:0009507,GO:0022625	not done		Translation protein SH3-like family protein	protein_coding	N/A	85	No	A03	A03N023	No	Yes				Bra020009	Bra031673	Bra030787				Tp1g08280															Th26087			evm.model.supercontig_113.10
AT1G09600										GO:0005634	not done		Protein kinase superfamily protein	protein_coding	N/A	No	No	A03	A03N024	No	Yes							Bra031674	Bra031674	Bra031674	Tp1g02600	Tp1g08270	Tp1g16150	Tp1g08210	Tp1g08210	Tp1g08210	AA_scaffold5560_56	AA_scaffold5560_61			AA_scaffold730_4	AA_scaffold730_4	Th07877				Th12024	Th12024
AT1G09610										GO:0045491,GO:0030775,GO:0005794,GO:0005576	not done		Protein of unknown function (DUF579)	protein_coding	GXM3	No	No	A03	-	No	No	919718	888205	888205			Bra030789	Bra030789	Bra030789	Bra030789	Tp1g08220			Tp1g08220	Tp1g08220	Tp1g08220				AA_scaffold730_3	AA_scaffold730_3	AA_scaffold730_3					Th12023	Th12023	evm.model.supercontig_113.22
AT1G09620						cpd:C00002,cpd:C00013,cpd:C00020,cpd:C00123,cpd:C01645,cpd:C02047	md:ath_M00359	path:ath00970	ko:K01869	GO:0005737,GO:0009506,GO:0005829,GO:0009507	not done	TRNA-CHARGING-PWY	ATP binding;leucine-tRNA ligases;aminoacyl-tRNA ligases;nucleotide binding;ATP binding;aminoacyl-tRNA ligases	protein_coding	N/A	No	No	A03	-	No	No	471060	471060	471060	Bra020007	Bra031675		Bra031675	Bra031675	Bra031675	Tp1g08230			Tp1g08230	Tp1g08230	Tp1g08230				AA_scaffold730_2	AA_scaffold730_2	AA_scaffold730_2				Th12022	Th24425	Th24425	evm.model.supercontig_113.23
AT1G09625										#N/A	not availlable		unknown protein	protein_coding	N/A	No	No	A03	-	No	No	919720	888207	888207
AT1G09630								path:ath04144	ko:K07904	GO:0000910,GO:0005768,GO:0009504,GO:0005886,GO:0005829	not done		RAB GTPase 11C	protein_coding	ATRAB-A2A	No	No	A03	-	No	No	919721	888208	888208	Bra020006			Bra020006	Bra020006	Bra020006	Tp1g04620	Tp1g08240	Tp1g16190	Tp1g08240	Tp1g08240	Tp1g08240				AA_scaffold730_1	AA_scaffold730_1	AA_scaffold730_1					Th12020	Th12020
AT1G09640									ko:K03233	GO:0005773,GO:0005737,GO:0009506,GO:0005829,GO:0005886	not done		Translation elongation factor EF1B, gamma chain	protein_coding	N/A	No	No	A03	A03N025	No	Yes	471063	471063	471063	Bra020005	Bra031676	Bra030790	Bra020005	Bra020005	Bra020005	Tp1g08250			Tp1g08250	Tp1g08250	Tp1g08250	AA_scaffold5560_57	AA_scaffold5167_2		AA_scaffold5167_2	AA_scaffold5167_2	AA_scaffold5167_2	Th07883	Th16405			Th12019	Th12019	evm.model.supercontig_113.27
AT1G09645										GO:0003674,GO:0009507,GO:0008150	not done		unknown protein	protein_coding	N/A	No	No	A03	-	No	No	919723	888210	888210					Bra020004	Bra020004	Tp1g08260			Tp1g08260	Tp1g08260	Tp1g08260											Th12018	Th12018
AT1G09650										GO:0003674,GO:0005575,GO:0010200	not done		F-box and associated interaction domains-containing protein	protein_coding	N/A	No	Yes	A03	-	No	Yes	471065	471065	471065					Bra009956	Bra009956					Tp1g27610	Tp1g27610
AT1G09660									ko:K14945	GO:0005634,GO:0008150	not done		RNA-binding KH domain-containing protein	protein_coding	N/A	No	No	A03	-	No	No	471067	471067	471067	Bra020003		Bra030791	Bra030791	Bra030791	Bra030791	Tp1g02470	Tp1g08270	Tp1g16880				AA_scaffold5560_59	AA_scaffold5167_4		AA_scaffold5167_4	AA_scaffold5167_4	AA_scaffold5167_4				Th26083	Th26083	Th26083	evm.model.supercontig_113.28
AT1G09665										GO:0005737	not done		Toll-Interleukin-Resistance (TIR) domain family protein	protein_coding	N/A	No	No	A03	-	No	No	910676	879163	879163				Bra020002	Bra020002	Bra020002	Tp5g34300
AT1G09680										GO:0005739,GO:0008150,GO:0003674	not done		Pentatricopeptide repeat (PPR) superfamily protein	protein_coding	N/A	No	No	A03	-	No	No	919726	888213	888213	Bra020001			Bra020001	Bra020001	Bra020001				Tp1g08270	Tp1g08270	Tp1g08270	AA_scaffold5560_58	AA_scaffold5167_3		AA_scaffold5167_3	AA_scaffold5167_3	AA_scaffold5167_3	Th16392				Th06411	Th06411	evm.model.supercontig_113.31
AT1G09690							md:ath_M00177	path:ath03010	ko:K02889	GO:0005737,GO:0022625	not done		Translation protein SH3-like family protein	protein_coding	N/A	85	No	A03	A03N026	No	Yes	471057	888214	888214				Bra020009	Bra020000	Bra020000	Tp1g08280			Tp1g08200	Tp2g05630	Tp2g05630	AA_scaffold5560_53	AA_scaffold5560_72	AA_scaffold5167_5	AA_scaffold5560_53	AA_scaffold730_6	AA_scaffold730_6				Th24428	Th12026	Th12026
AT1G09700										GO:0010305,GO:0010589,GO:0003725,GO:0035196,GO:0010267,GO:0035279,GO:0005515,GO:0035198,GO:0010445,GO:0005634,GO:0009737,GO:0009733,GO:0009735,GO:0031054,GO:0005737	not done		dsRNA-binding domain-like superfamily protein	protein_coding	DRB1	No	No	A03	-	No	No	471071	471071	471071	Bra019999		Bra030793	Bra030793	Bra019999	Bra019999	Tp1g08290			Tp1g08290	Tp1g08290	Tp1g08290	AA_scaffold5167_6				AA_scaffold5167_6	AA_scaffold5167_6					Th11993	Th11993
AT1G09710										GO:0005634	not done		Homeodomain-like superfamily protein	protein_coding	N/A	No	No	A03	A03N028	No	Yes	471072	471072	471072	Bra019998				Bra019998	Bra019998	Tp1g08300			Tp1g08300	Tp1g08300	Tp1g08300	AA_scaffold5560_89	AA_scaffold5167_12		AA_scaffold5167_12	AA_scaffold5167_12	AA_scaffold5167_12					Th11994	Th11994
AT1G09720										GO:0008150	not done		Kinase interacting (KIP1-like) family protein	protein_coding	NET2B	No	No	A03	A03N029	No	Yes	312011	312011	312011	Bra019997			Bra019997	Bra019997	Bra019997	Tp1g02430	Tp1g08310		Tp1g08310	Tp1g08310	Tp1g08310	AA_scaffold5560_88	AA_scaffold5167_13		AA_scaffold5167_13	AA_scaffold5167_13	AA_scaffold5167_13
AT1G09730									ko:K08596	GO:0016929,GO:0016926,GO:0005634	not done		Cysteine proteinases superfamily protein	protein_coding	N/A	No	No	A03	-	No	No	471074	471074	471074	Bra019996		Bra030794	Bra030794	Bra030794	Bra030794	Tp1g08320			Tp1g08320	Tp1g08320	Tp1g08320	AA_scaffold5167_14			AA_scaffold5167_14	AA_scaffold5167_14	AA_scaffold5167_14				Th11997	Th11997	Th11997
AT1G09740										GO:0003674,GO:0005737	not done		Adenine nucleotide alpha hydrolases-like superfamily protein	protein_coding	N/A	No	No	A03	-	No	No	471075	471075	471075	Bra019995		Bra030795		Bra019995	Bra019995	Tp1g08330			Tp1g08330	Tp1g08330	Tp1g08330	AA_scaffold5167_15				AA_scaffold5167_15	AA_scaffold5167_15				Th11999	Th11999	Th11999
AT1G09750										GO:0005576,GO:0005618,GO:0048046,GO:0009505	not done		Eukaryotic aspartyl protease family protein	protein_coding	N/A	No	No	A03	-	No	No	471076	471076	471076			Bra030796	Bra030796	Bra030796	Bra030796	Tp1g02230	Tp1g04660	Tp1g06860	Tp1g08340	Tp1g08340	Tp1g08340	AA_scaffold5167_16				AA_scaffold5167_16	AA_scaffold5167_16	Th07893				Th24415	Th24415
AT1G09760							md:ath_M00352	path:ath03040	ko:K11092	GO:0000398,GO:0009409,GO:0015030,GO:0005737,GO:0005654,GO:0005634,GO:0005730,GO:0005829,GO:0009507	not done		U2 small nuclear ribonucleoprotein A	protein_coding	U2A'	No	No	A03	-	No	No	471077	471077	471077	Bra019994	Bra031683	Bra030797	Bra019994	Bra031683	Bra031683	Tp1g08350			Tp1g08350	Tp1g08350	Tp1g08350	AA_scaffold5167_17			AA_scaffold5167_17	AA_scaffold5167_17	AA_scaffold5167_17				Th24417	Th26072	Th26072
AT1G09770								path:ath03040	ko:K12860	GO:0042742,GO:0050832,GO:0009870,GO:0010204,GO:0006355,GO:0005515,GO:0005634,GO:0009507,GO:0003700	not done		cell division cycle 5	protein_coding	ATCDC5	No	No	A03	-	No	No	471078	471078	471078	Bra019993		Bra030798	Bra019993	Bra030798	Bra030798	Tp1g08140	Tp1g08360	Tp1g16700	Tp1g08360	Tp1g08360	Tp1g08360	AA_scaffold5560_48	AA_scaffold5167_18		AA_scaffold5167_18	AA_scaffold5167_18	AA_scaffold5167_18				Th03772	Th03772	Th03772
AT1G09780						cpd:C00197,cpd:C00631	md:ath_M00001_md:ath_M00002	path:ath00010,path:ath00260,path:ath01100,path:ath01110,path:ath01200,path:ath01230	ko:K15633	GO:0005829,GO:0046686,GO:0009555,GO:0046537,GO:0010118,GO:0005737,GO:0009409,GO:0005740,GO:0009507,GO:0048046,GO:0005886,GO:0009506	not done	GLUCONEO-PWY,GLYCOLYSIS,PWY-5484,PWY-1042,PWY-5723	Phosphoglycerate mutase, 2,3-bisphosphoglycerate-independent	protein_coding	iPGAM1	No	No	A03	-	No	No	471079	471079	471079			Bra030799	Bra030799	Bra030799	Bra030799	Tp1g08370			Tp1g08370	Tp1g08370	Tp1g08370	AA_scaffold5167_22			AA_scaffold5167_19	AA_scaffold5167_19	AA_scaffold5167_19					Th04097	Th04097
AT1G09790										GO:0031225,GO:0003674,GO:0005886,GO:0008150	not done		COBRA-like protein 6 precursor	protein_coding	COBL6	No	No	A03	-	No	No	471080	471080	471080	Bra019992		Bra030800	Bra030800	Bra030800	Bra030800	Tp1g08380			Tp1g08380	Tp1g08380	Tp1g08380	AA_scaffold5167_23				AA_scaffold5167_23	AA_scaffold5167_23					Th26074	Th26074
AT1G09794										GO:0009507,GO:0008150,GO:0003674	not done		Cox19 family protein (CHCH motif)	protein_coding	N/A	No	No	A03	-	No	No										Tp1g08390			Tp1g08390	Tp1g08390	Tp1g08390	AA_scaffold5167_24			AA_scaffold5167_24	AA_scaffold5167_24	AA_scaffold5167_24					Th26078	Th26078
AT1G09795						cpd:C00002,cpd:C00013,cpd:C00119,cpd:C02739		path:ath00340,path:ath01100,path:ath01110,path:ath01230	ko:K00765	GO:0009570,GO:0000105,GO:0003879,GO:0009507	not done	HISTSYN-PWY	ATP phosphoribosyl transferase 2	protein_coding	ATATP-PRT2	No	No	A03	A03N030	No	Yes	471081	471081	471081	Bra019991			Bra019991	Bra019991	Bra019991	Tp1g08400			Tp1g08400	Tp1g08400	Tp1g08400	AA_scaffold5560_82	AA_scaffold5167_25		AA_scaffold5167_25	AA_scaffold5167_25	AA_scaffold5167_25				Th24420	Th24420	Th24420
AT1G09800									ko:K06173	GO:0009982,GO:0005634	not done		Pseudouridine synthase family protein	protein_coding	N/A	No	No	A03	-	No	No	471082	471082	471082	Bra019990	Bra031684		Bra031684	Bra031684	Bra031684	Tp1g08410			Tp1g08410	Tp1g08410	Tp1g08410	AA_scaffold5167_31			AA_scaffold5167_31	AA_scaffold5167_31	AA_scaffold5167_31				Th12006	Th12006	Th12006	evm.model.supercontig_113.45
AT1G09810										GO:0008150,GO:0003674,GO:0005634	not done		evolutionarily conserved C-terminal region 11	protein_coding	ECT11	No	No	A03	-	No	No	471083	471083	471083	Bra019988			Bra019988	Bra019988	Bra019988	Tp1g08420	Tp5g34350		Tp1g08420	Tp1g08420	Tp1g08420	AA_scaffold5167_34			AA_scaffold5167_34	AA_scaffold5167_34	AA_scaffold5167_34				Th12008	Th24421	Th24421	evm.model.supercontig_113.43
AT1G09812										GO:0003674,GO:0005634,GO:0008150	not done		unknown protein	protein_coding	N/A	No	No	A03	-	No	No	334263	334263	334263	Bra019987		Bra030801	Bra030801	Bra019987	Bra019987	Tp1g08430			Tp1g08430	Tp1g08430	Tp1g08430	AA_scaffold5560_78	AA_scaffold5167_35									Th12010	Th12010	evm.model.supercontig_113.40
AT1G09815						cpd:C00013,cpd:C00039,cpd:C00131,cpd:C00286,cpd:C00458,cpd:C00459	md:ath_M00262	path:ath00230,path:ath00240,path:ath01100,path:ath03030,path:ath03410,path:ath03420,path:ath03430,path:ath03440	ko:K03505	GO:0005634	not done		polymerase delta 4	protein_coding	POLD4	No	No	A03	-	No	No	471085	471085	471085	Bra019986				Bra019986	Bra019986	Tp1g08440			Tp1g08440	Tp1g08440	Tp1g08440	AA_scaffold5167_36				AA_scaffold5167_36	AA_scaffold5167_36					Th26081	Th26081
AT1G09820										GO:0008150,GO:0005739,GO:0003674	not done		Pentatricopeptide repeat (PPR-like) superfamily protein	protein_coding	N/A	200	No	A03	-	No	Yes	471086	471086	471086	Bra019985			Bra019985	Bra019985	Bra019985	Tp1g02100	Tp1g06730	Tp5g29560	Tp1g08450	Tp1g08450	Tp1g08450				AA_scaffold5167_37	AA_scaffold5167_37	AA_scaffold5167_37					Th26082	Th26082
AT1G09830						cpd:C00002,cpd:C00008,cpd:C00009,cpd:C00037,cpd:C03090,cpd:C03838	md:ath_M00048	path:ath00230,path:ath01100,path:ath01110	ko:K01945	GO:0009570,GO:0004637,GO:0006164,GO:0009507	not done	PWY-6121	Glycinamide ribonucleotide (GAR) synthetase	protein_coding	PUR2	No	No	A03	-	No	No	471087	471087	471087	Bra019984		Bra030802	Bra019984	Bra019984	Bra019984	Tp1g08460			Tp1g08460	Tp1g08460	Tp1g08460	AA_scaffold5167_39			AA_scaffold5167_39	AA_scaffold5167_39	AA_scaffold5167_39				Th12012	Th12012	Th12012	evm.model.supercontig_113.32
AT1G09840										GO:0005634,GO:0005886	not done		shaggy-like protein kinase 41	protein_coding	AtHIR1	No	No	A03	A03N031	No	Yes	471093	471093	471093	Bra019983		Bra030803	Bra030803	Bra030803	Bra030803	Tp1g01960	Tp1g06550	Tp1g08470	Tp1g08470	Tp1g08470	Tp1g08470	AA_scaffold5560_43	AA_scaffold5560_77	AA_scaffold5167_40							Th12013	Th12013	Th12013	evm.model.supercontig_113.31
AT1G09850										GO:0005783,GO:0005576,GO:0005773	not done		xylem bark cysteine peptidase 3	protein_coding	XBCP3	No	Yes	A03	-	No	Yes	471096	471096	471096	Bra019982			Bra019982	Bra019982	Bra019982	Tp1g08480			Tp1g08480	Tp1g08480	Tp1g08480	AA_scaffold5167_42			AA_scaffold5167_42	AA_scaffold5167_42	AA_scaffold5167_42					Th12014	Th12014
AT1G09860										GO:0006863,GO:0005345,GO:0016020,GO:0015931	not done		purine permease 16	protein_coding	ATPUP16	No	Yes	A03	A03N032	No	Yes	334268	334268	334268	Bra019981			Bra019981	Bra019981	Bra019981	Tp1g08490			Tp1g08490	Tp1g08490	Tp1g08490	AA_scaffold5560_78
AT1G09870										GO:0005783,GO:0005576,GO:0005774	not done	PWY-4781	histidine acid phosphatase family protein	protein_coding	N/A	No	Yes	A03	-	No	Yes	312030	312030	312030	Bra019980	Bra031686		Bra019980	Bra019980	Bra019980	Tp1g08500			Tp1g08500	Tp1g08500	Tp1g08500	AA_scaffold5167_44			AA_scaffold5167_44	AA_scaffold5167_44	AA_scaffold5167_44				Th04893	Th04893	Th04893
AT1G09880										GO:0005576,GO:0016829,GO:0008150	not done		Rhamnogalacturonate lyase family protein	protein_coding	N/A	86	No	A03	-	No	Yes	910703	879190	879190	Bra019979		Bra030804	Bra019979	Bra019979	Bra019979				Tp1g08510	Tp1g08510	Tp1g08510				AA_scaffold5167_45	AA_scaffold5167_45	AA_scaffold5167_45				Th11991
AT1G09890										GO:0005576,GO:0016829,GO:0008150	not done		Rhamnogalacturonate lyase family protein	protein_coding	N/A	86	No	A03	-	No	Yes	334271	334271	334271				Bra019978	Bra019978	Bra019978				Tp1g08520	Tp1g08520	Tp1g08520				AA_scaffold5167_46	AA_scaffold5167_46	AA_scaffold5167_46
AT1G09900										GO:0008150,GO:0005739,GO:0016020,GO:0003674	not done		Pentatricopeptide repeat (PPR-like) superfamily protein	protein_coding	N/A	200	No	A03	-	No	Yes	471101	471101	471101	Bra019977			Bra019977	Bra019977	Bra019977	Tp1g06450	Tp5g29560	Tp5g29980	Tp1g08530	Tp1g08530	Tp1g08530				AA_scaffold5167_47	AA_scaffold5167_47	AA_scaffold5167_47					Th11989	Th11989
AT1G09910										GO:0005576,GO:0016829	not done		Rhamnogalacturonate lyase family protein	protein_coding	N/A	86	No	A03	-	No	Yes	919754	888241	888241				Bra019976	Bra019976	Bra019976	Tp1g08520			Tp1g08540	Tp1g08540	Tp1g08540	AA_scaffold5560_94	AA_scaffold5167_48	AA_scaffold3428_75	AA_scaffold5167_48	AA_scaffold5167_48	AA_scaffold5167_48					Th24412	Th24412
AT1G09920										GO:0005634,GO:0008150	not done		TRAF-type zinc finger-related	protein_coding	N/A	No	No	A03	-	No	No	312033			Bra019975	Bra031687	Bra030805	Bra030805	Bra030805	Bra030805	Tp1g08560			Tp1g08560	Tp1g08560	Tp1g08560											Th24411	Th24411
AT1G09930										GO:0005737,GO:0005886,GO:0015198,GO:0016020	not done		oligopeptide transporter 2	protein_coding	ATOPT2	No	No	A03	-	No	No	334275	334275	334275		Bra031688		Bra031688	Bra031688	Bra031688	Tp1g08570			Tp1g08570	Tp1g08570	Tp1g08570	AA_scaffold5167_49			AA_scaffold5167_49	AA_scaffold5167_49	AA_scaffold5167_49				Th24410	Th24410	Th24410
AT1G09932										GO:0005634,GO:0008150,GO:0003674	not done		Phosphoglycerate mutase family protein	protein_coding	N/A	87	No	A03	-	No	Yes	312036	312036	312036		Bra031689	Bra030806	Bra030806	Bra030806	Bra030806	Tp1g08580			Tp1g08580	Tp1g08580	Tp1g08580	AA_scaffold5167_51	AA_scaffold3428_74
AT1G09935										GO:0005575	not done		Phosphoglycerate mutase family protein	protein_coding	N/A	87	No	A03	-	No	Yes	910709	879196	879196				Bra019974	Bra019974	Bra019974				Tp1g08590	Tp1g08590	Tp1g08590				AA_scaffold5167_51	AA_scaffold5167_51	AA_scaffold5167_51
AT1G09940						cpd:C00005,cpd:C00006,cpd:C00080,cpd:C01641,cpd:C02987,cpd:C03741		path:ath00860,path:ath01100,path:ath01110	ko:K02492	GO:0006783,GO:0033014,GO:0006979,GO:0009536,GO:0008883,GO:0006779,GO:0009507	not done	PWY-5188	Glutamyl-tRNA reductase family protein	protein_coding	HEMA2	No	No	A03	A03N035	No	Yes	471105	471105	471105		Bra031690					Tp1g08600			Tp1g08600	Tp1g08600	Tp1g08600	AA_scaffold3428_73									Th26066
AT1G09950										GO:0003674,GO:0005634,GO:0008150	not done		RESPONSE TO ABA AND SALT 1	protein_coding	RAS1	No	Yes	A03	A03N036	No	Yes	471106	471106	471106	Bra019973	Bra031691		Bra019973	Bra031691	Bra031691	Tp1g08610			Tp1g08610	Tp1g08610	Tp1g08610	AA_scaffold5167_52	AA_scaffold3428_71		AA_scaffold5167_52	AA_scaffold5167_52	AA_scaffold5167_52
AT1G09960									ko:K15378	GO:0008515,GO:0005886,GO:0005773,GO:0005801,GO:0008506	not done		sucrose transporter 4	protein_coding	ATSUC4	No	No	A03	-	No	No	471107	471107	471107	Bra019972	Bra031692		Bra019972	Bra019972	Bra019972	Tp1g08620			Tp1g08620	Tp1g08620	Tp1g08620	AA_scaffold5167_53			AA_scaffold5167_53	AA_scaffold5167_53	AA_scaffold5167_53				Th11985	Th24408	Th24408
AT1G09970			LRR							GO:0006979,GO:0009845,GO:0004672,GO:0046777,GO:0070825,GO:0005886,GO:0016301	not done		Leucine-rich receptor-like protein kinase family protein	protein_coding	LRR XI-23	No	No	A03	-	No	No	919763	888250	888250	Bra019971	Bra031693	Bra018468	Bra019971	Bra019971	Bra019971	Tp1g06360	Tp1g08630	Tp5g29380	Tp1g08630	Tp1g08630	Tp1g08630					AA_scaffold5167_54	AA_scaffold5167_54	Th15639				Th24406	Th24406
AT1G09980										GO:0008150	not done		Putative serine esterase family protein	protein_coding	N/A	No	No	A03	A03N037	No	Yes	919770	888257	888257	Bra019970	Bra031694		Bra031694	Bra031694	Bra031694	Tp1g08640			Tp1g08640	Tp1g08640	Tp1g08640	AA_scaffold5167_55	AA_scaffold3428_69		AA_scaffold5167_55	AA_scaffold5167_55	AA_scaffold5167_55				Th11983	Th11983	Th11983
AT1G09995										GO:0003674,GO:0008150,GO:0005575	not done		DNA repair DEAD helicase RAD3/XP-D subfamily protein	protein_coding	N/A	No	No	A03	-	No	No
AT1G10000										#N/A	not availlable		Ribonuclease H-like superfamily protein	protein_coding	N/A	No	Yes	A03	-	No	Yes														Tp7g02710	Tp7g02710
AT1G10010										GO:0015171,GO:0006865,GO:0005886,GO:0016020	not done		amino acid permease 8	protein_coding	AAP8	No	No	A03	A03N039	No	Yes	919771	471112	471112	Bra019969	Bra031697		Bra031697			Tp1g08660			Tp1g08660	Tp1g08660	Tp1g08660	AA_scaffold5167_56	AA_scaffold3428_68
AT1G10020										GO:0003674,GO:0005634,GO:0008150	not done		Protein of unknown function (DUF1005)	protein_coding	N/A	No	No	A03	-	No	No	919773	888260	888260	Bra019966		Bra018467	Bra018467	Bra019966	Bra019966	Tp1g08670			Tp1g08670	Tp1g08670	Tp1g08670	AA_scaffold5167_57			AA_scaffold5167_57	AA_scaffold5167_57	AA_scaffold5167_57					Th11982	Th11982
AT1G10030										GO:0005739,GO:0008150	not done		homolog of yeast ergosterol28	protein_coding	ERG28	No	No	A03	-	No	No	471114	471114	471114				Bra018466	Bra018466	Bra018466	Tp1g08680			Tp1g08680	Tp1g08680	Tp1g08680											Th11981	Th11981
AT1G10040										GO:0005634	not done		alpha/beta-Hydrolases superfamily protein	protein_coding	N/A	No	No	A03	-	No	No	471117	471117	471117			Bra018465	Bra018465	Bra018465	Bra018465	Tp1g08690			Tp1g08690	Tp1g08690	Tp1g08690	AA_scaffold5167_58			AA_scaffold5167_58	AA_scaffold5167_58	AA_scaffold5167_58	Th15627			Th11979	Th11979	Th11979
AT1G10050										GO:0005576,GO:0031176	not done	PWY-6717	glycosyl hydrolase family 10 protein / carbohydrate-binding domain-containing protein	protein_coding	N/A	No	No	A03	A03N040	No	Yes	471118	471118	471118		Bra031698		Bra031698	Bra031698	Bra031698	Tp1g08700			Tp1g08700	Tp1g08700	Tp1g08700	AA_scaffold5167_60	AA_scaffold3428_65		AA_scaffold5167_60	AA_scaffold5167_60	AA_scaffold5167_60				Th11973	Th11973	Th11973
AT1G10060						cpd:C00025,cpd:C00026,cpd:C00123,cpd:C00141,cpd:C00183,cpd:C00233,cpd:C00407,cpd:C00671	md:ath_M00019_md:ath_M00036_md:ath_M00570	path:ath00280,path:ath00290,path:ath00770,path:ath00966,path:ath01100,path:ath01110,path:ath01210,path:ath01230	ko:K00826	GO:0004084,GO:0005739,GO:0005737,GO:0005515	not done	ILEUSYN-PWY,ILEUDEG-PWY,LEUSYN-PWY,LEU-DEG2-PWY,VALSYN-PWY,VALDEG-PWY	branched-chain amino acid transaminase 1	protein_coding	ATBCAT-1	89	No	A03	-	No	Yes	910727	879214	879214	Bra019964	Bra031699	Bra018463	Bra019964	Bra019964	Bra019964	Tp1g08710			Tp1g08710	Tp1g08710	Tp1g08710	AA_scaffold5167_62			AA_scaffold5167_61	AA_scaffold5167_62	AA_scaffold5167_62					Th26057	Th26057
AT1G10070						cpd:C00025,cpd:C00026,cpd:C00123,cpd:C00141,cpd:C00183,cpd:C00233,cpd:C00407,cpd:C00671	md:ath_M00019_md:ath_M00036_md:ath_M00570	path:ath00280,path:ath00290,path:ath00770,path:ath00966,path:ath01100,path:ath01110,path:ath01210,path:ath01230	ko:K00826	GO:0004084,GO:0009507,GO:0005737,GO:0005739	not done	ILEUSYN-PWY,ILEUDEG-PWY,LEUSYN-PWY,LEU-DEG2-PWY,VALSYN-PWY,VALDEG-PWY	branched-chain amino acid transaminase 2	protein_coding	ATBCAT-2	89	No	A03	-	No	Yes	919779	888266	888266				Bra019963	Bra018463	Bra018463				Tp1g08730						AA_scaffold5167_64	AA_scaffold5167_64	AA_scaffold5167_64					Th11971	Th11971
AT1G10090										GO:0003674,GO:0005576,GO:0008150	not done		Early-responsive to dehydration stress protein (ERD4)	protein_coding	N/A	No	No	A03	-	B16N003a	No	471124	471124	471124			Bra018462	Bra018462	Bra018462	Bra018462	Tp1g08740						AA_scaffold5167_65	AA_scaffold3428_60		AA_scaffold5167_65	AA_scaffold5167_65	AA_scaffold5167_65				Th24404
AT1G10095									ko:K14137	GO:0005634	not done		Protein prenylyltransferase superfamily protein	protein_coding	N/A	No	Yes	A03	-	No	Yes	312053	312053	312053				Bra033742	Bra033742	Bra033742				Tp2g09220	Tp2g09220	Tp2g09220	AA_scaffold5167_67	AA_scaffold3428_59		AA_scaffold5167_67	AA_scaffold5167_67	AA_scaffold5167_67				Th04745	Th04745	Th04745
AT1G10100										GO:0003674,GO:0005634,GO:0008150	not done		unknown protein	protein_coding	N/A	No	No	A03	-	B16N004a	No
AT1G10110										GO:0008150,GO:0005634,GO:0003674	not done		F-box family protein	protein_coding	N/A	No	Yes	A03	-	No	Yes	312054	312054	312054
AT1G10120										GO:0006355,GO:0005634,GO:0003700	not done		basic helix-loop-helix (bHLH) DNA-binding superfamily protein	protein_coding	N/A	No	No	A03	-	B16N005a	No	919783	888270	888270	Bra019962	Bra031700	Bra018461	Bra019962	Bra031700	Bra031700	Tp1g08750	Tp1g09050		Tp1g08750	Tp1g08750	Tp1g08750				AA_scaffold3428_59	AA_scaffold3428_59	AA_scaffold3428_59	Th15608			Th11970	Th26054	Th26054
AT1G10130									ko:K01537	GO:0055071,GO:0048364,GO:0005802,GO:0005768,GO:0005794,GO:0005388,GO:0015410,GO:0006828,GO:0012505,GO:0005516,GO:0005634,GO:0006816	not done		endoplasmic reticulum-type calcium-transporting ATPase 3	protein_coding	ATECA3	No	No	A03	-	No	No	471128	471128	471128	Bra019960	Bra031701		Bra031701	Bra031701	Bra031701	Tp1g08760			Tp1g08760	Tp1g08760	Tp1g08760	AA_scaffold5167_68			AA_scaffold5167_68	AA_scaffold5167_68	AA_scaffold5167_68				Th11968	Th11968	Th11968
AT1G10140										GO:0003674,GO:0005886,GO:0008150	not done		Uncharacterised conserved protein UCP031279	protein_coding	N/A	No	No	A03	A03N041	No	Yes	919785	888272	888272	Bra019961	Bra031702	Bra018460	Bra019961	Bra031702	Bra031702	Tp1g08770			Tp1g08770	Tp1g08770	Tp1g08770	AA_scaffold5167_69	AA_scaffold3428_56			AA_scaffold5167_69	AA_scaffold5167_69
AT1G10150										GO:0005739,GO:0030246	not done		Carbohydrate-binding protein	protein_coding	N/A	No	No	A03	A03N042	No	Yes	471130	471130	471130		Bra031703	Bra018459	Bra031703	Bra018459	Bra018459	Tp1g08780			Tp1g08780	Tp1g08780	Tp1g08780	AA_scaffold5167_70	AA_scaffold3428_53		AA_scaffold5167_70							Th11966	Th11966
AT1G10155										GO:0003674,GO:0005634,GO:0008150	not done		phloem protein 2-A10	protein_coding	ATPP2-A10	No	Yes	A03	-	No	Yes	312058	312058	312058	Bra019959			Bra019959	Bra019959	Bra019959	Tp1g08790			Tp1g08790	Tp1g08790	Tp1g08790
AT1G10160										#N/A	not availlable		transposable element gene	transposable_element_gene	N/A	No	No	A03	-	B16N006a	No
AT1G10170									ko:K12236	GO:0009651,GO:0009642,GO:0042742,GO:0010188,GO:0009697,GO:0005634,GO:0010310	not done		NF-X-like 1	protein_coding	ATNFXL1	No	Yes	A03	-	No	Yes	471132	471132	471132	Bra019958	Bra031704	Bra018458	Bra019958	Bra019958	Bra019958	Tp1g08800			Tp1g08800	Tp1g08800	Tp1g08800				AA_scaffold5916_57	AA_scaffold5916_57	AA_scaffold5916_57				Th23410	Th23410	Th23410
AT1G10180										GO:0003674,GO:0005634,GO:0008150	not done		BEST Arabidopsis thaliana protein match is: exocyst complex component 84B (TAIR:AT5G49830.1)	protein_coding	N/A	No	No	A03	-	No	No	471133	471133	471133				Bra018457	Bra018457	Bra018457	Tp1g08810	Tp1g08990		Tp1g08810	Tp1g08810	Tp1g08810										Th08476	Th08477	Th08477
AT1G10190										GO:0008150,GO:0005576,GO:0003674	not done		Protein of Unknown Function (DUF239)	protein_coding	N/A	No	No	A03	-	No	No	890803	859290	859290				Bra036925	Bra036925	Bra036925	Tp1g08890				Tp7g13240	Tp7g13240
AT1G10200										GO:0051017,GO:0051015,GO:0015629,GO:0005737,GO:0005886	not done		GATA type zinc finger transcription factor family protein	protein_coding	WLIM1	No	No	A03	-	No	No	471134	471134	471134	Bra019956		Bra018454	Bra019956	Bra019956	Bra019956	Tp1g08820			Tp1g08820	Tp1g08820	Tp1g08820	AA_scaffold2040_41			AA_scaffold2040_41	AA_scaffold2040_41	AA_scaffold2040_41				Th11962	Th11962	Th11962
AT1G10210									ko:K04371	GO:0004707,GO:0009734,GO:0007165,GO:0005634	not done		mitogen-activated protein kinase 1	protein_coding	ATMPK1	No	No	A03	A03N043	No	Yes	471135	471135	471135				Bra019955	Bra019955	Bra019955										AA_scaffold2040_40	AA_scaffold2040_40	AA_scaffold2040_40				Th02545	Th02545	Th02545
AT1G10220										GO:0003674,GO:0005739,GO:0008150	not done		BEST Arabidopsis thaliana protein match is: ZCF37 (TAIR:AT1G59590.1)	protein_coding	N/A	No	No	A03	A03N044	No	Yes	910743	879230	879230	Bra019954	Bra031705	Bra018453	Bra019954			Tp1g08830						AA_scaffold2040_36
AT1G10230							md:ath_M00381	path:ath04120,path:ath04141	ko:K03094	GO:0005515,GO:0005634	not done		SKP1-like 18	protein_coding	ASK18	No	Yes	A03	-	No	Yes	471136	471136	471136
AT1G10240										GO:0005634	not done		FAR1-related sequence 11	protein_coding	FRS11	No	No	A03	-	No	No			888253							Tp1g08850			Tp1g08850	Tp1g08850	Tp1g08850	AA_scaffold2040_35			AA_scaffold2040_35	AA_scaffold2040_35	AA_scaffold2040_35
AT1G10250										GO:0003674,GO:0005634,GO:0008150	not done		BEST Arabidopsis thaliana protein match is: SIN3-like 6 (TAIR:AT1G10450.1)	protein_coding	N/A	No	No	A03	-	No	No
AT1G10260										#N/A	not availlable		transposable element gene	transposable_element_gene	N/A	No	No	A03	-	No	No
AT1G10270										GO:0009790,GO:0051301,GO:0005634,GO:0005739,GO:0005515	not done		glutamine-rich protein 23	protein_coding	GRP23	No	No	A03	-	No	No	471138	471138	471138	Bra019952	Bra031706	Bra018451	Bra031706	Bra031706	Bra031706	Tp1g08860			Tp1g08860	Tp1g08860	Tp1g08860	AA_scaffold3428_50	AA_scaffold2040_34		AA_scaffold2040_34	AA_scaffold2040_34	AA_scaffold2040_34				Th24396	Th24396	Th24396
AT1G10280										GO:0016757,GO:0005739	not done		Core-2/I-branching beta-1,6-N-acetylglucosaminyltransferase family protein	protein_coding	N/A	No	No	A03	-	B16N007a	No	910750	879237	879237	Bra019951		Bra018450	Bra018450	Bra018450	Bra018450	Tp1g08870			Tp1g08870	Tp1g08870	Tp1g08870	AA_scaffold2040_33				AA_scaffold2040_33	AA_scaffold2040_33					Th24394	Th24394
AT1G10290								path:ath04144	ko:K01528	GO:0006896,GO:0005886,GO:0005794,GO:0005737,GO:0009506,GO:0005774,GO:0016020,GO:0003924	not done		dynamin-like protein 6	protein_coding	ADL6	No	Yes	A03	A03N045	No	Yes	471140	471140	471140	Bra019950	Bra031707	Bra018449	Bra031707	Bra031707	Bra031707	Tp1g08880			Tp1g08880	Tp1g08880	Tp1g08880	AA_scaffold3428_47	AA_scaffold2040_32			AA_scaffold2040_32	AA_scaffold2040_32				Th26045
AT1G10300								path:ath03008	ko:K06943	GO:0005634	not done		Nucleolar GTP-binding protein	protein_coding	N/A	No	Yes	A03	-	No	Yes	919805	888292	888292				Bra019948
AT1G10310										GO:0005829,GO:0016616,GO:0006760,GO:0009507	not done	PWY-5973,FASYN-ELONG-PWY,PWY-5971,PWY-5989	NAD(P)-binding Rossmann-fold superfamily protein	protein_coding	N/A	No	Yes	A03	-	No	Yes	471142	471142	471142			Bra018447	Bra018447	Bra018447	Bra018447	Tp1g08910			Tp1g08910	Tp1g08910	Tp1g08910	AA_scaffold2040_29			AA_scaffold2040_29	AA_scaffold2040_29	AA_scaffold2040_29	Th15592			Th01433	Th01433	Th01433
AT1G10320										GO:0005634	not done		Zinc finger C-x8-C-x5-C-x3-H type family protein	protein_coding	N/A	No	Yes	A03	-	No	Yes	471143	471143	471143	Bra019944		Bra018446	Bra018446	Bra018446	Bra018446	Tp1g08920			Tp1g08920	Tp1g08920	Tp1g08920	AA_scaffold2040_27			AA_scaffold2040_27	AA_scaffold2040_27	AA_scaffold2040_27				Th02455	Th02455	Th02455
AT1G10330										GO:0008150,GO:0005739,GO:0003674	not done		Tetratricopeptide repeat (TPR)-like superfamily protein	protein_coding	N/A	No	Yes	A03	-	No	Yes	919808	888295	888295	Bra019943			Bra019943	Bra019943	Bra019943				Tp1g08930	Tp1g08930	Tp1g08930				AA_scaffold2040_26	AA_scaffold2040_26	AA_scaffold2040_26
AT1G10340										GO:0008150,GO:0005575	not done		Ankyrin repeat family protein	protein_coding	N/A	No	No	A03	-	No	No	471145	471145	471145			Bra018444	Bra018444	Bra018445	Bra018445	Tp1g08940			Tp1g08940	Tp1g08940	Tp1g08940											Th12957	Th12957
AT1G10350									ko:K09510	GO:0005737	not done		DNAJ heat shock family protein	protein_coding	N/A	No	No	A03	A03N046	No	Yes	471147	471147	471147	Bra019942		Bra018443	Bra018443	Bra018443	Bra018443	Tp1g08950			Tp1g08950	Tp1g08950	Tp1g08950	AA_scaffold3428_39	AA_scaffold2040_24		AA_scaffold2040_24			Th15581				Th26041	Th26041
AT1G10360						cpd:C00001,cpd:C00051,cpd:C00080,cpd:C00462,cpd:C01322,cpd:C01327,cpd:C02320,cpd:C06790,cpd:C07645,cpd:C11088,cpd:C11278,cpd:C11583,cpd:C13645,cpd:C14786,cpd:C14787,cpd:C14791,cpd:C14792,cpd:C14793,cpd:C14800,cpd:C14802,cpd:C14803,cpd:C14804,cpd:C14805,cpd:C14806,cpd:C14839,cpd:C14840,cpd:C14847,cpd:C14848,cpd:C14851,cpd:C14852,cpd:C14855,cpd:C14856,cpd:C14857,cpd:C14858,cpd:C14859,cpd:C14861,cpd…		path:ath00480	ko:K00799	GO:0009407,GO:0005737	not done	PWY-6842	glutathione S-transferase TAU 18	protein_coding	ATGSTU18	91	No	A03	A03N047	B16N013a	Yes	471148	471148	471148	Bra019940	Bra031708		Bra031708	Bra031708	Bra031708	Tp1g08960						AA_scaffold2040_22
AT1G10370						cpd:C00001,cpd:C00051,cpd:C00080,cpd:C00462,cpd:C01322,cpd:C01327,cpd:C02320,cpd:C06790,cpd:C07645,cpd:C11088,cpd:C11278,cpd:C11583,cpd:C13645,cpd:C14786,cpd:C14787,cpd:C14791,cpd:C14792,cpd:C14793,cpd:C14800,cpd:C14802,cpd:C14803,cpd:C14804,cpd:C14805,cpd:C14806,cpd:C14839,cpd:C14840,cpd:C14847,cpd:C14848,cpd:C14851,cpd:C14852,cpd:C14855,cpd:C14856,cpd:C14857,cpd:C14858,cpd:C14859,cpd:C14861,cpd…		path:ath00480	ko:K00799	GO:0080148,GO:0009651,GO:0048527,GO:0009704,GO:0006749,GO:0004364,GO:0009407,GO:0005737,GO:0009507,GO:0060416,GO:0080167	not done	PWY-6842	Glutathione S-transferase family protein	protein_coding	ATGSTU17	91	No	A03	-	B16N021a	Yes	919812	888299	888299				Bra019940	Bra019940	Bra019940				Tp1g08970	Tp1g08970	Tp1g08970					AA_scaffold2040_23	AA_scaffold2040_23					Th04083	Th04083
AT1G10380										GO:0003674,GO:0005576,GO:0008150	not done		Putative membrane lipoprotein	protein_coding	N/A	No	No	A03	-	No	No	919813	888300	888300	Bra019939			Bra019939	Bra019939	Bra019939	Tp1g08980			Tp1g08980	Tp1g08980	Tp1g08980				AA_C168005_1	AA_C168005_1	AA_C168005_1					Th04068	Th04068
AT1G10385										GO:0003674,GO:0005575	not done		Vps51/Vps67 family (components of vesicular transport) protein	protein_coding	N/A	No	No	A03	-	No	No	312077	312077	312077			Bra018442	Bra018442	Bra018442	Bra018442	Tp1g08810	Tp1g08990		Tp1g08990	Tp1g08990	Tp1g08990	AA_scaffold2040_21			AA_scaffold2040_21	AA_scaffold2040_21	AA_scaffold2040_21				Th04069	Th04069	Th04069
AT1G10390								path:ath03013	ko:K14297	GO:0005515,GO:0005635,GO:0005634	not done		Nucleoporin autopeptidase	protein_coding	N/A	No	Yes	A03	A03N050	No	Yes							Bra018441	Bra018441	Bra018441	Tp1g09000			Tp1g09000	Tp1g09000	Tp1g09000	AA_scaffold3428_36			AA_scaffold3428_36	AA_scaffold3428_36	AA_scaffold3428_36				Th22973	Th22973	Th22973
AT1G10400										GO:0016757	not done	PWY-6051,PWY-2902	UDP-Glycosyltransferase superfamily protein	protein_coding	N/A	No	No	A03	-	No	No	471154	471154	471154			Bra018440	Bra018440	Bra018440	Bra018440	Tp1g09010	Tp1g21430		Tp1g09010	Tp1g09010	Tp1g09010
AT1G10410										GO:0005634	not done		Protein of unknown function (DUF1336)	protein_coding	N/A	No	No	A03	A03N051	No	Yes	471155	471155	471155	Bra019937	Bra031710		Bra019937	Bra019937	Bra019937	Tp1g09020			Tp1g09020	Tp1g09020	Tp1g09020	AA_scaffold3428_30	AA_scaffold2040_20		AA_scaffold2040_20
AT1G10417										GO:0005737,GO:0008150,GO:0003674	not done		unknown protein	protein_coding	N/A	No	No	A03	-	No	No	471156	471156	471156	Bra019936			Bra019936	Bra019936	Bra019936	Tp1g09040			Tp1g09040	Tp1g09040	Tp1g09040											Th04262
AT1G10419										#N/A	not availlable		Pseudogene of AT1G10419	pseudogene	N/A	No	No	A03	-	No	No
AT1G10430								path:ath03015	ko:K04382	GO:0009903,GO:0006470,GO:0034613,GO:0005634,GO:0005829,GO:0005737,GO:0005623,GO:0004722,GO:0005886	not done		protein phosphatase 2A-2	protein_coding	PP2A-2	No	No	A03	A03N052	B16N022a	Yes	919825	888312	888312	Bra019934	Bra031712		Bra031712	Bra031712	Bra031712	Tp1g09070			Tp1g09070	Tp1g09070	Tp1g09070	AA_scaffold3428_25	AA_scaffold2040_18		AA_scaffold2040_18	AA_scaffold2040_18	AA_scaffold2040_18				Th26034	Th13827	Th13827
AT1G10440										GO:0030533,GO:0006414,GO:0005575	not done		pre-tRNA	pre_trna	N/A	No	Yes	A03	-	No	Yes
AT1G10450									ko:K11644	GO:0005634	not done		SIN3-like 6	protein_coding	SNL6	No	No	A03	A03N053	B16N025a	Yes	471159	471159	471159	Bra019933			Bra019933			Tp1g09080			Tp1g09080			AA_scaffold3428_22
AT1G10455										GO:0005634,GO:0008150,GO:0003674	not done		unknown protein	protein_coding	N/A	No	No	A03	-	No	No	919827	888314	888314																	AA_scaffold5167_29	AA_scaffold5167_29
AT1G10460										GO:0008150,GO:0005576	not done		germin-like protein 7	protein_coding	GLP7	No	No	A03	-	No	No	919828	888315	888315					Bra031713	Bra031713	Tp1g09090			Tp1g09090													Th04072	Th04072
AT1G10470								path:ath04075	ko:K14492	GO:0009736,GO:0010017,GO:0009793,GO:0005515,GO:0042752,GO:0046777,GO:0004674,GO:0005634,GO:0005737,GO:0006355,GO:0000156,GO:0007623,GO:0010114,GO:0009735	not done		response regulator 4	protein_coding	ARR4	No	No	A03	A03N054	No	Yes	919829	888316	888316	Bra019932	Bra031714	Bra018439	Bra036963	Bra018439	Bra018439	Tp1g09100			Tp1g09100	Tp1g09100	Tp1g09100	AA_scaffold3428_20	AA_scaffold2040_14		AA_scaffold2040_14	AA_scaffold2040_14	AA_scaffold2040_14				Th24388	Th24388	Th24388
AT1G10480										GO:0010026,GO:0048510,GO:0009740,GO:0006355,GO:0009736,GO:0005634,GO:0003700	not done		zinc finger protein 5	protein_coding	ZFP5	No	No	A03	-	No	No	471161	471161	471161		Bra031715	Bra018438	Bra031715	Bra031715	Bra031715	Tp1g09110			Tp1g09110	Tp1g09110	Tp1g09110	AA_scaffold2040_13				AA_scaffold2040_13	AA_scaffold2040_13				Th04078	Th04078	Th04078
AT1G10490								path:ath03008	ko:K14521	GO:0005634	not done		Domain of unknown function (DUF1726) ;Putative ATPase (DUF699)	protein_coding	N/A	No	No	A03	-	No	No		312088	312088		Bra031716	Bra018437	Bra018437	Bra018437	Bra018437	Tp1g09120			Tp1g09120	Tp1g09120	Tp1g09120	AA_scaffold3428_17	AA_scaffold2040_12								Th26026	Th26026	Th26026
AT1G10500									ko:K13628	GO:0009570,GO:0005198,GO:0016226,GO:0009507	not done		chloroplast-localized ISCA-like protein	protein_coding	ATCPISCA	No	Yes	A03	-	No	Yes	471163	471163	471163	Bra019928		Bra018436	Bra019928	Bra019928	Bra019928	Tp1g09130			Tp1g09130	Tp1g09130	Tp1g09130	AA_scaffold2040_9			AA_scaffold2040_9	AA_scaffold2040_9	AA_scaffold2040_9					Th04079	Th04079
AT1G10510										GO:0009941,GO:0009536,GO:0005739,GO:0009793,GO:0009507	not done		RNI-like superfamily protein	protein_coding	emb2004	No	No	A03	-	No	No	471164	471164	471164	Bra019926		Bra018435	Bra019926	Bra019926	Bra019926	Tp1g09140			Tp1g09140	Tp1g09140	Tp1g09140	AA_scaffold3428_16			AA_scaffold3428_16	AA_scaffold3428_16	AA_scaffold3428_16				Th04080	Th04080	Th04080
AT1G10520								path:ath03410,path:ath03450	ko:K03512	GO:0006302,GO:0006289,GO:0006303,GO:0005634,GO:0010224	not done		DNA polymerase lambda (POLL)	protein_coding	AtPol{lambda}	No	No	A03	-	No	No	312091	312091	312091				Bra018434	Bra018434	Bra018434	Tp1g09150			Tp1g09150	Tp1g09150	Tp1g09150	AA_scaffold2040_8			AA_scaffold2040_8	AA_scaffold2040_8	AA_scaffold2040_8				Th04081	Th04081	Th04081
AT1G10522										GO:0009642,GO:0010468,GO:0042646,GO:0003674	not done		unknown protein	protein_coding	PRIN2	No	No	A03	-	No	No	471166	471166	471166	Bra019925			Bra019925	Bra019925	Bra019925	Tp1g09160			Tp1g09160	Tp1g09160	Tp1g09160											Th26023	Th26023
AT1G10530										GO:0003674	not done		unknown protein	protein_coding	N/A	No	No	A03	A03N055	No	Yes	471168	471168	471168		Bra031717		Bra031717	Bra031717	Bra031717	Tp1g09170			Tp1g09170	Tp1g09170	Tp1g09170	AA_scaffold3428_13	AA_scaffold2040_7			AA_scaffold2040_7	AA_scaffold2040_7
AT1G10538										#N/A	not availlable		pseudogene of CPL4 (phosphoprotein phosphatase)	pseudogene	N/A	No	No	A03	-	No	No
AT1G10540										GO:0005886,GO:0009506,GO:0022857	not done		nucleobase-ascorbate transporter 8	protein_coding	ATNAT8	No	Yes	A03	A03N056	No	Yes	910785	879272	879272							Tp1g09190			Tp1g09190	Tp1g09190	Tp1g09190	AA_scaffold3428_12
AT1G10550									ko:K08235	GO:0009831,GO:0005887,GO:0005576	not done		xyloglucan:xyloglucosyl transferase 33	protein_coding	XET	No	No	A03	-	No	No	471170	471170	471170			Bra018433	Bra018433	Bra018433	Bra018433	Tp1g09200			Tp1g09200	Tp1g09200	Tp1g09200	AA_scaffold2040_3			AA_scaffold2040_3	AA_scaffold2040_3	AA_scaffold2040_3				Th11960	Th11960	Th11960
AT1G10560										GO:0010029,GO:0016567,GO:0004842	not done		plant U-box 18	protein_coding	ATPUB18	No	No	A03	A03N057	No	Yes	471171	471171	471171	Bra019924			Bra019924	Bra019924	Bra019924	Tp1g09210			Tp1g09210	Tp1g09210	Tp1g09210	AA_scaffold3428_5				AA_C176239_1	AA_C176239_1					Th26019	Th26019
AT1G10570									ko:K16287	GO:0009651,GO:0010228,GO:0016926,GO:0016929,GO:0005634	not done		Cysteine proteinases superfamily protein	protein_coding	OTS2	No	No	A03	A03N058	No	Yes	471173	471173	471173	Bra019923			Bra019923	Bra019923	Bra019923	Tp1g09220			Tp1g09220	Tp1g09220	Tp1g09220	AA_scaffold3428_3	AA_scaffold2040_2			AA_scaffold2040_2	AA_scaffold2040_2				Th24383
AT1G10580								path:ath03040	ko:K12816	GO:0005634,GO:0080008	not done		Transducin/WD40 repeat-like superfamily protein	protein_coding	N/A	No	No	A03	-	No	No	910790	879277	879277	Bra019919			Bra019919	Bra019919	Bra019919	Tp1g09240	Tp1g21460		Tp1g09240	Tp1g09240	Tp1g09240	AA_scaffold2040_1			AA_scaffold2040_1	AA_scaffold2040_1	AA_scaffold2040_1				Th24362	Th24362	Th24362
AT1G10585										GO:0006355,GO:0005737,GO:0005634,GO:0003700	not done		basic helix-loop-helix (bHLH) DNA-binding superfamily protein	protein_coding	N/A	No	Yes	A03	-	No	Yes	312099	312099	312099	Bra019918	Bra031721			Bra031721	Bra031721				Tp1g09250	Tp1g09250	Tp1g09250											Th11978	Th11978
AT1G10586										GO:0005634	not done		basic helix-loop-helix (bHLH) DNA-binding superfamily protein	protein_coding	N/A	No	Yes	A03	-	No	Yes	471177	471177	471177				Bra031721			Tp1g09250
AT1G10588										GO:0005576	not done		Gibberellin-regulated family protein	protein_coding	N/A	No	No	A03	-	No	No	471179	484630	484630							Tp1g09260	Tp1g21490
AT1G10590							md:ath_M00288	path:ath03030,path:ath03420,path:ath03430,path:ath03440	ko:K07466	GO:0005886,GO:0008150	not done		Nucleic acid-binding, OB-fold-like protein	protein_coding	N/A	No	No	A03	-	B16N042a	No	910794	879281	879281	Bra019916	Bra031722	Bra018432	Bra031722	Bra031722	Bra031722	Tp1g09270			Tp1g09270	Tp1g09270	Tp1g09270					AA_scaffold6011_4	AA_scaffold6011_4
AT1G10600								path:ath04144	ko:K11866	GO:0003674,GO:0005634,GO:0005739	not done		associated molecule with the SH3 domain of STAM 2	protein_coding	AMSH2	No	No	A03	-	No	No	919849	888336	888336	Bra019915			Bra019915	Bra019915	Bra019915	Tp1g09280			Tp1g09280	Tp1g09280	Tp1g09280				AA_scaffold6011_3	AA_scaffold6011_3	AA_scaffold6011_3				Th24366	Th24366	Th24366
AT1G10610										GO:0006355,GO:0005634,GO:0003700	not done		basic helix-loop-helix (bHLH) DNA-binding superfamily protein	protein_coding	N/A	No	No	A03	-	No	No	471184	471184	471184	Bra019914	Bra031723		Bra031723	Bra019914	Bra019914	Tp1g09290			Tp1g09290	Tp1g09290	Tp1g09290					AA_scaffold6011_2	AA_scaffold6011_2					Th26014	Th26014
AT1G10620										GO:0005886	not done		Protein kinase superfamily protein	protein_coding	AtPERK11	No	No	A03	-	B16N044a	No	919851	888338	888338	Bra019913	Bra031735	Bra018431	Bra019913	Bra019913	Bra019913	Tp1g09300	Tp1g21590		Tp1g09300	Tp1g09300	Tp1g09300	AA_scaffold3953_23					AA_scaffold6011_1				Th04067	Th04067	Th04067
AT1G10630									ko:K07937	GO:0005507,GO:0006499,GO:0016004,GO:0005525,GO:0005794,GO:0005774,GO:0005886,GO:0005829,GO:0016020	not done		ADP-ribosylation factor A1F	protein_coding	ARFA1F	No	No	A03	-	B16N047a	No	919852	888339	888339				Bra027153			Tp1g09310			Tp1g09310	Tp1g09310	Tp1g09310				AA_scaffold3953_14	AA_scaffold3487_191	AA_scaffold3487_191				Th01475	Th10161	Th10161
AT1G10640										GO:0005576	not done	PWY-1081	Pectin lyase-like superfamily protein	protein_coding	N/A	No	No	A03	A03N059	No	Yes	471186			Bra019912	Bra031724	Bra018429	Bra019912	Bra019912	Bra019912	Tp1g09330	Tp1g21630		Tp1g09330	Tp1g09330	Tp1g09330				AA_scaffold6011_1
AT1G10650										GO:0005737,GO:0008150	not done		SBP (S-ribonuclease binding protein) family protein	protein_coding	N/A	No	No	A03	A03N060	No	Yes	471187	471187	471187	Bra019910		Bra018428	Bra018428	Bra018428	Bra018428	Tp1g09340			Tp1g09340	Tp1g09340	Tp1g09340	AA_scaffold3953_24				AA_scaffold3953_24	AA_scaffold3953_24					Th26009	Th26009
AT1G10652										#N/A	not availlable		unknown protein	protein_coding	N/A	No	No	A03	-	No	No
AT1G10657										GO:0005739,GO:0008150,GO:0003674	not done		Plant protein 1589 of unknown function	protein_coding	N/A	No	No	A03	-	No	No	471189	471189	471189	Bra019909			Bra019909	Bra019909	Bra019909	Tp1g09350			Tp1g09350	Tp1g09350	Tp1g09350
AT1G10660										GO:0008150,GO:0005575,GO:0003674	not done		unknown protein	protein_coding	N/A	No	No	A03	-	No	No	919857	888344	888344	Bra019908		Bra018426	Bra019908	Bra019908	Bra019908	Tp1g09360			Tp1g09360	Tp1g09360	Tp1g09360	AA_scaffold1582_58			AA_scaffold1582_58	AA_scaffold1582_58	AA_scaffold1582_58					Th14275	Th14275
AT1G10670						cpd:C00002,cpd:C00008,cpd:C00009,cpd:C00010,cpd:C00024,cpd:C00036,cpd:C00158		path:ath00020,path:ath01100,path:ath01110	ko:K01648	GO:0045793,GO:0009911,GO:0048366,GO:0045995,GO:0007568,GO:0010025,GO:0019252,GO:0043481,GO:0015995,GO:0006633,GO:0016117,GO:0005829,GO:0009346,GO:0003878,GO:0006085,GO:0005737	not done	PWY-5172	ATP-citrate lyase A-1	protein_coding	ACLA-1	No	No	A03	A03N061	No	Yes	471195	471195	471195			Bra018425	Bra018425			Tp1g09370			Tp1g09370	Tp1g09370	Tp1g09370	AA_scaffold3953_26						Th14303
AT1G10680								path:ath02010	ko:K05658	GO:0042626,GO:0010541,GO:0055085,GO:0010315,GO:0006200,GO:0016021,GO:0010540,GO:0005886,GO:0005739	not done		P-glycoprotein 10	protein_coding	ABCB10	No	No	A03	-	No	No	919859	888346	888346				Bra019907	Bra019907	Bra019907	Tp1g09380			Tp1g09380	Tp1g09380	Tp1g09380				AA_scaffold1161_45
AT1G10682										GO:0008150,GO:0005575,GO:0003674	not done		other RNA	other_rna	N/A	No	Yes	A03	-	No	Yes
AT1G10690										GO:0005515,GO:0005634,GO:0008150	not done		unknown protein	protein_coding	N/A	No	No	A03	-	No	No	919860	888347	888347	Bra019906				Bra019906	Bra019906							AA_scaffold3953_29				AA_scaffold3953_29	AA_scaffold3953_29	Th14300				Th14300	Th14300
AT1G10700										GO:0009507	not done	PWY0-662	phosphoribosyl pyrophosphate (PRPP) synthase 3	protein_coding	PRS3	No	No	A03	-	No	No	312113	312113	312113	Bra019905			Bra019905	Bra019905	Bra019905	Tp1g09400			Tp1g09400	Tp1g09400	Tp1g09400				AA_scaffold1582_54	AA_scaffold1582_54	AA_scaffold1582_54	Th14299				Th14299	Th14299
AT1G10705										#N/A	not availlable		Encodes a Maternally expressed gene (MEG) family protein [pseudogene]	pseudogene	N/A	No	Yes	A03	-	No	Yes
AT1G10710										GO:0007129,GO:0005737,GO:0000237,GO:0000238,GO:0003674,GO:0005634	not done		poor homologous synapsis 1	protein_coding	PHS1	No	No	A03	-	No	No	910808	879295	879295		Bra031754		Bra031754	Bra031754	Bra031754	Tp1g09410			Tp1g09410	Tp1g09410	Tp1g09410	AA_scaffold1582_54										Th24370	Th24370
AT1G10717										#N/A	not availlable		LOCATED IN: endomembrane system	protein_coding	N/A	No	Yes	A03	-	No	Yes	312115	312115	312115
AT1G10720										GO:0005634,GO:0008150,GO:0003674	not done		BSD domain-containing protein	protein_coding	N/A	No	Yes	A03	-	No	Yes	471202	471202	471202		Bra031753		Bra031753	Bra031753	Bra031753	Tp1g09420			Tp1g09420	Tp1g09420	Tp1g09420				AA_scaffold3937_15	AA_scaffold3937_15	AA_scaffold3937_15				Th09846	Th09846	Th09846
AT1G10730									ko:K12393	#N/A	not availlable		Clathrin adaptor complexes medium subunit family protein	protein_coding	N/A	No	No	A03	A03N062	No	Yes	919872			Bra019904	Bra031752		Bra031752			Tp1g09430			Tp1g09430			AA_scaffold3953_30	AA_scaffold1582_53					Th14298
AT1G10740										GO:0005576	not done	LIPAS-PWY	alpha/beta-Hydrolases superfamily protein	protein_coding	N/A	No	No	A03	-	B16N051a	No	471206	471206	471206		Bra031751	Bra018424	Bra018424	Bra031751	Bra031751				Tp1g09580	Tp1g09580	Tp1g09580					AA_scaffold1582_52	AA_scaffold1582_52	Th14297			Th14297	Th14297	Th14297
AT1G10745										GO:0005576	not done		Maternally expressed gene (MEG) family protein	protein_coding	N/A	No	Yes	A03	-	No	Yes	312119	312119	312119
AT1G10747										GO:0005576	not done		Maternally expressed gene (MEG) family protein	protein_coding	N/A	No	Yes	A03	-	No	Yes	910821	888364	888364																							Th09743	Th09743
AT1G10750										GO:0005739	not done		Protein of Unknown Function (DUF239)	protein_coding	N/A	No	No	A03	-	B16N052a	No	919880	888367	888367		Bra031750		Bra031750	Bra031750	Bra031750				Tp1g09590	Tp1g09590	Tp1g09590	AA_scaffold1582_50			AA_scaffold1582_50	AA_scaffold1582_50	AA_scaffold1582_50	Th14295			Th26004	Th26004	Th26004
AT1G10760									ko:K08244	GO:0005983,GO:0050521,GO:0009631,GO:0009570,GO:0009507,GO:0009941,GO:0005739,GO:0005515,GO:0009610,GO:0010353	not done	PWY-6724	Pyruvate phosphate dikinase, PEP/pyruvate binding domain	protein_coding	GWD	No	No	A03	-	No	No	919881	888368	888368		Bra031749	Bra018423	Bra018423	Bra018423	Bra018423	Tp1g09460			Tp1g09460	Tp1g09460	Tp1g09460	AA_scaffold1582_49			AA_scaffold1582_49	AA_scaffold1582_49	AA_scaffold1582_49				Th24374	Th24374	Th24374
AT1G10770										GO:0009860	not done		Plant invertase/pectin methylesterase inhibitor superfamily protein	protein_coding	N/A	No	No	A03	A03N063	B16N054a	Yes	471212	471212	471212	Bra019903	Bra031748	Bra018422	Bra019903	Bra031748	Bra031748	Tp1g09470			Tp1g09470	Tp1g09470	Tp1g09470	AA_scaffold3953_32	AA_scaffold1582_47			AA_scaffold3953_32	AA_scaffold3953_32	Th14294				Th14294	Th14294
AT1G10780										GO:0003674,GO:0005634,GO:0009506,GO:0008150	not done		F-box/RNI-like superfamily protein	protein_coding	N/A	No	No	A03	-	No	No	471213	471213	471213		Bra031747		Bra031747	Bra031747	Bra031747	Tp1g09480			Tp1g09480	Tp1g09480	Tp1g09480	AA_scaffold1582_46				AA_scaffold1582_46	AA_scaffold1582_46	Th14293			Th14293	Th14293	Th14293	evm.model.supercontig_113.63
AT1G10790										GO:0003674,GO:0008150,GO:0005575	not done		BEST Arabidopsis thaliana protein match is: hydroxyproline-rich glycoprotein family protein (TAIR:AT3G56590.2)	protein_coding	N/A	No	No	A03	-	No	No	312123	312123	312123	Bra019902				Bra019902	Bra019902	Tp1g09490			Tp1g09490	Tp1g09490	Tp1g09490	AA_scaffold1582_45				AA_scaffold1582_45	AA_scaffold1582_45	Th14291
AT1G10800										GO:0008150,GO:0003674	not done		unknown protein	protein_coding	N/A	No	No	A03	-	No	No	919885	888372	888372	Bra019901			Bra019901	Bra019901	Bra019901	Tp1g09500			Tp1g09500	Tp1g09500								Th14289				Th14289	Th14289
AT1G10810										GO:0005737	not done		NAD(P)-linked oxidoreductase superfamily protein	protein_coding	N/A	No	No	A03	A03N064	No	Yes	919886	888373	888373							Tp1g09510						AA_scaffold3953_33						Th14288
AT1G10820										GO:0005634,GO:0008150,GO:0003674	not done		Protein of unknown function (DUF3755)	protein_coding	N/A	No	No	A03	A03N069	No	Yes	910830	879317	879317				Bra018421	Bra018421	Bra018421	Tp1g09520			Tp1g09520	Tp1g09520	Tp1g09520	AA_scaffold3953_37	AA_scaffold1582_44		AA_scaffold1582_44			Th14286				Th14286	Th14286
AT1G10830						cpd:C15857,cpd:C19764	md:ath_M00097	path:ath00906,path:ath01100,path:ath01110	ko:K15744	GO:0016120,GO:0090471,GO:0009507	not done	PWY-6475	15-cis-zeta-carotene isomerase	protein_coding	Z-ISO	No	No	A03	-	No	No	471219	471219	471219				Bra019899	Bra019899	Bra019899	Tp1g09530			Tp1g09530	Tp1g09530	Tp1g09530	AA_scaffold1582_43			AA_scaffold1582_43	AA_scaffold1582_43	AA_scaffold1582_43					Th24378	Th24378
AT1G10840								path:ath03013	ko:K03247	GO:0005737,GO:0005829	not done		translation initiation factor 3 subunit H1	protein_coding	TIF3H1	No	No	A03	-	No	No	919890	888377	888377	Bra019898	Bra031745	Bra018420	Bra019898	Bra018420	Bra018420	Tp1g09540			Tp1g09540	Tp1g09540	Tp1g09540	AA_scaffold1582_42			AA_scaffold1582_42	AA_scaffold1582_42	AA_scaffold1582_42	Th14285			Th14285	Th25998	Th25998
AT1G10850			LRR							GO:0005886	not done		Leucine-rich repeat protein kinase family protein	protein_coding	N/A	No	No	A03	A03N070	No	Yes	471223	471223	471223	Bra019897			Bra019897	Bra019897	Bra019897				Tp1g09550	Tp1g09550	Tp1g09550				AA_scaffold1582_41	AA_scaffold1582_41	AA_scaffold1582_41				Th14283	Th14283	Th14283
AT1G10865										GO:0009507,GO:0008150,GO:0003674	not done		FUNCTIONS IN: molecular_function unknown	protein_coding	N/A	No	No	A03	-	No	No	471225	471225	471225					Bra031744	Bra031744	Tp1g09560			Tp1g09560	Tp1g09560	Tp1g09560	AA_scaffold1582_40				AA_scaffold1582_40	AA_scaffold1582_40					Th24381	Th24381
AT1G10870								path:ath04144	ko:K12489	GO:0005794	not done		ARF-GAP domain 4	protein_coding	AGD4	No	No	A03	A03N071	No	Yes	919893	888380	888380	Bra019896			Bra019896	Bra019896	Bra019896	Tp1g09570			Tp1g09570	Tp1g09570	Tp1g09570	AA_scaffold3953_40						Th14282			Th14282	Th14282	Th14282
AT1G10880										GO:0009651,GO:0005634,GO:0016757	not done		Core-2/I-branching beta-1,6-N-acetylglucosaminyltransferase family protein	protein_coding	N/A	No	No	A03	-	No	No	312133	312133	312133	Bra019894		Bra018419	Bra019894	Bra018419	Bra018419	Tp1g09600			Tp1g09600	Tp1g09600	Tp1g09600	AA_scaffold1582_39						Th14279				Th14279	Th14279
AT1G10890									ko:K13173	GO:0008150,GO:0003674	not done		unknown protein	protein_coding	N/A	No	No	A03	-	No	No	312135			Bra019893			Bra019893	Bra019893	Bra019893	Tp1g09610			Tp1g09610	Tp1g09610	Tp1g09610	AA_scaffold1582_37			AA_scaffold1582_37	AA_scaffold1582_37	AA_scaffold1582_37				Th25996	Th25996	Th25996	evm.model.supercontig_113.60
AT1G10900						cpd:C00002,cpd:C00008,cpd:C01277,cpd:C04637		path:ath00562,path:ath01100,path:ath04070,path:ath04144	ko:K00889	GO:0005634,GO:0005886	not done	PWY-6352,PWY-6351	Phosphatidylinositol-4-phosphate 5-kinase family protein	protein_coding	N/A	No	No	A03	A03N072	No	Yes	471229	471229	471229	Bra019892	Bra031742		Bra019892	Bra019892	Bra019892	Tp1g09620				Tp1g09620	Tp1g09620	AA_scaffold3953_42	AA_scaffold1582_36			AA_scaffold1582_36	AA_scaffold1582_36	Th14278
AT1G10910										GO:0005739,GO:0008150	not done		Pentatricopeptide repeat (PPR) superfamily protein	protein_coding	EMB3103	No	No	A03	-	No	No	919901	888388	888388	Bra019891	Bra031731		Bra019891	Bra019891	Bra019891	Tp1g10050			Tp1g09630	Tp1g09630	Tp1g09630	AA_scaffold1582_34			AA_scaffold1582_34	AA_scaffold1582_34	AA_scaffold1582_34	Th14283			Th09043	Th09043	Th09043	evm.model.supercontig_113.59
AT1G10920		NB-ARC								GO:0050832,GO:0002238,GO:0005886	not done		NB-ARC domain-containing disease resistance protein	protein_coding	LOV1	No	No	A03	-	No	No
AT1G10930							md:ath_M00414	path:ath03440	ko:K10901	GO:0051276,GO:0000724,GO:0006974,GO:0043138,GO:0006281,GO:0070417,GO:0071215,GO:0006310,GO:0005634,GO:0009506	not done		DNA helicase (RECQl4A)	protein_coding	ATRECQ4A	No	No	A03	A03N073	No	Yes	471231	471231	471231				Bra031741	Bra018418	Bra018418	Tp1g09640			Tp1g09640	Tp1g09640	Tp1g09640	AA_scaffold1582_33			AA_scaffold1582_33	AA_scaffold1582_33	AA_scaffold1582_33	Th01477			Th01477	Th01477	Th01477
AT1G10940								path:ath04075	ko:K14498	GO:0080022,GO:0016020,GO:0005829,GO:0005634,GO:0004672,GO:0006970,GO:0009651,GO:0016301,GO:0009737,GO:0070300,GO:0005515,GO:0006468	not done		Protein kinase superfamily protein	protein_coding	ASK1	No	No	A03	A03N074	No	Yes	919903	888390	888390	Bra019890	Bra031740	Bra018417	Bra031740	Bra018417	Bra018417				Tp1g09660	Tp1g09660	Tp1g09660				AA_scaffold1582_32	AA_scaffold1582_32	AA_scaffold1582_32	Th15978	Th14302	Th01478	Th01479			evm.model.supercontig_113.44
AT1G10950									ko:K17087	GO:0005802,GO:0005768,GO:0005794,GO:0005797,GO:0005801,GO:0005576,GO:0016020	not done		transmembrane nine 1	protein_coding	AtTMN1	No	No	A03	-	No	No	471233	471233	471233	Bra019888	Bra031739	Bra018416	Bra018416	Bra018416	Bra018416	Tp1g09670			Tp2g03640	Tp1g09670	Tp1g09670	AA_scaffold3953_45	AA_scaffold1582_31		AA_scaffold1582_31	AA_scaffold1582_31	AA_scaffold1582_31	Th01480			Th25991	Th25991	Th25991
AT1G10960								path:ath00195	ko:K02639	GO:0009507,GO:0009570,GO:0080167	not done		ferredoxin 1	protein_coding	ATFD1	No	No	A03	A03N075	No	Yes	471234	471234	471234			Bra018415	Bra018415	Bra018415	Bra018415	Tp1g09680			Tp1g09680			AA_scaffold3953_46	AA_scaffold1582_30					Th01481
AT1G10970									ko:K14709	GO:0005385,GO:0005375,GO:0008324,GO:0006812,GO:0009507,GO:0005515	not done		zinc transporter 4 precursor	protein_coding	ATZIP4	No	No	A03	A03N076	No	Yes	919906	888393	888393		Bra031738		Bra031738			Tp1g09690			Tp1g09690			AA_scaffold3953_47	AA_scaffold1582_29								Th06653
AT1G10980										GO:0009507,GO:0005773,GO:0009506,GO:0008150	not done		Lung seven transmembrane receptor family protein	protein_coding	N/A	No	No	A03	-	No	No	471236	471236	471236
AT1G10990										GO:0003674,GO:0005739,GO:0005634,GO:0008150	not done		unknown protein	protein_coding	N/A	No	No	A03	-	No	No
AT1G11000									ko:K08472	#N/A	not availlable		Seven transmembrane MLO family protein	protein_coding	ATMLO4	No	No	A03	-	No	No	919908	888395	888395				Bra031737			Tp1g09700	Tp1g09960		Tp1g09700	Tp1g09700	Tp1g09700	AA_scaffold1582_28			AA_scaffold1582_28	AA_scaffold1582_28	AA_scaffold1582_28	Th01482			Th01482	Th01482	Th01482
AT1G11010										GO:0006414,GO:0030533,GO:0005575	not done		pre-tRNA	pre_trna	N/A	No	No	A03	-	No	No
AT1G11020										#N/A	GO:0010073,GO:0010074,GO:0019827,GO:0045595,GO:0045596,GO:0048863,GO:0048864		RING/FYVE/PHD zinc finger superfamily protein	protein_coding	N/A	No	No	A03	-	No	No	471237	471237	471237		Bra031736	Bra018414	Bra031736	Bra031736	Bra031736	Tp1g09710			Tp1g09710	Tp1g09710	Tp1g09710	AA_scaffold1582_27				AA_scaffold1582_27	AA_scaffold1582_27				Th24192	Th24192	Th24192
AT1G11030										GO:0006414,GO:0030533,GO:0005575	not done		pre-tRNA	pre_trna	N/A	No	No	A03	-	No	No
AT1G11040									ko:K09519	GO:0005634	not done		HSP40/DnaJ peptide-binding protein	protein_coding	N/A	No	No	A03	-	No	No	910850	879337	879337	Bra019886		Bra018413	Bra018413	Bra019886	Bra019886	Tp1g09730			Tp1g09730	Tp1g09730	Tp1g09730	AA_scaffold1582_26				AA_scaffold1582_26	AA_scaffold1582_26	Th14304				Th14304	Th14304
AT1G11050										GO:0005886,GO:0016301	not done		Protein kinase superfamily protein	protein_coding	N/A	No	No	A03	-	No	No	471239	471239	471239				Bra031735	Bra031735	Bra031735				Tp1g09740	Tp1g09740	Tp1g09740				AA_scaffold1582_25	AA_scaffold1582_25	AA_scaffold1582_25					Th14305	Th14305
AT1G11055										#N/A	not availlable		Encodes a defensin-like (DEFL) family protein.	pseudogene	N/A	No	No	A03	-	No	No
AT1G11060										GO:0003674,GO:0005739,GO:0008150	not done		WAPL (Wings apart-like protein regulation of heterochromatin) protein	protein_coding	N/A	No	No	A03	A03N077	No	Yes	910852	879339	879339	Bra019885	Bra031734		Bra019885	Bra019885	Bra019885	Tp1g09750			Tp1g09750	Tp1g09750	Tp1g09750	AA_scaffold3953_53	AA_scaffold1582_24		AA_scaffold1582_24	AA_scaffold1582_24	AA_scaffold1582_24	Th14306				Th14306	Th14306	evm.model.supercontig_27.74
AT1G11070										GO:0005737	not done		BEST Arabidopsis thaliana protein match is: Hydroxyproline-rich glycoprotein family protein (TAIR:AT1G61080.1)	protein_coding	N/A	No	No	A03	A03N078	B06N001a	Yes	471241	471241	471241	Bra019884	Bra031733		Bra019884	Bra031733	Bra031733	Tp1g09760			Tp1g09760	Tp1g09760	Tp1g09760	AA_scaffold3953_56	AA_scaffold1582_23					Th14315
AT1G11080									ko:K16297	GO:0005576	not done		serine carboxypeptidase-like 31	protein_coding	scpl31	No	No	A03	A03N079	No	Yes	471242	471242	471242	Bra019883			Bra041072	Bra041072	Bra041072	Tp1g09770			Tp1g09770	Tp1g09770	Tp1g09770	AA_scaffold3953_61	AA_scaffold1582_22		AA_scaffold1582_22	AA_scaffold1582_22	AA_scaffold1582_22	Th14319			Th14319	Th14319	Th14319	evm.model.supercontig_27.85
AT1G11090										GO:0005634,GO:0005794,GO:0008150	not done	LIPAS-PWY	alpha/beta-Hydrolases superfamily protein	protein_coding	N/A	No	No	A03	-	No	No	919915	888402	888402	Bra019882			Bra041073	Bra041073	Bra041073	Tp1g09780			Tp1g09780	Tp1g09780	Tp1g09780	AA_scaffold1582_20				AA_scaffold1582_20	AA_scaffold1582_20	Th14320				Th14320	Th14320	evm.model.supercontig_27.88
AT1G11100										GO:0005634	not done		SNF2 domain-containing protein / helicase domain-containing protein / zinc finger protein-related	protein_coding	N/A	No	No	A03	A03N080	No	Yes	471244	471244	471244													AA_scaffold3953_62						Th15994	Th14321		Th14321			evm.model.supercontig_27.89
AT1G11110										GO:0003674,GO:0005634,GO:0008150	not done		LisH and RanBPM domains containing protein	protein_coding	N/A	No	No	A03	A03N081	No	Yes	910857	879344	879344													AA_scaffold3953_63						Th14322
AT1G11112										GO:0005739,GO:0008150,GO:0003674	not done		unknown protein	protein_coding	N/A	No	No	A03	-	No	No	471246	471246	471246	Bra019881				Bra019881	Bra019881	Tp1g09790			Tp1g09790	Tp1g09790	Tp1g09790
AT1G11120										GO:0005634,GO:0008150,GO:0003674	not done		unknown protein	protein_coding	N/A	No	No	A03	A03N082	No	Yes				Bra019880	Bra031732	Bra016852	Bra019880	Bra019880	Bra019880	Tp1g09800			Tp1g09800	Tp1g09800	Tp1g09800	AA_scaffold3953_64	AA_scaffold1582_18					Th14323				Th14323	Th14323	evm.model.supercontig_113.40
AT1G11125										GO:0005634,GO:0008150,GO:0003674	not done		unknown protein	protein_coding	N/A	No	No	A03	-	No	No	471247	471247	471247				Bra019879	Bra019879	Bra019879	Tp1g09810			Tp1g09810	Tp1g09810	Tp1g09810					AA_scaffold1582_18	AA_scaffold1582_18	Th14324				Th14324	Th14324	evm.model.supercontig_27.93
AT1G11130			LRR							GO:0042127,GO:0010305,GO:0010071,GO:0048481,GO:0010063,GO:0000902,GO:0048437,GO:0048366,GO:0010059,GO:0005886,GO:0007165,GO:0006468,GO:0008152,GO:0048367,GO:0009506,GO:0004702	not done		Leucine-rich repeat protein kinase family protein	protein_coding	SCM	No	No	A03	-	No	No	919920	888407	888407	Bra019878	Bra031727		Bra019878	Bra019878	Bra019878	Tp1g09820			Tp1g09820	Tp1g09820	Tp1g09820				AA_scaffold1582_16	AA_scaffold1582_16	AA_scaffold1582_16	Th14325	Th12406			Th14325	Th14325	evm.model.supercontig_27.94
AT1G11145										GO:0003674,GO:0008150,GO:0005575	not done		Protein of unknown function (DUF674)	protein_coding	N/A	No	No	A03	-	No	No	910861		920845											Tp3g22690	Tp3g22690	AA_scaffold1582_10
AT1G11150										#N/A	not availlable		transposable element gene	transposable_element_gene	N/A	No	No	A03	-	No	No
AT1G11160										GO:0005737,GO:0080008	not done		Transducin/WD40 repeat-like superfamily protein	protein_coding	N/A	No	No	A03	A03N084	B06N003a	Yes	471250	471250	471250		Bra031757		Bra031757			Tp1g09830				Tp1g09830	Tp1g09830	AA_scaffold1582_6			AA_scaffold1582_6	AA_scaffold1582_6	AA_scaffold1582_6	Th14326	Th12412		Th14326	Th14326	Th14326	evm.model.supercontig_27.95
AT1G11170										GO:0008150,GO:0005739,GO:0016757	not done		Protein of unknown function (DUF707)	protein_coding	N/A	No	No	A03	A03N085	No	Yes	910866	879353	879353	Bra019877		Bra016851	Bra019877	Bra019877	Bra019877	Tp1g09840			Tp1g09840	Tp1g09840	Tp1g09840	AA_scaffold3953_67						Th14327						evm.model.supercontig_27.98
AT1G11175										GO:0008150,GO:0005575,GO:0003674	not done		other RNA	other_rna	N/A	No	Yes	A03	-	No	Yes
AT1G11180										GO:0005886	not done		Secretory carrier membrane protein (SCAMP) family protein	protein_coding	AtSCAMP2	No	No	A03	A03N086	No	Yes	471253	471253	471253	Bra019876			Bra019876	Bra019876	Bra019876	Tp1g09850			Tp1g09850	Tp1g09850	Tp1g09850					AA_scaffold5573_10	AA_scaffold5573_10	Th16008						evm.model.supercontig_27.100
AT1G11185										GO:0008150,GO:0005575,GO:0003674	not done		other RNA	other_rna	N/A	No	Yes	A03	-	No	Yes
AT1G11190										GO:0043765,GO:0000014,GO:0016891,GO:0010150,GO:0080187,GO:0005576	not done		bifunctional nuclease i	protein_coding	BFN1	No	No	A03	-	B06N004a	No	471254	471254	471254		Bra031758	Bra016849	Bra031758	Bra031758	Bra031758	Tp1g09860			Tp1g09860	Tp1g09860	Tp1g09860				AA_scaffold5573_11	AA_scaffold5573_11	AA_scaffold5573_11	Th14329			Th14329	Th25976	Th25976	evm.model.supercontig_27.106
AT1G11200										GO:0008150	not done		Protein of unknown function (DUF300)	protein_coding	N/A	No	No	A03	-	B06N005a	No	471255	471255	471255			Bra016848	Bra016848	Bra016848	Bra016848	Tp1g09870			Tp1g09870	Tp1g09870	Tp1g09870				AA_scaffold5573_12	AA_scaffold5573_12	AA_scaffold5573_12	Th14330			Th14330	Th14330	Th14330	evm.model.supercontig_27.109
AT1G11210										GO:0006979,GO:0003674	not done		Protein of unknown function (DUF761)	protein_coding	N/A	108	No	A03	A03N087	No	Yes	910871	879358	879358	Bra019875				Bra019875	Bra019875					Tp1g09880	Tp1g09880
AT1G11220										GO:0003674,GO:0009507,GO:0008150	not done		Protein of unknown function (DUF761)	protein_coding	N/A	108	No	A03	-	No	Yes	471257	471257	471257							Tp1g09890			Tp1g09890	Tp1g09890	Tp1g09890	AA_scaffold3953_69						Th14331						evm.model.supercontig_27.111
AT1G11230										GO:0003674,GO:0009507,GO:0008150	not done		Protein of unknown function (DUF761)	protein_coding	N/A	108	No	A03	-	No	Yes
AT1G11240									ko:K14851	GO:0005634,GO:0008150,GO:0003674	not done		CONTAINS InterPro DOMAIN/s: Nucleolar protein 12 (InterPro:IPR019186)	protein_coding	N/A	No	No	A03	-	No	No	471258	471258	471258	Bra019873		Bra016847	Bra019873	Bra019873	Bra019873	Tp1g09900			Tp1g09900	Tp1g09900	Tp1g09900	AA_scaffold5269_11			AA_scaffold5269_11	AA_scaffold5269_11	AA_scaffold5269_11	Th14332				Th14332	Th14332
AT1G11250								path:ath04130	ko:K08486	GO:0006886,GO:0005484,GO:0006944,GO:0005886	not done		syntaxin of plants 125	protein_coding	ATSYP125	No	No	A03	A03N090	No	Yes	312165	312165	312165	Bra019872	Bra031761	Bra016846	Bra031759			Tp1g09910			Tp1g09910			AA_scaffold3953_70	AA_scaffold5269_10					Th16009	Th14333					evm.model.supercontig_27.114
AT1G11260										GO:0015145,GO:0015749,GO:0005634,GO:0005886,GO:0005737,GO:0009506,GO:0005773,GO:0015144	not done		sugar transporter 1	protein_coding	ATSTP1	No	No	A03	-	B06N006a	No	919937	888424	888424	Bra019870	Bra031762		Bra031762	Bra019870	Bra019870	Tp1g09930			Tp1g09930	Tp1g09930	Tp1g09930	AA_scaffold5269_7				AA_scaffold5269_7	AA_scaffold5269_7	Th14338	Th12420			Th14338	Th14338
AT1G11265										#N/A	not availlable		transposable element gene	transposable_element_gene	N/A	No	No	A03	-	No	No
AT1G11270										GO:0003674,GO:0005634,GO:0010286	not done		F-box and associated interaction domains-containing protein	protein_coding	N/A	No	No	A03	-	No	No	471262	471262	471262				Bra020901	Bra013543	Bra013543
AT1G11280										GO:0005886	not done		S-locus lectin protein kinase family protein	protein_coding	N/A	109	No	A03	A03N091	No	Yes	471264	471264	471264			Bra016842	Bra007792	Bra034257	Bra034257				Tp4g04840	Tp4g04840	Tp4g04840					AA_scaffold5269_5	AA_scaffold5269_5
AT1G11290										GO:0016556,GO:0009507,GO:0004519,GO:0005739	not done		Pentatricopeptide repeat (PPR) superfamily protein	protein_coding	CRR22	No	No	A03	-	B06N009a	No	471265	471265	471265				Bra007791	Bra007791	Bra007791				Tp4g04850	Tp4g04850	Tp4g04850				AA_scaffold4429_54	AA_scaffold4429_54	AA_scaffold4429_54				Th02056	Th02056	Th02056
AT1G11300										GO:0005886	not done		protein serine/threonine kinases;protein kinases;ATP binding;sugar binding;kinases;carbohydrate binding	protein_coding	N/A	No	No	A03	-	B06N010a	No	910885	879372					Bra023032	Bra031766	Bra031766	Tp1g09820			Tp1g09950	Tp1g09950	Tp1g09950	AA_scaffold3953_76	AA_scaffold5269_3	AA_scaffold2581_200	AA_scaffold5269_4	AA_scaffold5269_4	AA_scaffold3953_74	Th16017	Th14339	Th12430
AT1G11310									ko:K08472	GO:0031348,GO:0009817,GO:0009620,GO:0005886,GO:0009506,GO:0005794	not done		Seven transmembrane MLO family protein	protein_coding	ATMLO2	No	No	A03	A03N094	No	Yes	471266	471266	471266	Bra019869	Bra031763	Bra016840	Bra019869	Bra019869	Bra019869	Tp1g09700	Tp1g09960		Tp1g09960	Tp1g09960	Tp1g09960					AA_scaffold5269_3	AA_scaffold5269_3
AT1G11320										GO:0009536,GO:0005739,GO:0003674,GO:0008150	not done		unknown protein	protein_coding	N/A	No	No	A03	-	No	No	471268	471268	471268	Bra019868		Bra016839	Bra019868	Bra019868	Bra019868	Tp1g09970			Tp1g09970	Tp1g09970	Tp1g09970	AA_scaffold5269_2				AA_scaffold5269_2	AA_scaffold5269_2				Th09307	Th09307	Th09307
AT1G11330										GO:0005886	not done		S-locus lectin protein kinase family protein	protein_coding	N/A	109	No	A03	-	B06N011a	Yes	471269	471269	471269	Bra019865	Bra031766		Bra019864	Bra019864	Bra019864				Tp1g09980	Tp1g09980	Tp1g09980					AA_scaffold4429_53	AA_scaffold4429_53					Th25972	Th25972
AT1G11340										GO:0005886	not done		S-locus lectin protein kinase family protein	protein_coding	N/A	109	No	A03	-	B06N013a	Yes	471270	471270	471270				Bra019863	Bra019863	Bra019863					Tp1g09990	Tp1g09990
AT1G11350										GO:0004674,GO:0046777,GO:0004672,GO:0005886	not done		S-domain-1 13	protein_coding	CBRLK1	109	No	A03	-	B06N018a	Yes	471271	471271	471271				Bra019862	Bra019862	Bra019862
AT1G11360										GO:0005829,GO:0005634,GO:0005886	not done		Adenine nucleotide alpha hydrolases-like superfamily protein	protein_coding	N/A	No	No	A03	-	No	No	910892	879379	879379	Bra019861				Bra019861	Bra019861	Tp1g10000				Tp1g10000	Tp1g10000	AA_scaffold4429_52			AA_scaffold4429_52	AA_scaffold4429_52	AA_scaffold4429_52	Th14340				Th14340	Th14340
AT1G11362										GO:0005576	not done		Plant invertase/pectin methylesterase inhibitor superfamily protein	protein_coding	N/A	No	Yes	A03	-	No	Yes
AT1G11370										GO:0005576	not done	PWY-1081	Pectin lyase-like superfamily protein	protein_coding	N/A	No	Yes	A03	-	No	Yes																						Th12448
AT1G11380										GO:0008150,GO:0003674,GO:0005886	not done		PLAC8 family protein	protein_coding	N/A	No	No	A03	-	No	No	471274	471274	471274	Bra019860				Bra019860	Bra019860	Tp1g10010			Tp2g25370	Tp1g10010	Tp1g10010	AA_scaffold4429_51			AA_scaffold4429_51	AA_scaffold4429_51	AA_scaffold4429_51	Th14342				Th25969	Th25969
AT1G11390									ko:K08869	GO:0005886	not done		Protein kinase superfamily protein	protein_coding	N/A	No	No	A03	A03N097	No	Yes	919955	888442	888442	Bra019859	Bra031767		Bra019859	Bra019859	Bra019859	Tp1g10020			Tp1g10020	Tp1g10020	Tp1g10020	AA_scaffold3953_84	AA_scaffold4429_50		AA_scaffold4429_50	AA_scaffold4429_50	AA_scaffold4429_50	Th14344			Th03278	Th14344	Th14344
AT1G11400								path:ath03013,path:ath03015	ko:K14294	GO:0010628,GO:0005515,GO:0005654,GO:0005737,GO:0005730,GO:0005634	not done		partner of Y14-MAGO	protein_coding	PYM	No	No	A03	-	No	No	471276	471276	471276	Bra019858		Bra016837	Bra016837	Bra016837	Bra016837	Tp1g10030			Tp1g10030	Tp1g10030	Tp1g10030	AA_scaffold4429_49			AA_scaffold4429_49	AA_scaffold4429_49	AA_scaffold4429_49	Th14345			Th14345	Th14345	Th14345
AT1G11410										GO:0005886	not done		S-locus lectin protein kinase family protein	protein_coding	N/A	109	No	A03	-	B06N020a	Yes	471279	471279	471279	Bra019843		Bra016836		Bra019854	Bra019854	Tp1g10050			Tp1g10060	Tp1g10060	Tp1g10060	AA_scaffold2581_187			AA_scaffold4429_46	AA_scaffold4429_46	AA_scaffold4429_46
AT1G11420										GO:0005737	not done		DOMAIN OF UNKNOWN FUNCTION 724 2	protein_coding	ATDUF2	No	Yes	A03	-	No	Yes	910897	879384	879384				Bra038440
AT1G11430										GO:1900865,GO:0009507,GO:0009941,GO:0009570	not done		plastid developmental protein DAG, putative	protein_coding	MORF9	No	No	A03	-	No	No	471280	471280	471280	Bra019853		Bra016835	Bra016835	Bra016835	Bra016835	Tp1g10070			Tp1g10070	Tp1g10070	Tp1g10070	AA_scaffold4429_45			AA_scaffold4429_45	AA_scaffold4429_45	AA_scaffold4429_45	Th14349			Th14349	Th14349	Th14349
AT1G11440										GO:0046777,GO:0004674,GO:0005634	not done		BEST Arabidopsis thaliana protein match is: glycine-rich protein (TAIR:AT3G29075.1)	protein_coding	N/A	No	No	A03	-	No	No	471281	471281	471281	Bra019852		Bra016834		Bra016834	Bra016834	Tp1g10080			Tp1g10080	Tp1g10080	Tp1g10080	AA_scaffold4429_44			AA_scaffold4429_44	AA_scaffold4429_44	AA_scaffold4429_44	Th14350				Th14350	Th14350
AT1G11450										GO:0009507	not done		nodulin MtN21 /EamA-like transporter family protein	protein_coding	UMAMIT27	341	Yes	A03	-	No	Yes
AT1G11460										#N/A	not availlable		nodulin MtN21 /EamA-like transporter family protein	protein_coding	UMAMIT26	341	Yes	A03	-	No	Yes	919961	888448	888448													AA_scaffold2581_173
AT1G11470										GO:0003674,GO:0009507,GO:0008150	not done		Pentatricopeptide repeat (PPR) superfamily protein	protein_coding	N/A	No	No	A03	-	No	No	334440	334440	334440																	AA_scaffold1903_13	AA_scaffold1903_13
AT1G11475						cpd:C00002,cpd:C00013,cpd:C00044,cpd:C00046,cpd:C00063,cpd:C00075	md:ath_M00180_md:ath_M00181	path:ath00230,path:ath00240,path:ath01100,path:ath03020	ko:K03007	GO:0000419,GO:0000418,GO:0005665,GO:0005634	not done		RNA polymerases N / 8 kDa subunit	protein_coding	NRPB10	No	No	A03	-	No	No	471284	471284	471284	Bra019851		Bra016833	Bra016833	Bra016833	Bra016833	Tp1g10090			Tp1g10090	Tp1g10090	Tp1g10090										Th26008
AT1G11480										GO:0003674,GO:0005634,GO:0008150	not done		eukaryotic translation initiation factor-related	protein_coding	N/A	No	No	A03	-	No	No	312180	312180	312180	Bra019850			Bra019850	Bra019850	Bra019850	Tp1g10100			Tp1g10100	Tp1g10100	Tp1g10100	AA_scaffold4429_43			AA_scaffold4429_43	AA_scaffold4429_43	AA_scaffold4429_43	Th14355			Th14355	Th14355	Th14355
AT1G11482										#N/A	not availlable		unknown pseudogene	pseudogene	N/A	No	No	A03	-	No	No
AT1G11490										GO:0003700	not done		zinc finger (C2H2 type) family protein	protein_coding	N/A	No	No	A03	-	No	No	312181	312181	312181	Bra019849			Bra019849	Bra019849	Bra019849	Tp1g10120			Tp1g10120	Tp1g10120	Tp1g10120	AA_scaffold4429_42				AA_scaffold4429_42	AA_scaffold4429_42
AT1G11500										GO:0003674,GO:0008150	not done		Protein of unknown function (DUF1218)	protein_coding	N/A	No	No	A03	-	B06N021a	No	334443	334443	334443	Bra019848	Bra031768		Bra019848	Bra019848	Bra019848	Tp1g10130			Tp1g10130	Tp1g10130	Tp1g10130	AA_scaffold4429_41			AA_scaffold4429_41	AA_scaffold4429_41	AA_scaffold4429_41	Th14358				Th14358	Th14358
AT1G11510										GO:0006355,GO:0005634	not done		DNA-binding storekeeper protein-related transcriptional regulator	protein_coding	N/A	No	Yes	A03	A03N098	No	Yes	919969			Bra019847				Bra019847	Bra019847	Tp1g10140			Tp7g04750	Tp1g10140	Tp1g10140	AA_scaffold3953_91	AA_scaffold4429_40					Th14359
AT1G11520										GO:0003674,GO:0005634,GO:0009507,GO:0008150	not done		pliceosome associated protein-related	protein_coding	N/A	No	Yes	A03	-	B06N022a	Yes
AT1G11530									ko:K03671	GO:0003756,GO:0005829,GO:0005737	not done		C-terminal cysteine residue is changed to a serine 1	protein_coding	ATCXXS1	No	No	A03	-	No	No	471289	471289	471289		Bra031769		Bra031769	Bra031769	Bra031769	Tp1g10150			Tp1g10150	Tp1g10150	Tp1g10150	AA_scaffold2581_168	AA_scaffold4429_39			AA_scaffold4429_39	AA_scaffold4429_39	Th14360				Th14360	Th14360
AT1G11540										GO:0008150,GO:0003674	not done		Sulfite exporter TauE/SafE family protein	protein_coding	N/A	No	No	A03	A03N099	B06N023a	Yes	334446															AA_scaffold3953_92	AA_scaffold4429_38		AA_scaffold4429_38
AT1G11545									ko:K08235	GO:0005576	not done		xyloglucan endotransglucosylase/hydrolase 8	protein_coding	XTH8	No	No	A03	-	No	No	471290	471290	471290	Bra019846			Bra019846	Bra019846	Bra019846	Tp1g10160			Tp1g10160	Tp1g10160	Tp1g10160	AA_scaffold4429_36			AA_scaffold4429_36	AA_scaffold4429_36	AA_scaffold4429_36				Th25960	Th25960	Th25960	evm.model.supercontig_198.12
AT1G11550										GO:0006414,GO:0030533,GO:0005575	not done		pre-tRNA	pre_trna	N/A	No	Yes	A03	-	No	Yes
AT1G11560							md:ath_M00072	path:ath00510,path:ath01100,path:ath04141	ko:K12669	GO:0009507,GO:0008150	not done		Oligosaccharyltransferase complex/magnesium transporter family protein	protein_coding	N/A	No	No	A03	A03N100	No	Yes	334448	334448	334448			Bra016832	Bra031396			Tp1g10170			Tp1g10170			AA_scaffold3953_94						Th14362						evm.model.supercontig_198.13
AT1G11570										GO:0005737	not done		NTF2-like	protein_coding	NTL	No	Yes	A03	-	No	Yes							Bra016831			Tp1g10180			Tp1g10180	Tp1g10180	Tp1g10180							Th14363				Th14363	Th14363	evm.model.supercontig_198.14
AT1G11572										#N/A	not availlable		Plant thionin family protein	protein_coding	N/A	No	Yes	A03	-	No	Yes	919976	888463	888463							Tp1g10190			Tp1g10190	Tp1g10190	Tp1g10190	AA_scaffold4429_35				AA_scaffold4429_35	AA_scaffold4429_35					Th20260	Th20260
AT1G11580						cpd:C00001,cpd:C00132,cpd:C00470,cpd:C00714	md:ath_M00081	path:ath00040,path:ath00500,path:ath01100	ko:K01051	GO:0005774,GO:0005829,GO:0005618	not done	PWY-1081	methylesterase PCR A	protein_coding	ATPMEPCRA	13	No	A03	-	No	Yes	471293	471293	471293		Bra031771		Bra031771	Bra031771	Bra031771				Tp1g10200	Tp1g10200	Tp1g10200				AA_scaffold4429_34	AA_scaffold4429_34	AA_scaffold4429_34
AT1G11590						cpd:C00001,cpd:C00132,cpd:C00470,cpd:C00714	md:ath_M00081	path:ath00040,path:ath00500,path:ath01100	ko:K01051	#N/A	GO:0005975,GO:0042545	PWY-1081	Plant invertase/pectin methylesterase inhibitor superfamily	protein_coding	N/A	13	No	A03	-	B06N029a	Yes										Tp1g10200						AA_scaffold4429_34												evm.model.supercontig_198.15
AT1G11592										GO:0008150,GO:0005575,GO:0003674	not done		other RNA	other_rna	N/A	No	Yes	A03	-	No	Yes
AT1G11593										GO:0005576	not done		Plant invertase/pectin methylesterase inhibitor superfamily protein	protein_coding	N/A	No	Yes	A03	-	No	Yes
AT1G11595										#N/A	not availlable		pseudogene, putative glucose 6 phosphate/phosphate translocator, blastp match of 60% identity and 2.3e-78 P-value to GP|2997593|gb|AAC08526.1||AF020816 glucose-6-phosphate/phosphate-translocator precursor {Solanum tuberosum}	pseudogene	N/A	No	No	A03	-	No	No
AT1G11600						cpd:C00001,cpd:C00003,cpd:C00004,cpd:C00007,cpd:C00014,cpd:C00028,cpd:C00030,cpd:C00080,cpd:C00088,cpd:C00090,cpd:C00146,cpd:C00292,cpd:C02235,cpd:C02814,cpd:C03582,cpd:C05359,cpd:C05901,cpd:C06813,cpd:C09880,cpd:C11938,cpd:C11941,cpd:C12486,cpd:C13624,cpd:C13629,cpd:C13631,cpd:C13634,cpd:C14220,cpd:C14298,cpd:C14315,cpd:C16200,cpd:C16205,cpd:C18215,cpd:C18216		path:ath00903,path:ath00945,path:ath01100,path:ath01110	ko:K00517	GO:0005886	not done		cytochrome P450, family 77, subfamily B, polypeptide 1	protein_coding	CYP77B1	164	No	A03	-	No	Yes	471298	471298	471298		Bra031773	Bra016828	Bra031773	Bra031773	Bra031773				Tp1g10230	Tp1g10230	Tp1g10230					AA_scaffold4429_31	AA_scaffold4429_31					Th03272	Th03272
AT1G11608										GO:0005739,GO:0008150,GO:0003674	not done		F-box associated ubiquitination effector family protein	protein_coding	N/A	No	No	A03	-	No	No
AT1G11610						cpd:C00001,cpd:C00003,cpd:C00004,cpd:C00007,cpd:C00014,cpd:C00028,cpd:C00030,cpd:C00080,cpd:C00088,cpd:C00090,cpd:C00146,cpd:C00292,cpd:C02235,cpd:C02814,cpd:C03582,cpd:C05359,cpd:C05901,cpd:C06813,cpd:C09880,cpd:C11938,cpd:C11941,cpd:C12486,cpd:C13624,cpd:C13629,cpd:C13631,cpd:C13634,cpd:C14220,cpd:C14298,cpd:C14315,cpd:C16200,cpd:C16205,cpd:C18215,cpd:C18216		path:ath00903,path:ath00945,path:ath01100,path:ath01110	ko:K00517	GO:0005576	not done	CAMALEXIN-SYN,PWY-581,PWY-5365	cytochrome P450, family 71, subfamily A, polypeptide 18	protein_coding	CYP71A18	164	No	A03	-	No	Yes																AA_scaffold2581_167									Th26997			evm.model.supercontig_198.23
AT1G11620										GO:0003674,GO:0008150,GO:0005575	not done		F-box and associated interaction domains-containing protein	protein_coding	N/A	No	No	A03	-	No	No	334454	334454	334454					Bra006715	Bra006715
AT1G11630										GO:0008150,GO:0005739	not done		Tetratricopeptide repeat (TPR)-like superfamily protein	protein_coding	N/A	No	No	A03	A03N101	No	Yes	471300	471300	471300	Bra019842									Tp1g10240	Tp1g10240	Tp1g10240
AT1G11640										GO:0030533,GO:0006414,GO:0005575	not done		pre-tRNA	pre_trna	N/A	No	Yes	A03	-	No	Yes
AT1G11650										GO:0003723,GO:0008143,GO:0005634,GO:0005737,GO:0010193	not done		RNA-binding (RRM/RBD/RNP motifs) family protein	protein_coding	ATRBP45B	No	No	A03	-	No	No	471301	471301	471301		Bra031774		Bra031774	Bra031774	Bra031774	Tp1g10250			Tp1g10250	Tp1g10250	Tp1g10250											Th25956	Th25956
AT1G11655										GO:0003674,GO:0005739,GO:0008150	not done		unknown protein	protein_coding	N/A	No	No	A03	-	No	No	471303	471303	471303				Bra019841	Bra019841	Bra019841				Tp1g10260			AA_scaffold4429_28				AA_scaffold4429_28	AA_scaffold4429_28					Th25955	Th25955
AT1G11660									ko:K09489	GO:0005634	not done		heat shock protein 70 (Hsp 70) family protein	protein_coding	N/A	No	No	A03	-	No	No	919991	888478	888478	Bra019840		Bra016825	Bra019840	Bra019840	Bra019840	Tp1g10270			Tp1g10270	Tp1g10270	Tp1g10270	AA_scaffold4429_27			AA_scaffold4429_27	AA_scaffold4429_27	AA_scaffold4429_27	Th14367			Th14367	Th14367	Th14367	evm.model.supercontig_152.1
AT1G11670									ko:K03327	GO:0005886	not done		MATE efflux family protein	protein_coding	N/A	No	No	A03	A03N102	B06N031a	Yes	471306	471306	471306		Bra031776	Bra016824	Bra031776	Bra031776	Bra031776	Tp1g10280			Tp1g10280	Tp1g10280	Tp1g10280	AA_scaffold4429_26			AA_scaffold4429_26	AA_scaffold4429_26	AA_scaffold4429_26	Th14369			Th14369			evm.model.supercontig_152.4
AT1G11680						cpd:C00001,cpd:C00005,cpd:C00006,cpd:C00007,cpd:C00058,cpd:C00080,cpd:C01724,cpd:C01943,cpd:C11455,cpd:C11508		path:ath00100,path:ath01100,path:ath01110	ko:K05917	GO:0016126,GO:0005783,GO:0009793,GO:0008398,GO:0005576,GO:0005886,GO:0005794	not done		CYTOCHROME P450 51G1	protein_coding	CYP51	No	Yes	A03	-	No	Yes	471307	471307	471307	Bra019839		Bra016822	Bra021490	Bra019839	Bra019839				Tp1g10290	Tp1g10290	Tp1g10290				AA_scaffold4429_25	AA_scaffold4429_25	AA_scaffold4429_25					Th18700	Th18700
AT1G11684										GO:0008150,GO:0005575,GO:0003674	not done		unknown protein	protein_coding	N/A	No	No	A03	-	No	No
AT1G11690										GO:0003674,GO:0005634,GO:0008150	not done		unknown protein	protein_coding	N/A	No	No	A03	-	No	No	919994	888481	888481	Bra019838		Bra016819	Bra016819	Bra016819	Bra016819	Tp1g10300			Tp1g10300	Tp1g10300	Tp1g10300											Th03270	Th03270	evm.model.supercontig_152.8
AT1G11700										GO:0009507,GO:0008150,GO:0003674	not done		Protein of unknown function, DUF584	protein_coding	N/A	No	No	A03	A03N103	B06N034a	Yes	471309	471309	471309	Bra019837			Bra019837	Bra019837	Bra019837	Tp1g10310			Tp1g10310	Tp1g10310	Tp1g10310	AA_scaffold4429_24			AA_scaffold4429_24	AA_scaffold4429_24	AA_scaffold4429_24					Th25952	Th25952	evm.model.supercontig_152.10
AT1G11710										GO:0008150,GO:0005739,GO:0003674	not done		Pentatricopeptide repeat (PPR) superfamily protein	protein_coding	N/A	No	No	A03	-	B06N038a	No	471310	471310	471310							Tp1g10320			Tp1g10320	Tp1g10320	Tp1g10320					AA_scaffold4429_23	AA_scaffold4429_23	Th14371						evm.model.supercontig_198.39
AT1G11720										GO:0019252,GO:0009011,GO:0005739,GO:0009507,GO:0016757	not done	PWY-622	starch synthase 3	protein_coding	ATSS3	No	No	A03	-	No	No	312200	312200	312200				Bra016818	Bra016818	Bra016818	Tp1g10330			Tp1g10330	Tp1g10330	Tp1g10330	AA_scaffold4429_22			AA_scaffold4429_22	AA_scaffold4429_22	AA_scaffold4429_22	Th14372			Th14372	Th14372	Th14372	evm.model.supercontig_152.17
AT1G11730										GO:0005794,GO:0016757	not done		Galactosyltransferase family protein	protein_coding	N/A	No	No	A03	-	No	No	910932	879419	879419	Bra019835			Bra019835	Bra019835	Bra019835	Tp1g10340			Tp1g10340	Tp1g10340	Tp1g10340	AA_scaffold4429_21			AA_scaffold4429_21	AA_scaffold4429_21	AA_scaffold4429_21	Th14373			Th25641	Th14373	Th14373	evm.model.supercontig_152.19
AT1G11735										GO:0008150,GO:0005575,GO:0003674	not done		MIR171B; miRNA	mirna	MIR171B	No	Yes	A03	-	No	Yes
AT1G11740										GO:0008150,GO:0005575	not done		ankyrin repeat family protein	protein_coding	N/A	No	No	A03	A03N104	No	Yes	312202	312202	312202	Bra019833		Bra016817		Bra019833	Bra019833	Tp1g10350			Tp1g10350	Tp1g10350	Tp1g10350	AA_scaffold4429_19						Th14374						evm.model.supercontig_152.21
AT1G11750									ko:K01358	GO:0009658,GO:0015979,GO:0009570,GO:0009941,GO:0009534,GO:0009507,GO:0009532,GO:0009840	not done		CLP protease proteolytic subunit 6	protein_coding	CLPP6	No	Yes	A03	-	No	Yes	471314	471314	471314		Bra031777	Bra016816	Bra016816	Bra031777	Bra031777	Tp1g10360			Tp1g10360	Tp1g10360	Tp1g10360	AA_scaffold4429_15			AA_scaffold4429_15	AA_scaffold4429_15	AA_scaffold4429_15	Th14375			Th14375	Th25950	Th25950
AT1G11755						cpd:C00013,cpd:C00129,cpd:C00448,cpd:C05859		path:ath00900,path:ath01110	ko:K11778	GO:0009414,GO:0009645,GO:0019408,GO:0006487,GO:0045547,GO:0030968	not done		Undecaprenyl pyrophosphate synthetase family protein	protein_coding	LEW1	No	Yes	A03	-	No	Yes	910935	879422	879422	Bra019832		Bra016815	Bra016815	Bra016815	Bra016815	Tp1g10370			Tp1g10370	Tp1g10370	Tp1g10370	AA_scaffold4429_14			AA_scaffold4429_14	AA_scaffold4429_14	AA_scaffold4429_14				Th25949	Th03267	Th03267
AT1G11760										GO:0016592	not done		MED32	protein_coding	MED32	No	No	A03	-	No	No						Bra016814		Bra016814	Bra016814	Tp1g10380			Tp1g10380	Tp1g10380	Tp1g10380	AA_scaffold4429_13				AA_scaffold4429_13	AA_scaffold4429_13
AT1G11765										GO:0003674,GO:0005737,GO:0008150	not done		Plant self-incompatibility protein S1 family	protein_coding	N/A	No	Yes	A03	-	No	Yes	471317	471317	471317		Bra031779			Bra031778	Bra031778	Tp1g10390				Tp1g10390	Tp1g10390
AT1G11770										#N/A	not availlable		FAD-binding Berberine family protein	protein_coding	N/A	No	Yes	A03	-	No	Yes	471318	471318	471318	Bra019831	Bra031780		Bra031780	Bra019831	Bra019831	Tp1g10400			Tp1g10400	Tp1g10400	Tp1g10400											Th10284	Th10284
AT1G11780									ko:K10765	GO:0005634,GO:0008150	not done		oxidoreductase, 2OG-Fe(II) oxygenase family protein	protein_coding	N/A	No	Yes	A03	-	No	Yes	920006	888493	888493		Bra031781		Bra031781	Bra031781	Bra031781	Tp1g10410			Tp1g10410	Tp1g10410	Tp1g10410				AA_scaffold1582_19	AA_scaffold1582_19	AA_scaffold1582_19					Th01056	Th01056
AT1G11785										GO:0008150,GO:0005575,GO:0003674	not done		unknown protein	protein_coding	N/A	No	No	A03	-	No	No
AT1G11790						cpd:C00001,cpd:C00011,cpd:C00079,cpd:C00166,cpd:C00254,cpd:C00826		path:ath00400,path:ath01100,path:ath01110,path:ath01230	ko:K05359	GO:0047769,GO:0009507	not done	PWY-3462	arogenate dehydratase 1	protein_coding	ADT1	No	No	A03	-	No	No	920007	888494	888494	Bra019830		Bra016813	Bra019830	Bra019830	Bra016813	Tp1g10420			Tp1g10420	Tp1g10420	Tp1g10420	AA_scaffold4429_12			AA_scaffold4429_12	AA_scaffold4429_12	AA_scaffold4429_12	Th14376			Th14376	Th03266	Th03266
AT1G11800										GO:0005634	not done		endonuclease/exonuclease/phosphatase family protein	protein_coding	N/A	No	No	A03	-	No	No	920008	888495	888495		Bra031783		Bra031783	Bra031783	Bra031783	Tp1g10430			Tp1g10430	Tp1g10430	Tp1g10430	AA_scaffold4429_11			AA_scaffold4429_11	AA_scaffold4429_11	AA_scaffold4429_11	Th14377			Th14377	Th14377	Th14377	evm.model.supercontig_152.26
AT1G11803										#N/A	not availlable		pseudogene, auxin responsive protein, blastp match of 74% identity and 1.2e-15 P-value to GP|3043536|dbj|BAA25434.1||AB000708 SAUR {Raphanus sativus}	pseudogene	N/A	No	No	A03	-	No	No
AT1G11806										#N/A	not availlable		pseudogene, hypothetical protein, likely a tandem duplication of the immediatly downstream hypothetical protein which has since degenerated.	pseudogene	N/A	No	No	A03	-	No	No
AT1G11810										GO:0003674,GO:0008150,GO:0005737	not done		F-box associated ubiquitination effector family protein	protein_coding	N/A	No	Yes	A03	-	No	Yes	929149	897636	897636
AT1G11820										GO:0005576,GO:0005886	not done		O-Glycosyl hydrolases family 17 protein	protein_coding	N/A	No	No	A03	-	No	No	910941	879428	879428			Bra016812	Bra016812	Bra016812	Bra016812	Tp1g10440			Tp1g10440	Tp1g10440	Tp1g10440	AA_scaffold4429_9				AA_scaffold4429_9	AA_scaffold4429_9				Th25947	Th03265	Th03265	evm.model.supercontig_152.27
AT1G11840						cpd:C00051,cpd:C00546,cpd:C03451		path:ath00620	ko:K01759	GO:0046686,GO:0005777,GO:0005739,GO:0005829,GO:0009941,GO:0005773,GO:0005886	not done	PWY-5386	glyoxalase I homolog	protein_coding	ATGLX1	No	No	A03	-	No	No	920010	888497	888497			Bra016811	Bra016811	Bra016811	Bra016811	Tp1g10450			Tp1g10450	Tp1g10450	Tp1g10450	AA_scaffold4429_8			AA_scaffold4429_8	AA_scaffold4429_8	AA_scaffold4429_8	Th14381			Th25946	Th25946	Th25946
AT1G11850										GO:0003674,GO:0008150	not done		unknown protein	protein_coding	N/A	No	No	A03	-	No	No	471329				Bra031784			Bra031784	Bra031784	Tp1g10460			Tp1g10460			AA_scaffold4429_6
AT1G11860						cpd:C00001,cpd:C00003,cpd:C00004,cpd:C00011,cpd:C00014,cpd:C00037,cpd:C00080,cpd:C00101,cpd:C00143,cpd:C00445,cpd:C01242,cpd:C02972,cpd:C03479		path:ath00260,path:ath00670,path:ath01100,path:ath01200	ko:K00605	GO:0009534,GO:0009570,GO:0046686,GO:0005739,GO:0022626,GO:0048046,GO:0009507,GO:0009941,GO:0016020	not done	GLYCLEAV-PWY	Glycine cleavage T-protein family	protein_coding	N/A	No	No	A03	-	No	No	471331	471331	471331		Bra031785	Bra016810	Bra031785	Bra031785	Bra031785	Tp1g10470			Tp1g10470	Tp1g10470	Tp1g10470	AA_scaffold4429_1				AA_scaffold4429_1	AA_scaffold4429_1	Th14382			Th14382	Th14382	Th14382	evm.model.supercontig_152.29
[truncated: 32,074 more rows]
[truncated: 32 more columns]
