# Supplementary material for: A novel approach for multi-domain and multi-gene family identification provides insights into evolutionary dynamics of disease resistance genes in core eudicot plants
Source: BMC Genomics. 2014 Nov 8;15(1):966. doi: 10.1186/1471-2164-15-966 (PMC4289383; doi:10.1186/1471-2164-15-966)
Supplement: Supplementary file 2 — Additional file 2: NB-LRR gene IDs, duplicate classes and closest homolog in Arabidopsis. (XLS 394 KB) [file 12864_2014_6853_MOESM2_ESM.xls]

## Sheet: Supplementary_table_2
Species?	target NBS-LRR gene identifier	Closest Col-0 homolog among Col-0 target genes (blastp)	For homolog in Col-0: Functional Data availlable?	For homolog in Col-0: TAIR10 Annotation?	Target protein ortholog among Col-0 proteome (blastp RBH)	Target gene paralogs (within-species)	Target gene oh#Nologs (within-species)
Aethionema	AA_C145575_1	AT5G66900	#No	Disease resistance protein (CC-NBS-LRR class) family	#No	no tandem / putative singleton - >	not availlable for this species
Aethionema	AA_C147341_1	AT5G11250	#No	Disease resistance protein (TIR-NBS-LRR class)	#No	no tandem / putative singleton - >	not availlable for this species
Aethionema	AA_C160661_1	AT5G11250	#No	Disease resistance protein (TIR-NBS-LRR class)	#No	no tandem / putative singleton - >	not availlable for this species
Aethionema	AA_C164881_1	AT5G11250	#No	Disease resistance protein (TIR-NBS-LRR class)	#No	no tandem / putative singleton - >	not availlable for this species
Aethionema	AA_C178517_2	AT1G69550	#No	disease resistance protein (TIR-NBS-LRR class)	#No	no tandem / putative singleton - >	not availlable for this species
Aethionema	AA_C179869_1	AT1G12210	RFL1	RPS5-like 1	#No	no tandem / putative singleton - >	not availlable for this species
Aethionema	AA_C182441_1	AT1G12220	RPS5	Disease resistance protein (CC-NBS-LRR class) family	#No	no tandem / putative singleton - >	not availlable for this species
Aethionema	AA_C185251_1	AT3G46710	#No	NB-ARC domain-containing disease resistance protein	AT3G46710	no tandem / putative singleton - >	not availlable for this species
Aethionema	AA_C191863_3	AT4G19500	#No	nucleoside-triphosphatases;transmembrane receptors;nucleotide binding;ATP binding	AT4G19500	Tandem	not availlable for this species
Aethionema	AA_C191863_4	AT4G19510	#No	Disease resistance protein (TIR-NBS-LRR class)	AT4G19510	Tandem	not availlable for this species
Aethionema	AA_scaffold1218_10	AT3G44480	cog1	Disease resistance protein (TIR-NBS-LRR class) family	AT4G09420	Tandem	not availlable for this species
Aethionema	AA_scaffold1218_11	AT4G09430	#No	Disease resistance protein (TIR-NBS-LRR class) family	AT4G09430	Tandem	not availlable for this species
Aethionema	AA_scaffold1441_158	AT1G27180	#No	disease resistance protein (TIR-NBS-LRR class), putative	#No	Tandem	not availlable for this species
Aethionema	AA_scaffold1441_159	AT1G27170	#No	transmembrane receptors;ATP binding	AT1G27170	Tandem	not availlable for this species
Aethionema	AA_scaffold1441_37	AT4G33300	ADR1-L1	ADR1-like 1	AT4G33300	no tandem / putative singleton - >	not availlable for this species
Aethionema	AA_scaffold1453_81	AT1G63350	#No	Disease resistance protein (CC-NBS-LRR class) family	AT1G63350	no tandem / putative singleton - >	not availlable for this species
Aethionema	AA_scaffold1582_3	AT1G12220	RPS5	Disease resistance protein (CC-NBS-LRR class) family	#No	Tandem	not availlable for this species
Aethionema	AA_scaffold1582_4	AT1G12210	RFL1	RPS5-like 1	#No	Tandem	not availlable for this species
Aethionema	AA_scaffold1582_5	AT1G12220	RPS5	Disease resistance protein (CC-NBS-LRR class) family	#No	Tandem	not availlable for this species
Aethionema	AA_scaffold1659_2	AT5G11250	#No	Disease resistance protein (TIR-NBS-LRR class)	#No	Tandem	not availlable for this species
Aethionema	AA_scaffold1659_3	AT1G69550	#No	disease resistance protein (TIR-NBS-LRR class)	#No	Tandem	not availlable for this species
Aethionema	AA_scaffold1659_4	AT5G11250	#No	Disease resistance protein (TIR-NBS-LRR class)	#No	Tandem	not availlable for this species
Aethionema	AA_scaffold1738_17	AT5G17880	CSA1	disease resistance protein (TIR-NBS-LRR class)	#No	Tandem	not availlable for this species
Aethionema	AA_scaffold1738_18	AT5G17890	CHS3	DA1-related protein 4	AT5G17890	Tandem	not availlable for this species
Aethionema	AA_scaffold1738_19	AT5G17880	CSA1	disease resistance protein (TIR-NBS-LRR class)	AT5G17880	Tandem	not availlable for this species
Aethionema	AA_scaffold1738_20	AT5G17890	CHS3	DA1-related protein 4	#No	Tandem	not availlable for this species
Aethionema	AA_scaffold1738_25	AT5G17970	#No	Disease resistance protein (TIR-NBS-LRR class) family	#No	Tandem	not availlable for this species
Aethionema	AA_scaffold1738_58	AT5G18360	#No	Disease resistance protein (TIR-NBS-LRR class) family	AT5G18360	no tandem / putative singleton - >	not availlable for this species
Aethionema	AA_scaffold1748_198	AT1G12280	SUMM2	LRR and NB-ARC domains-containing disease resistance protein	#No	no tandem / putative singleton - >	not availlable for this species
Aethionema	AA_scaffold1748_224	AT3G15700	#No	P-loop containing nucleoside triphosphate hydrolases superfamily protein	AT3G15700	no tandem / putative singleton - >	not availlable for this species
Aethionema	AA_scaffold1760_41	AT5G04720	ADR1-L2	ADR1-like 2	#No	no tandem / putative singleton - >	not availlable for this species
Aethionema	AA_scaffold182_23	AT5G48770	#No	Disease resistance protein (TIR-NBS-LRR class) family	#No	no tandem / putative singleton - >	not availlable for this species
Aethionema	AA_scaffold1843_165	AT5G45230	#No	Disease resistance protein (TIR-NBS-LRR class) family	AT5G45230	no tandem / putative singleton - >	not availlable for this species
Aethionema	AA_scaffold2074_10	AT4G26090	RPS2	NB-ARC domain-containing disease resistance protein	AT4G26090	no tandem / putative singleton - >	not availlable for this species
Aethionema	AA_scaffold2391_59	AT4G19050	#No	NB-ARC domain-containing disease resistance protein	AT4G19050	Tandem	not availlable for this species
Aethionema	AA_scaffold2391_60	AT4G19060	#No	P-loop containing nucleoside triphosphate hydrolases superfamily protein	AT4G19060	Tandem	not availlable for this species
Aethionema	AA_scaffold2398_23	AT1G12220	RPS5	Disease resistance protein (CC-NBS-LRR class) family	#No	no tandem / putative singleton - >	not availlable for this species
Aethionema	AA_scaffold2506_41	AT1G12220	RPS5	Disease resistance protein (CC-NBS-LRR class) family	#No	no tandem / putative singleton - >	not availlable for this species
Aethionema	AA_scaffold2535_10	AT5G11250	#No	Disease resistance protein (TIR-NBS-LRR class)	AT5G11250	no tandem / putative singleton - >	not availlable for this species
Aethionema	AA_scaffold2535_41	AT1G69550	#No	disease resistance protein (TIR-NBS-LRR class)	#No	no tandem / putative singleton - >	not availlable for this species
Aethionema	AA_scaffold2957_13	AT4G36150	#No	Disease resistance protein (TIR-NBS-LRR class) family	#No	Tandem	not availlable for this species
Aethionema	AA_scaffold2957_14	AT4G36150	#No	Disease resistance protein (TIR-NBS-LRR class) family	#No	Tandem	not availlable for this species
Aethionema	AA_scaffold2957_17	AT5G45240	#No	Disease resistance protein (TIR-NBS-LRR class)	AT5G45240	Tandem	not availlable for this species
Aethionema	AA_scaffold2957_19	AT5G45240	#No	Disease resistance protein (TIR-NBS-LRR class)	#No	Tandem	not availlable for this species
Aethionema	AA_scaffold2957_20	AT5G45200	#No	Disease resistance protein (TIR-NBS-LRR class) family	#No	Tandem	not availlable for this species
Aethionema	AA_scaffold2957_21	AT5G45200	#No	Disease resistance protein (TIR-NBS-LRR class) family	#No	Tandem	not availlable for this species
Aethionema	AA_scaffold2957_22	AT5G45210	#No	Disease resistance protein (TIR-NBS-LRR class) family	#No	Tandem	not availlable for this species
Aethionema	AA_scaffold2957_23	AT5G45200	#No	Disease resistance protein (TIR-NBS-LRR class) family	AT5G45200	Tandem	not availlable for this species
Aethionema	AA_scaffold2957_24	AT5G45210	#No	Disease resistance protein (TIR-NBS-LRR class) family	AT5G45210	Tandem	not availlable for this species
Aethionema	AA_scaffold2957_27	AT4G36140	#No	disease resistance protein (TIR-NBS-LRR class), putative	#No	Tandem	not availlable for this species
Aethionema	AA_scaffold2957_28	AT4G36140	#No	disease resistance protein (TIR-NBS-LRR class), putative	#No	Tandem	not availlable for this species
Aethionema	AA_scaffold2957_29	AT4G36150	#No	Disease resistance protein (TIR-NBS-LRR class) family	AT4G36150	Tandem	not availlable for this species
Aethionema	AA_scaffold3428_1	AT1G12220	RPS5	Disease resistance protein (CC-NBS-LRR class) family	#No	no tandem / putative singleton - >	not availlable for this species
Aethionema	AA_scaffold3487_148	AT4G27190	#No	NB-ARC domain-containing disease resistance protein	AT4G27190	no tandem / putative singleton - >	not availlable for this species
Aethionema	AA_scaffold3627_14	AT1G12220	RPS5	Disease resistance protein (CC-NBS-LRR class) family	#No	no tandem / putative singleton - >	not availlable for this species
Aethionema	AA_scaffold3630_27	AT5G22690	#No	Disease resistance protein (TIR-NBS-LRR class) family	#No	no tandem / putative singleton - >	not availlable for this species
Aethionema	AA_scaffold381_51	AT1G72870	#No	Disease resistance protein (TIR-NBS class)	#No	no tandem / putative singleton - >	not availlable for this species
Aethionema	AA_scaffold4279_20	AT5G66900	#No	Disease resistance protein (CC-NBS-LRR class) family	AT5G66900	no tandem / putative singleton - >	not availlable for this species
Aethionema	AA_scaffold4356_32	AT3G50950	ZAR1	HOPZ-ACTIVATED RESISTANCE 1	AT3G50950	no tandem / putative singleton - >	not availlable for this species
Aethionema	AA_scaffold4402_85	AT5G48770	#No	Disease resistance protein (TIR-NBS-LRR class) family	AT5G48770	Tandem	not availlable for this species
Aethionema	AA_scaffold4402_88	AT1G72870	#No	Disease resistance protein (TIR-NBS class)	#No	Tandem	not availlable for this species
Aethionema	AA_scaffold4402_89	AT5G48770	#No	Disease resistance protein (TIR-NBS-LRR class) family	#No	Tandem	not availlable for this species
Aethionema	AA_scaffold4429_2	AT1G12220	RPS5	Disease resistance protein (CC-NBS-LRR class) family	#No	Tandem	not availlable for this species
Aethionema	AA_scaffold4429_3	AT1G12220	RPS5	Disease resistance protein (CC-NBS-LRR class) family	#No	Tandem	not availlable for this species
Aethionema	AA_scaffold4429_4	AT1G12220	RPS5	Disease resistance protein (CC-NBS-LRR class) family	#No	Tandem	not availlable for this species
Aethionema	AA_scaffold4429_5	AT1G12220	RPS5	Disease resistance protein (CC-NBS-LRR class) family	#No	Tandem	not availlable for this species
Aethionema	AA_scaffold4513_24	AT3G44670	#No	Disease resistance protein (TIR-NBS-LRR class) family	#No	Tandem	not availlable for this species
Aethionema	AA_scaffold4513_25	AT1G65850	#No	Disease resistance protein (TIR-NBS-LRR class) family	AT1G65850	Tandem	not availlable for this species
Aethionema	AA_scaffold4798_2	AT5G11250	#No	Disease resistance protein (TIR-NBS-LRR class)	#No	Tandem	not availlable for this species
Aethionema	AA_scaffold4798_3	AT5G11250	#No	Disease resistance protein (TIR-NBS-LRR class)	#No	Tandem	not availlable for this species
Aethionema	AA_scaffold5063_48	AT5G45490	#No	P-loop containing nucleoside triphosphate hydrolases superfamily protein	AT5G45490	no tandem / putative singleton - >	not availlable for this species
Aethionema	AA_scaffold5171_62	AT1G52660	#No	P-loop containing nucleoside triphosphate hydrolases superfamily protein	AT1G52660	no tandem / putative singleton - >	not availlable for this species
Aethionema	AA_scaffold5269_12	AT1G12220	RPS5	Disease resistance protein (CC-NBS-LRR class) family	#No	Tandem	not availlable for this species
Aethionema	AA_scaffold5269_13	AT1G12220	RPS5	Disease resistance protein (CC-NBS-LRR class) family	#No	Tandem	not availlable for this species
Aethionema	AA_scaffold5279_36	AT3G07040	RPM1	Disease resistance protein (CC-NBS-LRR class) family	AT3G07050	no tandem / putative singleton - >	not availlable for this species
Aethionema	AA_scaffold5422_2	AT4G19500	#No	nucleoside-triphosphatases;transmembrane receptors;nucleotide binding;ATP binding	#No	Tandem	not availlable for this species
Aethionema	AA_scaffold5422_3	AT4G19510	#No	Disease resistance protein (TIR-NBS-LRR class)	#No	Tandem	not availlable for this species
Aethionema	AA_scaffold5573_13	AT1G12220	RPS5	Disease resistance protein (CC-NBS-LRR class) family	#No	no tandem / putative singleton - >	not availlable for this species
Aethionema	AA_scaffold5573_2	AT1G12220	RPS5	Disease resistance protein (CC-NBS-LRR class) family	#No	no tandem / putative singleton - >	not availlable for this species
Aethionema	AA_scaffold5573_3	AT1G12220	RPS5	Disease resistance protein (CC-NBS-LRR class) family	#No	no tandem / putative singleton - >	not availlable for this species
Aethionema	AA_scaffold5573_4	AT1G12210	RFL1	RPS5-like 1	#No	Tandem	not availlable for this species
Aethionema	AA_scaffold5573_5	AT1G12220	RPS5	Disease resistance protein (CC-NBS-LRR class) family	#No	Tandem	not availlable for this species
Aethionema	AA_scaffold5573_6	AT1G12220	RPS5	Disease resistance protein (CC-NBS-LRR class) family	#No	Tandem	not availlable for this species
Aethionema	AA_scaffold5573_7	AT1G12210	RFL1	RPS5-like 1	#No	Tandem	not availlable for this species
Aethionema	AA_scaffold5599_7	AT1G12210	RFL1	RPS5-like 1	#No	no tandem / putative singleton - >	not availlable for this species
Aethionema	AA_scaffold5721_24	AT5G17680	#No	disease resistance protein (TIR-NBS-LRR class), putative	AT5G17680	no tandem / putative singleton - >	not availlable for this species
Aethionema	AA_scaffold573_1	AT5G11250	#No	Disease resistance protein (TIR-NBS-LRR class)	#No	Tandem	not availlable for this species
Aethionema	AA_scaffold573_2	AT1G69550	#No	disease resistance protein (TIR-NBS-LRR class)	#No	Tandem	not availlable for this species
Aethionema	AA_scaffold573_3	AT1G69550	#No	disease resistance protein (TIR-NBS-LRR class)	AT1G69550	Tandem	not availlable for this species
Aethionema	AA_scaffold5757_1	AT1G12220	RPS5	Disease resistance protein (CC-NBS-LRR class) family	#No	no tandem / putative singleton - >	not availlable for this species
Aethionema	AA_scaffold5757_11	AT1G12210	RFL1	RPS5-like 1	#No	Tandem	not availlable for this species
Aethionema	AA_scaffold5757_12	AT1G12210	RFL1	RPS5-like 1	#No	Tandem	not availlable for this species
Aethionema	AA_scaffold5757_13	AT1G12210	RFL1	RPS5-like 1	#No	Tandem	not availlable for this species
Aethionema	AA_scaffold5757_14	AT1G12210	RFL1	RPS5-like 1	#No	Tandem	not availlable for this species
Aethionema	AA_scaffold5757_15	AT1G12220	RPS5	Disease resistance protein (CC-NBS-LRR class) family	#No	Tandem	not availlable for this species
Aethionema	AA_scaffold5757_17	AT1G12220	RPS5	Disease resistance protein (CC-NBS-LRR class) family	#No	Tandem	not availlable for this species
Aethionema	AA_scaffold5757_18	AT1G12210	RFL1	RPS5-like 1	#No	Tandem	not availlable for this species
Aethionema	AA_scaffold5757_3	AT1G12220	RPS5	Disease resistance protein (CC-NBS-LRR class) family	#No	Tandem	not availlable for this species
Aethionema	AA_scaffold5757_9	AT1G12220	RPS5	Disease resistance protein (CC-NBS-LRR class) family	AT1G12220	Tandem	not availlable for this species
Aethionema	AA_scaffold578_70	AT3G14470	#No	NB-ARC domain-containing disease resistance protein	AT3G14470	Tandem	not availlable for this species
Aethionema	AA_scaffold578_71	AT3G14460	#No	LRR and NB-ARC domains-containing disease resistance protein	AT3G14460	Tandem	not availlable for this species
Aethionema	AA_scaffold6113_12	AT4G12010	#No	Disease resistance protein (TIR-NBS-LRR class) family	AT4G12010	Tandem	not availlable for this species
Aethionema	AA_scaffold6113_13	AT4G12020	ATWRKY19	protein kinase family protein	AT4G12020	Tandem	not availlable for this species
Aethionema	AA_scaffold6119_13	AT5G18360	#No	Disease resistance protein (TIR-NBS-LRR class) family	#No	Tandem	not availlable for this species
Aethionema	AA_scaffold6119_14	AT5G51630	#No	Disease resistance protein (TIR-NBS-LRR class) family	AT5G51630	Tandem	not availlable for this species
Aethionema	AA_scaffold6160_1	AT5G48770	#No	Disease resistance protein (TIR-NBS-LRR class) family	#No	no tandem / putative singleton - >	not availlable for this species
Aethionema	AA_scaffold6329_1	AT5G11250	#No	Disease resistance protein (TIR-NBS-LRR class)	#No	Tandem	not availlable for this species
Aethionema	AA_scaffold6329_4	AT5G11250	#No	Disease resistance protein (TIR-NBS-LRR class)	#No	Tandem	not availlable for this species
Aethionema	AA_scaffold6482_46	AT5G17680	#No	disease resistance protein (TIR-NBS-LRR class), putative	#No	no tandem / putative singleton - >	not availlable for this species
Aethionema	AA_scaffold6748_3	AT5G48770	#No	Disease resistance protein (TIR-NBS-LRR class) family	#No	Tandem	not availlable for this species
Aethionema	AA_scaffold6748_4	AT1G72860	#No	Disease resistance protein (TIR-NBS-LRR class) family	#No	Tandem	not availlable for this species
Aethionema	AA_scaffold871_18	AT4G36150	#No	Disease resistance protein (TIR-NBS-LRR class) family	#No	no tandem / putative singleton - >	not availlable for this species
Lyrata	Al_scaffold_0001_2559	AT1G27180	#No	disease resistance protein (TIR-NBS-LRR class), putative	#No	Tandem / Ohnolog	Ohnolog
Lyrata	Al_scaffold_0001_2562	AT1G27170	#No	transmembrane receptors;ATP binding	#No	Tandem	#No
Lyrata	Al_scaffold_0001_3343	AT4G33300	ADR1-L1	ADR1-like 1	AT4G33300	Singleton	#No
Lyrata	Al_scaffold_0001_3923	AT5G11250	#No	Disease resistance protein (TIR-NBS-LRR class)	#No	Ohnolog	Ohnolog
Lyrata	Al_scaffold_0001_5137	AT2G16870	#No	Disease resistance protein (TIR-NBS-LRR class) family	#No	Singleton	#No
Lyrata	Al_scaffold_0001_5193	AT1G56540	#No	Disease resistance protein (TIR-NBS-LRR class) family	#No	Singleton	#No
Lyrata	Al_scaffold_0001_5201	AT1G56540	#No	Disease resistance protein (TIR-NBS-LRR class) family	AT4G17615	Tandem	#No
Lyrata	Al_scaffold_0001_5206	AT1G56520	#No	Disease resistance protein (TIR-NBS-LRR class) family	#No	Tandem	#No
Lyrata	Al_scaffold_0001_5256	AT3G44400	#No	Disease resistance protein (TIR-NBS-LRR class) family	#No	Tandem	#No
Lyrata	Al_scaffold_0001_5260	AT3G44400	#No	Disease resistance protein (TIR-NBS-LRR class) family	#No	Tandem	#No
Lyrata	Al_scaffold_0002_102	AT2G16870	#No	Disease resistance protein (TIR-NBS-LRR class) family	#No	Tandem	#No
Lyrata	Al_scaffold_0002_103	AT1G63730	#No	Disease resistance protein (TIR-NBS-LRR class) family	#No	Tandem	#No
Lyrata	Al_scaffold_0002_105	AT1G63870	#No	Disease resistance protein (TIR-NBS-LRR class) family	#No	Tandem / Ohnolog	Ohnolog
Lyrata	Al_scaffold_0002_1132	AT1G65850	#No	Disease resistance protein (TIR-NBS-LRR class) family	#No	Singleton	#No
Lyrata	Al_scaffold_0002_117	AT1G63730	#No	Disease resistance protein (TIR-NBS-LRR class) family	#No	Ohnolog	Ohnolog
Lyrata	Al_scaffold_0002_1975	AT1G72840	#No	Disease resistance protein (TIR-NBS-LRR class)	AT5G09461	Tandem / Ohnolog	Ohnolog
Lyrata	Al_scaffold_0002_1977	AT4G09360	#No	NB-ARC domain-containing disease resistance protein	#No	Tandem	#No
Lyrata	Al_scaffold_0002_321	AT1G63350	#No	Disease resistance protein (CC-NBS-LRR class) family	#No	Ohnolog	Ohnolog
Lyrata	Al_scaffold_0002_356	AT2G16870	#No	Disease resistance protein (TIR-NBS-LRR class) family	#No	Singleton	#No
Lyrata	Al_scaffold_0002_556	AT5G38850	#No	Disease resistance protein (TIR-NBS-LRR class)	#No	Singleton	#No
Lyrata	Al_scaffold_0002_576	AT1G59620	CW9	Disease resistance protein (CC-NBS-LRR class) family	#No	Tandem	#No
Lyrata	Al_scaffold_0002_586	AT1G59780	#No	NB-ARC domain-containing disease resistance protein	AT3G59870	Tandem	#No
Lyrata	Al_scaffold_0002_821	AT5G22690	#No	Disease resistance protein (TIR-NBS-LRR class) family	#No	Singleton	#No
Lyrata	Al_scaffold_0003_1642	AT3G15700	#No	P-loop containing nucleoside triphosphate hydrolases superfamily protein	#No	Ohnolog	Ohnolog
Lyrata	Al_scaffold_0003_2971	AT3G25510	#No	disease resistance protein (TIR-NBS-LRR class), putative	#No	Singleton	#No
Lyrata	Al_scaffold_0003_3304	AT5G40060	#No	Disease resistance protein (NBS-LRR class) family	#No	Singleton	#No
Lyrata	Al_scaffold_0003_967	AT5G22690	#No	Disease resistance protein (TIR-NBS-LRR class) family	#No	Ohnolog	Ohnolog
Lyrata	Al_scaffold_0004_1187	AT5G41750	#No	Disease resistance protein (TIR-NBS-LRR class) family	#No	Singleton	#No
Lyrata	Al_scaffold_0005_1191	AT5G11250	#No	Disease resistance protein (TIR-NBS-LRR class)	#No	Tandem	#No
Lyrata	Al_scaffold_0005_1195	AT3G44400	#No	Disease resistance protein (TIR-NBS-LRR class) family	#No	Tandem	#No
Lyrata	Al_scaffold_0005_1196	AT3G44480	cog1	Disease resistance protein (TIR-NBS-LRR class) family	#No	Tandem	#No
Lyrata	Al_scaffold_0005_801	AT5G46450	#No	Disease resistance protein (TIR-NBS-LRR class) family	#No	Ohnolog	Ohnolog
Lyrata	Al_scaffold_0005_881	AT1G65850	#No	Disease resistance protein (TIR-NBS-LRR class) family	AT3G07490	Singleton	#No
Lyrata	Al_scaffold_0006_1036	AT1G65850	#No	Disease resistance protein (TIR-NBS-LRR class) family	#No	Singleton	#No
Lyrata	Al_scaffold_0006_1701	AT5G17880	CSA1	disease resistance protein (TIR-NBS-LRR class)	#No	Tandem	#No
Lyrata	Al_scaffold_0006_1708	AT5G17970	#No	Disease resistance protein (TIR-NBS-LRR class) family	#No	Tandem	#No
Lyrata	Al_scaffold_0006_1710	AT5G17970	#No	Disease resistance protein (TIR-NBS-LRR class) family	#No	Tandem	#No
Lyrata	Al_scaffold_0006_1753	AT5G18360	#No	Disease resistance protein (TIR-NBS-LRR class) family	#No	Singleton	#No
Lyrata	Al_scaffold_0006_2998	AT3G44480	cog1	Disease resistance protein (TIR-NBS-LRR class) family	#No	Singleton	#No
Lyrata	Al_scaffold_0006_3402	AT4G12020	ATWRKY19	protein kinase family protein	#No	Singleton	#No
Lyrata	Al_scaffold_0007_1981	AT1G27180	#No	disease resistance protein (TIR-NBS-LRR class), putative	AT1G27180	Singleton	#No
Lyrata	Al_scaffold_0007_2211	AT4G19510	#No	Disease resistance protein (TIR-NBS-LRR class)	#No	Tandem	#No
Lyrata	Al_scaffold_0007_2212	AT4G19500	#No	nucleoside-triphosphatases;transmembrane receptors;nucleotide binding;ATP binding	#No	Tandem / Ohnolog	Ohnolog
Lyrata	Al_scaffold_0007_2249	AT4G19050	#No	NB-ARC domain-containing disease resistance protein	#No	Singleton	#No
Lyrata	Al_scaffold_0007_2515	AT4G16860	RPP4	Disease resistance protein (TIR-NBS-LRR class) family	#No	Singleton	#No
Lyrata	Al_scaffold_0007_2953	AT5G48770	#No	Disease resistance protein (TIR-NBS-LRR class) family	#No	Singleton	#No
Lyrata	Al_scaffold_0007_3284	AT3G25510	#No	disease resistance protein (TIR-NBS-LRR class), putative	#No	Singleton	#No
Lyrata	Al_scaffold_0007_3357	AT1G15890	#No	Disease resistance protein (CC-NBS-LRR class) family	#No	Ohnolog	Ohnolog
Lyrata	Al_scaffold_0007_3400	AT1G59780	#No	NB-ARC domain-containing disease resistance protein	#No	Singleton	#No
Lyrata	Al_scaffold_0007_3474	AT5G41750	#No	Disease resistance protein (TIR-NBS-LRR class) family	#No	Ohnolog	Ohnolog
Lyrata	Al_scaffold_0007_3494	AT5G41550	#No	Disease resistance protein (TIR-NBS-LRR class) family	#No	Tandem	#No
Lyrata	Al_scaffold_0007_3496	AT5G41550	#No	Disease resistance protein (TIR-NBS-LRR class) family	#No	Tandem / Ohnolog	Ohnolog
Lyrata	Al_scaffold_0007_3497	AT5G41540	#No	Disease resistance protein (TIR-NBS-LRR class) family	#No	Tandem	#No
Lyrata	Al_scaffold_0007_3558	AT5G40910	#No	Disease resistance protein (TIR-NBS-LRR class) family	#No	Tandem	#No
Lyrata	Al_scaffold_0007_3559	AT5G40910	#No	Disease resistance protein (TIR-NBS-LRR class) family	#No	Tandem	#No
Lyrata	Al_scaffold_0007_3844	AT5G38850	#No	Disease resistance protein (TIR-NBS-LRR class)	#No	Singleton	#No
Lyrata	Al_scaffold_0007_3913	AT5G38350	#No	Disease resistance protein (NBS-LRR class) family	#No	Tandem	#No
Lyrata	Al_scaffold_0007_3916	AT5G38340	#No	Disease resistance protein (TIR-NBS-LRR class) family	#No	Tandem	#No
Lyrata	Al_scaffold_0007_3919	AT5G38350	#No	Disease resistance protein (NBS-LRR class) family	#No	Tandem	#No
Lyrata	Al_scaffold_0007_3922	AT5G38340	#No	Disease resistance protein (TIR-NBS-LRR class) family	#No	Tandem	#No
Lyrata	Al_scaffold_0007_426	AT4G36150	#No	Disease resistance protein (TIR-NBS-LRR class) family	#No	Tandem / Ohnolog	Ohnolog
Lyrata	Al_scaffold_0007_427	AT4G36140	#No	disease resistance protein (TIR-NBS-LRR class), putative	#No	Tandem	#No
Lyrata	Al_scaffold_0008_1418	AT5G47250	#No	LRR and NB-ARC domains-containing disease resistance protein	AT5G47250	Singleton	#No
Lyrata	Al_scaffold_0008_167	AT5G46450	#No	Disease resistance protein (TIR-NBS-LRR class) family	#No	Tandem	#No
Lyrata	Al_scaffold_0008_1710	AT5G45250	RPS4	Disease resistance protein (TIR-NBS-LRR class) family	#No	Singleton	#No
Lyrata	Al_scaffold_0008_173	AT5G46450	#No	Disease resistance protein (TIR-NBS-LRR class) family	AT4G14430	Tandem / Ohnolog	Ohnolog
Lyrata	Al_scaffold_0008_174	AT5G46450	#No	Disease resistance protein (TIR-NBS-LRR class) family	#No	Tandem	#No
Lyrata	Al_scaffold_0008_175	AT5G46260	#No	Disease resistance protein (TIR-NBS-LRR class) family	#No	Tandem	#No
Lyrata	Al_scaffold_0008_176	AT5G46450	#No	Disease resistance protein (TIR-NBS-LRR class) family	#No	Tandem	#No
Lyrata	Al_scaffold_0008_312	AT4G19050	#No	NB-ARC domain-containing disease resistance protein	#No	Ohnolog	Ohnolog
Lyrata	Al_scaffold_0008_337	AT5G45260	ATWRKY52	Disease resistance protein (TIR-NBS-LRR class)	#No	Tandem	#No
Lyrata	Al_scaffold_0008_340	AT4G19510	#No	Disease resistance protein (TIR-NBS-LRR class)	#No	Tandem	#No
Lyrata	Al_scaffold_0008_341	AT5G45260	ATWRKY52	Disease resistance protein (TIR-NBS-LRR class)	#No	Tandem / Ohnolog	Ohnolog
Lyrata	Al_scaffold_0008_344	AT5G45060	#No	Disease resistance protein (TIR-NBS-LRR class) family	#No	Tandem	#No
Lyrata	Al_scaffold_0008_349	AT5G45250	RPS4	Disease resistance protein (TIR-NBS-LRR class) family	#No	Tandem	#No
Lyrata	Al_scaffold_0008_351	AT5G45230	#No	Disease resistance protein (TIR-NBS-LRR class) family	#No	Tandem	#No
Lyrata	Al_scaffold_0008_362	AT5G45210	#No	Disease resistance protein (TIR-NBS-LRR class) family	#No	Tandem	#No
Lyrata	Al_scaffold_0008_363	AT5G45200	#No	Disease resistance protein (TIR-NBS-LRR class) family	#No	Tandem	#No
Lyrata	Al_scaffold_0008_371	AT4G36150	#No	Disease resistance protein (TIR-NBS-LRR class) family	#No	Tandem	#No
Lyrata	Al_scaffold_0008_399	AT5G45050	ATWRKY16	Disease resistance protein (TIR-NBS-LRR class)	#No	Tandem	#No
Lyrata	Al_scaffold_0008_409	AT5G45050	ATWRKY16	Disease resistance protein (TIR-NBS-LRR class)	#No	Tandem	#No
Lyrata	Al_scaffold_0008_410	AT5G45060	#No	Disease resistance protein (TIR-NBS-LRR class) family	#No	Tandem	#No
Lyrata	Al_scaffold_0008_414	AT5G45050	ATWRKY16	Disease resistance protein (TIR-NBS-LRR class)	#No	Tandem	#No
Lyrata	Al_scaffold_0008_436	AT5G44870	LAZ5	Disease resistance protein (TIR-NBS-LRR class) family	#No	Singleton	#No
Lyrata	Al_scaffold_0008_611	AT5G43730	#No	Disease resistance protein (CC-NBS-LRR class) family	#No	Tandem / Ohnolog	Ohnolog
Lyrata	Al_scaffold_0008_617	AT5G43740	#No	Disease resistance protein (CC-NBS-LRR class) family	#No	Tandem	#No
Lyrata	Al_scaffold_0008_752	AT5G11250	#No	Disease resistance protein (TIR-NBS-LRR class)	#No	Ohnolog	Ohnolog
Lyrata	Al_scaffold_0008_806	AT5G46470	RPS6	Disease resistance protein (TIR-NBS-LRR class) family	#No	Tandem	#No
Lyrata	Al_scaffold_0008_807	AT5G46470	RPS6	Disease resistance protein (TIR-NBS-LRR class) family	#No	Tandem	#No
Lyrata	Al_scaffold_0020_1	AT3G25510	#No	disease resistance protein (TIR-NBS-LRR class), putative	#No	Tandem	#No
Lyrata	Al_scaffold_0020_2	AT5G11250	#No	Disease resistance protein (TIR-NBS-LRR class)	#No	Tandem	#No
Lyrata	Al_scaffold_0020_3	AT5G11250	#No	Disease resistance protein (TIR-NBS-LRR class)	AT1G04680	Tandem	#No
Lyrata	Al_scaffold_0020_5	AT5G11250	#No	Disease resistance protein (TIR-NBS-LRR class)	#No	Tandem	#No
Lyrata	Al_scaffold_0378_2	AT5G45210	#No	Disease resistance protein (TIR-NBS-LRR class) family	#No	Singleton	#No
Lyrata	Al_scaffold_0786_1	AT3G44480	cog1	Disease resistance protein (TIR-NBS-LRR class) family	#No	Singleton	#No
Arabidopsis	AT1G12210	<- self hit	RFL1	RPS5-like 1	#No	Tandem	#No
Arabidopsis	AT1G12220	<- self hit	RPS5	Disease resistance protein (CC-NBS-LRR class) family	#No	Tandem / Ohnolog	Ohnolog
Arabidopsis	AT1G12280	<- self hit	SUMM2	LRR and NB-ARC domains-containing disease resistance protein	#No	Tandem	#No
Arabidopsis	AT1G12290	<- self hit	#No	Disease resistance protein (CC-NBS-LRR class) family	#No	Tandem	#No
Arabidopsis	AT1G15890	<- self hit	#No	Disease resistance protein (CC-NBS-LRR class) family	#No	Singleton	#No
Arabidopsis	AT1G17600	<- self hit	#No	Disease resistance protein (TIR-NBS-LRR class) family	#No	Ohnolog	Ohnolog
Arabidopsis	AT1G27170	<- self hit	#No	transmembrane receptors;ATP binding	#No	Tandem	#No
Arabidopsis	AT1G27180	<- self hit	#No	disease resistance protein (TIR-NBS-LRR class), putative	#No	Tandem	#No
Arabidopsis	AT1G31540	<- self hit	#No	Disease resistance protein (TIR-NBS-LRR class) family	#No	Singleton	#No
Arabidopsis	AT1G33560	<- self hit	ADR1	Disease resistance protein (CC-NBS-LRR class) family	#No	Singleton	#No
Arabidopsis	AT1G51480	<- self hit	#No	Disease resistance protein (CC-NBS-LRR class) family	#No	Singleton	#No
Arabidopsis	AT1G52660	<- self hit	#No	P-loop containing nucleoside triphosphate hydrolases superfamily protein	#No	Ohnolog	Ohnolog
Arabidopsis	AT1G53350	<- self hit	#No	Disease resistance protein (CC-NBS-LRR class) family	#No	Singleton	#No
Arabidopsis	AT1G56510	<- self hit	ADR2	Disease resistance protein (TIR-NBS-LRR class)	#No	Tandem	#No
Arabidopsis	AT1G56520	<- self hit	#No	Disease resistance protein (TIR-NBS-LRR class) family	#No	Tandem	#No
Arabidopsis	AT1G56540	<- self hit	#No	Disease resistance protein (TIR-NBS-LRR class) family	#No	Tandem	#No
Arabidopsis	AT1G57650	<- self hit	#No	ATP binding	#No	Singleton	#No
Arabidopsis	AT1G58400	<- self hit	#No	Disease resistance protein (CC-NBS-LRR class) family	#No	Singleton	#No
Arabidopsis	AT1G59124	<- self hit	#No	Disease resistance protein (CC-NBS-LRR class) family	#No	Singleton	#No
Arabidopsis	AT1G59620	<- self hit	CW9	Disease resistance protein (CC-NBS-LRR class) family	#No	Singleton	#No
Arabidopsis	AT1G59780	<- self hit	#No	NB-ARC domain-containing disease resistance protein	#No	Singleton	#No
Arabidopsis	AT1G61180	<- self hit	#No	LRR and NB-ARC domains-containing disease resistance protein	#No	Tandem	#No
Arabidopsis	AT1G61190	<- self hit	#No	LRR and NB-ARC domains-containing disease resistance protein	#No	Tandem	#No
Arabidopsis	AT1G61300	<- self hit	#No	LRR and NB-ARC domains-containing disease resistance protein	#No	Tandem	#No
Arabidopsis	AT1G61310	<- self hit	#No	LRR and NB-ARC domains-containing disease resistance protein	#No	Tandem	#No
Arabidopsis	AT1G62630	<- self hit	#No	Disease resistance protein (CC-NBS-LRR class) family	#No	Ohnolog	Ohnolog
Arabidopsis	AT1G63350	<- self hit	#No	Disease resistance protein (CC-NBS-LRR class) family	#No	Tandem	#No
Arabidopsis	AT1G63360	<- self hit	#No	Disease resistance protein (CC-NBS-LRR class) family	#No	Tandem	#No
Arabidopsis	AT1G63730	<- self hit	#No	Disease resistance protein (TIR-NBS-LRR class) family	#No	Tandem	#No
Arabidopsis	AT1G63740	<- self hit	#No	Disease resistance protein (TIR-NBS-LRR class) family	#No	Tandem	#No
Arabidopsis	AT1G63750	<- self hit	#No	Disease resistance protein (TIR-NBS-LRR class) family	#No	Tandem	#No
Arabidopsis	AT1G63860	<- self hit	#No	Disease resistance protein (TIR-NBS-LRR class) family	#No	Tandem	#No
Arabidopsis	AT1G63870	<- self hit	#No	Disease resistance protein (TIR-NBS-LRR class) family	#No	Tandem	#No
Arabidopsis	AT1G63880	<- self hit	#No	Disease resistance protein (TIR-NBS-LRR class) family	#No	Tandem	#No
Arabidopsis	AT1G64070	<- self hit	RLM1	Disease resistance protein (TIR-NBS-LRR class) family	#No	Singleton	#No
Arabidopsis	AT1G65850	<- self hit	#No	Disease resistance protein (TIR-NBS-LRR class) family	#No	Singleton	#No
Arabidopsis	AT1G69550	<- self hit	#No	disease resistance protein (TIR-NBS-LRR class)	#No	Singleton	#No
Arabidopsis	AT1G72840	<- self hit	#No	Disease resistance protein (TIR-NBS-LRR class)	#No	Tandem	#No
Arabidopsis	AT1G72860	<- self hit	#No	Disease resistance protein (TIR-NBS-LRR class) family	#No	Tandem	#No
Arabidopsis	AT1G72870	<- self hit	#No	Disease resistance protein (TIR-NBS class)	#No	Tandem / Ohnolog	Ohnolog
Arabidopsis	AT2G14080	<- self hit	#No	Disease resistance protein (TIR-NBS-LRR class) family	#No	Singleton	#No
Arabidopsis	AT2G16870	<- self hit	#No	Disease resistance protein (TIR-NBS-LRR class) family	#No	Singleton	#No
Arabidopsis	AT2G17050	<- self hit	#No	disease resistance protein (TIR-NBS-LRR class), putative	#No	Tandem	#No
Arabidopsis	AT2G17060	<- self hit	#No	Disease resistance protein (TIR-NBS-LRR class) family	#No	Tandem	#No
Arabidopsis	AT3G04220	<- self hit	#No	Disease resistance protein (TIR-NBS-LRR class) family	#No	Singleton	#No
Arabidopsis	AT3G07040	<- self hit	RPM1	NB-ARC domain-containing disease resistance protein	#No	Singleton	#No
Arabidopsis	AT3G14460	<- self hit	#No	LRR and NB-ARC domains-containing disease resistance protein	#No	Tandem	#No
Arabidopsis	AT3G14470	<- self hit	#No	NB-ARC domain-containing disease resistance protein	#No	Tandem	#No
Arabidopsis	AT3G15700	<- self hit	#No	P-loop containing nucleoside triphosphate hydrolases superfamily protein	#No	Ohnolog	Ohnolog
Arabidopsis	AT3G25510	<- self hit	#No	disease resistance protein (TIR-NBS-LRR class), putative	#No	Singleton	#No
Arabidopsis	AT3G44400	<- self hit	#No	Disease resistance protein (TIR-NBS-LRR class) family	#No	Tandem	#No
Arabidopsis	AT3G44480	<- self hit	cog1	Disease resistance protein (TIR-NBS-LRR class) family	#No	Tandem	#No
Arabidopsis	AT3G44630	<- self hit	#No	Disease resistance protein (TIR-NBS-LRR class) family	#No	Tandem	#No
Arabidopsis	AT3G44670	<- self hit	#No	Disease resistance protein (TIR-NBS-LRR class) family	#No	Tandem	#No
Arabidopsis	AT3G46530	<- self hit	RPP13	NB-ARC domain-containing disease resistance protein	#No	Singleton	#No
Arabidopsis	AT3G46710	<- self hit	#No	NB-ARC domain-containing disease resistance protein	#No	Tandem	#No
Arabidopsis	AT3G46730	<- self hit	#No	NB-ARC domain-containing disease resistance protein	#No	Tandem	#No
Arabidopsis	AT3G50950	<- self hit	ZAR1	HOPZ-ACTIVATED RESISTANCE 1	#No	Singleton	#No
Arabidopsis	AT3G51560	<- self hit	#No	Disease resistance protein (TIR-NBS-LRR class) family	#No	Tandem	#No
Arabidopsis	AT3G51570	<- self hit	#No	Disease resistance protein (TIR-NBS-LRR class) family	#No	Tandem	#No
Arabidopsis	AT4G08450	<- self hit	#No	Disease resistance protein (TIR-NBS-LRR class) family	#No	Singleton	#No
Arabidopsis	AT4G09360	<- self hit	#No	NB-ARC domain-containing disease resistance protein	#No	Tandem	#No
Arabidopsis	AT4G09430	<- self hit	#No	Disease resistance protein (TIR-NBS-LRR class) family	#No	Tandem	#No
Arabidopsis	AT4G10780	<- self hit	#No	LRR and NB-ARC domains-containing disease resistance protein	#No	Singleton	#No
Arabidopsis	AT4G11170	<- self hit	#No	Disease resistance protein (TIR-NBS-LRR class) family	#No	Singleton	#No
Arabidopsis	AT4G12010	<- self hit	#No	Disease resistance protein (TIR-NBS-LRR class) family	#No	Tandem	#No
Arabidopsis	AT4G12020	<- self hit	ATWRKY19	protein kinase family protein	#No	Tandem	#No
Arabidopsis	AT4G14370	<- self hit	#No	Disease resistance protein (TIR-NBS-LRR class) family	#No	Singleton	#No
Arabidopsis	AT4G16860	<- self hit	RPP4	Disease resistance protein (TIR-NBS-LRR class) family	#No	Tandem	#No
Arabidopsis	AT4G16890	<- self hit	BAL	disease resistance protein (TIR-NBS-LRR class), putative	#No	Tandem	#No
Arabidopsis	AT4G16900	<- self hit	#No	Disease resistance protein (TIR-NBS-LRR class) family	#No	Tandem	#No
Arabidopsis	AT4G16920	<- self hit	#No	Disease resistance protein (TIR-NBS-LRR class) family	#No	Tandem	#No
Arabidopsis	AT4G16940	<- self hit	#No	Disease resistance protein (TIR-NBS-LRR class) family	#No	Tandem	#No
Arabidopsis	AT4G16950	<- self hit	RPP5	Disease resistance protein (TIR-NBS-LRR class) family	#No	Tandem	#No
Arabidopsis	AT4G16960	<- self hit	#No	Disease resistance protein (TIR-NBS-LRR class) family	#No	Tandem	#No
Arabidopsis	AT4G19050	<- self hit	#No	NB-ARC domain-containing disease resistance protein	#No	Tandem / Ohnolog	Ohnolog
Arabidopsis	AT4G19060	<- self hit	#No	P-loop containing nucleoside triphosphate hydrolases superfamily protein	#No	Tandem / Ohnolog	Ohnolog
Arabidopsis	AT4G19500	<- self hit	#No	nucleoside-triphosphatases;transmembrane receptors;nucleotide binding;ATP binding	#No	Tandem	#No
Arabidopsis	AT4G19510	<- self hit	#No	Disease resistance protein (TIR-NBS-LRR class)	#No	Tandem / Ohnolog	Ohnolog
Arabidopsis	AT4G19520	<- self hit	#No	Disease resistance protein (TIR-NBS-LRR class) family	#No	Tandem	#No
Arabidopsis	AT4G19530	<- self hit	#No	Disease resistance protein (TIR-NBS-LRR class) family	#No	Tandem	#No
Arabidopsis	AT4G26090	<- self hit	RPS2	NB-ARC domain-containing disease resistance protein	#No	Singleton	#No
Arabidopsis	AT4G27190	<- self hit	#No	NB-ARC domain-containing disease resistance protein	#No	Tandem	#No
Arabidopsis	AT4G27220	<- self hit	#No	NB-ARC domain-containing disease resistance protein	#No	Tandem	#No
Arabidopsis	AT4G33300	<- self hit	ADR1-L1	ADR1-like 1	#No	Singleton	#No
Arabidopsis	AT4G36140	<- self hit	#No	disease resistance protein (TIR-NBS-LRR class), putative	#No	Tandem	#No
Arabidopsis	AT4G36150	<- self hit	#No	Disease resistance protein (TIR-NBS-LRR class) family	#No	Tandem	#No
Arabidopsis	AT5G04720	<- self hit	ADR1-L2	ADR1-like 2	#No	Singleton	#No
Arabidopsis	AT5G05400	<- self hit	#No	LRR and NB-ARC domains-containing disease resistance protein	#No	Singleton	#No
Arabidopsis	AT5G11250	<- self hit	#No	Disease resistance protein (TIR-NBS-LRR class)	#No	Singleton	#No
Arabidopsis	AT5G17680	<- self hit	#No	disease resistance protein (TIR-NBS-LRR class), putative	#No	Singleton	#No
Arabidopsis	AT5G17880	<- self hit	CSA1	disease resistance protein (TIR-NBS-LRR class)	#No	Tandem	#No
Arabidopsis	AT5G17890	<- self hit	CHS3	DA1-related protein 4	#No	Tandem	#No
Arabidopsis	AT5G17970	<- self hit	#No	Disease resistance protein (TIR-NBS-LRR class) family	#No	Singleton	#No
Arabidopsis	AT5G18350	<- self hit	#No	Disease resistance protein (TIR-NBS-LRR class) family	#No	Tandem	#No
Arabidopsis	AT5G18360	<- self hit	#No	Disease resistance protein (TIR-NBS-LRR class) family	#No	Tandem	#No
Arabidopsis	AT5G18370	<- self hit	#No	Disease resistance protein (TIR-NBS-LRR class) family	#No	Tandem	#No
Arabidopsis	AT5G22690	<- self hit	#No	Disease resistance protein (TIR-NBS-LRR class) family	#No	Singleton	#No
Arabidopsis	AT5G36930	<- self hit	#No	Disease resistance protein (TIR-NBS-LRR class) family	#No	Singleton	#No
Arabidopsis	AT5G38340	<- self hit	#No	Disease resistance protein (TIR-NBS-LRR class) family	#No	Tandem	#No
Arabidopsis	AT5G38350	<- self hit	#No	Disease resistance protein (NBS-LRR class) family	#No	Tandem	#No
Arabidopsis	AT5G38850	<- self hit	#No	Disease resistance protein (TIR-NBS-LRR class)	#No	Singleton	#No
Arabidopsis	AT5G40060	<- self hit	#No	Disease resistance protein (NBS-LRR class) family	#No	Tandem	#No
Arabidopsis	AT5G40100	<- self hit	#No	Disease resistance protein (TIR-NBS-LRR class) family	#No	Tandem	#No
Arabidopsis	AT5G40910	<- self hit	#No	Disease resistance protein (TIR-NBS-LRR class) family	#No	Singleton	#No
Arabidopsis	AT5G41540	<- self hit	#No	Disease resistance protein (TIR-NBS-LRR class) family	#No	Tandem	#No
Arabidopsis	AT5G41550	<- self hit	#No	Disease resistance protein (TIR-NBS-LRR class) family	#No	Tandem	#No
Arabidopsis	AT5G41740	<- self hit	#No	Disease resistance protein (TIR-NBS-LRR class) family	#No	Tandem	#No
Arabidopsis	AT5G41750	<- self hit	#No	Disease resistance protein (TIR-NBS-LRR class) family	#No	Tandem	#No
Arabidopsis	AT5G43730	<- self hit	#No	Disease resistance protein (CC-NBS-LRR class) family	#No	Tandem	#No
Arabidopsis	AT5G43740	<- self hit	#No	Disease resistance protein (CC-NBS-LRR class) family	#No	Tandem	#No
Arabidopsis	AT5G44510	<- self hit	TAO1	target of AVRB operation1	#No	Singleton	#No
Arabidopsis	AT5G44870	<- self hit	LAZ5	Disease resistance protein (TIR-NBS-LRR class) family	#No	Singleton	#No
Arabidopsis	AT5G45050	<- self hit	ATWRKY16	Disease resistance protein (TIR-NBS-LRR class)	#No	Tandem	#No
Arabidopsis	AT5G45060	<- self hit	#No	Disease resistance protein (TIR-NBS-LRR class) family	#No	Tandem	#No
Arabidopsis	AT5G45200	<- self hit	#No	Disease resistance protein (TIR-NBS-LRR class) family	#No	Tandem / Ohnolog	Ohnolog
Arabidopsis	AT5G45210	<- self hit	#No	Disease resistance protein (TIR-NBS-LRR class) family	#No	Tandem	#No
Arabidopsis	AT5G45230	<- self hit	#No	Disease resistance protein (TIR-NBS-LRR class) family	#No	Tandem	#No
Arabidopsis	AT5G45240	<- self hit	#No	Disease resistance protein (TIR-NBS-LRR class)	#No	Tandem	#No
Arabidopsis	AT5G45250	<- self hit	RPS4	Disease resistance protein (TIR-NBS-LRR class) family	#No	Tandem / Ohnolog	Ohnolog
Arabidopsis	AT5G45260	<- self hit	ATWRKY52	Disease resistance protein (TIR-NBS-LRR class)	#No	Tandem	#No
Arabidopsis	AT5G45440	<- self hit	#No	P-loop containing nucleoside triphosphate hydrolases superfamily protein	#No	Tandem	#No
Arabidopsis	AT5G45490	<- self hit	#No	P-loop containing nucleoside triphosphate hydrolases superfamily protein	#No	Tandem / Ohnolog	Ohnolog
Arabidopsis	AT5G46260	<- self hit	#No	Disease resistance protein (TIR-NBS-LRR class) family	#No	Tandem	#No
Arabidopsis	AT5G46270	<- self hit	#No	Disease resistance protein (TIR-NBS-LRR class) family	#No	Tandem	#No
Arabidopsis	AT5G46450	<- self hit	#No	Disease resistance protein (TIR-NBS-LRR class) family	#No	Tandem	#No
Arabidopsis	AT5G46470	<- self hit	RPS6	Disease resistance protein (TIR-NBS-LRR class) family	#No	Tandem	#No
Arabidopsis	AT5G46490	<- self hit	#No	Disease resistance protein (TIR-NBS-LRR class) family	#No	Tandem	#No
Arabidopsis	AT5G46510	<- self hit	#No	Disease resistance protein (TIR-NBS-LRR class) family	#No	Tandem	#No
Arabidopsis	AT5G46520	<- self hit	#No	Disease resistance protein (TIR-NBS-LRR class) family	#No	Tandem	#No
Arabidopsis	AT5G47250	<- self hit	#No	LRR and NB-ARC domains-containing disease resistance protein	#No	Tandem	#No
Arabidopsis	AT5G47260	<- self hit	#No	ATP binding;GTP binding;nucleotide binding;nucleoside-triphosphatases	#No	Tandem	#No
Arabidopsis	AT5G47280	<- self hit	ADR1-L3	ADR1-like 3	#No	Tandem	#No
Arabidopsis	AT5G48770	<- self hit	#No	Disease resistance protein (TIR-NBS-LRR class) family	#No	Singleton	#No
Arabidopsis	AT5G49140	<- self hit	#No	Disease resistance protein (TIR-NBS-LRR class) family	#No	Singleton	#No
Arabidopsis	AT5G51630	<- self hit	#No	Disease resistance protein (TIR-NBS-LRR class) family	#No	Singleton	#No
Arabidopsis	AT5G58120	<- self hit	#No	Disease resistance protein (TIR-NBS-LRR class) family	#No	Singleton	#No
Arabidopsis	AT5G63020	<- self hit	#No	Disease resistance protein (CC-NBS-LRR class) family	#No	Singleton	#No
Arabidopsis	AT5G66900	<- self hit	#No	Disease resistance protein (CC-NBS-LRR class) family	#No	Tandem	#No
Arabidopsis	AT5G66910	<- self hit	#No	Disease resistance protein (CC-NBS-LRR class) family	#No	Tandem	#No
Brassica	Bra000758	AT4G12020	ATWRKY19	protein kinase family protein	#No	Tandem / Ohnolog	Ohnolog
Brassica	Bra000759	AT4G12010	#No	Disease resistance protein (TIR-NBS-LRR class) family	#No	Tandem	#No
Brassica	Bra001160	AT5G18370	#No	Disease resistance protein (TIR-NBS-LRR class) family	#No	Tandem	#No
Brassica	Bra001161	AT5G18370	#No	Disease resistance protein (TIR-NBS-LRR class) family	#No	Tandem	#No
Brassica	Bra001162	AT5G18370	#No	Disease resistance protein (TIR-NBS-LRR class) family	#No	Tandem	#No
Brassica	Bra001175	AT5G46270	#No	Disease resistance protein (TIR-NBS-LRR class) family	#No	Ohnolog	Ohnolog
Brassica	Bra002117	AT5G17970	#No	Disease resistance protein (TIR-NBS-LRR class) family	#No	Ohnolog	Ohnolog
Brassica	Bra002153	AT5G18370	#No	Disease resistance protein (TIR-NBS-LRR class) family	#No	Tandem / Ohnolog	Ohnolog
Brassica	Bra002154	AT5G18350	#No	Disease resistance protein (TIR-NBS-LRR class) family	#No	Tandem	#No
Brassica	Bra002495	AT1G12220	RPS5	Disease resistance protein (CC-NBS-LRR class) family	#No	Singleton	#No
Brassica	Bra003867	AT1G72840	#No	Disease resistance protein (TIR-NBS-LRR class)	AT1G72840	Ohnolog	Ohnolog
Brassica	Bra003997	AT5G44510	TAO1	target of AVRB operation1	#No	Ohnolog	Ohnolog
Brassica	Bra004192	AT5G46450	#No	Disease resistance protein (TIR-NBS-LRR class) family	AT5G46450	Ohnolog	Ohnolog
Brassica	Bra006094	AT5G11250	#No	Disease resistance protein (TIR-NBS-LRR class)	#No	Tandem / Ohnolog	Ohnolog
Brassica	Bra006095	AT5G11250	#No	Disease resistance protein (TIR-NBS-LRR class)	#No	Tandem	#No
Brassica	Bra006146	AT5G11250	#No	Disease resistance protein (TIR-NBS-LRR class)	#No	Singleton	#No
Brassica	Bra006452	AT5G18350	#No	Disease resistance protein (TIR-NBS-LRR class) family	#No	Ohnolog	Ohnolog
Brassica	Bra006487	AT3G44670	#No	Disease resistance protein (TIR-NBS-LRR class) family	#No	Singleton	#No
Brassica	Bra006556	AT5G11250	#No	Disease resistance protein (TIR-NBS-LRR class)	#No	Ohnolog	Ohnolog
Brassica	Bra008053	AT1G72840	#No	Disease resistance protein (TIR-NBS-LRR class)	#No	Tandem / Ohnolog	Ohnolog
Brassica	Bra008055	AT5G38850	#No	Disease resistance protein (TIR-NBS-LRR class)	#No	Tandem	#No
Brassica	Bra008056	AT5G17680	#No	disease resistance protein (TIR-NBS-LRR class), putative	#No	Tandem	#No
Brassica	Bra009141	AT5G22690	#No	Disease resistance protein (TIR-NBS-LRR class) family	#No	Ohnolog	Ohnolog
Brassica	Bra009434	AT5G04720	ADR1-L2	ADR1-like 2	AT5G04720	Singleton	#No
Brassica	Bra009882	AT5G66900	#No	Disease resistance protein (CC-NBS-LRR class) family	#No	Ohnolog	Ohnolog
Brassica	Bra010496	AT5G11250	#No	Disease resistance protein (TIR-NBS-LRR class)	#No	Ohnolog	Ohnolog
Brassica	Bra010551	AT4G36140	#No	disease resistance protein (TIR-NBS-LRR class), putative	AT4G36140	Tandem / Ohnolog	Ohnolog
Brassica	Bra010552	AT4G36150	#No	Disease resistance protein (TIR-NBS-LRR class) family	AT4G36150	Tandem	#No
Brassica	Bra010588	AT2G14080	#No	Disease resistance protein (TIR-NBS-LRR class) family	#No	Tandem / Ohnolog	Ohnolog
Brassica	Bra010589	AT5G11250	#No	Disease resistance protein (TIR-NBS-LRR class)	#No	Tandem	#No
Brassica	Bra010590	AT3G44480	cog1	Disease resistance protein (TIR-NBS-LRR class) family	#No	Singleton	#No
Brassica	Bra010663	AT1G65850	#No	Disease resistance protein (TIR-NBS-LRR class) family	#No	Ohnolog	Ohnolog
Brassica	Bra011432	AT4G33300	ADR1-L1	ADR1-like 1	#No	Ohnolog	Ohnolog
Brassica	Bra011665	AT4G36140	#No	disease resistance protein (TIR-NBS-LRR class), putative	#No	Tandem / Ohnolog	Ohnolog
Brassica	Bra011666	AT4G36150	#No	Disease resistance protein (TIR-NBS-LRR class) family	#No	Tandem	#No
Brassica	Bra012114	AT5G66900	#No	Disease resistance protein (CC-NBS-LRR class) family	#No	Tandem	#No
Brassica	Bra012116	AT5G66900	#No	Disease resistance protein (CC-NBS-LRR class) family	#No	Tandem	#No
Brassica	Bra012540	AT4G19500	#No	nucleoside-triphosphatases;transmembrane receptors;nucleotide binding;ATP binding	#No	Tandem / Ohnolog	Ohnolog
Brassica	Bra012541	AT4G19510	#No	Disease resistance protein (TIR-NBS-LRR class)	AT4G19510	Tandem	#No
Brassica	Bra012688	AT4G16890	BAL	disease resistance protein (TIR-NBS-LRR class), putative	AT4G16890	Tandem	#No
Brassica	Bra012689	AT5G51630	#No	Disease resistance protein (TIR-NBS-LRR class) family	#No	Tandem / Ohnolog	Ohnolog
Brassica	Bra013372	AT4G19050	#No	NB-ARC domain-containing disease resistance protein	AT4G19050	Ohnolog	Ohnolog
Brassica	Bra013400	AT4G19500	#No	nucleoside-triphosphatases;transmembrane receptors;nucleotide binding;ATP binding	#No	Ohnolog	Ohnolog
Brassica	Bra013947	AT4G26090	RPS2	NB-ARC domain-containing disease resistance protein	AT4G26090	Singleton	#No
Brassica	Bra013959	AT5G17680	#No	disease resistance protein (TIR-NBS-LRR class), putative	AT5G17680	Ohnolog	Ohnolog
Brassica	Bra015597	AT1G12280	SUMM2	LRR and NB-ARC domains-containing disease resistance protein	AT1G12280	Singleton	#No
Brassica	Bra016311	AT1G27170	#No	transmembrane receptors;ATP binding	#No	Tandem / Ohnolog	Ohnolog
Brassica	Bra016314	AT1G27170	#No	transmembrane receptors;ATP binding	#No	Tandem	#No
Brassica	Bra016594	AT5G48770	#No	Disease resistance protein (TIR-NBS-LRR class) family	#No	Ohnolog	Ohnolog
Brassica	Bra016781	AT1G12220	RPS5	Disease resistance protein (CC-NBS-LRR class) family	#No	Tandem	#No
Brassica	Bra016782	AT1G12220	RPS5	Disease resistance protein (CC-NBS-LRR class) family	#No	Tandem / Ohnolog	Ohnolog
Brassica	Bra016785	AT1G12220	RPS5	Disease resistance protein (CC-NBS-LRR class) family	AT1G12220	Tandem	#No
Brassica	Bra017542	AT5G46450	#No	Disease resistance protein (TIR-NBS-LRR class) family	#No	Tandem	#No
Brassica	Bra017544	AT5G46470	RPS6	Disease resistance protein (TIR-NBS-LRR class) family	AT5G46470	Tandem / Ohnolog	Ohnolog
Brassica	Bra017572	AT5G63020	#No	Disease resistance protein (CC-NBS-LRR class) family	#No	Singleton	#No
Brassica	Bra017807	AT2G14080	#No	Disease resistance protein (TIR-NBS-LRR class) family	#No	Ohnolog	Ohnolog
Brassica	Bra018037	AT5G17680	#No	disease resistance protein (TIR-NBS-LRR class), putative	#No	Ohnolog	Ohnolog
Brassica	Bra018198	AT3G46710	#No	NB-ARC domain-containing disease resistance protein	#No	Singleton	#No
Brassica	Bra018245	AT5G63020	#No	Disease resistance protein (CC-NBS-LRR class) family	#No	Singleton	#No
Brassica	Bra018804	AT1G15890	#No	Disease resistance protein (CC-NBS-LRR class) family	#No	Tandem	#No
Brassica	Bra018810	AT5G43730	#No	Disease resistance protein (CC-NBS-LRR class) family	#No	Tandem / Ohnolog	Ohnolog
Brassica	Bra018834	AT1G15890	#No	Disease resistance protein (CC-NBS-LRR class) family	#No	Tandem / Ohnolog	Ohnolog
Brassica	Bra018835	AT5G43730	#No	Disease resistance protein (CC-NBS-LRR class) family	#No	Tandem	#No
Brassica	Bra018863	AT5G43730	#No	Disease resistance protein (CC-NBS-LRR class) family	#No	Ohnolog	Ohnolog
Brassica	Bra018980	AT1G52660	#No	P-loop containing nucleoside triphosphate hydrolases superfamily protein	AT1G52660	Singleton	#No
Brassica	Bra019063	AT4G27190	#No	NB-ARC domain-containing disease resistance protein	#No	Ohnolog	Ohnolog
Brassica	Bra019273	AT1G65850	#No	Disease resistance protein (TIR-NBS-LRR class) family	#No	Ohnolog	Ohnolog
Brassica	Bra019409	AT1G69550	#No	disease resistance protein (TIR-NBS-LRR class)	AT1G69550	Tandem	#No
Brassica	Bra019410	AT5G11250	#No	Disease resistance protein (TIR-NBS-LRR class)	#No	Tandem / Ohnolog	Ohnolog
Brassica	Bra019413	AT5G11250	#No	Disease resistance protein (TIR-NBS-LRR class)	#No	Tandem	#No
Brassica	Bra019752	AT1G12220	RPS5	Disease resistance protein (CC-NBS-LRR class) family	#No	Tandem	#No
Brassica	Bra019754	AT1G12220	RPS5	Disease resistance protein (CC-NBS-LRR class) family	#No	Tandem	#No
Brassica	Bra019755	AT1G12210	RFL1	RPS5-like 1	#No	Tandem / Ohnolog	Ohnolog
Brassica	Bra020568	AT5G66900	#No	Disease resistance protein (CC-NBS-LRR class) family	#No	Ohnolog	Ohnolog
Brassica	Bra020693	AT4G16890	BAL	disease resistance protein (TIR-NBS-LRR class), putative	#No	Singleton	#No
Brassica	Bra020861	AT3G25510	#No	disease resistance protein (TIR-NBS-LRR class), putative	AT3G25510	Ohnolog	Ohnolog
Brassica	Bra021130	AT3G15700	#No	P-loop containing nucleoside triphosphate hydrolases superfamily protein	AT3G15700	Singleton	#No
Brassica	Bra021754	AT1G63730	#No	Disease resistance protein (TIR-NBS-LRR class) family	#No	Singleton	#No
Brassica	Bra021952	AT4G36140	#No	disease resistance protein (TIR-NBS-LRR class), putative	#No	Tandem	#No
Brassica	Bra021953	AT4G36150	#No	Disease resistance protein (TIR-NBS-LRR class) family	#No	Tandem / Ohnolog	Ohnolog
Brassica	Bra021956	AT5G45230	#No	Disease resistance protein (TIR-NBS-LRR class) family	AT5G45230	Tandem	#No
Brassica	Bra021957	AT5G45240	#No	Disease resistance protein (TIR-NBS-LRR class)	#No	Tandem	#No
Brassica	Bra022034	AT5G46270	#No	Disease resistance protein (TIR-NBS-LRR class) family	#No	Tandem	#No
Brassica	Bra022035	AT5G46450	#No	Disease resistance protein (TIR-NBS-LRR class) family	#No	Tandem	#No
Brassica	Bra022036	AT5G46450	#No	Disease resistance protein (TIR-NBS-LRR class) family	#No	Tandem / Ohnolog	Ohnolog
Brassica	Bra022037	AT4G08450	#No	Disease resistance protein (TIR-NBS-LRR class) family	#No	Tandem	#No
Brassica	Bra022039	AT4G08450	#No	Disease resistance protein (TIR-NBS-LRR class) family	AT4G08450	Tandem	#No
Brassica	Bra022071	AT5G46270	#No	Disease resistance protein (TIR-NBS-LRR class) family	#No	Ohnolog	Ohnolog
Brassica	Bra022850	AT5G18360	#No	Disease resistance protein (TIR-NBS-LRR class) family	AT5G18360	Singleton	#No
Brassica	Bra023350	AT5G36930	#No	Disease resistance protein (TIR-NBS-LRR class) family	AT5G36930	Singleton	#No
Brassica	Bra023631	AT5G17680	#No	disease resistance protein (TIR-NBS-LRR class), putative	#No	Ohnolog	Ohnolog
Brassica	Bra023647	AT5G17970	#No	Disease resistance protein (TIR-NBS-LRR class) family	AT5G17970	Tandem	#No
Brassica	Bra023649	AT5G41550	#No	Disease resistance protein (TIR-NBS-LRR class) family	#No	Tandem	#No
Brassica	Bra023670	AT5G18350	#No	Disease resistance protein (TIR-NBS-LRR class) family	AT5G18350	Tandem	#No
Brassica	Bra023671	AT5G18350	#No	Disease resistance protein (TIR-NBS-LRR class) family	#No	Tandem / Ohnolog	Ohnolog
Brassica	Bra023710	AT5G18370	#No	Disease resistance protein (TIR-NBS-LRR class) family	#No	Singleton	#No
Brassica	Bra024651	AT1G27170	#No	transmembrane receptors;ATP binding	#No	Tandem	#No
Brassica	Bra024652	AT1G27170	#No	transmembrane receptors;ATP binding	AT1G27170	Tandem / Ohnolog	Ohnolog
Brassica	Bra025290	AT5G66910	#No	Disease resistance protein (CC-NBS-LRR class) family	#No	Singleton	#No
Brassica	Bra025467	AT5G40910	#No	Disease resistance protein (TIR-NBS-LRR class) family	#No	Ohnolog	Ohnolog
Brassica	Bra025493	AT5G40910	#No	Disease resistance protein (TIR-NBS-LRR class) family	#No	Singleton	#No
Brassica	Bra025639	AT5G22690	#No	Disease resistance protein (TIR-NBS-LRR class) family	#No	Singleton	#No
Brassica	Bra025956	AT5G66900	#No	Disease resistance protein (CC-NBS-LRR class) family	#No	Singleton	#No
Brassica	Bra026094	AT1G15890	#No	Disease resistance protein (CC-NBS-LRR class) family	AT1G15890	Ohnolog	Ohnolog
Brassica	Bra026368	AT4G27190	#No	NB-ARC domain-containing disease resistance protein	AT4G27190	Singleton	#No
Brassica	Bra026682	AT1G12210	RFL1	RPS5-like 1	#No	Singleton	#No
Brassica	Bra026923	AT1G12210	RFL1	RPS5-like 1	#No	Tandem / Ohnolog	Ohnolog
Brassica	Bra026924	AT1G12210	RFL1	RPS5-like 1	#No	Tandem	#No
Brassica	Bra026977	AT1G12210	RFL1	RPS5-like 1	AT1G12210	Tandem	#No
Brassica	Bra026978	AT1G12210	RFL1	RPS5-like 1	#No	Tandem	#No
Brassica	Bra026979	AT1G12290	#No	Disease resistance protein (CC-NBS-LRR class) family	AT1G12290	Tandem	#No
Brassica	Bra026985	AT1G12220	RPS5	Disease resistance protein (CC-NBS-LRR class) family	#No	Tandem / Ohnolog	Ohnolog
Brassica	Bra027097	AT1G61310	#No	LRR and NB-ARC domains-containing disease resistance protein	#No	Ohnolog	Ohnolog
Brassica	Bra027122	AT4G11170	#No	Disease resistance protein (TIR-NBS-LRR class) family	AT4G11170	Singleton	#No
Brassica	Bra027332	AT3G14470	#No	NB-ARC domain-containing disease resistance protein	AT3G14470	Tandem	#No
Brassica	Bra027333	AT3G14460	#No	LRR and NB-ARC domains-containing disease resistance protein	AT3G14460	Tandem	#No
Brassica	Bra027510	AT5G11250	#No	Disease resistance protein (TIR-NBS-LRR class)	AT5G11250	Singleton	#No
Brassica	Bra027595	AT4G19500	#No	nucleoside-triphosphatases;transmembrane receptors;nucleotide binding;ATP binding	AT4G19500	Tandem	#No
Brassica	Bra027598	AT5G45050	ATWRKY16	Disease resistance protein (TIR-NBS-LRR class)	AT5G45050	Tandem / Ohnolog	Ohnolog
Brassica	Bra027599	AT5G45250	RPS4	Disease resistance protein (TIR-NBS-LRR class) family	AT5G45250	Tandem	#No
Brassica	Bra027660	AT1G63730	#No	Disease resistance protein (TIR-NBS-LRR class) family	AT1G63730	Tandem / Ohnolog	Ohnolog
Brassica	Bra027772	AT2G16870	#No	Disease resistance protein (TIR-NBS-LRR class) family	#No	Tandem	#No
Brassica	Bra027774	AT1G63880	#No	Disease resistance protein (TIR-NBS-LRR class) family	#No	Tandem	#No
Brassica	Bra027775	AT1G63880	#No	Disease resistance protein (TIR-NBS-LRR class) family	#No	Tandem	#No
Brassica	Bra027778	AT1G63880	#No	Disease resistance protein (TIR-NBS-LRR class) family	AT1G63880	Tandem	#No
Brassica	Bra027779	AT1G63880	#No	Disease resistance protein (TIR-NBS-LRR class) family	#No	Tandem	#No
Brassica	Bra027780	AT5G58120	#No	Disease resistance protein (TIR-NBS-LRR class) family	#No	Tandem	#No
Brassica	Bra027790	AT1G63730	#No	Disease resistance protein (TIR-NBS-LRR class) family	#No	Tandem	#No
Brassica	Bra027791	AT1G63730	#No	Disease resistance protein (TIR-NBS-LRR class) family	#No	Tandem / Ohnolog	Ohnolog
Brassica	Bra028499	AT5G40910	#No	Disease resistance protein (TIR-NBS-LRR class) family	AT5G40910	Ohnolog	Ohnolog
Brassica	Bra028500	AT5G41540	#No	Disease resistance protein (TIR-NBS-LRR class) family	#No	Singleton	#No
Brassica	Bra029431	AT4G12010	#No	Disease resistance protein (TIR-NBS-LRR class) family	AT4G12010	Tandem / Ohnolog	Ohnolog
Brassica	Bra029432	AT4G12020	ATWRKY19	protein kinase family protein	AT4G12020	Tandem	#No
Brassica	Bra029443	AT5G18370	#No	Disease resistance protein (TIR-NBS-LRR class) family	AT5G18370	Ohnolog	Ohnolog
Brassica	Bra029454	AT4G12020	ATWRKY19	protein kinase family protein	#No	Singleton	#No
Brassica	Bra030778	AT4G10780	#No	LRR and NB-ARC domains-containing disease resistance protein	#No	Tandem	#No
Brassica	Bra030779	AT1G12220	RPS5	Disease resistance protein (CC-NBS-LRR class) family	#No	Tandem / Ohnolog	Ohnolog
Brassica	Bra030994	AT5G48770	#No	Disease resistance protein (TIR-NBS-LRR class) family	#No	Tandem	#No
Brassica	Bra030995	AT1G72870	#No	Disease resistance protein (TIR-NBS class)	#No	Tandem	#No
Brassica	Bra030998	AT1G17600	#No	Disease resistance protein (TIR-NBS-LRR class) family	AT1G17600	Tandem / Ohnolog	Ohnolog
Brassica	Bra031482	AT1G63360	#No	Disease resistance protein (CC-NBS-LRR class) family	#No	Singleton	#No
Brassica	Bra032045	AT5G38850	#No	Disease resistance protein (TIR-NBS-LRR class)	AT5G38850	Singleton	#No
Brassica	Bra032996	AT5G11250	#No	Disease resistance protein (TIR-NBS-LRR class)	#No	Singleton	#No
Brassica	Bra033939	AT5G46450	#No	Disease resistance protein (TIR-NBS-LRR class) family	#No	Singleton	#No
Brassica	Bra034079	AT5G22690	#No	Disease resistance protein (TIR-NBS-LRR class) family	AT5G22690	Ohnolog	Ohnolog
Brassica	Bra034556	AT4G33300	ADR1-L1	ADR1-like 1	AT4G33300	Ohnolog	Ohnolog
Brassica	Bra034631	AT4G27220	#No	NB-ARC domain-containing disease resistance protein	AT4G27220	Singleton	#No
Brassica	Bra035103	AT5G17680	#No	disease resistance protein (TIR-NBS-LRR class), putative	#No	Singleton	#No
Brassica	Bra035126	AT5G17680	#No	disease resistance protein (TIR-NBS-LRR class), putative	#No	Ohnolog	Ohnolog
Brassica	Bra036019	AT5G40910	#No	Disease resistance protein (TIR-NBS-LRR class) family	#No	Singleton	#No
Brassica	Bra036045	AT1G12220	RPS5	Disease resistance protein (CC-NBS-LRR class) family	#No	Ohnolog	Ohnolog
Brassica	Bra036053	AT1G12220	RPS5	Disease resistance protein (CC-NBS-LRR class) family	#No	Tandem	#No
Brassica	Bra036054	AT1G12210	RFL1	RPS5-like 1	#No	Tandem	#No
Brassica	Bra036413	AT5G11250	#No	Disease resistance protein (TIR-NBS-LRR class)	#No	Tandem / Ohnolog	Ohnolog
Brassica	Bra036417	AT2G14080	#No	Disease resistance protein (TIR-NBS-LRR class) family	#No	Tandem	#No
Brassica	Bra036432	AT5G18360	#No	Disease resistance protein (TIR-NBS-LRR class) family	#No	Ohnolog	Ohnolog
Brassica	Bra036790	AT3G51570	#No	Disease resistance protein (TIR-NBS-LRR class) family	AT3G51570	Tandem	#No
Brassica	Bra036791	AT3G51560	#No	Disease resistance protein (TIR-NBS-LRR class) family	AT3G51560	Tandem / Ohnolog	Ohnolog
Brassica	Bra036799	AT2G14080	#No	Disease resistance protein (TIR-NBS-LRR class) family	AT2G14080	Tandem	#No
Brassica	Bra036995	AT1G61190	#No	LRR and NB-ARC domains-containing disease resistance protein	AT1G61190	Ohnolog	Ohnolog
Brassica	Bra037123	AT3G46730	#No	NB-ARC domain-containing disease resistance protein	AT3G46730	Ohnolog	Ohnolog
Brassica	Bra037139	AT5G66900	#No	Disease resistance protein (CC-NBS-LRR class) family	AT5G66900	Ohnolog	Ohnolog
Brassica	Bra038872	AT5G11250	#No	Disease resistance protein (TIR-NBS-LRR class)	#No	Ohnolog	Ohnolog
Brassica	Bra039560	AT5G18360	#No	Disease resistance protein (TIR-NBS-LRR class) family	#No	Singleton	#No
Brassica	Bra039798	AT5G18370	#No	Disease resistance protein (TIR-NBS-LRR class) family	#No	Ohnolog	Ohnolog
Brassica	Bra040208	AT5G11250	#No	Disease resistance protein (TIR-NBS-LRR class)	#No	Tandem	#No
Brassica	Bra040210	AT5G11250	#No	Disease resistance protein (TIR-NBS-LRR class)	#No	Tandem	#No
Papaya	evm.model.supercontig_10.207	AT3G14470	#No	NB-ARC domain-containing disease resistance protein	#No	Tandem	not availlable for this species
Papaya	evm.model.supercontig_10.211	AT3G14470	#No	NB-ARC domain-containing disease resistance protein	#No	Tandem	not availlable for this species
Papaya	evm.model.supercontig_10.212	AT3G14470	#No	NB-ARC domain-containing disease resistance protein	#No	Tandem	not availlable for this species
Papaya	evm.model.supercontig_10.213	AT3G14470	#No	NB-ARC domain-containing disease resistance protein	#No	Tandem	not availlable for this species
Papaya	evm.model.supercontig_125.42	AT3G14470	#No	NB-ARC domain-containing disease resistance protein	#No	no tandem / putative singleton - >	not availlable for this species
Papaya	evm.model.supercontig_16.137	AT3G14470	#No	NB-ARC domain-containing disease resistance protein	#No	Tandem	not availlable for this species
Papaya	evm.model.supercontig_16.138	AT3G14470	#No	NB-ARC domain-containing disease resistance protein	#No	Tandem	not availlable for this species
Papaya	evm.model.supercontig_16.140	AT3G14470	#No	NB-ARC domain-containing disease resistance protein	#No	Tandem	not availlable for this species
Papaya	evm.model.supercontig_16.141	AT3G14470	#No	NB-ARC domain-containing disease resistance protein	#No	Tandem	not availlable for this species
Papaya	evm.model.supercontig_16.142	AT3G14460	#No	LRR and NB-ARC domains-containing disease resistance protein	#No	Tandem	not availlable for this species
Papaya	evm.model.supercontig_2.253	AT5G17680	#No	disease resistance protein (TIR-NBS-LRR class), putative	AT5G17680	Tandem	not availlable for this species
Papaya	evm.model.supercontig_2.255	AT5G17680	#No	disease resistance protein (TIR-NBS-LRR class), putative	#No	Tandem	not availlable for this species
Papaya	evm.model.supercontig_2.256	AT5G17680	#No	disease resistance protein (TIR-NBS-LRR class), putative	#No	Tandem	not availlable for this species
Papaya	evm.model.supercontig_234.8	AT5G41750	#No	Disease resistance protein (TIR-NBS-LRR class) family	#No	Tandem	not availlable for this species
Papaya	evm.model.supercontig_234.9	AT5G17680	#No	disease resistance protein (TIR-NBS-LRR class), putative	#No	Tandem	not availlable for this species
Papaya	evm.model.supercontig_245.2	AT5G17680	#No	disease resistance protein (TIR-NBS-LRR class), putative	#No	Tandem	not availlable for this species
Papaya	evm.model.supercontig_245.4	AT5G41750	#No	Disease resistance protein (TIR-NBS-LRR class) family	#No	Tandem	not availlable for this species
Papaya	evm.model.supercontig_27.142	AT4G19050	#No	NB-ARC domain-containing disease resistance protein	#No	Tandem	not availlable for this species
Papaya	evm.model.supercontig_27.145	AT4G19050	#No	NB-ARC domain-containing disease resistance protein	#No	Tandem	not availlable for this species
Papaya	evm.model.supercontig_27.147	AT4G19050	#No	NB-ARC domain-containing disease resistance protein	#No	Tandem	not availlable for this species
Papaya	evm.model.supercontig_27.152	AT4G19050	#No	NB-ARC domain-containing disease resistance protein	AT4G19050	Tandem	not availlable for this species
Papaya	evm.model.supercontig_27.153	AT4G19050	#No	NB-ARC domain-containing disease resistance protein	#No	Tandem	not availlable for this species
Papaya	evm.model.supercontig_27.17	AT5G17680	#No	disease resistance protein (TIR-NBS-LRR class), putative	#No	no tandem / putative singleton - >	not availlable for this species
Papaya	evm.model.supercontig_32.25	AT3G14470	#No	NB-ARC domain-containing disease resistance protein	#No	no tandem / putative singleton - >	not availlable for this species
Papaya	evm.model.supercontig_4.82	AT5G36930	#No	Disease resistance protein (TIR-NBS-LRR class) family	AT5G36930	Tandem	not availlable for this species
Papaya	evm.model.supercontig_4.91	AT5G36930	#No	Disease resistance protein (TIR-NBS-LRR class) family	#No	Tandem	not availlable for this species
Papaya	evm.model.supercontig_46.149	AT3G07040	RPM1	Disease resistance protein (CC-NBS-LRR class) family	AT3G07040	no tandem / putative singleton - >	not availlable for this species
Papaya	evm.model.supercontig_504.1	AT4G27190	#No	NB-ARC domain-containing disease resistance protein	AT4G27190	no tandem / putative singleton - >	not availlable for this species
Papaya	evm.model.supercontig_527.3	AT3G14470	#No	NB-ARC domain-containing disease resistance protein	#No	no tandem / putative singleton - >	not availlable for this species
Papaya	evm.model.supercontig_6.401	AT5G66900	#No	Disease resistance protein (CC-NBS-LRR class) family	#No	no tandem / putative singleton - >	not availlable for this species
Papaya	evm.model.supercontig_64.11	AT4G33300	ADR1-L1	ADR1-like 1	AT4G33300	no tandem / putative singleton - >	not availlable for this species
Papaya	evm.model.supercontig_727.1	AT4G19060	#No	P-loop containing nucleoside triphosphate hydrolases superfamily protein	#No	Tandem	not availlable for this species
Papaya	evm.model.supercontig_727.3	AT4G19050	#No	NB-ARC domain-containing disease resistance protein	#No	Tandem	not availlable for this species
Papaya	evm.model.supercontig_74.93	AT5G45440	#No	P-loop containing nucleoside triphosphate hydrolases superfamily protein	AT5G45440	no tandem / putative singleton - >	not availlable for this species
Papaya	evm.model.supercontig_75.105	AT3G50950	ZAR1	HOPZ-ACTIVATED RESISTANCE 1	AT3G50950	no tandem / putative singleton - >	not availlable for this species
Papaya	evm.model.supercontig_77.89	AT3G14460	#No	LRR and NB-ARC domains-containing disease resistance protein	AT3G14460	Tandem	not availlable for this species
Papaya	evm.model.supercontig_77.90	AT3G14470	#No	NB-ARC domain-containing disease resistance protein	AT3G14470	Tandem	not availlable for this species
Papaya	evm.model.supercontig_9.305	AT3G46530	RPP13	NB-ARC domain-containing disease resistance protein	#No	Tandem	not availlable for this species
Papaya	evm.model.supercontig_9.308	AT3G46730	#No	NB-ARC domain-containing disease resistance protein	#No	Tandem	not availlable for this species
Papaya	evm.model.supercontig_92.42	AT3G14470	#No	NB-ARC domain-containing disease resistance protein	#No	Tandem	not availlable for this species
Papaya	evm.model.supercontig_92.43	AT3G14470	#No	NB-ARC domain-containing disease resistance protein	#No	Tandem	not availlable for this species
Papaya	evm.model.supercontig_92.44	AT3G14470	#No	NB-ARC domain-containing disease resistance protein	#No	Tandem	not availlable for this species
Papaya	evm.TU.contig_28428.2	AT4G27220	#No	NB-ARC domain-containing disease resistance protein	#No	no tandem / putative singleton - >	not availlable for this species
Papaya	evm.TU.contig_32363.1	AT4G27190	#No	NB-ARC domain-containing disease resistance protein	#No	no tandem / putative singleton - >	not availlable for this species
Lyrata	fgenesh1_pg.C_scaffold_1001079	AT1G12210	RFL1	RPS5-like 1	#No	Ohnolog	Ohnolog
Lyrata	fgenesh1_pg.C_scaffold_1001426	AT1G51480	#No	Disease resistance protein (CC-NBS-LRR class) family	#No	Singleton	#No
Lyrata	fgenesh1_pg.C_scaffold_1003985	AT1G52660	#No	P-loop containing nucleoside triphosphate hydrolases superfamily protein	AT1G52660	Ohnolog	Ohnolog
Lyrata	fgenesh1_pg.C_scaffold_2000218	AT1G62630	#No	Disease resistance protein (CC-NBS-LRR class) family	AT1G62630	Ohnolog	Ohnolog
Lyrata	fgenesh1_pg.C_scaffold_2000349	AT1G61190	#No	LRR and NB-ARC domains-containing disease resistance protein	AT1G61190	Singleton	#No
Lyrata	fgenesh1_pg.C_scaffold_6002495	AT5G05400	#No	LRR and NB-ARC domains-containing disease resistance protein	AT5G05400	Singleton	#No
Lyrata	fgenesh1_pg.C_scaffold_7001977	AT4G12010	#No	Disease resistance protein (TIR-NBS-LRR class) family	AT4G19470	Singleton	#No
Lyrata	fgenesh1_pg.C_scaffold_8000304	AT5G45230	#No	Disease resistance protein (TIR-NBS-LRR class) family	#No	Singleton	#No
Lyrata	fgenesh1_pg.C_scaffold_8000651	AT4G10780	#No	LRR and NB-ARC domains-containing disease resistance protein	#No	Ohnolog	Ohnolog
Lyrata	fgenesh1_pm.C_scaffold_1001035	AT1G12280	SUMM2	LRR and NB-ARC domains-containing disease resistance protein	AT1G12280	Singleton	#No
Lyrata	fgenesh1_pm.C_scaffold_378000001	AT5G45230	#No	Disease resistance protein (TIR-NBS-LRR class) family	#No	Singleton	#No
Lyrata	fgenesh1_pm.C_scaffold_4000305	AT4G36150	#No	Disease resistance protein (TIR-NBS-LRR class) family	#No	Singleton	#No
Lyrata	fgenesh1_pm.C_scaffold_4000698	AT1G12220	RPS5	Disease resistance protein (CC-NBS-LRR class) family	#No	Singleton	#No
Lyrata	fgenesh1_pm.C_scaffold_5000845	AT3G46730	#No	NB-ARC domain-containing disease resistance protein	AT3G46730	Singleton	#No
Lyrata	fgenesh1_pm.C_scaffold_5001254	AT3G51560	#No	Disease resistance protein (TIR-NBS-LRR class) family	AT3G51560	Ohnolog	Ohnolog
Lyrata	fgenesh1_pm.C_scaffold_6002549	AT4G12010	#No	Disease resistance protein (TIR-NBS-LRR class) family	AT4G12010	Singleton	#No
Lyrata	fgenesh1_pm.C_scaffold_7002279	AT1G12220	RPS5	Disease resistance protein (CC-NBS-LRR class) family	#No	Ohnolog	Ohnolog
Lyrata	fgenesh1_pm.C_scaffold_8000247	AT5G44870	LAZ5	Disease resistance protein (TIR-NBS-LRR class) family	AT5G44870	Singleton	#No
Lyrata	fgenesh1_pm.C_scaffold_9000070	AT5G36930	#No	Disease resistance protein (TIR-NBS-LRR class) family	AT5G36930	Singleton	#No
Lyrata	fgenesh2_kg.1__1923__AT1G17600.1	AT1G17600	#No	Disease resistance protein (TIR-NBS-LRR class) family	AT1G17600	Ohnolog	Ohnolog
Lyrata	fgenesh2_kg.1__3480__AT1G33560.1	AT1G33560	ADR1	Disease resistance protein (CC-NBS-LRR class) family	AT1G33560	Singleton	#No
Lyrata	fgenesh2_kg.1__4766__AT1G56540.1	AT1G56540	#No	Disease resistance protein (TIR-NBS-LRR class) family	AT1G56540	Singleton	#No
Lyrata	fgenesh2_kg.2__106__AT1G63740.1	AT1G63740	#No	Disease resistance protein (TIR-NBS-LRR class) family	AT1G63740	Singleton	#No
Lyrata	fgenesh2_kg.2__481__AT1G59620.1	AT1G59620	CW9	Disease resistance protein (CC-NBS-LRR class) family	AT1G59620	Ohnolog	Ohnolog
Lyrata	fgenesh2_kg.3__1571__AT3G14460.1	AT3G14460	#No	LRR and NB-ARC domains-containing disease resistance protein	AT3G14460	Tandem / Ohnolog	Ohnolog
Lyrata	fgenesh2_kg.3__1572__AT3G14470.1	AT3G14470	#No	NB-ARC domain-containing disease resistance protein	AT3G14470	Tandem	#No
Lyrata	fgenesh2_kg.3__3266__AT2G16870.1	AT2G16870	#No	Disease resistance protein (TIR-NBS-LRR class) family	AT2G16870	Ohnolog	Ohnolog
Lyrata	fgenesh2_kg.3__383__AT3G04210.1	AT5G11250	#No	Disease resistance protein (TIR-NBS-LRR class)	#No	Ohnolog	Ohnolog
Lyrata	fgenesh2_kg.3__724__AT3G07040.1	AT3G07040	RPM1	Disease resistance protein (CC-NBS-LRR class) family	AT3G07040	Ohnolog	Ohnolog
Lyrata	fgenesh2_kg.37__3__AT5G43730.1	AT5G43730	#No	Disease resistance protein (CC-NBS-LRR class) family	AT5G43730	Singleton	#No
Lyrata	fgenesh2_kg.5__1440__AT3G50950.1	AT3G50950	ZAR1	HOPZ-ACTIVATED RESISTANCE 1	AT3G50950	Singleton	#No
Lyrata	fgenesh2_kg.5__1501__AT3G51570.1	AT3G51570	#No	Disease resistance protein (TIR-NBS-LRR class) family	AT3G51570	Singleton	#No
Lyrata	fgenesh2_kg.6__1767__AT5G17680.1	AT5G17680	#No	disease resistance protein (TIR-NBS-LRR class), putative	AT5G17680	Ohnolog	Ohnolog
Lyrata	fgenesh2_kg.6__2885__AT4G08450.1	AT4G08450	#No	Disease resistance protein (TIR-NBS-LRR class) family	AT4G08450	Singleton	#No
Lyrata	fgenesh2_kg.6__385__AT5G04720.1	AT5G04720	ADR1-L2	ADR1-like 2	AT5G04720	Ohnolog	Ohnolog
Lyrata	fgenesh2_kg.686__1__AT5G38350.1	AT5G38350	#No	Disease resistance protein (NBS-LRR class) family	#No	Singleton	#No
Lyrata	fgenesh2_kg.7__1509__AT4G27190.1	AT4G27190	#No	NB-ARC domain-containing disease resistance protein	AT4G27190	Ohnolog	Ohnolog
Lyrata	fgenesh2_kg.7__2382__AT4G19060.1	AT4G19060	#No	P-loop containing nucleoside triphosphate hydrolases superfamily protein	AT4G19060	Tandem	#No
Lyrata	fgenesh2_kg.7__2383__AT4G19050.1	AT4G19050	#No	NB-ARC domain-containing disease resistance protein	AT4G19050	Tandem / Ohnolog	Ohnolog
Lyrata	fgenesh2_kg.7__2611__AT4G16990.2	AT4G16890	BAL	disease resistance protein (TIR-NBS-LRR class), putative	AT4G16990	Singleton	#No
Lyrata	fgenesh2_kg.7__3073__AT5G43730.1	AT1G51480	#No	Disease resistance protein (CC-NBS-LRR class) family	#No	Singleton	#No
Lyrata	fgenesh2_kg.8__141__AT5G46470.1	AT5G46470	RPS6	Disease resistance protein (TIR-NBS-LRR class) family	AT5G46470	Singleton	#No
Lyrata	fgenesh2_kg.8__162__AT5G46260.1	AT5G46260	#No	Disease resistance protein (TIR-NBS-LRR class) family	AT5G46260	Ohnolog	Ohnolog
Lyrata	fgenesh2_kg.8__254__AT5G45440.1	AT5G45440	#No	P-loop containing nucleoside triphosphate hydrolases superfamily protein	AT5G45440	Singleton	#No
Lyrata	fgenesh2_kg.8__2726__AT5G66900.1	AT5G66900	#No	Disease resistance protein (CC-NBS-LRR class) family	AT5G66900	Singleton	#No
Lyrata	fgenesh2_kg.8__276__AT5G45230.1	AT5G45230	#No	Disease resistance protein (TIR-NBS-LRR class) family	AT5G45230	Singleton	#No
Lyrata	fgenesh2_kg.8__291__AT5G45060.1	AT5G45060	#No	Disease resistance protein (TIR-NBS-LRR class) family	#No	Singleton	#No
Vitis	GSVIVT01000634001	AT3G14470	#No	NB-ARC domain-containing disease resistance protein	#No	Tandem	not availlable for this species
Vitis	GSVIVT01000635001	AT3G14470	#No	NB-ARC domain-containing disease resistance protein	#No	Tandem	not availlable for this species
Vitis	GSVIVT01000639001	AT3G14470	#No	NB-ARC domain-containing disease resistance protein	#No	Tandem	not availlable for this species
Vitis	GSVIVT01000642001	AT3G14470	#No	NB-ARC domain-containing disease resistance protein	#No	Tandem	not availlable for this species
Vitis	GSVIVT01000646001	AT3G14470	#No	NB-ARC domain-containing disease resistance protein	#No	Tandem	not availlable for this species
Vitis	GSVIVT01000655001	AT3G14470	#No	NB-ARC domain-containing disease resistance protein	#No	Tandem	not availlable for this species
Vitis	GSVIVT01000656001	AT3G14470	#No	NB-ARC domain-containing disease resistance protein	#No	Tandem	not availlable for this species
Vitis	GSVIVT01000657001	AT3G14470	#No	NB-ARC domain-containing disease resistance protein	#No	Tandem	not availlable for this species
Vitis	GSVIVT01000663001	AT3G14470	#No	NB-ARC domain-containing disease resistance protein	#No	Tandem	not availlable for this species
Vitis	GSVIVT01000666001	AT3G14470	#No	NB-ARC domain-containing disease resistance protein	#No	Tandem	not availlable for this species
Vitis	GSVIVT01000840001	AT3G14470	#No	NB-ARC domain-containing disease resistance protein	#No	Tandem	not availlable for this species
Vitis	GSVIVT01000842001	AT3G14470	#No	NB-ARC domain-containing disease resistance protein	#No	Tandem	not availlable for this species
Vitis	GSVIVT01000871001	AT3G14470	#No	NB-ARC domain-containing disease resistance protein	#No	Tandem	not availlable for this species
Vitis	GSVIVT01000879001	AT3G14470	#No	NB-ARC domain-containing disease resistance protein	#No	Tandem	not availlable for this species
Vitis	GSVIVT01000882001	AT3G14470	#No	NB-ARC domain-containing disease resistance protein	#No	Tandem	not availlable for this species
Vitis	GSVIVT01000884001	AT3G14470	#No	NB-ARC domain-containing disease resistance protein	#No	Tandem	not availlable for this species
Vitis	GSVIVT01001382001	AT3G14470	#No	NB-ARC domain-containing disease resistance protein	#No	no tandem / putative singleton - >	not availlable for this species
Vitis	GSVIVT01001429001	AT3G14470	#No	NB-ARC domain-containing disease resistance protein	#No	no tandem / putative singleton - >	not availlable for this species
Vitis	GSVIVT01001444001	AT3G14470	#No	NB-ARC domain-containing disease resistance protein	#No	Tandem	not availlable for this species
Vitis	GSVIVT01001446001	AT3G14470	#No	NB-ARC domain-containing disease resistance protein	#No	Tandem	not availlable for this species
Vitis	GSVIVT01001448001	AT3G14470	#No	NB-ARC domain-containing disease resistance protein	#No	Tandem	not availlable for this species
Vitis	GSVIVT01001453001	AT3G14470	#No	NB-ARC domain-containing disease resistance protein	#No	Tandem	not availlable for this species
Vitis	GSVIVT01001457001	AT3G14470	#No	NB-ARC domain-containing disease resistance protein	#No	Tandem	not availlable for this species
Vitis	GSVIVT01001469001	AT3G14460	#No	LRR and NB-ARC domains-containing disease resistance protein	#No	Tandem	not availlable for this species
Vitis	GSVIVT01001471001	AT3G14470	#No	NB-ARC domain-containing disease resistance protein	#No	Tandem	not availlable for this species
Vitis	GSVIVT01001491001	AT5G36930	#No	Disease resistance protein (TIR-NBS-LRR class) family	#No	no tandem / putative singleton - >	not availlable for this species
Vitis	GSVIVT01001564001	AT1G12220	RPS5	Disease resistance protein (CC-NBS-LRR class) family	#No	no tandem / putative singleton - >	not availlable for this species
Vitis	GSVIVT01001790001	AT4G19510	#No	Disease resistance protein (TIR-NBS-LRR class)	#No	no tandem / putative singleton - >	not availlable for this species
Vitis	GSVIVT01003262001	AT5G36930	#No	Disease resistance protein (TIR-NBS-LRR class) family	#No	no tandem / putative singleton - >	not availlable for this species
Vitis	GSVIVT01003555001	AT5G66900	#No	Disease resistance protein (CC-NBS-LRR class) family	#No	Tandem	not availlable for this species
Vitis	GSVIVT01003562001	AT5G66900	#No	Disease resistance protein (CC-NBS-LRR class) family	#No	Tandem	not availlable for this species
Vitis	GSVIVT01003563001	AT5G66900	#No	Disease resistance protein (CC-NBS-LRR class) family	#No	Tandem	not availlable for this species
Vitis	GSVIVT01003565001	AT5G66900	#No	Disease resistance protein (CC-NBS-LRR class) family	#No	Tandem	not availlable for this species
Vitis	GSVIVT01003566001	AT5G66900	#No	Disease resistance protein (CC-NBS-LRR class) family	#No	Tandem	not availlable for this species
Vitis	GSVIVT01003570001	AT5G66900	#No	Disease resistance protein (CC-NBS-LRR class) family	#No	Tandem	not availlable for this species
Vitis	GSVIVT01003571001	AT5G66900	#No	Disease resistance protein (CC-NBS-LRR class) family	AT5G66900	Tandem	not availlable for this species
Vitis	GSVIVT01003572001	AT5G66900	#No	Disease resistance protein (CC-NBS-LRR class) family	#No	Tandem	not availlable for this species
Vitis	GSVIVT01003817001	AT3G14470	#No	NB-ARC domain-containing disease resistance protein	#No	no tandem / putative singleton - >	not availlable for this species
Vitis	GSVIVT01004013001	AT3G14460	#No	LRR and NB-ARC domains-containing disease resistance protein	#No	Tandem	not availlable for this species
Vitis	GSVIVT01004021001	AT3G14470	#No	NB-ARC domain-containing disease resistance protein	#No	Tandem	not availlable for this species
Vitis	GSVIVT01004033001	AT3G14470	#No	NB-ARC domain-containing disease resistance protein	#No	no tandem / putative singleton - >	not availlable for this species
Vitis	GSVIVT01004061001	AT3G14470	#No	NB-ARC domain-containing disease resistance protein	#No	Tandem	not availlable for this species
Vitis	GSVIVT01004064001	AT3G14470	#No	NB-ARC domain-containing disease resistance protein	#No	Tandem	not availlable for this species
Vitis	GSVIVT01004101001	AT1G59780	#No	NB-ARC domain-containing disease resistance protein	#No	Tandem	not availlable for this species
Vitis	GSVIVT01004105001	AT1G59780	#No	NB-ARC domain-containing disease resistance protein	#No	Tandem	not availlable for this species
Vitis	GSVIVT01004867001	AT5G17680	#No	disease resistance protein (TIR-NBS-LRR class), putative	#No	Tandem	not availlable for this species
Vitis	GSVIVT01004877001	AT5G17680	#No	disease resistance protein (TIR-NBS-LRR class), putative	AT5G17680	Tandem	not availlable for this species
Vitis	GSVIVT01005316001	AT3G14470	#No	NB-ARC domain-containing disease resistance protein	#No	no tandem / putative singleton - >	not availlable for this species
Vitis	GSVIVT01005320001	AT3G14470	#No	NB-ARC domain-containing disease resistance protein	#No	no tandem / putative singleton - >	not availlable for this species
Vitis	GSVIVT01006077001	AT3G46710	#No	NB-ARC domain-containing disease resistance protein	#No	no tandem / putative singleton - >	not availlable for this species
Vitis	GSVIVT01006243001	AT3G14460	#No	LRR and NB-ARC domains-containing disease resistance protein	#No	no tandem / putative singleton - >	not availlable for this species
Vitis	GSVIVT01007026001	AT3G14460	#No	LRR and NB-ARC domains-containing disease resistance protein	#No	Tandem	not availlable for this species
Vitis	GSVIVT01007029001	AT3G14470	#No	NB-ARC domain-containing disease resistance protein	#No	Tandem	not availlable for this species
Vitis	GSVIVT01007143001	AT5G66900	#No	Disease resistance protein (CC-NBS-LRR class) family	#No	Tandem	not availlable for this species
Vitis	GSVIVT01007144001	AT5G66900	#No	Disease resistance protein (CC-NBS-LRR class) family	#No	Tandem	not availlable for this species
Vitis	GSVIVT01007146001	AT5G66900	#No	Disease resistance protein (CC-NBS-LRR class) family	#No	Tandem	not availlable for this species
Vitis	GSVIVT01007238001	AT3G07040	RPM1	Disease resistance protein (CC-NBS-LRR class) family	#No	no tandem / putative singleton - >	not availlable for this species
Vitis	GSVIVT01008356001	AT3G14460	#No	LRR and NB-ARC domains-containing disease resistance protein	#No	Tandem	not availlable for this species
Vitis	GSVIVT01008357001	AT3G14460	#No	LRR and NB-ARC domains-containing disease resistance protein	#No	Tandem	not availlable for this species
Vitis	GSVIVT01008359001	AT3G14470	#No	NB-ARC domain-containing disease resistance protein	#No	Tandem	not availlable for this species
Vitis	GSVIVT01008386001	AT3G14470	#No	NB-ARC domain-containing disease resistance protein	#No	Tandem	not availlable for this species
Vitis	GSVIVT01009146001	AT3G14470	#No	NB-ARC domain-containing disease resistance protein	#No	no tandem / putative singleton - >	not availlable for this species
Vitis	GSVIVT01009576001	AT4G33300	ADR1-L1	ADR1-like 1	AT4G33300	no tandem / putative singleton - >	not availlable for this species
Vitis	GSVIVT01010700001	AT3G14470	#No	NB-ARC domain-containing disease resistance protein	#No	no tandem / putative singleton - >	not availlable for this species
Vitis	GSVIVT01010805001	AT3G07040	RPM1	Disease resistance protein (CC-NBS-LRR class) family	#No	Tandem	not availlable for this species
Vitis	GSVIVT01010814001	AT1G53350	#No	Disease resistance protein (CC-NBS-LRR class) family	#No	Tandem	not availlable for this species
Vitis	GSVIVT01010822001	AT1G53350	#No	Disease resistance protein (CC-NBS-LRR class) family	#No	Tandem	not availlable for this species
Vitis	GSVIVT01010824001	AT3G46730	#No	NB-ARC domain-containing disease resistance protein	#No	Tandem	not availlable for this species
Vitis	GSVIVT01010827001	AT1G53350	#No	Disease resistance protein (CC-NBS-LRR class) family	#No	Tandem	not availlable for this species
Vitis	GSVIVT01010830001	AT3G46710	#No	NB-ARC domain-containing disease resistance protein	#No	Tandem	not availlable for this species
Vitis	GSVIVT01010834001	AT3G46710	#No	NB-ARC domain-containing disease resistance protein	#No	Tandem	not availlable for this species
Vitis	GSVIVT01011193001	AT3G14470	#No	NB-ARC domain-containing disease resistance protein	#No	no tandem / putative singleton - >	not availlable for this species
Vitis	GSVIVT01012157001	AT3G14470	#No	NB-ARC domain-containing disease resistance protein	#No	Tandem	not availlable for this species
Vitis	GSVIVT01012165001	AT3G07040	RPM1	Disease resistance protein (CC-NBS-LRR class) family	#No	Tandem	not availlable for this species
Vitis	GSVIVT01012167001	AT3G07040	RPM1	Disease resistance protein (CC-NBS-LRR class) family	#No	Tandem	not availlable for this species
Vitis	GSVIVT01012168001	AT3G07040	RPM1	Disease resistance protein (CC-NBS-LRR class) family	#No	Tandem	not availlable for this species
Vitis	GSVIVT01012169001	AT3G07040	RPM1	Disease resistance protein (CC-NBS-LRR class) family	AT3G07040	Tandem	not availlable for this species
Vitis	GSVIVT01012390001	AT3G14470	#No	NB-ARC domain-containing disease resistance protein	#No	no tandem / putative singleton - >	not availlable for this species
Vitis	GSVIVT01012407001	AT3G14470	#No	NB-ARC domain-containing disease resistance protein	#No	no tandem / putative singleton - >	not availlable for this species
Vitis	GSVIVT01012421001	AT3G14470	#No	NB-ARC domain-containing disease resistance protein	#No	no tandem / putative singleton - >	not availlable for this species
Vitis	GSVIVT01012436001	AT3G14470	#No	NB-ARC domain-containing disease resistance protein	#No	Tandem	not availlable for this species
Vitis	GSVIVT01012443001	AT3G14470	#No	NB-ARC domain-containing disease resistance protein	#No	Tandem	not availlable for this species
Vitis	GSVIVT01012762001	AT5G17680	#No	disease resistance protein (TIR-NBS-LRR class), putative	#No	no tandem / putative singleton - >	not availlable for this species
Vitis	GSVIVT01012796001	AT4G12010	#No	Disease resistance protein (TIR-NBS-LRR class) family	#No	no tandem / putative singleton - >	not availlable for this species
Vitis	GSVIVT01012993001	AT3G07040	RPM1	Disease resistance protein (CC-NBS-LRR class) family	#No	no tandem / putative singleton - >	not availlable for this species
Vitis	GSVIVT01013307001	AT3G14470	#No	NB-ARC domain-containing disease resistance protein	AT3G14470	Tandem	not availlable for this species
Vitis	GSVIVT01013310001	AT3G14470	#No	NB-ARC domain-containing disease resistance protein	#No	Tandem	not availlable for this species
Vitis	GSVIVT01013507001	AT3G14470	#No	NB-ARC domain-containing disease resistance protein	#No	Tandem	not availlable for this species
Vitis	GSVIVT01013508001	AT3G14470	#No	NB-ARC domain-containing disease resistance protein	#No	Tandem	not availlable for this species
Vitis	GSVIVT01013512001	AT3G14470	#No	NB-ARC domain-containing disease resistance protein	#No	no tandem / putative singleton - >	not availlable for this species
Vitis	GSVIVT01013533001	AT3G14470	#No	NB-ARC domain-containing disease resistance protein	#No	Tandem	not availlable for this species
Vitis	GSVIVT01013535001	AT3G14470	#No	NB-ARC domain-containing disease resistance protein	#No	Tandem	not availlable for this species
Vitis	GSVIVT01014124001	AT4G27220	#No	NB-ARC domain-containing disease resistance protein	#No	Tandem	not availlable for this species
Vitis	GSVIVT01014125001	AT1G12280	SUMM2	LRR and NB-ARC domains-containing disease resistance protein	#No	Tandem	not availlable for this species
Vitis	GSVIVT01014155001	AT4G27190	#No	NB-ARC domain-containing disease resistance protein	#No	Tandem	not availlable for this species
Vitis	GSVIVT01014159001	AT5G47250	#No	LRR and NB-ARC domains-containing disease resistance protein	#No	Tandem	not availlable for this species
Vitis	GSVIVT01014161001	AT4G27190	#No	NB-ARC domain-containing disease resistance protein	#No	Tandem	not availlable for this species
Vitis	GSVIVT01014470001	AT3G50950	ZAR1	HOPZ-ACTIVATED RESISTANCE 1	#No	Tandem	not availlable for this species
Vitis	GSVIVT01014595001	AT4G27190	#No	NB-ARC domain-containing disease resistance protein	AT4G27190	Tandem	not availlable for this species
Vitis	GSVIVT01014596001	AT4G27190	#No	NB-ARC domain-containing disease resistance protein	#No	Tandem	not availlable for this species
Vitis	GSVIVT01014599001	AT4G27190	#No	NB-ARC domain-containing disease resistance protein	#No	Tandem	not availlable for this species
Vitis	GSVIVT01015167001	AT4G26090	RPS2	NB-ARC domain-containing disease resistance protein	#No	no tandem / putative singleton - >	not availlable for this species
Vitis	GSVIVT01015707001	AT1G53350	#No	Disease resistance protein (CC-NBS-LRR class) family	#No	Tandem	not availlable for this species
Vitis	GSVIVT01015710001	AT3G07040	RPM1	Disease resistance protein (CC-NBS-LRR class) family	#No	Tandem	not availlable for this species
Vitis	GSVIVT01015778001	AT3G50950	ZAR1	HOPZ-ACTIVATED RESISTANCE 1	AT5G45520	no tandem / putative singleton - >	not availlable for this species
Vitis	GSVIVT01015976001	AT5G63020	#No	Disease resistance protein (CC-NBS-LRR class) family	#No	no tandem / putative singleton - >	not availlable for this species
Vitis	GSVIVT01016962001	AT1G12220	RPS5	Disease resistance protein (CC-NBS-LRR class) family	#No	no tandem / putative singleton - >	not availlable for this species
Vitis	GSVIVT01017016001	AT1G52660	#No	P-loop containing nucleoside triphosphate hydrolases superfamily protein	#No	Tandem	not availlable for this species
Vitis	GSVIVT01017017001	AT5G63020	#No	Disease resistance protein (CC-NBS-LRR class) family	#No	Tandem	not availlable for this species
Vitis	GSVIVT01017020001	AT5G63020	#No	Disease resistance protein (CC-NBS-LRR class) family	#No	Tandem	not availlable for this species
Vitis	GSVIVT01017023001	AT1G12220	RPS5	Disease resistance protein (CC-NBS-LRR class) family	#No	Tandem	not availlable for this species
Vitis	GSVIVT01017026001	AT1G12220	RPS5	Disease resistance protein (CC-NBS-LRR class) family	#No	Tandem	not availlable for this species
Vitis	GSVIVT01017079001	AT1G12220	RPS5	Disease resistance protein (CC-NBS-LRR class) family	#No	no tandem / putative singleton - >	not availlable for this species
Vitis	GSVIVT01017134001	AT5G63020	#No	Disease resistance protein (CC-NBS-LRR class) family	#No	Tandem	not availlable for this species
Vitis	GSVIVT01017136001	AT1G61190	#No	LRR and NB-ARC domains-containing disease resistance protein	#No	Tandem	not availlable for this species
Vitis	GSVIVT01017142001	AT1G12280	SUMM2	LRR and NB-ARC domains-containing disease resistance protein	#No	Tandem	not availlable for this species
Vitis	GSVIVT01017143001	AT1G12220	RPS5	Disease resistance protein (CC-NBS-LRR class) family	#No	Tandem	not availlable for this species
Vitis	GSVIVT01017146001	AT1G52660	#No	P-loop containing nucleoside triphosphate hydrolases superfamily protein	#No	Tandem	not availlable for this species
Vitis	GSVIVT01017148001	AT1G12220	RPS5	Disease resistance protein (CC-NBS-LRR class) family	#No	Tandem	not availlable for this species
Vitis	GSVIVT01017149001	AT1G12220	RPS5	Disease resistance protein (CC-NBS-LRR class) family	#No	Tandem	not availlable for this species
Vitis	GSVIVT01017166001	AT1G12220	RPS5	Disease resistance protein (CC-NBS-LRR class) family	#No	no tandem / putative singleton - >	not availlable for this species
Vitis	GSVIVT01017229001	AT1G12210	RFL1	RPS5-like 1	#No	Tandem	not availlable for this species
Vitis	GSVIVT01017232001	AT5G63020	#No	Disease resistance protein (CC-NBS-LRR class) family	#No	Tandem	not availlable for this species
Vitis	GSVIVT01017267001	AT1G12280	SUMM2	LRR and NB-ARC domains-containing disease resistance protein	#No	Tandem	not availlable for this species
Vitis	GSVIVT01017269001	AT5G63020	#No	Disease resistance protein (CC-NBS-LRR class) family	#No	Tandem	not availlable for this species
Vitis	GSVIVT01017426001	AT3G14470	#No	NB-ARC domain-containing disease resistance protein	#No	no tandem / putative singleton - >	not availlable for this species
Vitis	GSVIVT01017480001	AT3G14470	#No	NB-ARC domain-containing disease resistance protein	#No	no tandem / putative singleton - >	not availlable for this species
Vitis	GSVIVT01018127001	AT3G07040	RPM1	Disease resistance protein (CC-NBS-LRR class) family	#No	no tandem / putative singleton - >	not availlable for this species
Vitis	GSVIVT01018564001	AT3G07040	RPM1	Disease resistance protein (CC-NBS-LRR class) family	#No	no tandem / putative singleton - >	not availlable for this species
Vitis	GSVIVT01018889001	AT3G50950	ZAR1	HOPZ-ACTIVATED RESISTANCE 1	AT3G50950	no tandem / putative singleton - >	not availlable for this species
Vitis	GSVIVT01019193001	AT5G58120	#No	Disease resistance protein (TIR-NBS-LRR class) family	#No	no tandem / putative singleton - >	not availlable for this species
Vitis	GSVIVT01019351001	AT3G14470	#No	NB-ARC domain-containing disease resistance protein	#No	no tandem / putative singleton - >	not availlable for this species
Vitis	GSVIVT01020123001	AT1G27180	#No	disease resistance protein (TIR-NBS-LRR class), putative	#No	no tandem / putative singleton - >	not availlable for this species
Vitis	GSVIVT01020267001	AT5G63020	#No	Disease resistance protein (CC-NBS-LRR class) family	#No	Tandem	not availlable for this species
Vitis	GSVIVT01020273001	AT5G63020	#No	Disease resistance protein (CC-NBS-LRR class) family	#No	Tandem	not availlable for this species
Vitis	GSVIVT01020278001	AT1G12220	RPS5	Disease resistance protein (CC-NBS-LRR class) family	#No	Tandem	not availlable for this species
Vitis	GSVIVT01020290001	AT1G12280	SUMM2	LRR and NB-ARC domains-containing disease resistance protein	#No	Tandem	not availlable for this species
Vitis	GSVIVT01020292001	AT1G12220	RPS5	Disease resistance protein (CC-NBS-LRR class) family	#No	Tandem	not availlable for this species
Vitis	GSVIVT01020293001	AT4G10780	#No	LRR and NB-ARC domains-containing disease resistance protein	#No	Tandem	not availlable for this species
Vitis	GSVIVT01020306001	AT3G14470	#No	NB-ARC domain-containing disease resistance protein	#No	no tandem / putative singleton - >	not availlable for this species
Vitis	GSVIVT01020314001	AT3G14470	#No	NB-ARC domain-containing disease resistance protein	#No	no tandem / putative singleton - >	not availlable for this species
Vitis	GSVIVT01020322001	AT3G14470	#No	NB-ARC domain-containing disease resistance protein	#No	Tandem	not availlable for this species
Vitis	GSVIVT01020325001	AT3G14470	#No	NB-ARC domain-containing disease resistance protein	#No	Tandem	not availlable for this species
Vitis	GSVIVT01020343001	AT3G14470	#No	NB-ARC domain-containing disease resistance protein	#No	no tandem / putative singleton - >	not availlable for this species
Vitis	GSVIVT01020358001	AT3G14470	#No	NB-ARC domain-containing disease resistance protein	#No	no tandem / putative singleton - >	not availlable for this species
Vitis	GSVIVT01020415001	AT3G14470	#No	NB-ARC domain-containing disease resistance protein	#No	no tandem / putative singleton - >	not availlable for this species
Vitis	GSVIVT01020962001	AT5G17680	#No	disease resistance protein (TIR-NBS-LRR class), putative	#No	Tandem	not availlable for this species
Vitis	GSVIVT01020964001	AT5G17680	#No	disease resistance protein (TIR-NBS-LRR class), putative	#No	Tandem	not availlable for this species
Vitis	GSVIVT01020980001	AT5G17680	#No	disease resistance protein (TIR-NBS-LRR class), putative	#No	Tandem	not availlable for this species
Vitis	GSVIVT01020983001	AT5G17680	#No	disease resistance protein (TIR-NBS-LRR class), putative	#No	Tandem	not availlable for this species
Vitis	GSVIVT01021916001	AT4G27190	#No	NB-ARC domain-containing disease resistance protein	#No	Tandem	not availlable for this species
Vitis	GSVIVT01021920001	AT4G27190	#No	NB-ARC domain-containing disease resistance protein	#No	Tandem	not availlable for this species
Vitis	GSVIVT01021921001	AT4G26090	RPS2	NB-ARC domain-containing disease resistance protein	#No	Tandem	not availlable for this species
Vitis	GSVIVT01021935001	AT1G61300	#No	LRR and NB-ARC domains-containing disease resistance protein	#No	no tandem / putative singleton - >	not availlable for this species
Vitis	GSVIVT01021944001	AT4G27190	#No	NB-ARC domain-containing disease resistance protein	#No	Tandem	not availlable for this species
Vitis	GSVIVT01021948001	AT4G27190	#No	NB-ARC domain-containing disease resistance protein	#No	Tandem	not availlable for this species
Vitis	GSVIVT01021955001	AT4G27190	#No	NB-ARC domain-containing disease resistance protein	#No	Tandem	not availlable for this species
Vitis	GSVIVT01021958001	AT4G27190	#No	NB-ARC domain-containing disease resistance protein	#No	Tandem	not availlable for this species
Vitis	GSVIVT01022047001	AT4G26090	RPS2	NB-ARC domain-containing disease resistance protein	#No	no tandem / putative singleton - >	not availlable for this species
Vitis	GSVIVT01022836001	AT3G14470	#No	NB-ARC domain-containing disease resistance protein	#No	Tandem	not availlable for this species
Vitis	GSVIVT01022837001	AT3G14460	#No	LRR and NB-ARC domains-containing disease resistance protein	#No	Tandem	not availlable for this species
Vitis	GSVIVT01022851001	AT3G14470	#No	NB-ARC domain-containing disease resistance protein	#No	Tandem	not availlable for this species
Vitis	GSVIVT01022856001	AT3G14470	#No	NB-ARC domain-containing disease resistance protein	#No	Tandem	not availlable for this species
Vitis	GSVIVT01022931001	AT3G14470	#No	NB-ARC domain-containing disease resistance protein	#No	Tandem	not availlable for this species
Vitis	GSVIVT01022937001	AT3G14460	#No	LRR and NB-ARC domains-containing disease resistance protein	#No	Tandem	not availlable for this species
Vitis	GSVIVT01022941001	AT3G14470	#No	NB-ARC domain-containing disease resistance protein	#No	Tandem	not availlable for this species
Vitis	GSVIVT01022947001	AT3G14470	#No	NB-ARC domain-containing disease resistance protein	#No	Tandem	not availlable for this species
Vitis	GSVIVT01022951001	AT3G14470	#No	NB-ARC domain-containing disease resistance protein	#No	Tandem	not availlable for this species
Vitis	GSVIVT01022961001	AT3G14470	#No	NB-ARC domain-containing disease resistance protein	#No	Tandem	not availlable for this species
Vitis	GSVIVT01022963001	AT3G14470	#No	NB-ARC domain-containing disease resistance protein	#No	Tandem	not availlable for this species
Vitis	GSVIVT01022965001	AT3G14470	#No	NB-ARC domain-containing disease resistance protein	#No	Tandem	not availlable for this species
Vitis	GSVIVT01022979001	AT5G17680	#No	disease resistance protein (TIR-NBS-LRR class), putative	#No	Tandem	not availlable for this species
Vitis	GSVIVT01022984001	AT5G17680	#No	disease resistance protein (TIR-NBS-LRR class), putative	#No	Tandem	not availlable for this species
Vitis	GSVIVT01022988001	AT5G41740	#No	Disease resistance protein (TIR-NBS-LRR class) family	#No	Tandem	not availlable for this species
Vitis	GSVIVT01023011001	AT3G14470	#No	NB-ARC domain-containing disease resistance protein	#No	Tandem	not availlable for this species
Vitis	GSVIVT01023015001	AT3G14470	#No	NB-ARC domain-containing disease resistance protein	#No	Tandem	not availlable for this species
Vitis	GSVIVT01023025001	AT5G17680	#No	disease resistance protein (TIR-NBS-LRR class), putative	#No	Tandem	not availlable for this species
Vitis	GSVIVT01023028001	AT5G17680	#No	disease resistance protein (TIR-NBS-LRR class), putative	#No	Tandem	not availlable for this species
Vitis	GSVIVT01023163001	AT5G43730	#No	Disease resistance protein (CC-NBS-LRR class) family	#No	Tandem	not availlable for this species
Vitis	GSVIVT01023173001	AT4G26090	RPS2	NB-ARC domain-containing disease resistance protein	#No	Tandem	not availlable for this species
Vitis	GSVIVT01023191001	AT4G27190	#No	NB-ARC domain-containing disease resistance protein	#No	no tandem / putative singleton - >	not availlable for this species
Vitis	GSVIVT01023203001	AT4G27190	#No	NB-ARC domain-containing disease resistance protein	#No	Tandem	not availlable for this species
Vitis	GSVIVT01023207001	AT4G27190	#No	NB-ARC domain-containing disease resistance protein	#No	Tandem	not availlable for this species
Vitis	GSVIVT01023210001	AT4G26090	RPS2	NB-ARC domain-containing disease resistance protein	#No	Tandem	not availlable for this species
Vitis	GSVIVT01023320001	AT3G14470	#No	NB-ARC domain-containing disease resistance protein	#No	Tandem	not availlable for this species
Vitis	GSVIVT01023324001	AT3G14470	#No	NB-ARC domain-containing disease resistance protein	#No	Tandem	not availlable for this species
Vitis	GSVIVT01023404001	AT4G27190	#No	NB-ARC domain-containing disease resistance protein	#No	Tandem	not availlable for this species
Vitis	GSVIVT01023406001	AT4G27190	#No	NB-ARC domain-containing disease resistance protein	#No	Tandem	not availlable for this species
Vitis	GSVIVT01023432001	AT4G27220	#No	NB-ARC domain-containing disease resistance protein	#No	no tandem / putative singleton - >	not availlable for this species
Vitis	GSVIVT01023444001	AT4G27220	#No	NB-ARC domain-containing disease resistance protein	#No	no tandem / putative singleton - >	not availlable for this species
Vitis	GSVIVT01023551001	AT4G27190	#No	NB-ARC domain-containing disease resistance protein	#No	Tandem	not availlable for this species
Vitis	GSVIVT01023556001	AT4G27220	#No	NB-ARC domain-containing disease resistance protein	#No	Tandem	not availlable for this species
Vitis	GSVIVT01023557001	AT4G27190	#No	NB-ARC domain-containing disease resistance protein	#No	Tandem	not availlable for this species
Vitis	GSVIVT01023563001	AT4G27190	#No	NB-ARC domain-containing disease resistance protein	#No	Tandem	not availlable for this species
Vitis	GSVIVT01023570001	AT4G27220	#No	NB-ARC domain-containing disease resistance protein	#No	Tandem	not availlable for this species
Vitis	GSVIVT01023577001	AT4G27220	#No	NB-ARC domain-containing disease resistance protein	#No	Tandem	not availlable for this species
Vitis	GSVIVT01023579001	AT4G27220	#No	NB-ARC domain-containing disease resistance protein	#No	Tandem	not availlable for this species
Vitis	GSVIVT01023748001	AT5G63020	#No	Disease resistance protein (CC-NBS-LRR class) family	#No	no tandem / putative singleton - >	not availlable for this species
Vitis	GSVIVT01024088001	AT3G46730	#No	NB-ARC domain-containing disease resistance protein	#No	Tandem	not availlable for this species
Vitis	GSVIVT01024096001	AT1G59780	#No	NB-ARC domain-containing disease resistance protein	#No	Tandem	not availlable for this species
Vitis	GSVIVT01024097001	AT1G53350	#No	Disease resistance protein (CC-NBS-LRR class) family	#No	Tandem	not availlable for this species
Vitis	GSVIVT01024101001	AT3G46530	RPP13	NB-ARC domain-containing disease resistance protein	#No	Tandem	not availlable for this species
Vitis	GSVIVT01024102001	AT3G46530	RPP13	NB-ARC domain-containing disease resistance protein	#No	Tandem	not availlable for this species
Vitis	GSVIVT01025877001	AT5G63020	#No	Disease resistance protein (CC-NBS-LRR class) family	#No	no tandem / putative singleton - >	not availlable for this species
Vitis	GSVIVT01025918001	AT5G17680	#No	disease resistance protein (TIR-NBS-LRR class), putative	#No	no tandem / putative singleton - >	not availlable for this species
Vitis	GSVIVT01025958001	AT4G12010	#No	Disease resistance protein (TIR-NBS-LRR class) family	#No	Tandem	not availlable for this species
Vitis	GSVIVT01025968001	AT5G17680	#No	disease resistance protein (TIR-NBS-LRR class), putative	#No	Tandem	not availlable for this species
Vitis	GSVIVT01026001001	AT5G17680	#No	disease resistance protein (TIR-NBS-LRR class), putative	#No	Tandem	not availlable for this species
Vitis	GSVIVT01026003001	AT5G17680	#No	disease resistance protein (TIR-NBS-LRR class), putative	#No	Tandem	not availlable for this species
Vitis	GSVIVT01026092001	AT3G14470	#No	NB-ARC domain-containing disease resistance protein	#No	Tandem	not availlable for this species
Vitis	GSVIVT01026094001	AT5G17680	#No	disease resistance protein (TIR-NBS-LRR class), putative	#No	Tandem	not availlable for this species
Vitis	GSVIVT01026099001	AT5G17680	#No	disease resistance protein (TIR-NBS-LRR class), putative	#No	Tandem	not availlable for this species
Vitis	GSVIVT01026152001	AT4G27220	#No	NB-ARC domain-containing disease resistance protein	#No	Tandem	not availlable for this species
Vitis	GSVIVT01026162001	AT4G27220	#No	NB-ARC domain-containing disease resistance protein	#No	Tandem	not availlable for this species
Vitis	GSVIVT01026725001	AT1G53350	#No	Disease resistance protein (CC-NBS-LRR class) family	#No	Tandem	not availlable for this species
Vitis	GSVIVT01026728001	AT1G59620	CW9	Disease resistance protein (CC-NBS-LRR class) family	#No	Tandem	not availlable for this species
Vitis	GSVIVT01026740001	AT1G53350	#No	Disease resistance protein (CC-NBS-LRR class) family	#No	Tandem	not availlable for this species
Vitis	GSVIVT01026742001	AT1G53350	#No	Disease resistance protein (CC-NBS-LRR class) family	#No	Tandem	not availlable for this species
Vitis	GSVIVT01026747001	AT3G46730	#No	NB-ARC domain-containing disease resistance protein	#No	Tandem	not availlable for this species
Vitis	GSVIVT01026750001	AT1G53350	#No	Disease resistance protein (CC-NBS-LRR class) family	#No	no tandem / putative singleton - >	not availlable for this species
Vitis	GSVIVT01026820001	AT3G46730	#No	NB-ARC domain-containing disease resistance protein	#No	Tandem	not availlable for this species
Vitis	GSVIVT01026825001	AT1G53350	#No	Disease resistance protein (CC-NBS-LRR class) family	#No	Tandem	not availlable for this species
Vitis	GSVIVT01026903001	AT1G53350	#No	Disease resistance protein (CC-NBS-LRR class) family	#No	no tandem / putative singleton - >	not availlable for this species
Vitis	GSVIVT01027229001	AT3G14470	#No	NB-ARC domain-containing disease resistance protein	#No	no tandem / putative singleton - >	not availlable for this species
Vitis	GSVIVT01027243001	AT3G14470	#No	NB-ARC domain-containing disease resistance protein	#No	no tandem / putative singleton - >	not availlable for this species
Vitis	GSVIVT01027276001	AT3G14460	#No	LRR and NB-ARC domains-containing disease resistance protein	#No	no tandem / putative singleton - >	not availlable for this species
Vitis	GSVIVT01028624001	AT3G07040	RPM1	Disease resistance protein (CC-NBS-LRR class) family	#No	Tandem	not availlable for this species
Vitis	GSVIVT01028626001	AT3G07040	RPM1	Disease resistance protein (CC-NBS-LRR class) family	#No	Tandem	not availlable for this species
Vitis	GSVIVT01028627001	AT3G07040	RPM1	Disease resistance protein (CC-NBS-LRR class) family	#No	Tandem	not availlable for this species
Vitis	GSVIVT01028629001	AT3G07040	RPM1	Disease resistance protein (CC-NBS-LRR class) family	#No	Tandem	not availlable for this species
Vitis	GSVIVT01028632001	AT3G07040	RPM1	Disease resistance protein (CC-NBS-LRR class) family	#No	Tandem	not availlable for this species
Vitis	GSVIVT01029005001	AT5G17680	#No	disease resistance protein (TIR-NBS-LRR class), putative	#No	Tandem	not availlable for this species
Vitis	GSVIVT01029009001	AT5G17680	#No	disease resistance protein (TIR-NBS-LRR class), putative	#No	Tandem	not availlable for this species
Vitis	GSVIVT01029013001	AT5G17680	#No	disease resistance protein (TIR-NBS-LRR class), putative	#No	Tandem	not availlable for this species
Vitis	GSVIVT01029290001	AT4G27220	#No	NB-ARC domain-containing disease resistance protein	#No	Tandem	not availlable for this species
Vitis	GSVIVT01029297001	AT4G27190	#No	NB-ARC domain-containing disease resistance protein	#No	Tandem	not availlable for this species
Vitis	GSVIVT01029299001	AT4G27190	#No	NB-ARC domain-containing disease resistance protein	#No	no tandem / putative singleton - >	not availlable for this species
Vitis	GSVIVT01030098001	AT3G07040	RPM1	Disease resistance protein (CC-NBS-LRR class) family	#No	no tandem / putative singleton - >	not availlable for this species
Vitis	GSVIVT01031535001	AT3G14470	#No	NB-ARC domain-containing disease resistance protein	#No	no tandem / putative singleton - >	not availlable for this species
Vitis	GSVIVT01031991001	AT3G14470	#No	NB-ARC domain-containing disease resistance protein	#No	Tandem	not availlable for this species
Vitis	GSVIVT01031992001	AT3G14470	#No	NB-ARC domain-containing disease resistance protein	#No	Tandem	not availlable for this species
Vitis	GSVIVT01031998001	AT3G14460	#No	LRR and NB-ARC domains-containing disease resistance protein	#No	Tandem	not availlable for this species
Vitis	GSVIVT01032000001	AT3G14470	#No	NB-ARC domain-containing disease resistance protein	#No	no tandem / putative singleton - >	not availlable for this species
Vitis	GSVIVT01032139001	AT3G14470	#No	NB-ARC domain-containing disease resistance protein	#No	no tandem / putative singleton - >	not availlable for this species
Vitis	GSVIVT01032141001	AT3G14470	#No	NB-ARC domain-containing disease resistance protein	#No	no tandem / putative singleton - >	not availlable for this species
Vitis	GSVIVT01032169001	AT3G14470	#No	NB-ARC domain-containing disease resistance protein	#No	Tandem	not availlable for this species
Vitis	GSVIVT01032171001	AT3G14470	#No	NB-ARC domain-containing disease resistance protein	#No	Tandem	not availlable for this species
Vitis	GSVIVT01032180001	AT3G14470	#No	NB-ARC domain-containing disease resistance protein	#No	Tandem	not availlable for this species
Vitis	GSVIVT01032183001	AT3G14470	#No	NB-ARC domain-containing disease resistance protein	#No	Tandem	not availlable for this species
Vitis	GSVIVT01032189001	AT3G14470	#No	NB-ARC domain-containing disease resistance protein	#No	Tandem	not availlable for this species
Vitis	GSVIVT01032199001	AT3G14460	#No	LRR and NB-ARC domains-containing disease resistance protein	#No	Tandem	not availlable for this species
Vitis	GSVIVT01032204001	AT3G14470	#No	NB-ARC domain-containing disease resistance protein	#No	no tandem / putative singleton - >	not availlable for this species
Vitis	GSVIVT01032210001	AT3G14470	#No	NB-ARC domain-containing disease resistance protein	#No	no tandem / putative singleton - >	not availlable for this species
Vitis	GSVIVT01033292001	AT3G14470	#No	NB-ARC domain-containing disease resistance protein	#No	no tandem / putative singleton - >	not availlable for this species
Vitis	GSVIVT01034252001	AT1G61300	#No	LRR and NB-ARC domains-containing disease resistance protein	#No	no tandem / putative singleton - >	not availlable for this species
Vitis	GSVIVT01034428001	AT5G66900	#No	Disease resistance protein (CC-NBS-LRR class) family	#No	Tandem	not availlable for this species
Vitis	GSVIVT01034429001	AT5G66900	#No	Disease resistance protein (CC-NBS-LRR class) family	#No	Tandem	not availlable for this species
Vitis	GSVIVT01034432001	AT5G66900	#No	Disease resistance protein (CC-NBS-LRR class) family	#No	Tandem	not availlable for this species
Vitis	GSVIVT01034433001	AT5G66900	#No	Disease resistance protein (CC-NBS-LRR class) family	#No	Tandem	not availlable for this species
Vitis	GSVIVT01034461001	AT5G17680	#No	disease resistance protein (TIR-NBS-LRR class), putative	#No	no tandem / putative singleton - >	not availlable for this species
Vitis	GSVIVT01034675001	AT3G14470	#No	NB-ARC domain-containing disease resistance protein	#No	no tandem / putative singleton - >	not availlable for this species
Vitis	GSVIVT01034812001	AT5G17680	#No	disease resistance protein (TIR-NBS-LRR class), putative	#No	no tandem / putative singleton - >	not availlable for this species
Vitis	GSVIVT01036188001	AT4G27190	#No	NB-ARC domain-containing disease resistance protein	#No	no tandem / putative singleton - >	not availlable for this species
Vitis	GSVIVT01036191001	AT4G27220	#No	NB-ARC domain-containing disease resistance protein	#No	no tandem / putative singleton - >	not availlable for this species
Vitis	GSVIVT01036294001	AT5G17680	#No	disease resistance protein (TIR-NBS-LRR class), putative	#No	Tandem	not availlable for this species
Vitis	GSVIVT01036304001	AT5G36930	#No	Disease resistance protein (TIR-NBS-LRR class) family	#No	Tandem	not availlable for this species
Vitis	GSVIVT01036354001	AT5G36930	#No	Disease resistance protein (TIR-NBS-LRR class) family	#No	no tandem / putative singleton - >	not availlable for this species
Vitis	GSVIVT01036400001	AT5G36930	#No	Disease resistance protein (TIR-NBS-LRR class) family	#No	Tandem	not availlable for this species
Vitis	GSVIVT01036405001	AT5G17680	#No	disease resistance protein (TIR-NBS-LRR class), putative	#No	Tandem	not availlable for this species
Vitis	GSVIVT01036408001	AT4G12010	#No	Disease resistance protein (TIR-NBS-LRR class) family	#No	Tandem	not availlable for this species
Vitis	GSVIVT01036582001	AT3G14460	#No	LRR and NB-ARC domains-containing disease resistance protein	#No	no tandem / putative singleton - >	not availlable for this species
Vitis	GSVIVT01036610001	AT3G14460	#No	LRR and NB-ARC domains-containing disease resistance protein	#No	Tandem	not availlable for this species
Vitis	GSVIVT01036614001	AT3G14470	#No	NB-ARC domain-containing disease resistance protein	#No	Tandem	not availlable for this species
Vitis	GSVIVT01036628001	AT3G14470	#No	NB-ARC domain-containing disease resistance protein	#No	no tandem / putative singleton - >	not availlable for this species
Vitis	GSVIVT01036657001	AT3G14470	#No	NB-ARC domain-containing disease resistance protein	#No	no tandem / putative singleton - >	not availlable for this species
Vitis	GSVIVT01036660001	AT3G14470	#No	NB-ARC domain-containing disease resistance protein	#No	no tandem / putative singleton - >	not availlable for this species
Vitis	GSVIVT01036767001	AT3G14470	#No	NB-ARC domain-containing disease resistance protein	#No	no tandem / putative singleton - >	not availlable for this species
Vitis	GSVIVT01037219001	AT4G19510	#No	Disease resistance protein (TIR-NBS-LRR class)	#No	no tandem / putative singleton - >	not availlable for this species
Vitis	GSVIVT01037221001	AT5G17680	#No	disease resistance protein (TIR-NBS-LRR class), putative	#No	no tandem / putative singleton - >	not availlable for this species
Vitis	GSVIVT01037444001	AT4G27190	#No	NB-ARC domain-containing disease resistance protein	#No	no tandem / putative singleton - >	not availlable for this species
Vitis	GSVIVT01037475001	AT3G07040	RPM1	Disease resistance protein (CC-NBS-LRR class) family	#No	Tandem	not availlable for this species
Vitis	GSVIVT01037476001	AT3G07040	RPM1	Disease resistance protein (CC-NBS-LRR class) family	#No	Tandem	not availlable for this species
Vitis	GSVIVT01037477001	AT3G50950	ZAR1	HOPZ-ACTIVATED RESISTANCE 1	#No	Tandem	not availlable for this species
Vitis	GSVIVT01037631001	AT4G26090	RPS2	NB-ARC domain-containing disease resistance protein	#No	no tandem / putative singleton - >	not availlable for this species
Vitis	GSVIVT01038022001	AT3G14460	#No	LRR and NB-ARC domains-containing disease resistance protein	#No	no tandem / putative singleton - >	not availlable for this species
Vitis	GSVIVT01038056001	AT4G27190	#No	NB-ARC domain-containing disease resistance protein	#No	no tandem / putative singleton - >	not availlable for this species
Vitis	GSVIVT01038298001	AT3G14470	#No	NB-ARC domain-containing disease resistance protein	#No	no tandem / putative singleton - >	not availlable for this species
Vitis	GSVIVT01038371001	AT3G14460	#No	LRR and NB-ARC domains-containing disease resistance protein	#No	no tandem / putative singleton - >	not availlable for this species
Vitis	GSVIVT01038386001	AT1G12220	RPS5	Disease resistance protein (CC-NBS-LRR class) family	#No	no tandem / putative singleton - >	not availlable for this species
Vitis	GSVIVT01038391001	AT1G61300	#No	LRR and NB-ARC domains-containing disease resistance protein	#No	no tandem / putative singleton - >	not availlable for this species
Vitis	GSVIVT01038402001	AT1G12280	SUMM2	LRR and NB-ARC domains-containing disease resistance protein	#No	Tandem	not availlable for this species
Vitis	GSVIVT01038404001	AT5G63020	#No	Disease resistance protein (CC-NBS-LRR class) family	AT5G63020	Tandem	not availlable for this species
Vitis	GSVIVT01038446001	AT1G52660	#No	P-loop containing nucleoside triphosphate hydrolases superfamily protein	#No	Tandem	not availlable for this species
Vitis	GSVIVT01038755001	AT1G27170	#No	transmembrane receptors;ATP binding	#No	no tandem / putative singleton - >	not availlable for this species
Nicothiana	NbC24350532g0001.1	AT1G58400	#No	Disease resistance protein (CC-NBS-LRR class) family	#No	no tandem / putative singleton - >	not availlable for this species
Nicothiana	NbC24537800g0001.1	AT3G14470	#No	NB-ARC domain-containing disease resistance protein	#No	no tandem / putative singleton - >	not availlable for this species
Nicothiana	NbC24952794g0001.1	AT3G50950	ZAR1	HOPZ-ACTIVATED RESISTANCE 1	#No	no tandem / putative singleton - >	not availlable for this species
Nicothiana	NbC25072990g0001.1	AT5G04720	ADR1-L2	ADR1-like 2	#No	no tandem / putative singleton - >	not availlable for this species
Nicothiana	NbC25203143g0001.1	AT3G46530	RPP13	NB-ARC domain-containing disease resistance protein	#No	no tandem / putative singleton - >	not availlable for this species
Nicothiana	NbC25852378g0001.1	AT4G27220	#No	NB-ARC domain-containing disease resistance protein	#No	no tandem / putative singleton - >	not availlable for this species
Nicothiana	NbC25993797g0001.1	AT3G46530	RPP13	NB-ARC domain-containing disease resistance protein	#No	no tandem / putative singleton - >	not availlable for this species
Nicothiana	NbS00000058g0019.1	AT3G14470	#No	NB-ARC domain-containing disease resistance protein	#No	no tandem / putative singleton - >	not availlable for this species
Nicothiana	NbS00000300g0103.1	AT3G07040	RPM1	Disease resistance protein (CC-NBS-LRR class) family	#No	no tandem / putative singleton - >	not availlable for this species
Nicothiana	NbS00000358g0008.1	AT4G27190	#No	NB-ARC domain-containing disease resistance protein	#No	no tandem / putative singleton - >	not availlable for this species
Nicothiana	NbS00000401g0013.1	AT3G46530	RPP13	NB-ARC domain-containing disease resistance protein	#No	Tandem	not availlable for this species
Nicothiana	NbS00000401g0014.1	AT3G46530	RPP13	NB-ARC domain-containing disease resistance protein	#No	Tandem	not availlable for this species
Nicothiana	NbS00000462g0003.1	AT3G50950	ZAR1	HOPZ-ACTIVATED RESISTANCE 1	#No	Tandem	not availlable for this species
Nicothiana	NbS00000462g0011.1	AT3G50950	ZAR1	HOPZ-ACTIVATED RESISTANCE 1	AT3G50950	Tandem	not availlable for this species
Nicothiana	NbS00000611g0010.1	AT3G46530	RPP13	NB-ARC domain-containing disease resistance protein	#No	no tandem / putative singleton - >	not availlable for this species
Nicothiana	NbS00000634g0116.1	AT3G46530	RPP13	NB-ARC domain-containing disease resistance protein	#No	no tandem / putative singleton - >	not availlable for this species
Nicothiana	NbS00000815g0015.1	AT1G59780	#No	NB-ARC domain-containing disease resistance protein	#No	Tandem	not availlable for this species
Nicothiana	NbS00000815g0017.1	AT1G59780	#No	NB-ARC domain-containing disease resistance protein	#No	Tandem	not availlable for this species
Nicothiana	NbS00000815g0018.1	AT3G07040	RPM1	Disease resistance protein (CC-NBS-LRR class) family	#No	Tandem	not availlable for this species
Nicothiana	NbS00001169g0146.1	AT3G46530	RPP13	NB-ARC domain-containing disease resistance protein	#No	no tandem / putative singleton - >	not availlable for this species
Nicothiana	NbS00001223g0007.1	AT1G59780	#No	NB-ARC domain-containing disease resistance protein	#No	no tandem / putative singleton - >	not availlable for this species
Nicothiana	NbS00001327g0010.1	AT1G59780	#No	NB-ARC domain-containing disease resistance protein	#No	no tandem / putative singleton - >	not availlable for this species
Nicothiana	NbS00001428g0007.1	AT3G46710	#No	NB-ARC domain-containing disease resistance protein	#No	no tandem / putative singleton - >	not availlable for this species
Nicothiana	NbS00001549g0018.1	AT3G46530	RPP13	NB-ARC domain-containing disease resistance protein	#No	no tandem / putative singleton - >	not availlable for this species
Nicothiana	NbS00001576g0023.1	AT3G46730	#No	NB-ARC domain-containing disease resistance protein	#No	Tandem	not availlable for this species
Nicothiana	NbS00001576g0027.1	AT3G46530	RPP13	NB-ARC domain-containing disease resistance protein	#No	Tandem	not availlable for this species
Nicothiana	NbS00001751g0003.1	AT3G46530	RPP13	NB-ARC domain-containing disease resistance protein	#No	no tandem / putative singleton - >	not availlable for this species
Nicothiana	NbS00002061g0001.1	AT3G14470	#No	NB-ARC domain-containing disease resistance protein	#No	no tandem / putative singleton - >	not availlable for this species
Nicothiana	NbS00002214g0001.1	AT5G17680	#No	disease resistance protein (TIR-NBS-LRR class), putative	#No	no tandem / putative singleton - >	not availlable for this species
Nicothiana	NbS00002493g0002.1	AT3G46530	RPP13	NB-ARC domain-containing disease resistance protein	#No	no tandem / putative singleton - >	not availlable for this species
Nicothiana	NbS00002596g0006.1	AT3G46530	RPP13	NB-ARC domain-containing disease resistance protein	#No	no tandem / putative singleton - >	not availlable for this species
Nicothiana	NbS00002626g0018.1	AT1G53350	#No	Disease resistance protein (CC-NBS-LRR class) family	#No	no tandem / putative singleton - >	not availlable for this species
Nicothiana	NbS00002627g0004.1	AT3G46530	RPP13	NB-ARC domain-containing disease resistance protein	#No	Tandem	not availlable for this species
Nicothiana	NbS00002627g0020.1	AT3G46530	RPP13	NB-ARC domain-containing disease resistance protein	#No	Tandem	not availlable for this species
Nicothiana	NbS00002720g0116.1	AT3G07040	RPM1	Disease resistance protein (CC-NBS-LRR class) family	#No	no tandem / putative singleton - >	not availlable for this species
Nicothiana	NbS00002808g0030.1	AT3G14470	#No	NB-ARC domain-containing disease resistance protein	#No	no tandem / putative singleton - >	not availlable for this species
Nicothiana	NbS00002865g0003.1	AT1G12220	RPS5	Disease resistance protein (CC-NBS-LRR class) family	AT1G12220	no tandem / putative singleton - >	not availlable for this species
Nicothiana	NbS00002905g0008.1	AT3G46530	RPP13	NB-ARC domain-containing disease resistance protein	#No	no tandem / putative singleton - >	not availlable for this species
Nicothiana	NbS00002946g0006.1	AT1G59780	#No	NB-ARC domain-containing disease resistance protein	#No	no tandem / putative singleton - >	not availlable for this species
Nicothiana	NbS00002971g0007.1	AT1G53350	#No	Disease resistance protein (CC-NBS-LRR class) family	#No	no tandem / putative singleton - >	not availlable for this species
Nicothiana	NbS00003186g0007.1	AT3G46530	RPP13	NB-ARC domain-containing disease resistance protein	#No	no tandem / putative singleton - >	not availlable for this species
Nicothiana	NbS00003205g0003.1	AT3G14470	#No	NB-ARC domain-containing disease resistance protein	#No	no tandem / putative singleton - >	not availlable for this species
Nicothiana	NbS00003236g0006.1	AT3G46530	RPP13	NB-ARC domain-containing disease resistance protein	#No	no tandem / putative singleton - >	not availlable for this species
Nicothiana	NbS00003488g0001.1	AT3G46730	#No	NB-ARC domain-containing disease resistance protein	#No	no tandem / putative singleton - >	not availlable for this species
Nicothiana	NbS00004087g0012.1	AT3G46530	RPP13	NB-ARC domain-containing disease resistance protein	#No	no tandem / putative singleton - >	not availlable for this species
Nicothiana	NbS00004191g0008.1	AT3G46530	RPP13	NB-ARC domain-containing disease resistance protein	#No	no tandem / putative singleton - >	not availlable for this species
Nicothiana	NbS00004466g0001.1	AT3G46530	RPP13	NB-ARC domain-containing disease resistance protein	#No	no tandem / putative singleton - >	not availlable for this species
Nicothiana	NbS00004611g0006.1	AT1G53350	#No	Disease resistance protein (CC-NBS-LRR class) family	#No	no tandem / putative singleton - >	not availlable for this species
Nicothiana	NbS00004613g0014.1	AT3G46710	#No	NB-ARC domain-containing disease resistance protein	#No	no tandem / putative singleton - >	not availlable for this species
Nicothiana	NbS00004802g0023.1	AT3G07040	RPM1	Disease resistance protein (CC-NBS-LRR class) family	AT3G07040	no tandem / putative singleton - >	not availlable for this species
Nicothiana	NbS00004843g0001.1	AT1G53350	#No	Disease resistance protein (CC-NBS-LRR class) family	#No	no tandem / putative singleton - >	not availlable for this species
Nicothiana	NbS00004955g0024.1	AT3G46530	RPP13	NB-ARC domain-containing disease resistance protein	#No	no tandem / putative singleton - >	not availlable for this species
Nicothiana	NbS00004970g0007.1	AT5G63020	#No	Disease resistance protein (CC-NBS-LRR class) family	#No	no tandem / putative singleton - >	not availlable for this species
Nicothiana	NbS00005032g0004.1	AT3G46530	RPP13	NB-ARC domain-containing disease resistance protein	#No	no tandem / putative singleton - >	not availlable for this species
Nicothiana	NbS00005164g0007.1	AT3G14470	#No	NB-ARC domain-containing disease resistance protein	#No	Tandem	not availlable for this species
Nicothiana	NbS00005164g0012.1	AT3G14470	#No	NB-ARC domain-containing disease resistance protein	#No	Tandem	not availlable for this species
Nicothiana	NbS00005464g0014.1	AT3G46530	RPP13	NB-ARC domain-containing disease resistance protein	#No	no tandem / putative singleton - >	not availlable for this species
Nicothiana	NbS00005570g0005.1	AT4G27190	#No	NB-ARC domain-containing disease resistance protein	#No	no tandem / putative singleton - >	not availlable for this species
Nicothiana	NbS00005888g0018.1	AT3G46530	RPP13	NB-ARC domain-containing disease resistance protein	#No	no tandem / putative singleton - >	not availlable for this species
Nicothiana	NbS00006004g0003.1	AT3G46730	#No	NB-ARC domain-containing disease resistance protein	#No	Tandem	not availlable for this species
Nicothiana	NbS00006004g0008.1	AT3G46530	RPP13	NB-ARC domain-containing disease resistance protein	#No	Tandem	not availlable for this species
Nicothiana	NbS00006056g0003.1	AT3G46530	RPP13	NB-ARC domain-containing disease resistance protein	#No	no tandem / putative singleton - >	not availlable for this species
Nicothiana	NbS00006174g0002.1	AT3G46530	RPP13	NB-ARC domain-containing disease resistance protein	#No	no tandem / putative singleton - >	not availlable for this species
Nicothiana	NbS00006274g0002.1	AT3G46530	RPP13	NB-ARC domain-containing disease resistance protein	#No	Tandem	not availlable for this species
Nicothiana	NbS00006274g0004.1	AT3G07040	RPM1	Disease resistance protein (CC-NBS-LRR class) family	#No	Tandem	not availlable for this species
Nicothiana	NbS00006274g0015.1	AT3G46730	#No	NB-ARC domain-containing disease resistance protein	#No	Tandem	not availlable for this species
Nicothiana	NbS00006547g0102.1	AT1G53350	#No	Disease resistance protein (CC-NBS-LRR class) family	#No	no tandem / putative singleton - >	not availlable for this species
Nicothiana	NbS00006552g0005.1	AT1G58400	#No	Disease resistance protein (CC-NBS-LRR class) family	#No	no tandem / putative singleton - >	not availlable for this species
Nicothiana	NbS00006672g0036.1	AT3G14470	#No	NB-ARC domain-containing disease resistance protein	#No	no tandem / putative singleton - >	not availlable for this species
Nicothiana	NbS00007051g0110.1	AT3G46730	#No	NB-ARC domain-containing disease resistance protein	#No	no tandem / putative singleton - >	not availlable for this species
Nicothiana	NbS00007055g0004.1	AT3G46730	#No	NB-ARC domain-containing disease resistance protein	#No	no tandem / putative singleton - >	not availlable for this species
Nicothiana	NbS00007521g0003.1	AT3G46530	RPP13	NB-ARC domain-containing disease resistance protein	#No	no tandem / putative singleton - >	not availlable for this species
Nicothiana	NbS00007522g0008.1	AT3G46530	RPP13	NB-ARC domain-containing disease resistance protein	#No	no tandem / putative singleton - >	not availlable for this species
Nicothiana	NbS00007796g0005.1	AT3G14470	#No	NB-ARC domain-containing disease resistance protein	#No	no tandem / putative singleton - >	not availlable for this species
Nicothiana	NbS00007841g0002.1	AT3G14470	#No	NB-ARC domain-containing disease resistance protein	#No	no tandem / putative singleton - >	not availlable for this species
Nicothiana	NbS00007990g0014.1	AT1G61310	#No	LRR and NB-ARC domains-containing disease resistance protein	#No	no tandem / putative singleton - >	not availlable for this species
Nicothiana	NbS00008754g0022.1	AT3G07040	RPM1	Disease resistance protein (CC-NBS-LRR class) family	#No	no tandem / putative singleton - >	not availlable for this species
Nicothiana	NbS00008803g0010.1	AT1G59780	#No	NB-ARC domain-containing disease resistance protein	#No	no tandem / putative singleton - >	not availlable for this species
Nicothiana	NbS00009035g0013.1	AT3G46530	RPP13	NB-ARC domain-containing disease resistance protein	#No	no tandem / putative singleton - >	not availlable for this species
Nicothiana	NbS00009236g0010.1	AT3G46530	RPP13	NB-ARC domain-containing disease resistance protein	#No	no tandem / putative singleton - >	not availlable for this species
Nicothiana	NbS00009444g0022.1	AT1G59620	CW9	Disease resistance protein (CC-NBS-LRR class) family	#No	no tandem / putative singleton - >	not availlable for this species
Nicothiana	NbS00009821g0008.1	AT5G17680	#No	disease resistance protein (TIR-NBS-LRR class), putative	AT5G17680	no tandem / putative singleton - >	not availlable for this species
Nicothiana	NbS00009839g0010.1	AT3G46530	RPP13	NB-ARC domain-containing disease resistance protein	#No	no tandem / putative singleton - >	not availlable for this species
Nicothiana	NbS00009911g0001.1	AT3G14470	#No	NB-ARC domain-containing disease resistance protein	AT3G14470	no tandem / putative singleton - >	not availlable for this species
Nicothiana	NbS00010427g0015.1	AT3G46530	RPP13	NB-ARC domain-containing disease resistance protein	#No	no tandem / putative singleton - >	not availlable for this species
Nicothiana	NbS00010637g0001.1	AT3G46530	RPP13	NB-ARC domain-containing disease resistance protein	#No	no tandem / putative singleton - >	not availlable for this species
Nicothiana	NbS00010827g0004.1	AT3G14470	#No	NB-ARC domain-containing disease resistance protein	#No	no tandem / putative singleton - >	not availlable for this species
Nicothiana	NbS00010943g0007.1	AT3G07040	RPM1	Disease resistance protein (CC-NBS-LRR class) family	#No	no tandem / putative singleton - >	not availlable for this species
Nicothiana	NbS00011087g0003.1	AT1G53350	#No	Disease resistance protein (CC-NBS-LRR class) family	#No	no tandem / putative singleton - >	not availlable for this species
Nicothiana	NbS00011331g0023.1	AT1G58400	#No	Disease resistance protein (CC-NBS-LRR class) family	#No	no tandem / putative singleton - >	not availlable for this species
Nicothiana	NbS00011616g0003.1	AT3G46530	RPP13	NB-ARC domain-containing disease resistance protein	#No	no tandem / putative singleton - >	not availlable for this species
Nicothiana	NbS00012189g0002.1	AT3G14470	#No	NB-ARC domain-containing disease resistance protein	#No	no tandem / putative singleton - >	not availlable for this species
Nicothiana	NbS00012490g0007.1	AT1G53350	#No	Disease resistance protein (CC-NBS-LRR class) family	#No	no tandem / putative singleton - >	not availlable for this species
Nicothiana	NbS00012738g0024.1	AT1G53350	#No	Disease resistance protein (CC-NBS-LRR class) family	#No	no tandem / putative singleton - >	not availlable for this species
Nicothiana	NbS00012739g0002.1	AT1G59620	CW9	Disease resistance protein (CC-NBS-LRR class) family	#No	Tandem	not availlable for this species
Nicothiana	NbS00012739g0005.1	AT3G46530	RPP13	NB-ARC domain-containing disease resistance protein	#No	Tandem	not availlable for this species
Nicothiana	NbS00012936g0019.1	AT3G14470	#No	NB-ARC domain-containing disease resistance protein	#No	no tandem / putative singleton - >	not availlable for this species
Nicothiana	NbS00012994g0001.1	AT1G53350	#No	Disease resistance protein (CC-NBS-LRR class) family	#No	no tandem / putative singleton - >	not availlable for this species
Nicothiana	NbS00013187g0003.1	AT3G46530	RPP13	NB-ARC domain-containing disease resistance protein	#No	Tandem	not availlable for this species
Nicothiana	NbS00013187g0021.1	AT3G46530	RPP13	NB-ARC domain-containing disease resistance protein	#No	Tandem	not availlable for this species
Nicothiana	NbS00013646g0007.1	AT3G50950	ZAR1	HOPZ-ACTIVATED RESISTANCE 1	#No	no tandem / putative singleton - >	not availlable for this species
Nicothiana	NbS00013765g0022.1	AT3G14460	#No	LRR and NB-ARC domains-containing disease resistance protein	#No	Tandem	not availlable for this species
Nicothiana	NbS00013765g0025.1	AT3G14460	#No	LRR and NB-ARC domains-containing disease resistance protein	#No	Tandem	not availlable for this species
Nicothiana	NbS00013796g0008.1	AT3G46530	RPP13	NB-ARC domain-containing disease resistance protein	#No	no tandem / putative singleton - >	not availlable for this species
Nicothiana	NbS00014047g0014.1	AT3G46530	RPP13	NB-ARC domain-containing disease resistance protein	#No	no tandem / putative singleton - >	not availlable for this species
Nicothiana	NbS00014266g0009.1	AT3G14460	#No	LRR and NB-ARC domains-containing disease resistance protein	#No	no tandem / putative singleton - >	not availlable for this species
Nicothiana	NbS00014488g0001.1	AT3G46530	RPP13	NB-ARC domain-containing disease resistance protein	#No	no tandem / putative singleton - >	not availlable for this species
Nicothiana	NbS00014857g0016.1	AT3G46530	RPP13	NB-ARC domain-containing disease resistance protein	#No	no tandem / putative singleton - >	not availlable for this species
Nicothiana	NbS00015021g0013.1	AT3G46530	RPP13	NB-ARC domain-containing disease resistance protein	#No	no tandem / putative singleton - >	not availlable for this species
Nicothiana	NbS00015188g0002.1	AT5G36930	#No	Disease resistance protein (TIR-NBS-LRR class) family	AT5G36930	no tandem / putative singleton - >	not availlable for this species
Nicothiana	NbS00015355g0016.1	AT1G53350	#No	Disease resistance protein (CC-NBS-LRR class) family	#No	no tandem / putative singleton - >	not availlable for this species
Nicothiana	NbS00016103g0004.1	AT1G53350	#No	Disease resistance protein (CC-NBS-LRR class) family	#No	no tandem / putative singleton - >	not availlable for this species
Nicothiana	NbS00016488g0009.1	AT3G46730	#No	NB-ARC domain-containing disease resistance protein	#No	no tandem / putative singleton - >	not availlable for this species
Nicothiana	NbS00016721g0006.1	AT3G46730	#No	NB-ARC domain-containing disease resistance protein	#No	no tandem / putative singleton - >	not availlable for this species
Nicothiana	NbS00016761g0012.1	AT3G14470	#No	NB-ARC domain-containing disease resistance protein	#No	no tandem / putative singleton - >	not availlable for this species
Nicothiana	NbS00016992g0002.1	AT3G46530	RPP13	NB-ARC domain-containing disease resistance protein	#No	no tandem / putative singleton - >	not availlable for this species
Nicothiana	NbS00017277g0003.1	AT3G46530	RPP13	NB-ARC domain-containing disease resistance protein	#No	no tandem / putative singleton - >	not availlable for this species
Nicothiana	NbS00017358g0001.1	AT3G46730	#No	NB-ARC domain-containing disease resistance protein	#No	no tandem / putative singleton - >	not availlable for this species
Nicothiana	NbS00017771g0002.1	AT3G46530	RPP13	NB-ARC domain-containing disease resistance protein	#No	no tandem / putative singleton - >	not availlable for this species
Nicothiana	NbS00017801g0004.1	AT3G46530	RPP13	NB-ARC domain-containing disease resistance protein	#No	no tandem / putative singleton - >	not availlable for this species
Nicothiana	NbS00017817g0005.1	AT1G53350	#No	Disease resistance protein (CC-NBS-LRR class) family	#No	no tandem / putative singleton - >	not availlable for this species
Nicothiana	NbS00017924g0016.1	AT3G46530	RPP13	NB-ARC domain-containing disease resistance protein	#No	no tandem / putative singleton - >	not availlable for this species
Nicothiana	NbS00018137g0007.1	AT3G14470	#No	NB-ARC domain-containing disease resistance protein	#No	no tandem / putative singleton - >	not availlable for this species
Nicothiana	NbS00018164g0105.1	AT3G46530	RPP13	NB-ARC domain-containing disease resistance protein	#No	no tandem / putative singleton - >	not availlable for this species
Nicothiana	NbS00018164g0117.1	AT3G46530	RPP13	NB-ARC domain-containing disease resistance protein	#No	no tandem / putative singleton - >	not availlable for this species
Nicothiana	NbS00018239g0010.1	AT1G59780	#No	NB-ARC domain-containing disease resistance protein	#No	no tandem / putative singleton - >	not availlable for this species
Nicothiana	NbS00018282g0019.1	AT3G46710	#No	NB-ARC domain-containing disease resistance protein	#No	no tandem / putative singleton - >	not availlable for this species
Nicothiana	NbS00018358g0013.1	AT5G66900	#No	Disease resistance protein (CC-NBS-LRR class) family	AT5G66900	no tandem / putative singleton - >	not availlable for this species
Nicothiana	NbS00018399g0005.1	AT1G53350	#No	Disease resistance protein (CC-NBS-LRR class) family	#No	Tandem	not availlable for this species
Nicothiana	NbS00018399g0007.1	AT3G46530	RPP13	NB-ARC domain-containing disease resistance protein	#No	Tandem	not availlable for this species
Nicothiana	NbS00018488g0004.1	AT3G14470	#No	NB-ARC domain-containing disease resistance protein	#No	no tandem / putative singleton - >	not availlable for this species
Nicothiana	NbS00018636g0004.1	AT4G27220	#No	NB-ARC domain-containing disease resistance protein	#No	no tandem / putative singleton - >	not availlable for this species
Nicothiana	NbS00019248g0027.1	AT3G46530	RPP13	NB-ARC domain-containing disease resistance protein	#No	no tandem / putative singleton - >	not availlable for this species
Nicothiana	NbS00019561g0003.1	AT3G46530	RPP13	NB-ARC domain-containing disease resistance protein	#No	no tandem / putative singleton - >	not availlable for this species
Nicothiana	NbS00019609g0010.1	AT5G66900	#No	Disease resistance protein (CC-NBS-LRR class) family	#No	no tandem / putative singleton - >	not availlable for this species
Nicothiana	NbS00019695g0009.1	AT3G46710	#No	NB-ARC domain-containing disease resistance protein	#No	no tandem / putative singleton - >	not availlable for this species
Nicothiana	NbS00019837g0008.1	AT3G46730	#No	NB-ARC domain-containing disease resistance protein	#No	no tandem / putative singleton - >	not availlable for this species
Nicothiana	NbS00019867g0006.1	AT3G14470	#No	NB-ARC domain-containing disease resistance protein	#No	no tandem / putative singleton - >	not availlable for this species
Nicothiana	NbS00020047g0002.1	AT3G46530	RPP13	NB-ARC domain-containing disease resistance protein	#No	no tandem / putative singleton - >	not availlable for this species
Nicothiana	NbS00020251g0010.1	AT1G59780	#No	NB-ARC domain-containing disease resistance protein	#No	no tandem / putative singleton - >	not availlable for this species
Nicothiana	NbS00020327g0001.1	AT3G46530	RPP13	NB-ARC domain-containing disease resistance protein	#No	no tandem / putative singleton - >	not availlable for this species
Nicothiana	NbS00020742g0010.1	AT3G14470	#No	NB-ARC domain-containing disease resistance protein	#No	no tandem / putative singleton - >	not availlable for this species
Nicothiana	NbS00021748g0008.1	AT4G27190	#No	NB-ARC domain-containing disease resistance protein	AT4G27190	no tandem / putative singleton - >	not availlable for this species
Nicothiana	NbS00022076g0115.1	AT3G46530	RPP13	NB-ARC domain-containing disease resistance protein	#No	no tandem / putative singleton - >	not availlable for this species
Nicothiana	NbS00022757g0019.1	AT1G53350	#No	Disease resistance protein (CC-NBS-LRR class) family	#No	Tandem	not availlable for this species
Nicothiana	NbS00022757g0022.1	AT1G53350	#No	Disease resistance protein (CC-NBS-LRR class) family	#No	Tandem	not availlable for this species
Nicothiana	NbS00023299g0005.1	AT3G46530	RPP13	NB-ARC domain-containing disease resistance protein	#No	no tandem / putative singleton - >	not availlable for this species
Nicothiana	NbS00023304g0012.1	AT3G46530	RPP13	NB-ARC domain-containing disease resistance protein	#No	no tandem / putative singleton - >	not availlable for this species
Nicothiana	NbS00024228g0008.1	AT3G46730	#No	NB-ARC domain-containing disease resistance protein	#No	no tandem / putative singleton - >	not availlable for this species
Nicothiana	NbS00024406g0008.1	AT3G50950	ZAR1	HOPZ-ACTIVATED RESISTANCE 1	#No	no tandem / putative singleton - >	not availlable for this species
Nicothiana	NbS00024406g0017.1	AT3G50950	ZAR1	HOPZ-ACTIVATED RESISTANCE 1	#No	no tandem / putative singleton - >	not availlable for this species
Nicothiana	NbS00024422g0005.1	AT3G46530	RPP13	NB-ARC domain-containing disease resistance protein	#No	no tandem / putative singleton - >	not availlable for this species
Nicothiana	NbS00024550g0001.1	AT3G46530	RPP13	NB-ARC domain-containing disease resistance protein	#No	Tandem	not availlable for this species
Nicothiana	NbS00024550g0003.1	AT3G46730	#No	NB-ARC domain-containing disease resistance protein	#No	Tandem	not availlable for this species
Nicothiana	NbS00024550g0005.1	AT1G53350	#No	Disease resistance protein (CC-NBS-LRR class) family	#No	Tandem	not availlable for this species
Nicothiana	NbS00024550g0012.1	AT3G46530	RPP13	NB-ARC domain-containing disease resistance protein	#No	Tandem	not availlable for this species
Nicothiana	NbS00024550g0015.1	AT3G46730	#No	NB-ARC domain-containing disease resistance protein	#No	Tandem	not availlable for this species
Nicothiana	NbS00024608g0005.1	AT1G27170	#No	transmembrane receptors;ATP binding	AT1G27170	no tandem / putative singleton - >	not availlable for this species
Nicothiana	NbS00024739g0012.1	AT3G46530	RPP13	NB-ARC domain-containing disease resistance protein	#No	Tandem	not availlable for this species
Nicothiana	NbS00024739g0013.1	AT3G46530	RPP13	NB-ARC domain-containing disease resistance protein	#No	Tandem	not availlable for this species
Nicothiana	NbS00024857g0001.1	AT3G46530	RPP13	NB-ARC domain-containing disease resistance protein	AT3G46530	no tandem / putative singleton - >	not availlable for this species
Nicothiana	NbS00025166g0010.1	AT4G27190	#No	NB-ARC domain-containing disease resistance protein	#No	no tandem / putative singleton - >	not availlable for this species
Nicothiana	NbS00025568g0007.1	AT1G59780	#No	NB-ARC domain-containing disease resistance protein	#No	no tandem / putative singleton - >	not availlable for this species
Nicothiana	NbS00026128g0019.1	AT3G46530	RPP13	NB-ARC domain-containing disease resistance protein	#No	no tandem / putative singleton - >	not availlable for this species
Nicothiana	NbS00026163g0007.1	AT3G50950	ZAR1	HOPZ-ACTIVATED RESISTANCE 1	#No	no tandem / putative singleton - >	not availlable for this species
Nicothiana	NbS00026402g0005.1	AT5G66900	#No	Disease resistance protein (CC-NBS-LRR class) family	#No	no tandem / putative singleton - >	not availlable for this species
Nicothiana	NbS00026584g0010.1	AT3G46730	#No	NB-ARC domain-containing disease resistance protein	#No	no tandem / putative singleton - >	not availlable for this species
Nicothiana	NbS00026706g0016.1	AT1G53350	#No	Disease resistance protein (CC-NBS-LRR class) family	#No	no tandem / putative singleton - >	not availlable for this species
Nicothiana	NbS00028099g0016.1	AT3G46730	#No	NB-ARC domain-containing disease resistance protein	#No	Tandem	not availlable for this species
Nicothiana	NbS00028099g0018.1	AT3G46530	RPP13	NB-ARC domain-containing disease resistance protein	#No	Tandem	not availlable for this species
Nicothiana	NbS00028430g0007.1	AT3G46530	RPP13	NB-ARC domain-containing disease resistance protein	#No	Tandem	not availlable for this species
Nicothiana	NbS00028430g0009.1	AT1G59124	#No	Disease resistance protein (CC-NBS-LRR class) family	#No	Tandem	not availlable for this species
Nicothiana	NbS00028761g0004.1	AT3G46530	RPP13	NB-ARC domain-containing disease resistance protein	#No	no tandem / putative singleton - >	not availlable for this species
Nicothiana	NbS00028827g0002.1	AT3G46530	RPP13	NB-ARC domain-containing disease resistance protein	#No	no tandem / putative singleton - >	not availlable for this species
Nicothiana	NbS00030183g0008.1	AT3G46530	RPP13	NB-ARC domain-containing disease resistance protein	#No	no tandem / putative singleton - >	not availlable for this species
Nicothiana	NbS00030243g0001.1	AT1G53350	#No	Disease resistance protein (CC-NBS-LRR class) family	#No	no tandem / putative singleton - >	not availlable for this species
Nicothiana	NbS00030500g0015.1	AT1G59780	#No	NB-ARC domain-containing disease resistance protein	#No	no tandem / putative singleton - >	not availlable for this species
Nicothiana	NbS00030756g0006.1	AT3G46530	RPP13	NB-ARC domain-containing disease resistance protein	#No	no tandem / putative singleton - >	not availlable for this species
Nicothiana	NbS00030989g0011.1	AT3G46530	RPP13	NB-ARC domain-containing disease resistance protein	#No	no tandem / putative singleton - >	not availlable for this species
Nicothiana	NbS00031017g0008.1	AT3G46530	RPP13	NB-ARC domain-containing disease resistance protein	#No	Tandem	not availlable for this species
Nicothiana	NbS00031017g0009.1	AT1G58400	#No	Disease resistance protein (CC-NBS-LRR class) family	#No	Tandem	not availlable for this species
Nicothiana	NbS00031132g0007.1	AT3G46530	RPP13	NB-ARC domain-containing disease resistance protein	#No	no tandem / putative singleton - >	not availlable for this species
Nicothiana	NbS00031134g0004.1	AT1G59620	CW9	Disease resistance protein (CC-NBS-LRR class) family	#No	Tandem	not availlable for this species
Nicothiana	NbS00031134g0006.1	AT1G53350	#No	Disease resistance protein (CC-NBS-LRR class) family	#No	Tandem	not availlable for this species
Nicothiana	NbS00031325g0007.1	AT3G14470	#No	NB-ARC domain-containing disease resistance protein	#No	no tandem / putative singleton - >	not availlable for this species
Nicothiana	NbS00032049g0002.1	AT3G46730	#No	NB-ARC domain-containing disease resistance protein	#No	no tandem / putative singleton - >	not availlable for this species
Nicothiana	NbS00032132g0014.1	AT1G59780	#No	NB-ARC domain-containing disease resistance protein	#No	no tandem / putative singleton - >	not availlable for this species
Nicothiana	NbS00033032g0022.1	AT1G53350	#No	Disease resistance protein (CC-NBS-LRR class) family	#No	no tandem / putative singleton - >	not availlable for this species
Nicothiana	NbS00033314g0004.1	AT1G59780	#No	NB-ARC domain-containing disease resistance protein	#No	no tandem / putative singleton - >	not availlable for this species
Nicothiana	NbS00033316g0005.1	AT3G14470	#No	NB-ARC domain-containing disease resistance protein	#No	no tandem / putative singleton - >	not availlable for this species
Nicothiana	NbS00033518g0003.1	AT3G46530	RPP13	NB-ARC domain-containing disease resistance protein	#No	no tandem / putative singleton - >	not availlable for this species
Nicothiana	NbS00034310g0005.1	AT3G46730	#No	NB-ARC domain-containing disease resistance protein	#No	no tandem / putative singleton - >	not availlable for this species
Nicothiana	NbS00034734g0003.1	AT3G14470	#No	NB-ARC domain-containing disease resistance protein	#No	Tandem	not availlable for this species
Nicothiana	NbS00034734g0013.1	AT3G14470	#No	NB-ARC domain-containing disease resistance protein	#No	Tandem	not availlable for this species
Nicothiana	NbS00034897g0005.1	AT3G07040	RPM1	Disease resistance protein (CC-NBS-LRR class) family	#No	no tandem / putative singleton - >	not availlable for this species
Nicothiana	NbS00035195g0009.1	AT4G10780	#No	LRR and NB-ARC domains-containing disease resistance protein	#No	no tandem / putative singleton - >	not availlable for this species
Nicothiana	NbS00035439g0002.1	AT5G04720	ADR1-L2	ADR1-like 2	#No	no tandem / putative singleton - >	not availlable for this species
Nicothiana	NbS00035496g0014.1	AT3G46530	RPP13	NB-ARC domain-containing disease resistance protein	#No	no tandem / putative singleton - >	not availlable for this species
Nicothiana	NbS00035525g0015.1	AT1G59780	#No	NB-ARC domain-containing disease resistance protein	#No	no tandem / putative singleton - >	not availlable for this species
Nicothiana	NbS00035637g0014.1	AT3G46730	#No	NB-ARC domain-containing disease resistance protein	#No	no tandem / putative singleton - >	not availlable for this species
Nicothiana	NbS00036756g0009.1	AT4G33300	ADR1-L1	ADR1-like 1	AT4G33300	no tandem / putative singleton - >	not availlable for this species
Nicothiana	NbS00037512g0010.1	AT1G53350	#No	Disease resistance protein (CC-NBS-LRR class) family	#No	no tandem / putative singleton - >	not availlable for this species
Nicothiana	NbS00038091g0003.1	AT3G46730	#No	NB-ARC domain-containing disease resistance protein	#No	Tandem	not availlable for this species
Nicothiana	NbS00038091g0013.1	AT3G46530	RPP13	NB-ARC domain-containing disease resistance protein	#No	Tandem	not availlable for this species
Nicothiana	NbS00038736g0002.1	AT3G46530	RPP13	NB-ARC domain-containing disease resistance protein	#No	Tandem	not availlable for this species
Nicothiana	NbS00038736g0004.1	AT1G58400	#No	Disease resistance protein (CC-NBS-LRR class) family	#No	Tandem	not availlable for this species
Nicothiana	NbS00038787g0009.1	AT3G46530	RPP13	NB-ARC domain-containing disease resistance protein	#No	no tandem / putative singleton - >	not availlable for this species
Nicothiana	NbS00039662g0007.1	AT3G14460	#No	LRR and NB-ARC domains-containing disease resistance protein	#No	no tandem / putative singleton - >	not availlable for this species
Nicothiana	NbS00040803g0010.1	AT3G46530	RPP13	NB-ARC domain-containing disease resistance protein	#No	no tandem / putative singleton - >	not availlable for this species
Nicothiana	NbS00040944g0001.1	AT1G58400	#No	Disease resistance protein (CC-NBS-LRR class) family	#No	no tandem / putative singleton - >	not availlable for this species
Nicothiana	NbS00041172g0003.1	AT3G07040	RPM1	Disease resistance protein (CC-NBS-LRR class) family	#No	no tandem / putative singleton - >	not availlable for this species
Nicothiana	NbS00041567g0009.1	AT3G14470	#No	NB-ARC domain-containing disease resistance protein	#No	no tandem / putative singleton - >	not availlable for this species
Nicothiana	NbS00042576g0011.1	AT1G53350	#No	Disease resistance protein (CC-NBS-LRR class) family	#No	no tandem / putative singleton - >	not availlable for this species
Nicothiana	NbS00042739g0001.1	AT3G46530	RPP13	NB-ARC domain-containing disease resistance protein	#No	Tandem	not availlable for this species
Nicothiana	NbS00042739g0002.1	AT1G58400	#No	Disease resistance protein (CC-NBS-LRR class) family	#No	Tandem	not availlable for this species
Nicothiana	NbS00044055g0006.1	AT3G50950	ZAR1	HOPZ-ACTIVATED RESISTANCE 1	#No	Tandem	not availlable for this species
Nicothiana	NbS00044055g0007.1	AT3G14470	#No	NB-ARC domain-containing disease resistance protein	#No	Tandem	not availlable for this species
Nicothiana	NbS00044379g0009.1	AT3G46530	RPP13	NB-ARC domain-containing disease resistance protein	#No	Tandem	not availlable for this species
Nicothiana	NbS00044379g0011.1	AT3G14470	#No	NB-ARC domain-containing disease resistance protein	#No	Tandem	not availlable for this species
Nicothiana	NbS00044767g0015.1	AT1G59780	#No	NB-ARC domain-containing disease resistance protein	#No	no tandem / putative singleton - >	not availlable for this species
Nicothiana	NbS00045296g0008.1	AT3G46530	RPP13	NB-ARC domain-containing disease resistance protein	#No	no tandem / putative singleton - >	not availlable for this species
Nicothiana	NbS00045592g0019.1	AT1G53350	#No	Disease resistance protein (CC-NBS-LRR class) family	#No	no tandem / putative singleton - >	not availlable for this species
Nicothiana	NbS00045820g0004.1	AT3G46730	#No	NB-ARC domain-containing disease resistance protein	#No	no tandem / putative singleton - >	not availlable for this species
Nicothiana	NbS00046085g0004.1	AT3G46530	RPP13	NB-ARC domain-containing disease resistance protein	#No	no tandem / putative singleton - >	not availlable for this species
Nicothiana	NbS00047106g0002.1	AT3G46530	RPP13	NB-ARC domain-containing disease resistance protein	#No	no tandem / putative singleton - >	not availlable for this species
Nicothiana	NbS00047736g0006.1	AT3G14470	#No	NB-ARC domain-containing disease resistance protein	#No	Tandem	not availlable for this species
Nicothiana	NbS00047736g0007.1	AT3G14470	#No	NB-ARC domain-containing disease resistance protein	#No	Tandem	not availlable for this species
Nicothiana	NbS00047736g0008.1	AT3G14470	#No	NB-ARC domain-containing disease resistance protein	#No	Tandem	not availlable for this species
Nicothiana	NbS00049356g0001.1	AT1G53350	#No	Disease resistance protein (CC-NBS-LRR class) family	#No	no tandem / putative singleton - >	not availlable for this species
Nicothiana	NbS00053470g0012.1	AT3G46730	#No	NB-ARC domain-containing disease resistance protein	#No	no tandem / putative singleton - >	not availlable for this species
Nicothiana	NbS00054346g0004.1	AT3G46530	RPP13	NB-ARC domain-containing disease resistance protein	#No	no tandem / putative singleton - >	not availlable for this species
Nicothiana	NbS00057285g0005.1	AT3G46530	RPP13	NB-ARC domain-containing disease resistance protein	#No	no tandem / putative singleton - >	not availlable for this species
Nicothiana	NbS00059547g0001.1	AT3G46530	RPP13	NB-ARC domain-containing disease resistance protein	#No	no tandem / putative singleton - >	not availlable for this species
Citrus	orange1.1g000202m	AT4G11170	#No	Disease resistance protein (TIR-NBS-LRR class) family	#No	no tandem / putative singleton - >	not availlable for this species
Citrus	orange1.1g000280m	AT4G27190	#No	NB-ARC domain-containing disease resistance protein	#No	no tandem / putative singleton - >	not availlable for this species
Citrus	orange1.1g000354m	AT4G27220	#No	NB-ARC domain-containing disease resistance protein	#No	no tandem / putative singleton - >	not availlable for this species
Citrus	orange1.1g000427m	AT3G14470	#No	NB-ARC domain-containing disease resistance protein	#No	no tandem / putative singleton - >	not availlable for this species
Citrus	orange1.1g000471m	AT3G14470	#No	NB-ARC domain-containing disease resistance protein	#No	no tandem / putative singleton - >	not availlable for this species
Citrus	orange1.1g000527m	AT3G14470	#No	NB-ARC domain-containing disease resistance protein	#No	no tandem / putative singleton - >	not availlable for this species
Citrus	orange1.1g000559m	AT3G14470	#No	NB-ARC domain-containing disease resistance protein	#No	Tandem	not availlable for this species
Citrus	orange1.1g000568m	AT3G14470	#No	NB-ARC domain-containing disease resistance protein	#No	Tandem	not availlable for this species
Citrus	orange1.1g000594m	AT3G14470	#No	NB-ARC domain-containing disease resistance protein	#No	no tandem / putative singleton - >	not availlable for this species
Citrus	orange1.1g000630m	AT1G27170	#No	transmembrane receptors;ATP binding	AT1G27170	Tandem	not availlable for this species
Citrus	orange1.1g000635m	AT4G27190	#No	NB-ARC domain-containing disease resistance protein	#No	Tandem	not availlable for this species
Citrus	orange1.1g000660m	AT3G14470	#No	NB-ARC domain-containing disease resistance protein	#No	no tandem / putative singleton - >	not availlable for this species
Citrus	orange1.1g000692m	AT3G14470	#No	NB-ARC domain-containing disease resistance protein	#No	no tandem / putative singleton - >	not availlable for this species
Citrus	orange1.1g000701m	AT4G27190	#No	NB-ARC domain-containing disease resistance protein	#No	no tandem / putative singleton - >	not availlable for this species
Citrus	orange1.1g000780m	AT5G17680	#No	disease resistance protein (TIR-NBS-LRR class), putative	#No	Tandem	not availlable for this species
Citrus	orange1.1g000782m	AT3G14470	#No	NB-ARC domain-containing disease resistance protein	AT3G14470	Tandem	not availlable for this species
Citrus	orange1.1g000802m	AT5G17680	#No	disease resistance protein (TIR-NBS-LRR class), putative	#No	Tandem	not availlable for this species
Citrus	orange1.1g000803m	AT3G14470	#No	NB-ARC domain-containing disease resistance protein	#No	Tandem	not availlable for this species
Citrus	orange1.1g000869m	AT4G27190	#No	NB-ARC domain-containing disease resistance protein	#No	Tandem	not availlable for this species
Citrus	orange1.1g000874m	AT5G17680	#No	disease resistance protein (TIR-NBS-LRR class), putative	#No	Tandem	not availlable for this species
Citrus	orange1.1g000887m	AT3G14470	#No	NB-ARC domain-containing disease resistance protein	#No	no tandem / putative singleton - >	not availlable for this species
Citrus	orange1.1g000922m	AT4G12010	#No	Disease resistance protein (TIR-NBS-LRR class) family	#No	no tandem / putative singleton - >	not availlable for this species
Citrus	orange1.1g000943m	AT5G17680	#No	disease resistance protein (TIR-NBS-LRR class), putative	#No	Tandem	not availlable for this species
Citrus	orange1.1g000945m	AT1G61190	#No	LRR and NB-ARC domains-containing disease resistance protein	#No	Tandem	not availlable for this species
Citrus	orange1.1g000962m	AT3G14470	#No	NB-ARC domain-containing disease resistance protein	#No	no tandem / putative singleton - >	not availlable for this species
Citrus	orange1.1g000975m	AT4G27190	#No	NB-ARC domain-containing disease resistance protein	#No	no tandem / putative singleton - >	not availlable for this species
Citrus	orange1.1g001020m	AT4G12010	#No	Disease resistance protein (TIR-NBS-LRR class) family	AT4G12010	no tandem / putative singleton - >	not availlable for this species
Citrus	orange1.1g001145m	AT3G14470	#No	NB-ARC domain-containing disease resistance protein	#No	no tandem / putative singleton - >	not availlable for this species
Citrus	orange1.1g001161m	AT4G12010	#No	Disease resistance protein (TIR-NBS-LRR class) family	#No	no tandem / putative singleton - >	not availlable for this species
Citrus	orange1.1g001277m	AT5G36930	#No	Disease resistance protein (TIR-NBS-LRR class) family	#No	Tandem	not availlable for this species
Citrus	orange1.1g001281m	AT3G14470	#No	NB-ARC domain-containing disease resistance protein	#No	Tandem	not availlable for this species
Citrus	orange1.1g001326m	AT5G17680	#No	disease resistance protein (TIR-NBS-LRR class), putative	#No	no tandem / putative singleton - >	not availlable for this species
Citrus	orange1.1g001348m	AT4G12010	#No	Disease resistance protein (TIR-NBS-LRR class) family	#No	no tandem / putative singleton - >	not availlable for this species
Citrus	orange1.1g001457m	AT4G27190	#No	NB-ARC domain-containing disease resistance protein	#No	Tandem	not availlable for this species
Citrus	orange1.1g001458m	AT5G17680	#No	disease resistance protein (TIR-NBS-LRR class), putative	#No	Tandem	not availlable for this species
Citrus	orange1.1g001513m	AT4G27220	#No	NB-ARC domain-containing disease resistance protein	#No	no tandem / putative singleton - >	not availlable for this species
Citrus	orange1.1g001805m	AT5G36930	#No	Disease resistance protein (TIR-NBS-LRR class) family	#No	no tandem / putative singleton - >	not availlable for this species
Citrus	orange1.1g001843m	AT1G53350	#No	Disease resistance protein (CC-NBS-LRR class) family	#No	no tandem / putative singleton - >	not availlable for this species
Citrus	orange1.1g001860m	AT4G27190	#No	NB-ARC domain-containing disease resistance protein	#No	no tandem / putative singleton - >	not availlable for this species
Citrus	orange1.1g001889m	AT5G17680	#No	disease resistance protein (TIR-NBS-LRR class), putative	#No	Tandem	not availlable for this species
Citrus	orange1.1g001897m	AT4G27190	#No	NB-ARC domain-containing disease resistance protein	AT4G27190	Tandem	not availlable for this species
Citrus	orange1.1g001955m	AT3G14470	#No	NB-ARC domain-containing disease resistance protein	#No	no tandem / putative singleton - >	not availlable for this species
Citrus	orange1.1g001979m	AT5G17680	#No	disease resistance protein (TIR-NBS-LRR class), putative	#No	no tandem / putative singleton - >	not availlable for this species
Citrus	orange1.1g001995m	AT3G14470	#No	NB-ARC domain-containing disease resistance protein	#No	Tandem	not availlable for this species
Citrus	orange1.1g001998m	AT3G14470	#No	NB-ARC domain-containing disease resistance protein	#No	Tandem	not availlable for this species
Citrus	orange1.1g001999m	AT1G61180	#No	LRR and NB-ARC domains-containing disease resistance protein	#No	Tandem	not availlable for this species
Citrus	orange1.1g002024m	AT4G27190	#No	NB-ARC domain-containing disease resistance protein	#No	no tandem / putative singleton - >	not availlable for this species
Citrus	orange1.1g002044m	AT3G14470	#No	NB-ARC domain-containing disease resistance protein	#No	no tandem / putative singleton - >	not availlable for this species
Citrus	orange1.1g002071m	AT3G14470	#No	NB-ARC domain-containing disease resistance protein	#No	no tandem / putative singleton - >	not availlable for this species
Citrus	orange1.1g002115m	AT3G14470	#No	NB-ARC domain-containing disease resistance protein	#No	Tandem	not availlable for this species
Citrus	orange1.1g002125m	AT4G12010	#No	Disease resistance protein (TIR-NBS-LRR class) family	#No	Tandem	not availlable for this species
Citrus	orange1.1g002132m	AT3G14470	#No	NB-ARC domain-containing disease resistance protein	#No	Tandem	not availlable for this species
Citrus	orange1.1g002154m	AT3G14470	#No	NB-ARC domain-containing disease resistance protein	#No	no tandem / putative singleton - >	not availlable for this species
Citrus	orange1.1g002187m	AT3G14470	#No	NB-ARC domain-containing disease resistance protein	#No	no tandem / putative singleton - >	not availlable for this species
Citrus	orange1.1g002220m	AT4G12010	#No	Disease resistance protein (TIR-NBS-LRR class) family	#No	no tandem / putative singleton - >	not availlable for this species
Citrus	orange1.1g002265m	AT3G14470	#No	NB-ARC domain-containing disease resistance protein	#No	no tandem / putative singleton - >	not availlable for this species
Citrus	orange1.1g002299m	AT5G17680	#No	disease resistance protein (TIR-NBS-LRR class), putative	#No	no tandem / putative singleton - >	not availlable for this species
Citrus	orange1.1g002308m	AT3G14470	#No	NB-ARC domain-containing disease resistance protein	#No	Tandem	not availlable for this species
Citrus	orange1.1g002313m	AT4G27220	#No	NB-ARC domain-containing disease resistance protein	#No	Tandem	not availlable for this species
Citrus	orange1.1g002362m	AT3G14470	#No	NB-ARC domain-containing disease resistance protein	#No	no tandem / putative singleton - >	not availlable for this species
Citrus	orange1.1g002458m	AT5G36930	#No	Disease resistance protein (TIR-NBS-LRR class) family	#No	no tandem / putative singleton - >	not availlable for this species
Citrus	orange1.1g002538m	AT5G63020	#No	Disease resistance protein (CC-NBS-LRR class) family	#No	no tandem / putative singleton - >	not availlable for this species
Citrus	orange1.1g002569m	AT5G63020	#No	Disease resistance protein (CC-NBS-LRR class) family	#No	no tandem / putative singleton - >	not availlable for this species
Citrus	orange1.1g002606m	AT5G63020	#No	Disease resistance protein (CC-NBS-LRR class) family	#No	no tandem / putative singleton - >	not availlable for this species
Citrus	orange1.1g002655m	AT5G63020	#No	Disease resistance protein (CC-NBS-LRR class) family	#No	no tandem / putative singleton - >	not availlable for this species
Citrus	orange1.1g002657m	AT5G63020	#No	Disease resistance protein (CC-NBS-LRR class) family	#No	Tandem	not availlable for this species
Citrus	orange1.1g002663m	AT3G07040	RPM1	Disease resistance protein (CC-NBS-LRR class) family	#No	Tandem	not availlable for this species
Citrus	orange1.1g002691m	AT5G63020	#No	Disease resistance protein (CC-NBS-LRR class) family	#No	no tandem / putative singleton - >	not availlable for this species
Citrus	orange1.1g002700m	AT5G63020	#No	Disease resistance protein (CC-NBS-LRR class) family	#No	Tandem	not availlable for this species
Citrus	orange1.1g002704m	AT5G63020	#No	Disease resistance protein (CC-NBS-LRR class) family	#No	Tandem	not availlable for this species
Citrus	orange1.1g002750m	AT3G46530	RPP13	NB-ARC domain-containing disease resistance protein	#No	no tandem / putative singleton - >	not availlable for this species
Citrus	orange1.1g002780m	AT3G07040	RPM1	Disease resistance protein (CC-NBS-LRR class) family	#No	no tandem / putative singleton - >	not availlable for this species
Citrus	orange1.1g002800m	AT3G14470	#No	NB-ARC domain-containing disease resistance protein	#No	no tandem / putative singleton - >	not availlable for this species
Citrus	orange1.1g002863m	AT5G63020	#No	Disease resistance protein (CC-NBS-LRR class) family	#No	no tandem / putative singleton - >	not availlable for this species
Citrus	orange1.1g002939m	AT4G27190	#No	NB-ARC domain-containing disease resistance protein	#No	no tandem / putative singleton - >	not availlable for this species
Citrus	orange1.1g003011m	AT4G12010	#No	Disease resistance protein (TIR-NBS-LRR class) family	#No	Tandem	not availlable for this species
Citrus	orange1.1g003013m	AT3G14460	#No	LRR and NB-ARC domains-containing disease resistance protein	#No	Tandem	not availlable for this species
Citrus	orange1.1g003037m	AT3G14470	#No	NB-ARC domain-containing disease resistance protein	#No	no tandem / putative singleton - >	not availlable for this species
Citrus	orange1.1g003086m	AT3G50950	ZAR1	HOPZ-ACTIVATED RESISTANCE 1	AT3G50950	Tandem	not availlable for this species
Citrus	orange1.1g003090m	AT4G26090	RPS2	NB-ARC domain-containing disease resistance protein	#No	Tandem	not availlable for this species
Citrus	orange1.1g003154m	AT3G46530	RPP13	NB-ARC domain-containing disease resistance protein	#No	no tandem / putative singleton - >	not availlable for this species
Citrus	orange1.1g003192m	AT4G27190	#No	NB-ARC domain-containing disease resistance protein	#No	no tandem / putative singleton - >	not availlable for this species
Citrus	orange1.1g003203m	AT4G27220	#No	NB-ARC domain-containing disease resistance protein	#No	no tandem / putative singleton - >	not availlable for this species
Citrus	orange1.1g003265m	AT5G63020	#No	Disease resistance protein (CC-NBS-LRR class) family	#No	no tandem / putative singleton - >	not availlable for this species
Citrus	orange1.1g003300m	AT3G14470	#No	NB-ARC domain-containing disease resistance protein	#No	no tandem / putative singleton - >	not availlable for this species
Citrus	orange1.1g003317m	AT5G63020	#No	Disease resistance protein (CC-NBS-LRR class) family	#No	Tandem	not availlable for this species
Citrus	orange1.1g003321m	AT4G33300	ADR1-L1	ADR1-like 1	AT4G33300	Tandem	not availlable for this species
Citrus	orange1.1g003367m	AT3G14470	#No	NB-ARC domain-containing disease resistance protein	#No	no tandem / putative singleton - >	not availlable for this species
Citrus	orange1.1g003387m	AT1G59780	#No	NB-ARC domain-containing disease resistance protein	#No	no tandem / putative singleton - >	not availlable for this species
Citrus	orange1.1g003401m	AT1G59780	#No	NB-ARC domain-containing disease resistance protein	#No	no tandem / putative singleton - >	not availlable for this species
Citrus	orange1.1g003435m	AT3G14470	#No	NB-ARC domain-containing disease resistance protein	#No	no tandem / putative singleton - >	not availlable for this species
Citrus	orange1.1g003513m	AT5G63020	#No	Disease resistance protein (CC-NBS-LRR class) family	#No	Tandem	not availlable for this species
Citrus	orange1.1g003515m	AT5G66900	#No	Disease resistance protein (CC-NBS-LRR class) family	AT5G66900	Tandem	not availlable for this species
Citrus	orange1.1g003639m	AT4G27190	#No	NB-ARC domain-containing disease resistance protein	#No	no tandem / putative singleton - >	not availlable for this species
Citrus	orange1.1g003753m	AT1G63350	#No	Disease resistance protein (CC-NBS-LRR class) family	#No	no tandem / putative singleton - >	not availlable for this species
Citrus	orange1.1g003773m	AT3G14470	#No	NB-ARC domain-containing disease resistance protein	#No	no tandem / putative singleton - >	not availlable for this species
Citrus	orange1.1g003890m	AT3G46530	RPP13	NB-ARC domain-containing disease resistance protein	#No	no tandem / putative singleton - >	not availlable for this species
Citrus	orange1.1g003996m	AT4G27190	#No	NB-ARC domain-containing disease resistance protein	#No	no tandem / putative singleton - >	not availlable for this species
Citrus	orange1.1g004021m	AT1G12220	RPS5	Disease resistance protein (CC-NBS-LRR class) family	#No	no tandem / putative singleton - >	not availlable for this species
Citrus	orange1.1g004197m	AT4G27190	#No	NB-ARC domain-containing disease resistance protein	#No	no tandem / putative singleton - >	not availlable for this species
Citrus	orange1.1g004573m	AT4G27220	#No	NB-ARC domain-containing disease resistance protein	#No	no tandem / putative singleton - >	not availlable for this species
Citrus	orange1.1g004707m	AT5G17680	#No	disease resistance protein (TIR-NBS-LRR class), putative	#No	no tandem / putative singleton - >	not availlable for this species
Citrus	orange1.1g004772m	AT5G17680	#No	disease resistance protein (TIR-NBS-LRR class), putative	#No	no tandem / putative singleton - >	not availlable for this species
Citrus	orange1.1g004895m	AT4G27190	#No	NB-ARC domain-containing disease resistance protein	#No	no tandem / putative singleton - >	not availlable for this species
Citrus	orange1.1g004993m	AT5G17680	#No	disease resistance protein (TIR-NBS-LRR class), putative	#No	no tandem / putative singleton - >	not availlable for this species
Citrus	orange1.1g005085m	AT5G18360	#No	Disease resistance protein (TIR-NBS-LRR class) family	#No	no tandem / putative singleton - >	not availlable for this species
Citrus	orange1.1g005181m	AT3G07040	RPM1	Disease resistance protein (CC-NBS-LRR class) family	#No	Tandem	not availlable for this species
Citrus	orange1.1g005191m	AT5G17680	#No	disease resistance protein (TIR-NBS-LRR class), putative	#No	Tandem	not availlable for this species
Citrus	orange1.1g005367m	AT5G63020	#No	Disease resistance protein (CC-NBS-LRR class) family	#No	no tandem / putative singleton - >	not availlable for this species
Citrus	orange1.1g005407m	AT3G14470	#No	NB-ARC domain-containing disease resistance protein	#No	no tandem / putative singleton - >	not availlable for this species
Citrus	orange1.1g005709m	AT5G17680	#No	disease resistance protein (TIR-NBS-LRR class), putative	#No	no tandem / putative singleton - >	not availlable for this species
Citrus	orange1.1g005747m	AT4G27190	#No	NB-ARC domain-containing disease resistance protein	#No	no tandem / putative singleton - >	not availlable for this species
Citrus	orange1.1g005834m	AT4G27190	#No	NB-ARC domain-containing disease resistance protein	#No	no tandem / putative singleton - >	not availlable for this species
Citrus	orange1.1g005860m	AT3G14470	#No	NB-ARC domain-containing disease resistance protein	#No	no tandem / putative singleton - >	not availlable for this species
Citrus	orange1.1g006018m	AT5G17680	#No	disease resistance protein (TIR-NBS-LRR class), putative	#No	no tandem / putative singleton - >	not availlable for this species
Citrus	orange1.1g006107m	AT3G14470	#No	NB-ARC domain-containing disease resistance protein	#No	no tandem / putative singleton - >	not availlable for this species
Citrus	orange1.1g006588m	AT3G14470	#No	NB-ARC domain-containing disease resistance protein	#No	no tandem / putative singleton - >	not availlable for this species
Citrus	orange1.1g006902m	AT4G10780	#No	LRR and NB-ARC domains-containing disease resistance protein	#No	no tandem / putative singleton - >	not availlable for this species
Citrus	orange1.1g007268m	AT1G61180	#No	LRR and NB-ARC domains-containing disease resistance protein	#No	no tandem / putative singleton - >	not availlable for this species
Citrus	orange1.1g007330m	AT3G14460	#No	LRR and NB-ARC domains-containing disease resistance protein	#No	Tandem	not availlable for this species
Citrus	orange1.1g007339m	AT4G27190	#No	NB-ARC domain-containing disease resistance protein	#No	Tandem	not availlable for this species
Citrus	orange1.1g007616m	AT3G14470	#No	NB-ARC domain-containing disease resistance protein	#No	no tandem / putative singleton - >	not availlable for this species
Citrus	orange1.1g007656m	AT1G12210	RFL1	RPS5-like 1	#No	no tandem / putative singleton - >	not availlable for this species
Citrus	orange1.1g007817m	AT3G14470	#No	NB-ARC domain-containing disease resistance protein	#No	no tandem / putative singleton - >	not availlable for this species
Citrus	orange1.1g007979m	AT3G14470	#No	NB-ARC domain-containing disease resistance protein	#No	no tandem / putative singleton - >	not availlable for this species
Citrus	orange1.1g008394m	AT5G17680	#No	disease resistance protein (TIR-NBS-LRR class), putative	#No	no tandem / putative singleton - >	not availlable for this species
Citrus	orange1.1g008685m	AT5G17680	#No	disease resistance protein (TIR-NBS-LRR class), putative	#No	no tandem / putative singleton - >	not availlable for this species
Citrus	orange1.1g009306m	AT5G18360	#No	Disease resistance protein (TIR-NBS-LRR class) family	#No	no tandem / putative singleton - >	not availlable for this species
Citrus	orange1.1g009411m	AT4G27220	#No	NB-ARC domain-containing disease resistance protein	#No	no tandem / putative singleton - >	not availlable for this species
Citrus	orange1.1g009534m	AT1G12280	SUMM2	LRR and NB-ARC domains-containing disease resistance protein	#No	no tandem / putative singleton - >	not availlable for this species
Citrus	orange1.1g009845m	AT5G17680	#No	disease resistance protein (TIR-NBS-LRR class), putative	#No	no tandem / putative singleton - >	not availlable for this species
Citrus	orange1.1g010089m	AT5G63020	#No	Disease resistance protein (CC-NBS-LRR class) family	#No	no tandem / putative singleton - >	not availlable for this species
Citrus	orange1.1g010117m	AT3G46530	RPP13	NB-ARC domain-containing disease resistance protein	#No	no tandem / putative singleton - >	not availlable for this species
Citrus	orange1.1g010799m	AT3G46530	RPP13	NB-ARC domain-containing disease resistance protein	#No	no tandem / putative singleton - >	not availlable for this species
Citrus	orange1.1g011568m	AT5G43730	#No	Disease resistance protein (CC-NBS-LRR class) family	#No	no tandem / putative singleton - >	not availlable for this species
Citrus	orange1.1g012324m	AT5G17680	#No	disease resistance protein (TIR-NBS-LRR class), putative	#No	no tandem / putative singleton - >	not availlable for this species
Citrus	orange1.1g012641m	AT1G63350	#No	Disease resistance protein (CC-NBS-LRR class) family	#No	no tandem / putative singleton - >	not availlable for this species
Citrus	orange1.1g015891m	AT4G19060	#No	P-loop containing nucleoside triphosphate hydrolases superfamily protein	AT4G19060	no tandem / putative singleton - >	not availlable for this species
Citrus	orange1.1g015918m	AT5G17680	#No	disease resistance protein (TIR-NBS-LRR class), putative	#No	no tandem / putative singleton - >	not availlable for this species
Citrus	orange1.1g017364m	AT5G17680	#No	disease resistance protein (TIR-NBS-LRR class), putative	#No	no tandem / putative singleton - >	not availlable for this species
Citrus	orange1.1g017858m	AT5G17680	#No	disease resistance protein (TIR-NBS-LRR class), putative	#No	no tandem / putative singleton - >	not availlable for this species
Citrus	orange1.1g018831m	AT3G04220	#No	Disease resistance protein (TIR-NBS-LRR class) family	#No	no tandem / putative singleton - >	not availlable for this species
Citrus	orange1.1g022670m	AT1G15890	#No	Disease resistance protein (CC-NBS-LRR class) family	#No	no tandem / putative singleton - >	not availlable for this species
Citrus	orange1.1g028364m	AT3G14470	#No	NB-ARC domain-containing disease resistance protein	#No	no tandem / putative singleton - >	not availlable for this species
Citrus	orange1.1g032234m	AT4G11170	#No	Disease resistance protein (TIR-NBS-LRR class) family	#No	no tandem / putative singleton - >	not availlable for this species
Citrus	orange1.1g035550m	AT3G14470	#No	NB-ARC domain-containing disease resistance protein	#No	Tandem	not availlable for this species
Citrus	orange1.1g035555m	AT3G14470	#No	NB-ARC domain-containing disease resistance protein	#No	Tandem	not availlable for this species
Citrus	orange1.1g035585m	AT4G27190	#No	NB-ARC domain-containing disease resistance protein	#No	no tandem / putative singleton - >	not availlable for this species
Citrus	orange1.1g035646m	AT5G17680	#No	disease resistance protein (TIR-NBS-LRR class), putative	#No	Tandem	not availlable for this species
Citrus	orange1.1g035647m	AT3G14470	#No	NB-ARC domain-containing disease resistance protein	#No	Tandem	not availlable for this species
Citrus	orange1.1g035853m	AT1G53350	#No	Disease resistance protein (CC-NBS-LRR class) family	#No	no tandem / putative singleton - >	not availlable for this species
Citrus	orange1.1g035887m	AT5G63020	#No	Disease resistance protein (CC-NBS-LRR class) family	AT5G63020	no tandem / putative singleton - >	not availlable for this species
Citrus	orange1.1g036079m	AT3G14470	#No	NB-ARC domain-containing disease resistance protein	#No	no tandem / putative singleton - >	not availlable for this species
Citrus	orange1.1g036119m	AT3G14470	#No	NB-ARC domain-containing disease resistance protein	#No	no tandem / putative singleton - >	not availlable for this species
Citrus	orange1.1g036168m	AT3G14470	#No	NB-ARC domain-containing disease resistance protein	#No	no tandem / putative singleton - >	not availlable for this species
Citrus	orange1.1g036236m	AT4G10780	#No	LRR and NB-ARC domains-containing disease resistance protein	#No	no tandem / putative singleton - >	not availlable for this species
Citrus	orange1.1g036323m	AT3G14470	#No	NB-ARC domain-containing disease resistance protein	#No	no tandem / putative singleton - >	not availlable for this species
Citrus	orange1.1g036345m	AT3G14470	#No	NB-ARC domain-containing disease resistance protein	#No	no tandem / putative singleton - >	not availlable for this species
Citrus	orange1.1g036448m	AT3G14470	#No	NB-ARC domain-containing disease resistance protein	#No	no tandem / putative singleton - >	not availlable for this species
Citrus	orange1.1g036466m	AT3G14470	#No	NB-ARC domain-containing disease resistance protein	#No	no tandem / putative singleton - >	not availlable for this species
Citrus	orange1.1g036584m	AT3G46530	RPP13	NB-ARC domain-containing disease resistance protein	#No	no tandem / putative singleton - >	not availlable for this species
Citrus	orange1.1g036619m	AT3G14470	#No	NB-ARC domain-containing disease resistance protein	#No	no tandem / putative singleton - >	not availlable for this species
Citrus	orange1.1g036637m	AT1G61190	#No	LRR and NB-ARC domains-containing disease resistance protein	#No	no tandem / putative singleton - >	not availlable for this species
Citrus	orange1.1g036657m	AT4G12010	#No	Disease resistance protein (TIR-NBS-LRR class) family	#No	no tandem / putative singleton - >	not availlable for this species
Citrus	orange1.1g036714m	AT1G12210	RFL1	RPS5-like 1	#No	no tandem / putative singleton - >	not availlable for this species
Citrus	orange1.1g036738m	AT5G36930	#No	Disease resistance protein (TIR-NBS-LRR class) family	#No	no tandem / putative singleton - >	not availlable for this species
Citrus	orange1.1g036753m	AT3G14470	#No	NB-ARC domain-containing disease resistance protein	#No	Tandem	not availlable for this species
Citrus	orange1.1g036761m	AT5G63020	#No	Disease resistance protein (CC-NBS-LRR class) family	#No	Tandem	not availlable for this species
Citrus	orange1.1g036903m	AT5G17680	#No	disease resistance protein (TIR-NBS-LRR class), putative	#No	no tandem / putative singleton - >	not availlable for this species
Citrus	orange1.1g036977m	AT1G61310	#No	LRR and NB-ARC domains-containing disease resistance protein	#No	no tandem / putative singleton - >	not availlable for this species
Citrus	orange1.1g037039m	AT3G14470	#No	NB-ARC domain-containing disease resistance protein	#No	Tandem	not availlable for this species
Citrus	orange1.1g037045m	AT5G47250	#No	LRR and NB-ARC domains-containing disease resistance protein	#No	Tandem	not availlable for this species
Citrus	orange1.1g037138m	AT5G63020	#No	Disease resistance protein (CC-NBS-LRR class) family	#No	no tandem / putative singleton - >	not availlable for this species
Citrus	orange1.1g037173m	AT5G17680	#No	disease resistance protein (TIR-NBS-LRR class), putative	#No	no tandem / putative singleton - >	not availlable for this species
Citrus	orange1.1g037205m	AT5G17680	#No	disease resistance protein (TIR-NBS-LRR class), putative	#No	no tandem / putative singleton - >	not availlable for this species
Citrus	orange1.1g037222m	AT5G63020	#No	Disease resistance protein (CC-NBS-LRR class) family	#No	Tandem	not availlable for this species
Citrus	orange1.1g037229m	AT5G05400	#No	LRR and NB-ARC domains-containing disease resistance protein	#No	Tandem	not availlable for this species
Citrus	orange1.1g037291m	AT4G12010	#No	Disease resistance protein (TIR-NBS-LRR class) family	#No	no tandem / putative singleton - >	not availlable for this species
Citrus	orange1.1g037310m	AT5G63020	#No	Disease resistance protein (CC-NBS-LRR class) family	#No	no tandem / putative singleton - >	not availlable for this species
Citrus	orange1.1g037332m	AT5G17680	#No	disease resistance protein (TIR-NBS-LRR class), putative	#No	Tandem	not availlable for this species
Citrus	orange1.1g037337m	AT4G27190	#No	NB-ARC domain-containing disease resistance protein	#No	Tandem	not availlable for this species
Citrus	orange1.1g037340m	AT3G14470	#No	NB-ARC domain-containing disease resistance protein	#No	Tandem	not availlable for this species
Citrus	orange1.1g037416m	AT5G17680	#No	disease resistance protein (TIR-NBS-LRR class), putative	#No	no tandem / putative singleton - >	not availlable for this species
Citrus	orange1.1g037483m	AT5G36930	#No	Disease resistance protein (TIR-NBS-LRR class) family	#No	no tandem / putative singleton - >	not availlable for this species
Citrus	orange1.1g037574m	AT3G14470	#No	NB-ARC domain-containing disease resistance protein	#No	no tandem / putative singleton - >	not availlable for this species
Citrus	orange1.1g037613m	AT4G12010	#No	Disease resistance protein (TIR-NBS-LRR class) family	#No	no tandem / putative singleton - >	not availlable for this species
Citrus	orange1.1g037625m	AT5G63020	#No	Disease resistance protein (CC-NBS-LRR class) family	#No	no tandem / putative singleton - >	not availlable for this species
Citrus	orange1.1g037627m	AT3G46530	RPP13	NB-ARC domain-containing disease resistance protein	AT3G46530	no tandem / putative singleton - >	not availlable for this species
Citrus	orange1.1g037733m	AT3G14470	#No	NB-ARC domain-containing disease resistance protein	#No	no tandem / putative singleton - >	not availlable for this species
Citrus	orange1.1g037752m	AT5G17680	#No	disease resistance protein (TIR-NBS-LRR class), putative	#No	Tandem	not availlable for this species
Citrus	orange1.1g037759m	AT1G59780	#No	NB-ARC domain-containing disease resistance protein	#No	Tandem	not availlable for this species
Citrus	orange1.1g037814m	AT3G14470	#No	NB-ARC domain-containing disease resistance protein	#No	no tandem / putative singleton - >	not availlable for this species
Citrus	orange1.1g037847m	AT1G12220	RPS5	Disease resistance protein (CC-NBS-LRR class) family	#No	no tandem / putative singleton - >	not availlable for this species
Citrus	orange1.1g037851m	AT4G27190	#No	NB-ARC domain-containing disease resistance protein	#No	no tandem / putative singleton - >	not availlable for this species
Citrus	orange1.1g037935m	AT4G27190	#No	NB-ARC domain-containing disease resistance protein	#No	Tandem	not availlable for this species
Citrus	orange1.1g037945m	AT1G15890	#No	Disease resistance protein (CC-NBS-LRR class) family	#No	Tandem	not availlable for this species
Citrus	orange1.1g037947m	AT4G27190	#No	NB-ARC domain-containing disease resistance protein	#No	Tandem	not availlable for this species
Citrus	orange1.1g038022m	AT4G27220	#No	NB-ARC domain-containing disease resistance protein	#No	no tandem / putative singleton - >	not availlable for this species
Citrus	orange1.1g038105m	AT1G12220	RPS5	Disease resistance protein (CC-NBS-LRR class) family	#No	Tandem	not availlable for this species
Citrus	orange1.1g038110m	AT1G61190	#No	LRR and NB-ARC domains-containing disease resistance protein	#No	Tandem	not availlable for this species
Citrus	orange1.1g038165m	AT1G12220	RPS5	Disease resistance protein (CC-NBS-LRR class) family	#No	no tandem / putative singleton - >	not availlable for this species
Citrus	orange1.1g038205m	AT1G12210	RFL1	RPS5-like 1	#No	no tandem / putative singleton - >	not availlable for this species
Citrus	orange1.1g038234m	AT3G14470	#No	NB-ARC domain-containing disease resistance protein	#No	no tandem / putative singleton - >	not availlable for this species
Citrus	orange1.1g038265m	AT3G14470	#No	NB-ARC domain-containing disease resistance protein	#No	no tandem / putative singleton - >	not availlable for this species
Citrus	orange1.1g038398m	AT5G63020	#No	Disease resistance protein (CC-NBS-LRR class) family	#No	no tandem / putative singleton - >	not availlable for this species
Citrus	orange1.1g038400m	AT3G14460	#No	LRR and NB-ARC domains-containing disease resistance protein	#No	Tandem	not availlable for this species
Citrus	orange1.1g038405m	AT5G63020	#No	Disease resistance protein (CC-NBS-LRR class) family	#No	Tandem	not availlable for this species
Citrus	orange1.1g038430m	AT3G14460	#No	LRR and NB-ARC domains-containing disease resistance protein	#No	no tandem / putative singleton - >	not availlable for this species
Citrus	orange1.1g038448m	AT3G14470	#No	NB-ARC domain-containing disease resistance protein	#No	Tandem	not availlable for this species
Citrus	orange1.1g038454m	AT1G63350	#No	Disease resistance protein (CC-NBS-LRR class) family	#No	Tandem	not availlable for this species
Citrus	orange1.1g038480m	AT5G63020	#No	Disease resistance protein (CC-NBS-LRR class) family	#No	no tandem / putative singleton - >	not availlable for this species
Citrus	orange1.1g038494m	AT4G27190	#No	NB-ARC domain-containing disease resistance protein	#No	no tandem / putative singleton - >	not availlable for this species
Citrus	orange1.1g038510m	AT4G27190	#No	NB-ARC domain-containing disease resistance protein	#No	no tandem / putative singleton - >	not availlable for this species
Citrus	orange1.1g038521m	AT3G25510	#No	disease resistance protein (TIR-NBS-LRR class), putative	#No	no tandem / putative singleton - >	not availlable for this species
Citrus	orange1.1g038611m	AT4G27220	#No	NB-ARC domain-containing disease resistance protein	#No	no tandem / putative singleton - >	not availlable for this species
Citrus	orange1.1g038637m	AT3G14470	#No	NB-ARC domain-containing disease resistance protein	#No	no tandem / putative singleton - >	not availlable for this species
Citrus	orange1.1g038658m	AT3G14460	#No	LRR and NB-ARC domains-containing disease resistance protein	#No	Tandem	not availlable for this species
Citrus	orange1.1g038663m	AT4G27190	#No	NB-ARC domain-containing disease resistance protein	#No	Tandem	not availlable for this species
Citrus	orange1.1g038724m	AT1G12280	SUMM2	LRR and NB-ARC domains-containing disease resistance protein	#No	Tandem	not availlable for this species
Citrus	orange1.1g038733m	AT1G59780	#No	NB-ARC domain-containing disease resistance protein	#No	Tandem	not availlable for this species
Citrus	orange1.1g038742m	AT1G15890	#No	Disease resistance protein (CC-NBS-LRR class) family	#No	Tandem	not availlable for this species
Citrus	orange1.1g038751m	AT3G14470	#No	NB-ARC domain-containing disease resistance protein	#No	Tandem	not availlable for this species
Citrus	orange1.1g038826m	AT4G11170	#No	Disease resistance protein (TIR-NBS-LRR class) family	#No	no tandem / putative singleton - >	not availlable for this species
Citrus	orange1.1g038843m	AT1G61190	#No	LRR and NB-ARC domains-containing disease resistance protein	#No	no tandem / putative singleton - >	not availlable for this species
Citrus	orange1.1g038861m	AT3G14460	#No	LRR and NB-ARC domains-containing disease resistance protein	#No	no tandem / putative singleton - >	not availlable for this species
Citrus	orange1.1g038882m	AT5G63020	#No	Disease resistance protein (CC-NBS-LRR class) family	#No	no tandem / putative singleton - >	not availlable for this species
Citrus	orange1.1g038902m	AT4G27190	#No	NB-ARC domain-containing disease resistance protein	#No	no tandem / putative singleton - >	not availlable for this species
Citrus	orange1.1g038919m	AT5G17680	#No	disease resistance protein (TIR-NBS-LRR class), putative	#No	no tandem / putative singleton - >	not availlable for this species
Citrus	orange1.1g039005m	AT4G27220	#No	NB-ARC domain-containing disease resistance protein	#No	no tandem / putative singleton - >	not availlable for this species
Citrus	orange1.1g039024m	AT3G07040	RPM1	Disease resistance protein (CC-NBS-LRR class) family	#No	no tandem / putative singleton - >	not availlable for this species
Citrus	orange1.1g039134m	AT1G12290	#No	Disease resistance protein (CC-NBS-LRR class) family	#No	no tandem / putative singleton - >	not availlable for this species
Citrus	orange1.1g039149m	AT5G63020	#No	Disease resistance protein (CC-NBS-LRR class) family	#No	no tandem / putative singleton - >	not availlable for this species
Citrus	orange1.1g039167m	AT3G14470	#No	NB-ARC domain-containing disease resistance protein	#No	no tandem / putative singleton - >	not availlable for this species
Citrus	orange1.1g039180m	AT4G27190	#No	NB-ARC domain-containing disease resistance protein	#No	no tandem / putative singleton - >	not availlable for this species
Citrus	orange1.1g039262m	AT5G63020	#No	Disease resistance protein (CC-NBS-LRR class) family	#No	no tandem / putative singleton - >	not availlable for this species
Citrus	orange1.1g039283m	AT3G14470	#No	NB-ARC domain-containing disease resistance protein	#No	no tandem / putative singleton - >	not availlable for this species
Citrus	orange1.1g039311m	AT4G12010	#No	Disease resistance protein (TIR-NBS-LRR class) family	#No	no tandem / putative singleton - >	not availlable for this species
Citrus	orange1.1g039430m	AT3G14470	#No	NB-ARC domain-containing disease resistance protein	#No	no tandem / putative singleton - >	not availlable for this species
Citrus	orange1.1g039455m	AT5G17680	#No	disease resistance protein (TIR-NBS-LRR class), putative	#No	no tandem / putative singleton - >	not availlable for this species
Citrus	orange1.1g039519m	AT5G63020	#No	Disease resistance protein (CC-NBS-LRR class) family	#No	no tandem / putative singleton - >	not availlable for this species
Citrus	orange1.1g039535m	AT5G63020	#No	Disease resistance protein (CC-NBS-LRR class) family	#No	no tandem / putative singleton - >	not availlable for this species
Citrus	orange1.1g039644m	AT3G04220	#No	Disease resistance protein (TIR-NBS-LRR class) family	#No	no tandem / putative singleton - >	not availlable for this species
Citrus	orange1.1g039689m	AT3G14470	#No	NB-ARC domain-containing disease resistance protein	#No	no tandem / putative singleton - >	not availlable for this species
Citrus	orange1.1g039728m	AT3G07040	RPM1	Disease resistance protein (CC-NBS-LRR class) family	#No	no tandem / putative singleton - >	not availlable for this species
Citrus	orange1.1g039772m	AT3G46530	RPP13	NB-ARC domain-containing disease resistance protein	#No	no tandem / putative singleton - >	not availlable for this species
Citrus	orange1.1g039821m	AT4G10780	#No	LRR and NB-ARC domains-containing disease resistance protein	#No	Tandem	not availlable for this species
Citrus	orange1.1g039822m	AT3G14470	#No	NB-ARC domain-containing disease resistance protein	#No	Tandem	not availlable for this species
Citrus	orange1.1g039852m	AT3G14470	#No	NB-ARC domain-containing disease resistance protein	#No	Tandem	not availlable for this species
Citrus	orange1.1g039853m	AT3G14470	#No	NB-ARC domain-containing disease resistance protein	#No	Tandem	not availlable for this species
Citrus	orange1.1g039861m	AT3G14460	#No	LRR and NB-ARC domains-containing disease resistance protein	#No	Tandem	not availlable for this species
Citrus	orange1.1g039885m	AT3G14470	#No	NB-ARC domain-containing disease resistance protein	#No	no tandem / putative singleton - >	not availlable for this species
Citrus	orange1.1g039990m	AT3G14470	#No	NB-ARC domain-containing disease resistance protein	#No	no tandem / putative singleton - >	not availlable for this species
Citrus	orange1.1g040015m	AT3G14470	#No	NB-ARC domain-containing disease resistance protein	#No	no tandem / putative singleton - >	not availlable for this species
Citrus	orange1.1g040234m	AT5G51630	#No	Disease resistance protein (TIR-NBS-LRR class) family	#No	Tandem	not availlable for this species
Citrus	orange1.1g040255m	AT4G11170	#No	Disease resistance protein (TIR-NBS-LRR class) family	#No	Tandem	not availlable for this species
Citrus	orange1.1g040304m	AT3G14470	#No	NB-ARC domain-containing disease resistance protein	#No	no tandem / putative singleton - >	not availlable for this species
Citrus	orange1.1g040332m	AT4G27190	#No	NB-ARC domain-containing disease resistance protein	#No	no tandem / putative singleton - >	not availlable for this species
Citrus	orange1.1g040354m	AT4G36140	#No	disease resistance protein (TIR-NBS-LRR class), putative	#No	no tandem / putative singleton - >	not availlable for this species
Citrus	orange1.1g040597m	AT3G14470	#No	NB-ARC domain-containing disease resistance protein	#No	no tandem / putative singleton - >	not availlable for this species
Citrus	orange1.1g040659m	AT5G63020	#No	Disease resistance protein (CC-NBS-LRR class) family	#No	no tandem / putative singleton - >	not availlable for this species
Citrus	orange1.1g040680m	AT3G14470	#No	NB-ARC domain-containing disease resistance protein	#No	no tandem / putative singleton - >	not availlable for this species
Citrus	orange1.1g040735m	AT3G14470	#No	NB-ARC domain-containing disease resistance protein	#No	no tandem / putative singleton - >	not availlable for this species
Citrus	orange1.1g040774m	AT4G27220	#No	NB-ARC domain-containing disease resistance protein	#No	no tandem / putative singleton - >	not availlable for this species
Citrus	orange1.1g040862m	AT5G17680	#No	disease resistance protein (TIR-NBS-LRR class), putative	#No	no tandem / putative singleton - >	not availlable for this species
Citrus	orange1.1g040933m	AT4G27220	#No	NB-ARC domain-containing disease resistance protein	#No	no tandem / putative singleton - >	not availlable for this species
Citrus	orange1.1g040979m	AT5G17680	#No	disease resistance protein (TIR-NBS-LRR class), putative	#No	no tandem / putative singleton - >	not availlable for this species
Citrus	orange1.1g041007m	AT3G14470	#No	NB-ARC domain-containing disease resistance protein	#No	no tandem / putative singleton - >	not availlable for this species
Citrus	orange1.1g041028m	AT4G27220	#No	NB-ARC domain-containing disease resistance protein	#No	no tandem / putative singleton - >	not availlable for this species
Citrus	orange1.1g041067m	AT5G17680	#No	disease resistance protein (TIR-NBS-LRR class), putative	#No	no tandem / putative singleton - >	not availlable for this species
Citrus	orange1.1g041079m	AT5G36930	#No	Disease resistance protein (TIR-NBS-LRR class) family	#No	no tandem / putative singleton - >	not availlable for this species
Citrus	orange1.1g041114m	AT5G63020	#No	Disease resistance protein (CC-NBS-LRR class) family	#No	no tandem / putative singleton - >	not availlable for this species
Citrus	orange1.1g041190m	AT3G14470	#No	NB-ARC domain-containing disease resistance protein	#No	no tandem / putative singleton - >	not availlable for this species
Citrus	orange1.1g041248m	AT5G63020	#No	Disease resistance protein (CC-NBS-LRR class) family	#No	no tandem / putative singleton - >	not availlable for this species
Citrus	orange1.1g041317m	AT1G53350	#No	Disease resistance protein (CC-NBS-LRR class) family	#No	no tandem / putative singleton - >	not availlable for this species
Citrus	orange1.1g041335m	AT5G22690	#No	Disease resistance protein (TIR-NBS-LRR class) family	#No	no tandem / putative singleton - >	not availlable for this species
Citrus	orange1.1g041348m	AT3G14470	#No	NB-ARC domain-containing disease resistance protein	#No	no tandem / putative singleton - >	not availlable for this species
Citrus	orange1.1g041360m	AT4G27190	#No	NB-ARC domain-containing disease resistance protein	#No	no tandem / putative singleton - >	not availlable for this species
Citrus	orange1.1g041381m	AT5G63020	#No	Disease resistance protein (CC-NBS-LRR class) family	#No	no tandem / putative singleton - >	not availlable for this species
Citrus	orange1.1g041476m	AT5G63020	#No	Disease resistance protein (CC-NBS-LRR class) family	#No	no tandem / putative singleton - >	not availlable for this species
Citrus	orange1.1g041519m	AT4G27220	#No	NB-ARC domain-containing disease resistance protein	#No	no tandem / putative singleton - >	not availlable for this species
Citrus	orange1.1g041535m	AT1G12210	RFL1	RPS5-like 1	#No	no tandem / putative singleton - >	not availlable for this species
Citrus	orange1.1g041551m	AT5G17680	#No	disease resistance protein (TIR-NBS-LRR class), putative	#No	no tandem / putative singleton - >	not availlable for this species
Citrus	orange1.1g041567m	AT3G46530	RPP13	NB-ARC domain-containing disease resistance protein	#No	no tandem / putative singleton - >	not availlable for this species
Citrus	orange1.1g041612m	AT4G27190	#No	NB-ARC domain-containing disease resistance protein	#No	no tandem / putative singleton - >	not availlable for this species
Citrus	orange1.1g041747m	AT1G15890	#No	Disease resistance protein (CC-NBS-LRR class) family	#No	no tandem / putative singleton - >	not availlable for this species
Citrus	orange1.1g041805m	AT5G17680	#No	disease resistance protein (TIR-NBS-LRR class), putative	#No	no tandem / putative singleton - >	not availlable for this species
Citrus	orange1.1g041843m	AT5G63020	#No	Disease resistance protein (CC-NBS-LRR class) family	#No	no tandem / putative singleton - >	not availlable for this species
Citrus	orange1.1g041863m	AT5G45050	ATWRKY16	Disease resistance protein (TIR-NBS-LRR class)	#No	no tandem / putative singleton - >	not availlable for this species
Citrus	orange1.1g041923m	AT5G17680	#No	disease resistance protein (TIR-NBS-LRR class), putative	#No	no tandem / putative singleton - >	not availlable for this species
Citrus	orange1.1g041988m	AT4G27190	#No	NB-ARC domain-containing disease resistance protein	#No	no tandem / putative singleton - >	not availlable for this species
Citrus	orange1.1g042037m	AT3G14470	#No	NB-ARC domain-containing disease resistance protein	#No	no tandem / putative singleton - >	not availlable for this species
Citrus	orange1.1g042081m	AT3G07040	RPM1	Disease resistance protein (CC-NBS-LRR class) family	#No	no tandem / putative singleton - >	not availlable for this species
Citrus	orange1.1g042290m	AT3G14470	#No	NB-ARC domain-containing disease resistance protein	#No	Tandem	not availlable for this species
Citrus	orange1.1g042296m	AT3G14470	#No	NB-ARC domain-containing disease resistance protein	#No	Tandem	not availlable for this species
Citrus	orange1.1g042307m	AT4G27220	#No	NB-ARC domain-containing disease resistance protein	#No	no tandem / putative singleton - >	not availlable for this species
Citrus	orange1.1g042327m	AT5G63020	#No	Disease resistance protein (CC-NBS-LRR class) family	#No	no tandem / putative singleton - >	not availlable for this species
Citrus	orange1.1g042336m	AT3G14470	#No	NB-ARC domain-containing disease resistance protein	#No	no tandem / putative singleton - >	not availlable for this species
Citrus	orange1.1g042374m	AT4G19510	#No	Disease resistance protein (TIR-NBS-LRR class)	#No	no tandem / putative singleton - >	not availlable for this species
Citrus	orange1.1g042509m	AT3G14470	#No	NB-ARC domain-containing disease resistance protein	#No	no tandem / putative singleton - >	not availlable for this species
Citrus	orange1.1g042541m	AT5G66900	#No	Disease resistance protein (CC-NBS-LRR class) family	#No	no tandem / putative singleton - >	not availlable for this species
Citrus	orange1.1g042574m	AT4G27220	#No	NB-ARC domain-containing disease resistance protein	#No	no tandem / putative singleton - >	not availlable for this species
Citrus	orange1.1g042597m	AT1G12220	RPS5	Disease resistance protein (CC-NBS-LRR class) family	#No	no tandem / putative singleton - >	not availlable for this species
Citrus	orange1.1g042645m	AT5G63020	#No	Disease resistance protein (CC-NBS-LRR class) family	#No	no tandem / putative singleton - >	not availlable for this species
Citrus	orange1.1g042728m	AT4G27190	#No	NB-ARC domain-containing disease resistance protein	#No	no tandem / putative singleton - >	not availlable for this species
Citrus	orange1.1g042739m	AT4G12010	#No	Disease resistance protein (TIR-NBS-LRR class) family	#No	no tandem / putative singleton - >	not availlable for this species
Citrus	orange1.1g042778m	AT4G11170	#No	Disease resistance protein (TIR-NBS-LRR class) family	#No	no tandem / putative singleton - >	not availlable for this species
Citrus	orange1.1g042791m	AT3G14470	#No	NB-ARC domain-containing disease resistance protein	#No	no tandem / putative singleton - >	not availlable for this species
Citrus	orange1.1g042806m	AT4G27190	#No	NB-ARC domain-containing disease resistance protein	#No	no tandem / putative singleton - >	not availlable for this species
Citrus	orange1.1g042817m	AT5G63020	#No	Disease resistance protein (CC-NBS-LRR class) family	#No	Tandem	not availlable for this species
Citrus	orange1.1g042822m	AT4G27190	#No	NB-ARC domain-containing disease resistance protein	#No	Tandem	not availlable for this species
Citrus	orange1.1g042863m	AT3G14470	#No	NB-ARC domain-containing disease resistance protein	#No	Tandem	not availlable for this species
Citrus	orange1.1g042869m	AT4G27220	#No	NB-ARC domain-containing disease resistance protein	#No	Tandem	not availlable for this species
Citrus	orange1.1g042891m	AT3G14470	#No	NB-ARC domain-containing disease resistance protein	#No	no tandem / putative singleton - >	not availlable for this species
Citrus	orange1.1g042981m	AT3G14470	#No	NB-ARC domain-containing disease resistance protein	#No	Tandem	not availlable for this species
Citrus	orange1.1g042986m	AT3G14470	#No	NB-ARC domain-containing disease resistance protein	#No	Tandem	not availlable for this species
Citrus	orange1.1g043039m	AT3G14470	#No	NB-ARC domain-containing disease resistance protein	#No	no tandem / putative singleton - >	not availlable for this species
Citrus	orange1.1g043056m	AT1G61190	#No	LRR and NB-ARC domains-containing disease resistance protein	#No	no tandem / putative singleton - >	not availlable for this species
Citrus	orange1.1g043070m	AT1G12280	SUMM2	LRR and NB-ARC domains-containing disease resistance protein	#No	no tandem / putative singleton - >	not availlable for this species
Citrus	orange1.1g043083m	AT3G14470	#No	NB-ARC domain-containing disease resistance protein	#No	no tandem / putative singleton - >	not availlable for this species
Citrus	orange1.1g043094m	AT1G61190	#No	LRR and NB-ARC domains-containing disease resistance protein	#No	no tandem / putative singleton - >	not availlable for this species
Citrus	orange1.1g043181m	AT3G14470	#No	NB-ARC domain-containing disease resistance protein	#No	no tandem / putative singleton - >	not availlable for this species
Citrus	orange1.1g043214m	AT4G27220	#No	NB-ARC domain-containing disease resistance protein	#No	no tandem / putative singleton - >	not availlable for this species
Citrus	orange1.1g043249m	AT1G12210	RFL1	RPS5-like 1	#No	no tandem / putative singleton - >	not availlable for this species
Citrus	orange1.1g043250m	AT5G36930	#No	Disease resistance protein (TIR-NBS-LRR class) family	#No	Tandem	not availlable for this species
Citrus	orange1.1g043252m	AT3G14470	#No	NB-ARC domain-containing disease resistance protein	#No	Tandem	not availlable for this species
Citrus	orange1.1g043332m	AT4G27220	#No	NB-ARC domain-containing disease resistance protein	#No	no tandem / putative singleton - >	not availlable for this species
Citrus	orange1.1g043450m	AT3G14470	#No	NB-ARC domain-containing disease resistance protein	#No	no tandem / putative singleton - >	not availlable for this species
Citrus	orange1.1g043647m	AT3G14470	#No	NB-ARC domain-containing disease resistance protein	#No	no tandem / putative singleton - >	not availlable for this species
Citrus	orange1.1g043737m	AT4G10780	#No	LRR and NB-ARC domains-containing disease resistance protein	#No	no tandem / putative singleton - >	not availlable for this species
Citrus	orange1.1g043778m	AT4G10780	#No	LRR and NB-ARC domains-containing disease resistance protein	#No	Tandem	not availlable for this species
Citrus	orange1.1g043779m	AT3G14470	#No	NB-ARC domain-containing disease resistance protein	#No	Tandem	not availlable for this species
Citrus	orange1.1g043781m	AT3G14470	#No	NB-ARC domain-containing disease resistance protein	#No	Tandem	not availlable for this species
Citrus	orange1.1g043805m	AT5G17680	#No	disease resistance protein (TIR-NBS-LRR class), putative	#No	no tandem / putative singleton - >	not availlable for this species
Citrus	orange1.1g043850m	AT1G61310	#No	LRR and NB-ARC domains-containing disease resistance protein	#No	Tandem	not availlable for this species
Citrus	orange1.1g043855m	AT3G14470	#No	NB-ARC domain-containing disease resistance protein	#No	Tandem	not availlable for this species
Citrus	orange1.1g043926m	AT5G17680	#No	disease resistance protein (TIR-NBS-LRR class), putative	#No	no tandem / putative singleton - >	not availlable for this species
Citrus	orange1.1g043964m	AT3G14460	#No	LRR and NB-ARC domains-containing disease resistance protein	#No	no tandem / putative singleton - >	not availlable for this species
Citrus	orange1.1g044085m	AT3G14470	#No	NB-ARC domain-containing disease resistance protein	#No	no tandem / putative singleton - >	not availlable for this species
Citrus	orange1.1g044195m	AT3G14470	#No	NB-ARC domain-containing disease resistance protein	#No	no tandem / putative singleton - >	not availlable for this species
Citrus	orange1.1g044207m	AT3G14470	#No	NB-ARC domain-containing disease resistance protein	#No	Tandem	not availlable for this species
Citrus	orange1.1g044214m	AT5G17680	#No	disease resistance protein (TIR-NBS-LRR class), putative	#No	Tandem	not availlable for this species
Citrus	orange1.1g044393m	AT1G12280	SUMM2	LRR and NB-ARC domains-containing disease resistance protein	#No	no tandem / putative singleton - >	not availlable for this species
Citrus	orange1.1g044535m	AT5G17680	#No	disease resistance protein (TIR-NBS-LRR class), putative	AT5G17680	no tandem / putative singleton - >	not availlable for this species
Citrus	orange1.1g044550m	AT3G14460	#No	LRR and NB-ARC domains-containing disease resistance protein	#No	no tandem / putative singleton - >	not availlable for this species
Citrus	orange1.1g044579m	AT4G12010	#No	Disease resistance protein (TIR-NBS-LRR class) family	#No	no tandem / putative singleton - >	not availlable for this species
Citrus	orange1.1g044595m	AT1G12220	RPS5	Disease resistance protein (CC-NBS-LRR class) family	#No	no tandem / putative singleton - >	not availlable for this species
Citrus	orange1.1g044627m	AT4G11170	#No	Disease resistance protein (TIR-NBS-LRR class) family	#No	no tandem / putative singleton - >	not availlable for this species
Citrus	orange1.1g044700m	AT3G14470	#No	NB-ARC domain-containing disease resistance protein	#No	no tandem / putative singleton - >	not availlable for this species
Citrus	orange1.1g044750m	AT3G14470	#No	NB-ARC domain-containing disease resistance protein	#No	Tandem	not availlable for this species
Citrus	orange1.1g044755m	AT4G27190	#No	NB-ARC domain-containing disease resistance protein	#No	Tandem	not availlable for this species
Citrus	orange1.1g044827m	AT1G12280	SUMM2	LRR and NB-ARC domains-containing disease resistance protein	#No	no tandem / putative singleton - >	not availlable for this species
Citrus	orange1.1g044858m	AT1G12280	SUMM2	LRR and NB-ARC domains-containing disease resistance protein	#No	no tandem / putative singleton - >	not availlable for this species
Citrus	orange1.1g044878m	AT3G14470	#No	NB-ARC domain-containing disease resistance protein	#No	no tandem / putative singleton - >	not availlable for this species
Citrus	orange1.1g044931m	AT1G58400	#No	Disease resistance protein (CC-NBS-LRR class) family	#No	Tandem	not availlable for this species
Citrus	orange1.1g044935m	AT3G14470	#No	NB-ARC domain-containing disease resistance protein	#No	Tandem	not availlable for this species
Citrus	orange1.1g045012m	AT3G14470	#No	NB-ARC domain-containing disease resistance protein	#No	no tandem / putative singleton - >	not availlable for this species
Citrus	orange1.1g045113m	AT3G46530	RPP13	NB-ARC domain-containing disease resistance protein	#No	Tandem	not availlable for this species
Citrus	orange1.1g045120m	AT4G27190	#No	NB-ARC domain-containing disease resistance protein	#No	Tandem	not availlable for this species
Citrus	orange1.1g045150m	AT3G46530	RPP13	NB-ARC domain-containing disease resistance protein	#No	Tandem	not availlable for this species
Citrus	orange1.1g045152m	AT3G14470	#No	NB-ARC domain-containing disease resistance protein	#No	Tandem	not availlable for this species
Citrus	orange1.1g045180m	AT3G07040	RPM1	Disease resistance protein (CC-NBS-LRR class) family	#No	no tandem / putative singleton - >	not availlable for this species
Citrus	orange1.1g045202m	AT4G19510	#No	Disease resistance protein (TIR-NBS-LRR class)	#No	no tandem / putative singleton - >	not availlable for this species
Citrus	orange1.1g045226m	AT3G14470	#No	NB-ARC domain-containing disease resistance protein	#No	no tandem / putative singleton - >	not availlable for this species
Citrus	orange1.1g045237m	AT3G46730	#No	NB-ARC domain-containing disease resistance protein	#No	no tandem / putative singleton - >	not availlable for this species
Citrus	orange1.1g045303m	AT3G14470	#No	NB-ARC domain-containing disease resistance protein	#No	no tandem / putative singleton - >	not availlable for this species
Citrus	orange1.1g045318m	AT3G14470	#No	NB-ARC domain-containing disease resistance protein	#No	no tandem / putative singleton - >	not availlable for this species
Citrus	orange1.1g045345m	AT5G17680	#No	disease resistance protein (TIR-NBS-LRR class), putative	#No	no tandem / putative singleton - >	not availlable for this species
Citrus	orange1.1g045386m	AT3G07040	RPM1	Disease resistance protein (CC-NBS-LRR class) family	#No	no tandem / putative singleton - >	not availlable for this species
Citrus	orange1.1g045458m	AT5G17680	#No	disease resistance protein (TIR-NBS-LRR class), putative	#No	no tandem / putative singleton - >	not availlable for this species
Citrus	orange1.1g045507m	AT5G05400	#No	LRR and NB-ARC domains-containing disease resistance protein	#No	no tandem / putative singleton - >	not availlable for this species
Citrus	orange1.1g045522m	AT3G14470	#No	NB-ARC domain-containing disease resistance protein	#No	no tandem / putative singleton - >	not availlable for this species
Citrus	orange1.1g045618m	AT5G17680	#No	disease resistance protein (TIR-NBS-LRR class), putative	#No	no tandem / putative singleton - >	not availlable for this species
Citrus	orange1.1g045633m	AT3G14460	#No	LRR and NB-ARC domains-containing disease resistance protein	#No	no tandem / putative singleton - >	not availlable for this species
Citrus	orange1.1g045634m	AT5G36930	#No	Disease resistance protein (TIR-NBS-LRR class) family	#No	no tandem / putative singleton - >	not availlable for this species
Citrus	orange1.1g045677m	AT5G17680	#No	disease resistance protein (TIR-NBS-LRR class), putative	#No	Tandem	not availlable for this species
Citrus	orange1.1g045686m	AT5G63020	#No	Disease resistance protein (CC-NBS-LRR class) family	#No	Tandem	not availlable for this species
Citrus	orange1.1g045699m	AT1G61190	#No	LRR and NB-ARC domains-containing disease resistance protein	#No	no tandem / putative singleton - >	not availlable for this species
Citrus	orange1.1g045709m	AT4G10780	#No	LRR and NB-ARC domains-containing disease resistance protein	#No	no tandem / putative singleton - >	not availlable for this species
Citrus	orange1.1g045803m	AT3G14470	#No	NB-ARC domain-containing disease resistance protein	#No	no tandem / putative singleton - >	not availlable for this species
Citrus	orange1.1g045843m	AT4G26090	RPS2	NB-ARC domain-containing disease resistance protein	#No	no tandem / putative singleton - >	not availlable for this species
Citrus	orange1.1g045887m	AT1G63350	#No	Disease resistance protein (CC-NBS-LRR class) family	#No	no tandem / putative singleton - >	not availlable for this species
Citrus	orange1.1g046006m	AT1G52660	#No	P-loop containing nucleoside triphosphate hydrolases superfamily protein	#No	no tandem / putative singleton - >	not availlable for this species
Citrus	orange1.1g046086m	AT5G17680	#No	disease resistance protein (TIR-NBS-LRR class), putative	#No	no tandem / putative singleton - >	not availlable for this species
Citrus	orange1.1g046115m	AT3G14470	#No	NB-ARC domain-containing disease resistance protein	#No	Tandem	not availlable for this species
Citrus	orange1.1g046124m	AT1G12210	RFL1	RPS5-like 1	#No	Tandem	not availlable for this species
Citrus	orange1.1g046301m	AT3G14470	#No	NB-ARC domain-containing disease resistance protein	#No	no tandem / putative singleton - >	not availlable for this species
Citrus	orange1.1g046314m	AT4G12010	#No	Disease resistance protein (TIR-NBS-LRR class) family	#No	no tandem / putative singleton - >	not availlable for this species
Citrus	orange1.1g046345m	AT4G27190	#No	NB-ARC domain-containing disease resistance protein	#No	no tandem / putative singleton - >	not availlable for this species
Citrus	orange1.1g046470m	AT1G12220	RPS5	Disease resistance protein (CC-NBS-LRR class) family	#No	Tandem	not availlable for this species
Citrus	orange1.1g046471m	AT1G59780	#No	NB-ARC domain-containing disease resistance protein	#No	Tandem	not availlable for this species
Citrus	orange1.1g046577m	AT4G27220	#No	NB-ARC domain-containing disease resistance protein	#No	Tandem	not availlable for this species
Citrus	orange1.1g046587m	AT3G14470	#No	NB-ARC domain-containing disease resistance protein	#No	Tandem	not availlable for this species
Citrus	orange1.1g046626m	AT3G14470	#No	NB-ARC domain-containing disease resistance protein	#No	no tandem / putative singleton - >	not availlable for this species
Citrus	orange1.1g046665m	AT1G12280	SUMM2	LRR and NB-ARC domains-containing disease resistance protein	#No	no tandem / putative singleton - >	not availlable for this species
Citrus	orange1.1g046723m	AT1G12220	RPS5	Disease resistance protein (CC-NBS-LRR class) family	#No	no tandem / putative singleton - >	not availlable for this species
Citrus	orange1.1g046742m	AT5G63020	#No	Disease resistance protein (CC-NBS-LRR class) family	#No	no tandem / putative singleton - >	not availlable for this species
Citrus	orange1.1g046764m	AT3G14470	#No	NB-ARC domain-containing disease resistance protein	#No	no tandem / putative singleton - >	not availlable for this species
Citrus	orange1.1g046770m	AT3G14470	#No	NB-ARC domain-containing disease resistance protein	#No	no tandem / putative singleton - >	not availlable for this species
Citrus	orange1.1g046888m	AT5G17680	#No	disease resistance protein (TIR-NBS-LRR class), putative	#No	Tandem	not availlable for this species
Citrus	orange1.1g046889m	AT1G61190	#No	LRR and NB-ARC domains-containing disease resistance protein	#No	Tandem	not availlable for this species
Citrus	orange1.1g046918m	AT1G53350	#No	Disease resistance protein (CC-NBS-LRR class) family	#No	no tandem / putative singleton - >	not availlable for this species
Citrus	orange1.1g046970m	AT5G17680	#No	disease resistance protein (TIR-NBS-LRR class), putative	#No	no tandem / putative singleton - >	not availlable for this species
Citrus	orange1.1g047027m	AT4G27220	#No	NB-ARC domain-containing disease resistance protein	#No	no tandem / putative singleton - >	not availlable for this species
Citrus	orange1.1g047071m	AT4G26090	RPS2	NB-ARC domain-containing disease resistance protein	#No	no tandem / putative singleton - >	not availlable for this species
Citrus	orange1.1g047103m	AT4G12010	#No	Disease resistance protein (TIR-NBS-LRR class) family	#No	no tandem / putative singleton - >	not availlable for this species
Citrus	orange1.1g047158m	AT5G36930	#No	Disease resistance protein (TIR-NBS-LRR class) family	#No	Tandem	not availlable for this species
Citrus	orange1.1g047161m	AT2G14080	#No	Disease resistance protein (TIR-NBS-LRR class) family	#No	Tandem	not availlable for this species
Citrus	orange1.1g047163m	AT4G27190	#No	NB-ARC domain-containing disease resistance protein	#No	Tandem	not availlable for this species
Citrus	orange1.1g047214m	AT5G17680	#No	disease resistance protein (TIR-NBS-LRR class), putative	#No	no tandem / putative singleton - >	not availlable for this species
Citrus	orange1.1g047309m	AT5G17680	#No	disease resistance protein (TIR-NBS-LRR class), putative	#No	no tandem / putative singleton - >	not availlable for this species
Citrus	orange1.1g047321m	AT3G14470	#No	NB-ARC domain-containing disease resistance protein	#No	no tandem / putative singleton - >	not availlable for this species
Citrus	orange1.1g047481m	AT4G12010	#No	Disease resistance protein (TIR-NBS-LRR class) family	#No	no tandem / putative singleton - >	not availlable for this species
Citrus	orange1.1g047503m	AT3G07040	RPM1	Disease resistance protein (CC-NBS-LRR class) family	AT3G07040	Tandem	not availlable for this species
Citrus	orange1.1g047511m	AT3G14470	#No	NB-ARC domain-containing disease resistance protein	#No	Tandem	not availlable for this species
Citrus	orange1.1g047556m	AT3G14470	#No	NB-ARC domain-containing disease resistance protein	#No	Tandem	not availlable for this species
Citrus	orange1.1g047559m	AT3G14470	#No	NB-ARC domain-containing disease resistance protein	#No	Tandem	not availlable for this species
Citrus	orange1.1g047584m	AT3G14470	#No	NB-ARC domain-containing disease resistance protein	#No	no tandem / putative singleton - >	not availlable for this species
Citrus	orange1.1g047598m	AT3G14470	#No	NB-ARC domain-containing disease resistance protein	#No	no tandem / putative singleton - >	not availlable for this species
Citrus	orange1.1g047607m	AT1G61310	#No	LRR and NB-ARC domains-containing disease resistance protein	#No	no tandem / putative singleton - >	not availlable for this species
Citrus	orange1.1g047642m	AT3G46530	RPP13	NB-ARC domain-containing disease resistance protein	#No	no tandem / putative singleton - >	not availlable for this species
Citrus	orange1.1g047700m	AT4G27220	#No	NB-ARC domain-containing disease resistance protein	#No	no tandem / putative singleton - >	not availlable for this species
Citrus	orange1.1g047834m	AT5G63020	#No	Disease resistance protein (CC-NBS-LRR class) family	#No	no tandem / putative singleton - >	not availlable for this species
Citrus	orange1.1g047894m	AT3G14470	#No	NB-ARC domain-containing disease resistance protein	#No	no tandem / putative singleton - >	not availlable for this species
Citrus	orange1.1g047903m	AT3G46530	RPP13	NB-ARC domain-containing disease resistance protein	#No	no tandem / putative singleton - >	not availlable for this species
Citrus	orange1.1g047930m	AT4G27190	#No	NB-ARC domain-containing disease resistance protein	#No	no tandem / putative singleton - >	not availlable for this species
Citrus	orange1.1g047959m	AT1G59780	#No	NB-ARC domain-containing disease resistance protein	#No	no tandem / putative singleton - >	not availlable for this species
Citrus	orange1.1g048004m	AT3G14470	#No	NB-ARC domain-containing disease resistance protein	#No	no tandem / putative singleton - >	not availlable for this species
Citrus	orange1.1g048064m	AT5G17680	#No	disease resistance protein (TIR-NBS-LRR class), putative	#No	no tandem / putative singleton - >	not availlable for this species
Citrus	orange1.1g048083m	AT1G58400	#No	Disease resistance protein (CC-NBS-LRR class) family	#No	Tandem	not availlable for this species
Citrus	orange1.1g048084m	AT3G14470	#No	NB-ARC domain-containing disease resistance protein	#No	Tandem	not availlable for this species
Citrus	orange1.1g048126m	AT5G63020	#No	Disease resistance protein (CC-NBS-LRR class) family	#No	Tandem	not availlable for this species
Citrus	orange1.1g048135m	AT3G14470	#No	NB-ARC domain-containing disease resistance protein	#No	Tandem	not availlable for this species
Citrus	orange1.1g048163m	AT3G14470	#No	NB-ARC domain-containing disease resistance protein	#No	no tandem / putative singleton - >	not availlable for this species
Citrus	orange1.1g048180m	AT4G27190	#No	NB-ARC domain-containing disease resistance protein	#No	no tandem / putative singleton - >	not availlable for this species
Citrus	orange1.1g048213m	AT4G27190	#No	NB-ARC domain-containing disease resistance protein	#No	Tandem	not availlable for this species
Citrus	orange1.1g048215m	AT4G16890	BAL	disease resistance protein (TIR-NBS-LRR class), putative	#No	Tandem	not availlable for this species
Citrus	orange1.1g048216m	AT1G59780	#No	NB-ARC domain-containing disease resistance protein	#No	Tandem	not availlable for this species
Citrus	orange1.1g048418m	AT1G53350	#No	Disease resistance protein (CC-NBS-LRR class) family	#No	no tandem / putative singleton - >	not availlable for this species
Citrus	orange1.1g048507m	AT3G14470	#No	NB-ARC domain-containing disease resistance protein	#No	no tandem / putative singleton - >	not availlable for this species
Citrus	orange1.1g048566m	AT4G27190	#No	NB-ARC domain-containing disease resistance protein	#No	no tandem / putative singleton - >	not availlable for this species
Citrus	orange1.1g048597m	AT1G12210	RFL1	RPS5-like 1	#No	no tandem / putative singleton - >	not availlable for this species
Citrus	orange1.1g048627m	AT5G17680	#No	disease resistance protein (TIR-NBS-LRR class), putative	#No	no tandem / putative singleton - >	not availlable for this species
Citrus	orange1.1g048733m	AT3G07040	RPM1	Disease resistance protein (CC-NBS-LRR class) family	#No	no tandem / putative singleton - >	not availlable for this species
Citrus	orange1.1g048755m	AT4G27190	#No	NB-ARC domain-containing disease resistance protein	#No	no tandem / putative singleton - >	not availlable for this species
Citrus	orange1.1g048758m	AT3G14470	#No	NB-ARC domain-containing disease resistance protein	#No	no tandem / putative singleton - >	not availlable for this species
Citrus	orange1.1g048765m	AT3G14470	#No	NB-ARC domain-containing disease resistance protein	#No	no tandem / putative singleton - >	not availlable for this species
Citrus	orange1.1g048774m	AT3G14470	#No	NB-ARC domain-containing disease resistance protein	#No	no tandem / putative singleton - >	not availlable for this species
Citrus	orange1.1g048789m	AT5G63020	#No	Disease resistance protein (CC-NBS-LRR class) family	#No	Tandem	not availlable for this species
Citrus	orange1.1g048798m	AT3G14470	#No	NB-ARC domain-containing disease resistance protein	#No	Tandem	not availlable for this species
Citrus	orange1.1g048809m	AT4G27220	#No	NB-ARC domain-containing disease resistance protein	#No	Tandem	not availlable for this species
Citrus	orange1.1g048810m	AT4G27190	#No	NB-ARC domain-containing disease resistance protein	#No	Tandem	not availlable for this species
Citrus	orange1.1g048813m	AT5G63020	#No	Disease resistance protein (CC-NBS-LRR class) family	#No	Tandem	not availlable for this species
Citrus	orange1.1g048831m	AT5G17680	#No	disease resistance protein (TIR-NBS-LRR class), putative	#No	Tandem	not availlable for this species
Citrus	orange1.1g048833m	AT3G14460	#No	LRR and NB-ARC domains-containing disease resistance protein	#No	Tandem	not availlable for this species
Citrus	orange1.1g048834m	AT3G46710	#No	NB-ARC domain-containing disease resistance protein	#No	Tandem	not availlable for this species
Potato	PGSC0003DMG400000813	AT3G46530	RPP13	NB-ARC domain-containing disease resistance protein	#No	Tandem	#No
Potato	PGSC0003DMG400000815	AT3G46530	RPP13	NB-ARC domain-containing disease resistance protein	#No	Tandem	#No
Potato	PGSC0003DMG400000816	AT3G46530	RPP13	NB-ARC domain-containing disease resistance protein	#No	Tandem	#No
Potato	PGSC0003DMG400000888	AT5G17680	#No	disease resistance protein (TIR-NBS-LRR class), putative	#No	Singleton	#No
Potato	PGSC0003DMG400001081	AT3G46530	RPP13	NB-ARC domain-containing disease resistance protein	#No	Singleton	#No
Potato	PGSC0003DMG400001981	AT3G46530	RPP13	NB-ARC domain-containing disease resistance protein	#No	Tandem	#No
Potato	PGSC0003DMG400001982	AT3G46530	RPP13	NB-ARC domain-containing disease resistance protein	#No	Tandem	#No
Potato	PGSC0003DMG400001983	AT3G46530	RPP13	NB-ARC domain-containing disease resistance protein	#No	Tandem	#No
Potato	PGSC0003DMG400001989	AT3G46530	RPP13	NB-ARC domain-containing disease resistance protein	#No	Tandem	#No
Potato	PGSC0003DMG400001990	AT3G46530	RPP13	NB-ARC domain-containing disease resistance protein	#No	Tandem	#No
Potato	PGSC0003DMG400001992	AT3G46530	RPP13	NB-ARC domain-containing disease resistance protein	#No	Tandem	#No
Potato	PGSC0003DMG400001993	AT3G46530	RPP13	NB-ARC domain-containing disease resistance protein	#No	Tandem	#No
Potato	PGSC0003DMG400001996	AT3G46530	RPP13	NB-ARC domain-containing disease resistance protein	#No	Tandem	#No
Potato	PGSC0003DMG400002217	AT3G46530	RPP13	NB-ARC domain-containing disease resistance protein	#No	Singleton	#No
Potato	PGSC0003DMG400002271	AT4G27190	#No	NB-ARC domain-containing disease resistance protein	#No	Tandem	#No
Potato	PGSC0003DMG400002275	AT4G27190	#No	NB-ARC domain-containing disease resistance protein	#No	Tandem	#No
Potato	PGSC0003DMG400002276	AT4G27190	#No	NB-ARC domain-containing disease resistance protein	#No	Tandem	#No
Potato	PGSC0003DMG400002277	AT4G27190	#No	NB-ARC domain-containing disease resistance protein	#No	Tandem	#No
Potato	PGSC0003DMG400002278	AT4G27190	#No	NB-ARC domain-containing disease resistance protein	#No	Tandem	#No
Potato	PGSC0003DMG400002357	AT5G17680	#No	disease resistance protein (TIR-NBS-LRR class), putative	#No	Singleton	#No
Potato	PGSC0003DMG400002426	AT5G17680	#No	disease resistance protein (TIR-NBS-LRR class), putative	#No	Tandem	#No
Potato	PGSC0003DMG400002427	AT5G17680	#No	disease resistance protein (TIR-NBS-LRR class), putative	#No	Tandem	#No
Potato	PGSC0003DMG400002457	AT1G59780	#No	NB-ARC domain-containing disease resistance protein	#No	Singleton	#No
Potato	PGSC0003DMG400002799	AT5G36930	#No	Disease resistance protein (TIR-NBS-LRR class) family	#No	Singleton	#No
Potato	PGSC0003DMG400002820	AT1G61180	#No	LRR and NB-ARC domains-containing disease resistance protein	#No	Singleton	#No
Potato	PGSC0003DMG400002920	AT1G53350	#No	Disease resistance protein (CC-NBS-LRR class) family	#No	Tandem	#No
Potato	PGSC0003DMG400002947	AT1G53350	#No	Disease resistance protein (CC-NBS-LRR class) family	#No	Singleton	#No
Potato	PGSC0003DMG400002980	AT3G14470	#No	NB-ARC domain-containing disease resistance protein	#No	Tandem	#No
Potato	PGSC0003DMG400002982	AT3G14470	#No	NB-ARC domain-containing disease resistance protein	#No	Tandem	#No
Potato	PGSC0003DMG400003020	AT3G14470	#No	NB-ARC domain-containing disease resistance protein	#No	Singleton	#No
Potato	PGSC0003DMG400003104	AT3G14470	#No	NB-ARC domain-containing disease resistance protein	#No	Singleton	#No
Potato	PGSC0003DMG400003353	AT3G46710	#No	NB-ARC domain-containing disease resistance protein	#No	Ohnolog	Ohnolog
Potato	PGSC0003DMG400003380	AT3G46530	RPP13	NB-ARC domain-containing disease resistance protein	#No	Singleton	#No
Potato	PGSC0003DMG400003445	AT5G17680	#No	disease resistance protein (TIR-NBS-LRR class), putative	#No	Singleton	#No
Potato	PGSC0003DMG400003527	AT3G50950	ZAR1	HOPZ-ACTIVATED RESISTANCE 1	AT3G50950	Singleton	#No
Potato	PGSC0003DMG400003800	AT3G46530	RPP13	NB-ARC domain-containing disease resistance protein	#No	Singleton	#No
Potato	PGSC0003DMG400004295	AT1G53350	#No	Disease resistance protein (CC-NBS-LRR class) family	#No	Tandem	#No
Potato	PGSC0003DMG400004296	AT3G46730	#No	NB-ARC domain-containing disease resistance protein	#No	Tandem	#No
Potato	PGSC0003DMG400004303	AT3G46530	RPP13	NB-ARC domain-containing disease resistance protein	#No	Tandem	#No
Potato	PGSC0003DMG400004413	AT3G46530	RPP13	NB-ARC domain-containing disease resistance protein	#No	Singleton	#No
Potato	PGSC0003DMG400004561	AT1G59780	#No	NB-ARC domain-containing disease resistance protein	#No	Singleton	#No
Potato	PGSC0003DMG400004579	AT3G46530	RPP13	NB-ARC domain-containing disease resistance protein	#No	Tandem	#No
Potato	PGSC0003DMG400004756	AT3G07040	RPM1	Disease resistance protein (CC-NBS-LRR class) family	#No	Singleton	#No
Potato	PGSC0003DMG400004873	AT3G46530	RPP13	NB-ARC domain-containing disease resistance protein	#No	Tandem	#No
Potato	PGSC0003DMG400004874	AT3G46530	RPP13	NB-ARC domain-containing disease resistance protein	#No	Tandem / Ohnolog	Ohnolog
Potato	PGSC0003DMG400005046	AT3G14470	#No	NB-ARC domain-containing disease resistance protein	AT3G14470	Tandem	#No
Potato	PGSC0003DMG400005052	AT3G14470	#No	NB-ARC domain-containing disease resistance protein	#No	Tandem	#No
Potato	PGSC0003DMG400005170	AT3G46530	RPP13	NB-ARC domain-containing disease resistance protein	#No	Tandem	#No
Potato	PGSC0003DMG400005172	AT3G46530	RPP13	NB-ARC domain-containing disease resistance protein	#No	Tandem	#No
Potato	PGSC0003DMG400005173	AT3G46530	RPP13	NB-ARC domain-containing disease resistance protein	#No	Tandem	#No
Potato	PGSC0003DMG400005174	AT3G46530	RPP13	NB-ARC domain-containing disease resistance protein	#No	Tandem	#No
Potato	PGSC0003DMG400005577	AT3G46730	#No	NB-ARC domain-containing disease resistance protein	#No	Singleton	#No
Potato	PGSC0003DMG400005970	AT3G46730	#No	NB-ARC domain-containing disease resistance protein	#No	Tandem	#No
Potato	PGSC0003DMG400006003	AT5G17680	#No	disease resistance protein (TIR-NBS-LRR class), putative	AT5G17680	Tandem	#No
Potato	PGSC0003DMG400006296	AT1G53350	#No	Disease resistance protein (CC-NBS-LRR class) family	#No	Tandem	#No
Potato	PGSC0003DMG400006297	AT3G46530	RPP13	NB-ARC domain-containing disease resistance protein	#No	Tandem / Ohnolog	Ohnolog
Potato	PGSC0003DMG400006316	AT3G07040	RPM1	Disease resistance protein (CC-NBS-LRR class) family	#No	Singleton	#No
Potato	PGSC0003DMG400006570	AT3G46530	RPP13	NB-ARC domain-containing disease resistance protein	#No	Singleton	#No
Potato	PGSC0003DMG400006572	AT1G59780	#No	NB-ARC domain-containing disease resistance protein	#No	Tandem	#No
Potato	PGSC0003DMG400006573	AT1G53350	#No	Disease resistance protein (CC-NBS-LRR class) family	#No	Tandem	#No
Potato	PGSC0003DMG400006581	AT1G53350	#No	Disease resistance protein (CC-NBS-LRR class) family	#No	Singleton	#No
Potato	PGSC0003DMG400006674	AT5G17680	#No	disease resistance protein (TIR-NBS-LRR class), putative	#No	Singleton	#No
Potato	PGSC0003DMG400006769	AT3G14470	#No	NB-ARC domain-containing disease resistance protein	#No	Singleton	#No
Potato	PGSC0003DMG400006785	AT3G14470	#No	NB-ARC domain-containing disease resistance protein	#No	Singleton	#No
Potato	PGSC0003DMG400006800	AT3G46530	RPP13	NB-ARC domain-containing disease resistance protein	#No	Singleton	#No
Potato	PGSC0003DMG400007344	AT3G14470	#No	NB-ARC domain-containing disease resistance protein	#No	Singleton	#No
Potato	PGSC0003DMG400007385	AT4G27220	#No	NB-ARC domain-containing disease resistance protein	#No	Singleton	#No
Potato	PGSC0003DMG400007469	AT1G53350	#No	Disease resistance protein (CC-NBS-LRR class) family	#No	Tandem	#No
Potato	PGSC0003DMG400007471	AT1G53350	#No	Disease resistance protein (CC-NBS-LRR class) family	#No	Tandem	#No
Potato	PGSC0003DMG400007605	AT3G46730	#No	NB-ARC domain-containing disease resistance protein	#No	Tandem	#No
Potato	PGSC0003DMG400007606	AT3G46730	#No	NB-ARC domain-containing disease resistance protein	#No	Tandem	#No
Potato	PGSC0003DMG400007608	AT3G14470	#No	NB-ARC domain-containing disease resistance protein	#No	Tandem	#No
Potato	PGSC0003DMG400007742	AT5G36930	#No	Disease resistance protein (TIR-NBS-LRR class) family	#No	Tandem	#No
Potato	PGSC0003DMG400007743	AT5G36930	#No	Disease resistance protein (TIR-NBS-LRR class) family	#No	Tandem	#No
Potato	PGSC0003DMG400007867	AT3G46530	RPP13	NB-ARC domain-containing disease resistance protein	#No	Tandem	#No
Potato	PGSC0003DMG400007869	AT3G46730	#No	NB-ARC domain-containing disease resistance protein	#No	Tandem	#No
Potato	PGSC0003DMG400007870	AT3G46530	RPP13	NB-ARC domain-containing disease resistance protein	#No	Tandem	#No
Potato	PGSC0003DMG400007872	AT3G46730	#No	NB-ARC domain-containing disease resistance protein	#No	Tandem	#No
Potato	PGSC0003DMG400007999	AT4G33300	ADR1-L1	ADR1-like 1	AT4G33300	Singleton	#No
Potato	PGSC0003DMG400008257	AT3G14470	#No	NB-ARC domain-containing disease resistance protein	#No	Singleton	#No
Potato	PGSC0003DMG400008292	AT1G59620	CW9	Disease resistance protein (CC-NBS-LRR class) family	#No	Singleton	#No
Potato	PGSC0003DMG400008393	AT3G14470	#No	NB-ARC domain-containing disease resistance protein	#No	Tandem	#No
Potato	PGSC0003DMG400008394	AT3G14470	#No	NB-ARC domain-containing disease resistance protein	#No	Tandem	#No
Potato	PGSC0003DMG400008449	AT3G46530	RPP13	NB-ARC domain-containing disease resistance protein	#No	Singleton	#No
Potato	PGSC0003DMG400008588	AT3G14470	#No	NB-ARC domain-containing disease resistance protein	#No	Singleton	#No
Potato	PGSC0003DMG400008595	AT3G14470	#No	NB-ARC domain-containing disease resistance protein	#No	Tandem	#No
Potato	PGSC0003DMG400008596	AT3G14470	#No	NB-ARC domain-containing disease resistance protein	#No	Tandem	#No
Potato	PGSC0003DMG400009307	AT3G14470	#No	NB-ARC domain-containing disease resistance protein	#No	Tandem	#No
Potato	PGSC0003DMG400009324	AT3G14470	#No	NB-ARC domain-containing disease resistance protein	#No	Singleton	#No
Potato	PGSC0003DMG400009455	AT3G14470	#No	NB-ARC domain-containing disease resistance protein	#No	Singleton	#No
Potato	PGSC0003DMG400009633	AT5G17680	#No	disease resistance protein (TIR-NBS-LRR class), putative	#No	Singleton	#No
Potato	PGSC0003DMG400009686	AT5G17680	#No	disease resistance protein (TIR-NBS-LRR class), putative	#No	Singleton	#No
Potato	PGSC0003DMG400010527	AT5G17680	#No	disease resistance protein (TIR-NBS-LRR class), putative	#No	Singleton	#No
Potato	PGSC0003DMG400010612	AT3G46530	RPP13	NB-ARC domain-containing disease resistance protein	#No	Tandem	#No
Potato	PGSC0003DMG400010886	AT1G61180	#No	LRR and NB-ARC domains-containing disease resistance protein	#No	Singleton	#No
Potato	PGSC0003DMG400010895	AT3G46730	#No	NB-ARC domain-containing disease resistance protein	#No	Singleton	#No
Potato	PGSC0003DMG400010944	AT3G14470	#No	NB-ARC domain-containing disease resistance protein	#No	Singleton	#No
Potato	PGSC0003DMG400010946	AT3G46530	RPP13	NB-ARC domain-containing disease resistance protein	#No	Tandem	#No
Potato	PGSC0003DMG400010953	AT4G27190	#No	NB-ARC domain-containing disease resistance protein	#No	Tandem	#No
Potato	PGSC0003DMG400011045	AT3G14470	#No	NB-ARC domain-containing disease resistance protein	#No	Singleton	#No
Potato	PGSC0003DMG400011109	AT3G14470	#No	NB-ARC domain-containing disease resistance protein	#No	Singleton	#No
Potato	PGSC0003DMG400011111	AT3G14470	#No	NB-ARC domain-containing disease resistance protein	#No	Tandem	#No
Potato	PGSC0003DMG400011114	AT3G14470	#No	NB-ARC domain-containing disease resistance protein	#No	Tandem	#No
Potato	PGSC0003DMG400011115	AT3G14470	#No	NB-ARC domain-containing disease resistance protein	#No	Tandem	#No
Potato	PGSC0003DMG400011425	AT4G27220	#No	NB-ARC domain-containing disease resistance protein	#No	Tandem	#No
Potato	PGSC0003DMG400011517	AT3G46530	RPP13	NB-ARC domain-containing disease resistance protein	#No	Tandem	#No
Potato	PGSC0003DMG400011520	AT3G46530	RPP13	NB-ARC domain-containing disease resistance protein	#No	Tandem	#No
Potato	PGSC0003DMG400011521	AT3G46530	RPP13	NB-ARC domain-containing disease resistance protein	#No	Tandem	#No
Potato	PGSC0003DMG400011523	AT3G46530	RPP13	NB-ARC domain-containing disease resistance protein	#No	Tandem	#No
Potato	PGSC0003DMG400011524	AT3G46530	RPP13	NB-ARC domain-containing disease resistance protein	#No	Tandem	#No
Potato	PGSC0003DMG400011525	AT3G46530	RPP13	NB-ARC domain-containing disease resistance protein	AT3G46530	Tandem	#No
Potato	PGSC0003DMG400011527	AT3G46530	RPP13	NB-ARC domain-containing disease resistance protein	#No	Tandem	#No
Potato	PGSC0003DMG400011809	AT1G53350	#No	Disease resistance protein (CC-NBS-LRR class) family	#No	Singleton	#No
Potato	PGSC0003DMG400011898	AT3G50950	ZAR1	HOPZ-ACTIVATED RESISTANCE 1	#No	Tandem	#No
Potato	PGSC0003DMG400011900	AT3G46530	RPP13	NB-ARC domain-containing disease resistance protein	#No	Tandem	#No
Potato	PGSC0003DMG400011906	AT3G46730	#No	NB-ARC domain-containing disease resistance protein	#No	Tandem	#No
Potato	PGSC0003DMG400011907	AT3G46530	RPP13	NB-ARC domain-containing disease resistance protein	#No	Tandem	#No
Potato	PGSC0003DMG400011920	AT3G46530	RPP13	NB-ARC domain-containing disease resistance protein	#No	Tandem	#No
Potato	PGSC0003DMG400011924	AT3G46530	RPP13	NB-ARC domain-containing disease resistance protein	#No	Tandem	#No
Potato	PGSC0003DMG400011926	AT3G46530	RPP13	NB-ARC domain-containing disease resistance protein	#No	Tandem	#No
Potato	PGSC0003DMG400012466	AT4G27190	#No	NB-ARC domain-containing disease resistance protein	#No	Tandem	#No
Potato	PGSC0003DMG400012470	AT4G27190	#No	NB-ARC domain-containing disease resistance protein	#No	Tandem	#No
Potato	PGSC0003DMG400012471	AT4G27190	#No	NB-ARC domain-containing disease resistance protein	AT4G27190	Tandem	#No
Potato	PGSC0003DMG400012472	AT4G27190	#No	NB-ARC domain-containing disease resistance protein	#No	Tandem	#No
Potato	PGSC0003DMG400012650	AT5G36930	#No	Disease resistance protein (TIR-NBS-LRR class) family	#No	Singleton	#No
Potato	PGSC0003DMG400012918	AT3G14470	#No	NB-ARC domain-containing disease resistance protein	#No	Singleton	#No
Potato	PGSC0003DMG400013090	AT5G36930	#No	Disease resistance protein (TIR-NBS-LRR class) family	#No	Tandem	#No
Potato	PGSC0003DMG400013091	AT3G46530	RPP13	NB-ARC domain-containing disease resistance protein	#No	Tandem	#No
Potato	PGSC0003DMG400013094	AT5G36930	#No	Disease resistance protein (TIR-NBS-LRR class) family	#No	Tandem	#No
Potato	PGSC0003DMG400013098	AT1G27170	#No	transmembrane receptors;ATP binding	#No	Tandem	#No
Potato	PGSC0003DMG400013165	AT1G61190	#No	LRR and NB-ARC domains-containing disease resistance protein	#No	Singleton	#No
Potato	PGSC0003DMG400013308	AT3G07040	RPM1	Disease resistance protein (CC-NBS-LRR class) family	#No	Singleton	#No
Potato	PGSC0003DMG400013486	AT1G59780	#No	NB-ARC domain-containing disease resistance protein	#No	Tandem	#No
Potato	PGSC0003DMG400013490	AT1G59780	#No	NB-ARC domain-containing disease resistance protein	#No	Tandem	#No
Potato	PGSC0003DMG400013506	AT1G59780	#No	NB-ARC domain-containing disease resistance protein	#No	Tandem	#No
Potato	PGSC0003DMG400013543	AT5G17680	#No	disease resistance protein (TIR-NBS-LRR class), putative	#No	Ohnolog	Ohnolog
Potato	PGSC0003DMG400013627	AT5G17680	#No	disease resistance protein (TIR-NBS-LRR class), putative	#No	Singleton	#No
Potato	PGSC0003DMG400013721	AT3G14470	#No	NB-ARC domain-containing disease resistance protein	#No	Singleton	#No
Potato	PGSC0003DMG400013736	AT4G27190	#No	NB-ARC domain-containing disease resistance protein	#No	Singleton	#No
Potato	PGSC0003DMG400013889	AT3G46530	RPP13	NB-ARC domain-containing disease resistance protein	AT4G28830	Tandem	#No
Potato	PGSC0003DMG400013891	AT3G46530	RPP13	NB-ARC domain-containing disease resistance protein	#No	Tandem	#No
Potato	PGSC0003DMG400013904	AT3G46530	RPP13	NB-ARC domain-containing disease resistance protein	#No	Singleton	#No
Potato	PGSC0003DMG400014047	AT3G14470	#No	NB-ARC domain-containing disease resistance protein	#No	Singleton	#No
Potato	PGSC0003DMG400015681	AT5G17680	#No	disease resistance protein (TIR-NBS-LRR class), putative	#No	Singleton	#No
Potato	PGSC0003DMG400015693	AT5G17680	#No	disease resistance protein (TIR-NBS-LRR class), putative	#No	Singleton	#No
Potato	PGSC0003DMG400015872	AT1G53350	#No	Disease resistance protein (CC-NBS-LRR class) family	#No	Ohnolog	Ohnolog
Potato	PGSC0003DMG400016029	AT1G58400	#No	Disease resistance protein (CC-NBS-LRR class) family	#No	Singleton	#No
Potato	PGSC0003DMG400016372	AT1G53350	#No	Disease resistance protein (CC-NBS-LRR class) family	#No	Singleton	#No
Potato	PGSC0003DMG400016599	AT1G59780	#No	NB-ARC domain-containing disease resistance protein	#No	Tandem	#No
Potato	PGSC0003DMG400016600	AT1G59780	#No	NB-ARC domain-containing disease resistance protein	#No	Tandem	#No
Potato	PGSC0003DMG400016601	AT3G46530	RPP13	NB-ARC domain-containing disease resistance protein	#No	Tandem	#No
Potato	PGSC0003DMG400016628	AT3G46730	#No	NB-ARC domain-containing disease resistance protein	#No	Singleton	#No
Potato	PGSC0003DMG400016656	AT4G27190	#No	NB-ARC domain-containing disease resistance protein	#No	Singleton	#No
Potato	PGSC0003DMG400016808	AT5G17680	#No	disease resistance protein (TIR-NBS-LRR class), putative	#No	Singleton	#No
Potato	PGSC0003DMG400016823	AT4G27190	#No	NB-ARC domain-containing disease resistance protein	#No	Singleton	#No
Potato	PGSC0003DMG400017060	AT3G14470	#No	NB-ARC domain-containing disease resistance protein	#No	Tandem	#No
Potato	PGSC0003DMG400017061	AT3G14470	#No	NB-ARC domain-containing disease resistance protein	#No	Tandem	#No
Potato	PGSC0003DMG400017062	AT3G14470	#No	NB-ARC domain-containing disease resistance protein	#No	Tandem	#No
Potato	PGSC0003DMG400017146	AT3G14470	#No	NB-ARC domain-containing disease resistance protein	#No	Singleton	#No
Potato	PGSC0003DMG400017317	AT5G17680	#No	disease resistance protein (TIR-NBS-LRR class), putative	#No	Singleton	#No
Potato	PGSC0003DMG400018046	AT3G46530	RPP13	NB-ARC domain-containing disease resistance protein	#No	Tandem	#No
Potato	PGSC0003DMG400018047	AT1G59620	CW9	Disease resistance protein (CC-NBS-LRR class) family	#No	Tandem	#No
Potato	PGSC0003DMG400018050	AT3G14470	#No	NB-ARC domain-containing disease resistance protein	#No	Tandem	#No
Potato	PGSC0003DMG400018216	AT5G36930	#No	Disease resistance protein (TIR-NBS-LRR class) family	#No	Singleton	#No
Potato	PGSC0003DMG400018256	AT5G36930	#No	Disease resistance protein (TIR-NBS-LRR class) family	#No	Tandem	#No
Potato	PGSC0003DMG400018428	AT5G17680	#No	disease resistance protein (TIR-NBS-LRR class), putative	#No	Tandem	#No
Potato	PGSC0003DMG400018429	AT5G17680	#No	disease resistance protein (TIR-NBS-LRR class), putative	#No	Tandem	#No
Potato	PGSC0003DMG400018441	AT3G46730	#No	NB-ARC domain-containing disease resistance protein	#No	Tandem	#No
Potato	PGSC0003DMG400018442	AT3G46730	#No	NB-ARC domain-containing disease resistance protein	#No	Tandem	#No
Potato	PGSC0003DMG400018461	AT5G17680	#No	disease resistance protein (TIR-NBS-LRR class), putative	#No	Tandem / Ohnolog	Ohnolog
Potato	PGSC0003DMG400018462	AT3G46530	RPP13	NB-ARC domain-containing disease resistance protein	#No	Tandem	#No
Potato	PGSC0003DMG400018463	AT1G59124	#No	Disease resistance protein (CC-NBS-LRR class) family	#No	Tandem	#No
Potato	PGSC0003DMG400018464	AT3G46730	#No	NB-ARC domain-containing disease resistance protein	#No	Tandem	#No
Potato	PGSC0003DMG400018490	AT3G07040	RPM1	Disease resistance protein (CC-NBS-LRR class) family	AT3G07040	Singleton	#No
Potato	PGSC0003DMG400018570	AT3G14470	#No	NB-ARC domain-containing disease resistance protein	#No	Tandem	#No
Potato	PGSC0003DMG400018572	AT3G14470	#No	NB-ARC domain-containing disease resistance protein	#No	Tandem	#No
Potato	PGSC0003DMG400018573	AT3G14470	#No	NB-ARC domain-containing disease resistance protein	#No	Tandem	#No
Potato	PGSC0003DMG400018619	AT1G53350	#No	Disease resistance protein (CC-NBS-LRR class) family	#No	Ohnolog	Ohnolog
Potato	PGSC0003DMG400018693	AT3G14470	#No	NB-ARC domain-containing disease resistance protein	#No	Tandem	#No
Potato	PGSC0003DMG400018903	AT4G27220	#No	NB-ARC domain-containing disease resistance protein	#No	Tandem	#No
Potato	PGSC0003DMG400018907	AT3G46530	RPP13	NB-ARC domain-containing disease resistance protein	#No	Tandem	#No
Potato	PGSC0003DMG400018954	AT1G53350	#No	Disease resistance protein (CC-NBS-LRR class) family	#No	Singleton	#No
Potato	PGSC0003DMG400019083	AT4G27190	#No	NB-ARC domain-containing disease resistance protein	#No	Singleton	#No
Potato	PGSC0003DMG400019418	AT3G14470	#No	NB-ARC domain-containing disease resistance protein	#No	Singleton	#No
Potato	PGSC0003DMG400019627	AT3G46530	RPP13	NB-ARC domain-containing disease resistance protein	#No	Singleton	#No
Potato	PGSC0003DMG400019669	AT3G14470	#No	NB-ARC domain-containing disease resistance protein	#No	Tandem	#No
Potato	PGSC0003DMG400019732	AT1G59780	#No	NB-ARC domain-containing disease resistance protein	#No	Tandem	#No
Potato	PGSC0003DMG400019740	AT1G59780	#No	NB-ARC domain-containing disease resistance protein	#No	Tandem	#No
Potato	PGSC0003DMG400019799	AT3G14470	#No	NB-ARC domain-containing disease resistance protein	#No	Tandem	#No
Potato	PGSC0003DMG400019803	AT3G14470	#No	NB-ARC domain-containing disease resistance protein	#No	Tandem	#No
Potato	PGSC0003DMG400019804	AT3G14470	#No	NB-ARC domain-containing disease resistance protein	#No	Tandem	#No
Potato	PGSC0003DMG400019913	AT3G46530	RPP13	NB-ARC domain-containing disease resistance protein	#No	Tandem	#No
Potato	PGSC0003DMG400019915	AT3G46730	#No	NB-ARC domain-containing disease resistance protein	#No	Tandem	#No
Potato	PGSC0003DMG400019970	AT3G46730	#No	NB-ARC domain-containing disease resistance protein	#No	Singleton	#No
Potato	PGSC0003DMG400020584	AT3G46530	RPP13	NB-ARC domain-containing disease resistance protein	#No	Tandem	#No
Potato	PGSC0003DMG400020586	AT3G46530	RPP13	NB-ARC domain-containing disease resistance protein	#No	Tandem	#No
Potato	PGSC0003DMG400020587	AT3G46530	RPP13	NB-ARC domain-containing disease resistance protein	#No	Tandem	#No
Potato	PGSC0003DMG400020722	AT5G36930	#No	Disease resistance protein (TIR-NBS-LRR class) family	#No	Tandem	#No
Potato	PGSC0003DMG400020732	AT3G46530	RPP13	NB-ARC domain-containing disease resistance protein	#No	Tandem	#No
Potato	PGSC0003DMG400020735	AT3G46530	RPP13	NB-ARC domain-containing disease resistance protein	#No	Tandem	#No
Potato	PGSC0003DMG400020736	AT3G46530	RPP13	NB-ARC domain-containing disease resistance protein	#No	Tandem	#No
Potato	PGSC0003DMG400020740	AT3G46530	RPP13	NB-ARC domain-containing disease resistance protein	#No	Tandem	#No
Potato	PGSC0003DMG400020741	AT3G46730	#No	NB-ARC domain-containing disease resistance protein	#No	Tandem	#No
Potato	PGSC0003DMG400020749	AT3G46530	RPP13	NB-ARC domain-containing disease resistance protein	#No	Tandem	#No
Potato	PGSC0003DMG400020851	AT3G50950	ZAR1	HOPZ-ACTIVATED RESISTANCE 1	#No	Singleton	#No
Potato	PGSC0003DMG400020872	AT3G46530	RPP13	NB-ARC domain-containing disease resistance protein	#No	Tandem / Ohnolog	Ohnolog
Potato	PGSC0003DMG400020935	AT5G36930	#No	Disease resistance protein (TIR-NBS-LRR class) family	#No	Singleton	#No
Potato	PGSC0003DMG400021098	AT3G07040	RPM1	Disease resistance protein (CC-NBS-LRR class) family	#No	Singleton	#No
Potato	PGSC0003DMG400021169	AT1G59780	#No	NB-ARC domain-containing disease resistance protein	#No	Singleton	#No
Potato	PGSC0003DMG400021469	AT4G27220	#No	NB-ARC domain-containing disease resistance protein	#No	Singleton	#No
Potato	PGSC0003DMG400021779	AT3G14470	#No	NB-ARC domain-containing disease resistance protein	#No	Ohnolog	Ohnolog
Potato	PGSC0003DMG400021862	AT3G46530	RPP13	NB-ARC domain-containing disease resistance protein	#No	Tandem	#No
Potato	PGSC0003DMG400021863	AT3G46730	#No	NB-ARC domain-containing disease resistance protein	#No	Tandem	#No
Potato	PGSC0003DMG400021887	AT4G12010	#No	Disease resistance protein (TIR-NBS-LRR class) family	#No	Singleton	#No
Potato	PGSC0003DMG400021948	AT4G27190	#No	NB-ARC domain-containing disease resistance protein	#No	Singleton	#No
Potato	PGSC0003DMG400021986	AT3G46530	RPP13	NB-ARC domain-containing disease resistance protein	#No	Tandem	#No
Potato	PGSC0003DMG400021987	AT3G46730	#No	NB-ARC domain-containing disease resistance protein	#No	Tandem	#No
Potato	PGSC0003DMG400022004	AT3G14470	#No	NB-ARC domain-containing disease resistance protein	#No	Singleton	#No
Potato	PGSC0003DMG400022699	AT5G17680	#No	disease resistance protein (TIR-NBS-LRR class), putative	#No	Singleton	#No
Potato	PGSC0003DMG400022785	AT3G46530	RPP13	NB-ARC domain-containing disease resistance protein	#No	Tandem	#No
Potato	PGSC0003DMG400022989	AT5G17680	#No	disease resistance protein (TIR-NBS-LRR class), putative	#No	Singleton	#No
Potato	PGSC0003DMG400023062	AT3G46530	RPP13	NB-ARC domain-containing disease resistance protein	#No	Ohnolog	Ohnolog
Potato	PGSC0003DMG400023249	AT1G59780	#No	NB-ARC domain-containing disease resistance protein	#No	Tandem / Ohnolog	Ohnolog
Potato	PGSC0003DMG400023250	AT3G46530	RPP13	NB-ARC domain-containing disease resistance protein	#No	Tandem	#No
Potato	PGSC0003DMG400023253	AT3G46530	RPP13	NB-ARC domain-containing disease resistance protein	#No	Tandem	#No
Potato	PGSC0003DMG400023273	AT3G46530	RPP13	NB-ARC domain-containing disease resistance protein	#No	Singleton	#No
Potato	PGSC0003DMG400023288	AT3G46530	RPP13	NB-ARC domain-containing disease resistance protein	#No	Singleton	#No
Potato	PGSC0003DMG400023645	AT1G53350	#No	Disease resistance protein (CC-NBS-LRR class) family	#No	Singleton	#No
Potato	PGSC0003DMG400023656	AT3G46530	RPP13	NB-ARC domain-containing disease resistance protein	#No	Singleton	#No
Potato	PGSC0003DMG400024055	AT5G17680	#No	disease resistance protein (TIR-NBS-LRR class), putative	#No	Ohnolog	Ohnolog
Potato	PGSC0003DMG400024202	AT3G46530	RPP13	NB-ARC domain-containing disease resistance protein	#No	Tandem	#No
Potato	PGSC0003DMG400024203	AT3G46530	RPP13	NB-ARC domain-containing disease resistance protein	#No	Tandem	#No
Potato	PGSC0003DMG400024231	AT3G46530	RPP13	NB-ARC domain-containing disease resistance protein	#No	Tandem	#No
Potato	PGSC0003DMG400024234	AT3G46730	#No	NB-ARC domain-containing disease resistance protein	#No	Tandem	#No
Potato	PGSC0003DMG400024273	AT3G46530	RPP13	NB-ARC domain-containing disease resistance protein	#No	Singleton	#No
Potato	PGSC0003DMG400024337	AT1G53350	#No	Disease resistance protein (CC-NBS-LRR class) family	#No	Ohnolog	Ohnolog
Potato	PGSC0003DMG400024363	AT3G46530	RPP13	NB-ARC domain-containing disease resistance protein	#No	Tandem	#No
Potato	PGSC0003DMG400024365	AT3G46530	RPP13	NB-ARC domain-containing disease resistance protein	#No	Tandem	#No
Potato	PGSC0003DMG400024366	AT3G46730	#No	NB-ARC domain-containing disease resistance protein	#No	Tandem	#No
Potato	PGSC0003DMG400024429	AT3G46530	RPP13	NB-ARC domain-containing disease resistance protein	#No	Tandem	#No
Potato	PGSC0003DMG400024430	AT3G46530	RPP13	NB-ARC domain-containing disease resistance protein	#No	Tandem	#No
Potato	PGSC0003DMG400025099	AT3G46730	#No	NB-ARC domain-containing disease resistance protein	#No	Ohnolog	Ohnolog
Potato	PGSC0003DMG400025259	AT3G07040	RPM1	Disease resistance protein (CC-NBS-LRR class) family	#No	Singleton	#No
Potato	PGSC0003DMG400025511	AT3G46730	#No	NB-ARC domain-containing disease resistance protein	#No	Tandem	#No
Potato	PGSC0003DMG400025512	AT3G46730	#No	NB-ARC domain-containing disease resistance protein	#No	Tandem	#No
Potato	PGSC0003DMG400025545	AT3G46730	#No	NB-ARC domain-containing disease resistance protein	#No	Singleton	#No
Potato	PGSC0003DMG400025611	AT3G46710	#No	NB-ARC domain-containing disease resistance protein	#No	Ohnolog	Ohnolog
Potato	PGSC0003DMG400025615	AT3G46730	#No	NB-ARC domain-containing disease resistance protein	#No	Singleton	#No
Potato	PGSC0003DMG400025683	AT3G14470	#No	NB-ARC domain-containing disease resistance protein	#No	Singleton	#No
Potato	PGSC0003DMG400026104	AT3G25510	#No	disease resistance protein (TIR-NBS-LRR class), putative	#No	Singleton	#No
Potato	PGSC0003DMG400026161	AT3G50950	ZAR1	HOPZ-ACTIVATED RESISTANCE 1	#No	Singleton	#No
Potato	PGSC0003DMG400026187	AT3G50950	ZAR1	HOPZ-ACTIVATED RESISTANCE 1	#No	Singleton	#No
Potato	PGSC0003DMG400026433	AT5G17680	#No	disease resistance protein (TIR-NBS-LRR class), putative	#No	Tandem	#No
Potato	PGSC0003DMG400026573	AT3G46530	RPP13	NB-ARC domain-containing disease resistance protein	#No	Singleton	#No
Potato	PGSC0003DMG400026666	AT3G14470	#No	NB-ARC domain-containing disease resistance protein	#No	Singleton	#No
Potato	PGSC0003DMG400027325	AT4G27220	#No	NB-ARC domain-containing disease resistance protein	#No	Singleton	#No
Potato	PGSC0003DMG400027377	AT3G14470	#No	NB-ARC domain-containing disease resistance protein	#No	Singleton	#No
Potato	PGSC0003DMG400027407	AT3G14470	#No	NB-ARC domain-containing disease resistance protein	#No	Tandem	#No
Potato	PGSC0003DMG400027409	AT3G14470	#No	NB-ARC domain-containing disease resistance protein	#No	Tandem	#No
Potato	PGSC0003DMG400027797	AT5G36930	#No	Disease resistance protein (TIR-NBS-LRR class) family	AT5G36930	Singleton	#No
Potato	PGSC0003DMG400027932	AT5G17680	#No	disease resistance protein (TIR-NBS-LRR class), putative	#No	Singleton	#No
Potato	PGSC0003DMG400028001	AT3G14470	#No	NB-ARC domain-containing disease resistance protein	#No	Singleton	#No
Potato	PGSC0003DMG400028081	AT4G27220	#No	NB-ARC domain-containing disease resistance protein	#No	Singleton	#No
Potato	PGSC0003DMG400028339	AT1G53350	#No	Disease resistance protein (CC-NBS-LRR class) family	#No	Singleton	#No
Potato	PGSC0003DMG400029220	AT1G59780	#No	NB-ARC domain-containing disease resistance protein	#No	Singleton	#No
Potato	PGSC0003DMG400029313	AT3G07040	RPM1	Disease resistance protein (CC-NBS-LRR class) family	#No	Tandem	#No
Potato	PGSC0003DMG400029314	AT3G07040	RPM1	Disease resistance protein (CC-NBS-LRR class) family	#No	Tandem	#No
Potato	PGSC0003DMG400029405	AT1G53350	#No	Disease resistance protein (CC-NBS-LRR class) family	#No	Singleton	#No
Potato	PGSC0003DMG400029415	AT5G17680	#No	disease resistance protein (TIR-NBS-LRR class), putative	#No	Singleton	#No
Potato	PGSC0003DMG400029453	AT1G53350	#No	Disease resistance protein (CC-NBS-LRR class) family	#No	Tandem	#No
Potato	PGSC0003DMG400029457	AT1G53350	#No	Disease resistance protein (CC-NBS-LRR class) family	#No	Tandem	#No
Potato	PGSC0003DMG400029460	AT3G46730	#No	NB-ARC domain-containing disease resistance protein	#No	Tandem	#No
Potato	PGSC0003DMG400029462	AT3G46530	RPP13	NB-ARC domain-containing disease resistance protein	#No	Tandem	#No
Potato	PGSC0003DMG400029504	AT1G53350	#No	Disease resistance protein (CC-NBS-LRR class) family	#No	Tandem	#No
Potato	PGSC0003DMG400029505	AT1G53350	#No	Disease resistance protein (CC-NBS-LRR class) family	#No	Tandem	#No
Potato	PGSC0003DMG400029506	AT3G46530	RPP13	NB-ARC domain-containing disease resistance protein	#No	Tandem	#No
Potato	PGSC0003DMG400029586	AT3G46530	RPP13	NB-ARC domain-containing disease resistance protein	#No	Tandem	#No
Potato	PGSC0003DMG400029590	AT3G14470	#No	NB-ARC domain-containing disease resistance protein	#No	Tandem	#No
Potato	PGSC0003DMG400029606	AT3G14470	#No	NB-ARC domain-containing disease resistance protein	#No	Singleton	#No
Potato	PGSC0003DMG400030045	AT3G46730	#No	NB-ARC domain-containing disease resistance protein	#No	Singleton	#No
Potato	PGSC0003DMG400030238	AT3G14470	#No	NB-ARC domain-containing disease resistance protein	#No	Singleton	#No
Potato	PGSC0003DMG400030497	AT3G46530	RPP13	NB-ARC domain-containing disease resistance protein	#No	Singleton	#No
Potato	PGSC0003DMG400030498	AT3G46530	RPP13	NB-ARC domain-containing disease resistance protein	#No	Singleton	#No
Potato	PGSC0003DMG400030754	AT3G50950	ZAR1	HOPZ-ACTIVATED RESISTANCE 1	#No	Singleton	#No
Potato	PGSC0003DMG400030855	AT3G14470	#No	NB-ARC domain-containing disease resistance protein	#No	Ohnolog	Ohnolog
Potato	PGSC0003DMG400031185	AT3G46530	RPP13	NB-ARC domain-containing disease resistance protein	#No	Singleton	#No
Potato	PGSC0003DMG400031318	AT5G17680	#No	disease resistance protein (TIR-NBS-LRR class), putative	#No	Singleton	#No
Potato	PGSC0003DMG400031405	AT1G53350	#No	Disease resistance protein (CC-NBS-LRR class) family	#No	Singleton	#No
Potato	PGSC0003DMG400031521	AT3G46530	RPP13	NB-ARC domain-containing disease resistance protein	#No	Singleton	#No
Potato	PGSC0003DMG400031878	AT3G46730	#No	NB-ARC domain-containing disease resistance protein	#No	Singleton	#No
Potato	PGSC0003DMG400032572	AT3G46530	RPP13	NB-ARC domain-containing disease resistance protein	#No	Tandem	#No
Potato	PGSC0003DMG400032576	AT3G46530	RPP13	NB-ARC domain-containing disease resistance protein	#No	Tandem	#No
Potato	PGSC0003DMG400032578	AT3G46530	RPP13	NB-ARC domain-containing disease resistance protein	#No	Tandem	#No
Potato	PGSC0003DMG400032580	AT3G46530	RPP13	NB-ARC domain-containing disease resistance protein	#No	Tandem	#No
Potato	PGSC0003DMG400032581	AT3G46730	#No	NB-ARC domain-containing disease resistance protein	#No	Tandem	#No
Potato	PGSC0003DMG400032582	AT3G46530	RPP13	NB-ARC domain-containing disease resistance protein	#No	Tandem	#No
Potato	PGSC0003DMG400032584	AT3G46530	RPP13	NB-ARC domain-containing disease resistance protein	#No	Tandem	#No
Potato	PGSC0003DMG400033131	AT3G46530	RPP13	NB-ARC domain-containing disease resistance protein	#No	Singleton	#No
Potato	PGSC0003DMG400033151	AT3G46530	RPP13	NB-ARC domain-containing disease resistance protein	#No	Tandem	#No
Potato	PGSC0003DMG400033153	AT3G46530	RPP13	NB-ARC domain-containing disease resistance protein	#No	Tandem	#No
Potato	PGSC0003DMG400033159	AT4G11170	#No	Disease resistance protein (TIR-NBS-LRR class) family	#No	Tandem	#No
Potato	PGSC0003DMG400033160	AT5G17680	#No	disease resistance protein (TIR-NBS-LRR class), putative	#No	Tandem	#No
Potato	PGSC0003DMG400033161	AT4G11170	#No	Disease resistance protein (TIR-NBS-LRR class) family	#No	Tandem	#No
Potato	PGSC0003DMG400033334	AT5G17680	#No	disease resistance protein (TIR-NBS-LRR class), putative	#No	Singleton	#No
Potato	PGSC0003DMG400033651	AT3G14470	#No	NB-ARC domain-containing disease resistance protein	#No	Singleton	#No
Potato	PGSC0003DMG400034825	AT3G14470	#No	NB-ARC domain-containing disease resistance protein	#No	Singleton	#No
Potato	PGSC0003DMG400035467	AT3G14470	#No	NB-ARC domain-containing disease resistance protein	#No	Singleton	#No
Potato	PGSC0003DMG400037159	AT3G14470	#No	NB-ARC domain-containing disease resistance protein	#No	Singleton	#No
Potato	PGSC0003DMG400038020	AT1G53350	#No	Disease resistance protein (CC-NBS-LRR class) family	#No	Singleton	#No
Potato	PGSC0003DMG400038440	AT3G50950	ZAR1	HOPZ-ACTIVATED RESISTANCE 1	#No	Singleton	#No
Potato	PGSC0003DMG400041458	AT3G14470	#No	NB-ARC domain-containing disease resistance protein	#No	Singleton	#No
Potato	PGSC0003DMG400042556	AT3G46530	RPP13	NB-ARC domain-containing disease resistance protein	#No	Singleton	#No
Potato	PGSC0003DMG400042937	AT3G46710	#No	NB-ARC domain-containing disease resistance protein	#No	Singleton	#No
Potato	PGSC0003DMG400043186	AT1G53350	#No	Disease resistance protein (CC-NBS-LRR class) family	#No	Ohnolog	Ohnolog
Potato	PGSC0003DMG400043400	AT4G27190	#No	NB-ARC domain-containing disease resistance protein	#No	Singleton	#No
Potato	PGSC0003DMG400044423	AT3G07040	RPM1	Disease resistance protein (CC-NBS-LRR class) family	#No	Singleton	#No
Potato	PGSC0003DMG400044837	AT5G17680	#No	disease resistance protein (TIR-NBS-LRR class), putative	#No	Singleton	#No
Potato	PGSC0003DMG400045962	AT1G58400	#No	Disease resistance protein (CC-NBS-LRR class) family	#No	Singleton	#No
Potato	PGSC0003DMG401001984	AT3G46530	RPP13	NB-ARC domain-containing disease resistance protein	#No	Tandem	#No
Potato	PGSC0003DMG401002242	AT3G46530	RPP13	NB-ARC domain-containing disease resistance protein	#No	Tandem	#No
Potato	PGSC0003DMG401003025	AT1G61180	#No	LRR and NB-ARC domains-containing disease resistance protein	#No	Singleton	#No
Potato	PGSC0003DMG401004423	AT3G14470	#No	NB-ARC domain-containing disease resistance protein	#No	Tandem	#No
Potato	PGSC0003DMG401005337	AT1G59620	CW9	Disease resistance protein (CC-NBS-LRR class) family	#No	Singleton	#No
Potato	PGSC0003DMG401007461	AT1G53350	#No	Disease resistance protein (CC-NBS-LRR class) family	#No	Tandem	#No
Potato	PGSC0003DMG401007575	AT4G27190	#No	NB-ARC domain-containing disease resistance protein	#No	Singleton	#No
Potato	PGSC0003DMG401007609	AT3G14470	#No	NB-ARC domain-containing disease resistance protein	#No	Tandem	#No
Potato	PGSC0003DMG401007871	AT3G46730	#No	NB-ARC domain-containing disease resistance protein	#No	Tandem	#No
Potato	PGSC0003DMG401008349	AT1G61190	#No	LRR and NB-ARC domains-containing disease resistance protein	#No	Singleton	#No
Potato	PGSC0003DMG401008383	AT3G14470	#No	NB-ARC domain-containing disease resistance protein	#No	Tandem	#No
Potato	PGSC0003DMG401009305	AT3G14470	#No	NB-ARC domain-containing disease resistance protein	#No	Singleton	#No
Potato	PGSC0003DMG401009818	AT3G46530	RPP13	NB-ARC domain-containing disease resistance protein	#No	Tandem	#No
Potato	PGSC0003DMG401009819	AT3G46530	RPP13	NB-ARC domain-containing disease resistance protein	#No	Tandem	#No
Potato	PGSC0003DMG401010614	AT3G46530	RPP13	NB-ARC domain-containing disease resistance protein	#No	Tandem	#No
Potato	PGSC0003DMG401011117	AT3G46530	RPP13	NB-ARC domain-containing disease resistance protein	#No	Tandem	#No
Potato	PGSC0003DMG401011427	AT4G27190	#No	NB-ARC domain-containing disease resistance protein	#No	Tandem	#No
Potato	PGSC0003DMG401011899	AT3G46730	#No	NB-ARC domain-containing disease resistance protein	#No	Tandem	#No
Potato	PGSC0003DMG401013522	AT3G46530	RPP13	NB-ARC domain-containing disease resistance protein	#No	Ohnolog	Ohnolog
Potato	PGSC0003DMG401015682	AT1G17600	#No	Disease resistance protein (TIR-NBS-LRR class) family	#No	Singleton	#No
Potato	PGSC0003DMG401015877	AT1G53350	#No	Disease resistance protein (CC-NBS-LRR class) family	#No	Tandem	#No
Potato	PGSC0003DMG401016602	AT3G46530	RPP13	NB-ARC domain-containing disease resistance protein	#No	Tandem	#No
Potato	PGSC0003DMG401016933	AT4G27220	#No	NB-ARC domain-containing disease resistance protein	#No	Singleton	#No
Potato	PGSC0003DMG401017416	AT4G27190	#No	NB-ARC domain-containing disease resistance protein	#No	Tandem	#No
Potato	PGSC0003DMG401018576	AT3G14470	#No	NB-ARC domain-containing disease resistance protein	#No	Tandem	#No
Potato	PGSC0003DMG401018696	AT3G14470	#No	NB-ARC domain-containing disease resistance protein	#No	Tandem	#No
Potato	PGSC0003DMG401019148	AT3G14470	#No	NB-ARC domain-containing disease resistance protein	#No	Singleton	#No
Potato	PGSC0003DMG401020581	AT5G36930	#No	Disease resistance protein (TIR-NBS-LRR class) family	#No	Tandem	#No
Potato	PGSC0003DMG401020585	AT3G46530	RPP13	NB-ARC domain-containing disease resistance protein	#No	Tandem	#No
Potato	PGSC0003DMG401020721	AT5G36930	#No	Disease resistance protein (TIR-NBS-LRR class) family	#No	Tandem	#No
Potato	PGSC0003DMG401022603	AT1G27170	#No	transmembrane receptors;ATP binding	AT1G27170	Singleton	#No
Potato	PGSC0003DMG401022784	AT3G46730	#No	NB-ARC domain-containing disease resistance protein	#No	Tandem	#No
Potato	PGSC0003DMG401026043	AT3G46530	RPP13	NB-ARC domain-containing disease resistance protein	#No	Singleton	#No
Potato	PGSC0003DMG401026432	AT5G17680	#No	disease resistance protein (TIR-NBS-LRR class), putative	#No	Tandem	#No
Potato	PGSC0003DMG401026842	AT1G53350	#No	Disease resistance protein (CC-NBS-LRR class) family	#No	Tandem	#No
Potato	PGSC0003DMG401027371	AT3G14470	#No	NB-ARC domain-containing disease resistance protein	#No	Tandem	#No
Potato	PGSC0003DMG401027402	AT3G14470	#No	NB-ARC domain-containing disease resistance protein	#No	Tandem	#No
Potato	PGSC0003DMG401030236	AT3G14470	#No	NB-ARC domain-containing disease resistance protein	#No	Tandem	#No
Potato	PGSC0003DMG401030700	AT5G17680	#No	disease resistance protein (TIR-NBS-LRR class), putative	#No	Singleton	#No
Potato	PGSC0003DMG401030883	AT3G14470	#No	NB-ARC domain-containing disease resistance protein	#No	Tandem	#No
Potato	PGSC0003DMG402000927	AT4G27220	#No	NB-ARC domain-containing disease resistance protein	#No	Singleton	#No
Potato	PGSC0003DMG402001979	AT3G46530	RPP13	NB-ARC domain-containing disease resistance protein	#No	Tandem / Ohnolog	Ohnolog
Potato	PGSC0003DMG402002242	AT1G59780	#No	NB-ARC domain-containing disease resistance protein	#No	Tandem	#No
Potato	PGSC0003DMG402002428	AT5G17680	#No	disease resistance protein (TIR-NBS-LRR class), putative	#No	Tandem	#No
Potato	PGSC0003DMG402002917	AT1G53350	#No	Disease resistance protein (CC-NBS-LRR class) family	#No	Tandem	#No
Potato	PGSC0003DMG402004425	AT3G14470	#No	NB-ARC domain-containing disease resistance protein	#No	Tandem	#No
Potato	PGSC0003DMG402004578	AT3G46530	RPP13	NB-ARC domain-containing disease resistance protein	#No	Tandem	#No
Potato	PGSC0003DMG402006288	AT1G53350	#No	Disease resistance protein (CC-NBS-LRR class) family	#No	Ohnolog	Ohnolog
Potato	PGSC0003DMG402007461	AT3G46530	RPP13	NB-ARC domain-containing disease resistance protein	#No	Tandem	#No
Potato	PGSC0003DMG402007871	AT3G46530	RPP13	NB-ARC domain-containing disease resistance protein	#No	Tandem	#No
Potato	PGSC0003DMG402008383	AT3G14470	#No	NB-ARC domain-containing disease resistance protein	#No	Tandem	#No
Potato	PGSC0003DMG402009305	AT3G14470	#No	NB-ARC domain-containing disease resistance protein	#No	Tandem	#No
Potato	PGSC0003DMG402009818	AT3G46530	RPP13	NB-ARC domain-containing disease resistance protein	#No	Tandem	#No
Potato	PGSC0003DMG402011117	AT3G14470	#No	NB-ARC domain-containing disease resistance protein	#No	Tandem	#No
Potato	PGSC0003DMG402011427	AT4G27220	#No	NB-ARC domain-containing disease resistance protein	#No	Tandem	#No
Potato	PGSC0003DMG402011522	AT3G46730	#No	NB-ARC domain-containing disease resistance protein	#No	Tandem	#No
Potato	PGSC0003DMG402015877	AT3G46530	RPP13	NB-ARC domain-containing disease resistance protein	#No	Tandem	#No
Potato	PGSC0003DMG402016602	AT3G46530	RPP13	NB-ARC domain-containing disease resistance protein	#No	Tandem	#No
Potato	PGSC0003DMG402016979	AT5G17680	#No	disease resistance protein (TIR-NBS-LRR class), putative	#No	Tandem	#No
Potato	PGSC0003DMG402016981	AT4G12010	#No	Disease resistance protein (TIR-NBS-LRR class) family	#No	Tandem	#No
Potato	PGSC0003DMG402017089	AT3G46530	RPP13	NB-ARC domain-containing disease resistance protein	#No	Singleton	#No
Potato	PGSC0003DMG402017416	AT4G27190	#No	NB-ARC domain-containing disease resistance protein	#No	Tandem	#No
Potato	PGSC0003DMG402018257	AT5G36930	#No	Disease resistance protein (TIR-NBS-LRR class) family	#No	Tandem	#No
Potato	PGSC0003DMG402018576	AT3G14470	#No	NB-ARC domain-containing disease resistance protein	#No	Tandem	#No
Potato	PGSC0003DMG402020581	AT5G17680	#No	disease resistance protein (TIR-NBS-LRR class), putative	#No	Tandem	#No
Potato	PGSC0003DMG402020585	AT3G46530	RPP13	NB-ARC domain-containing disease resistance protein	#No	Tandem	#No
Potato	PGSC0003DMG402020721	AT5G36930	#No	Disease resistance protein (TIR-NBS-LRR class) family	#No	Tandem	#No
Potato	PGSC0003DMG402020874	AT3G46530	RPP13	NB-ARC domain-containing disease resistance protein	#No	Tandem	#No
Potato	PGSC0003DMG402021043	AT3G14470	#No	NB-ARC domain-containing disease resistance protein	#No	Singleton	#No
Potato	PGSC0003DMG402026432	AT5G17680	#No	disease resistance protein (TIR-NBS-LRR class), putative	#No	Tandem	#No
Potato	PGSC0003DMG402026842	AT1G53350	#No	Disease resistance protein (CC-NBS-LRR class) family	#No	Tandem	#No
Potato	PGSC0003DMG402027371	AT3G14470	#No	NB-ARC domain-containing disease resistance protein	#No	Tandem	#No
Potato	PGSC0003DMG402027402	AT3G14470	#No	NB-ARC domain-containing disease resistance protein	#No	Tandem	#No
Potato	PGSC0003DMG402029995	AT5G17680	#No	disease resistance protein (TIR-NBS-LRR class), putative	#No	Singleton	#No
Potato	PGSC0003DMG402030235	AT3G14470	#No	NB-ARC domain-containing disease resistance protein	#No	Tandem	#No
Potato	PGSC0003DMG402030883	AT3G14470	#No	NB-ARC domain-containing disease resistance protein	#No	Tandem	#No
Potato	PGSC0003DMG402032547	AT3G46530	RPP13	NB-ARC domain-containing disease resistance protein	#No	Singleton	#No
Potato	PGSC0003DMG403015877	AT1G58400	#No	Disease resistance protein (CC-NBS-LRR class) family	#No	Tandem	#No
Potato	PGSC0003DMG403016979	AT5G17680	#No	disease resistance protein (TIR-NBS-LRR class), putative	#No	Tandem	#No
Potato	PGSC0003DMG403016981	AT4G12010	#No	Disease resistance protein (TIR-NBS-LRR class) family	#No	Tandem	#No
Potato	PGSC0003DMG403019668	AT3G14470	#No	NB-ARC domain-containing disease resistance protein	#No	Tandem	#No
Potato	PGSC0003DMG403020585	AT3G46530	RPP13	NB-ARC domain-containing disease resistance protein	#No	Tandem	#No
Potato	PGSC0003DMG403026842	AT3G46530	RPP13	NB-ARC domain-containing disease resistance protein	#No	Tandem	#No
Lyrata	scaffold_101308.1	AT5G66910	#No	Disease resistance protein (CC-NBS-LRR class) family	#No	Singleton	#No
Lyrata	scaffold_101336.1	AT1G12210	RFL1	RPS5-like 1	#No	Singleton	#No
Lyrata	scaffold_101777.1	AT5G63020	#No	Disease resistance protein (CC-NBS-LRR class) family	#No	Tandem	#No
Lyrata	scaffold_101778.1	AT1G15890	#No	Disease resistance protein (CC-NBS-LRR class) family	#No	Tandem	#No
Lyrata	scaffold_105165.1	AT1G53350	#No	Disease resistance protein (CC-NBS-LRR class) family	#No	Singleton	#No
Lyrata	scaffold_200678.1	AT4G19500	#No	nucleoside-triphosphatases;transmembrane receptors;nucleotide binding;ATP binding	#No	Singleton	#No
Lyrata	scaffold_400468.1	AT4G36150	#No	Disease resistance protein (TIR-NBS-LRR class) family	#No	Ohnolog	Ohnolog
Lyrata	scaffold_501581.1	AT3G46530	RPP13	NB-ARC domain-containing disease resistance protein	#No	Singleton	#No
Lyrata	scaffold_601850.1	AT5G17890	CHS3	DA1-related protein 4	#No	Singleton	#No
Lyrata	scaffold_701696.1	AT4G26090	RPS2	NB-ARC domain-containing disease resistance protein	#No	Singleton	#No
Lyrata	scaffold_702414.1	AT4G36150	#No	Disease resistance protein (TIR-NBS-LRR class) family	#No	Singleton	#No
[truncated: 359 more rows]
