# Supplementary material for: A novel approach for multi-domain and multi-gene family identification provides insights into evolutionary dynamics of disease resistance genes in core eudicot plants
Source: BMC Genomics. 2014 Nov 8;15(1):966. doi: 10.1186/1471-2164-15-966 (PMC4289383; doi:10.1186/1471-2164-15-966)
Supplement: Supplementary file 3 — Additional file 3: CDS sequences of identified genes encoding both NB-ARC- and LRR-domains. (TXT 6 MB) [file 12864_2014_6853_MOESM3_ESM.txt]

>AA_C145575_1
aacctttgaaagatgaagatgctagatcccttttgatagaatatgcATCAAGACCTGCTCAAGTATcaacatcaagatcttcaggggaagatactgaaatattgcaatggattccaattgtaattaaagtagttggtagttcacttaaaggcacgtCTTTATTTTCATGGAACTGCaaagtagcaagcttggctaatgagaatacaattcttgagaatcctattgtgttcacttgtctgcaaccttggttgaaccgtaatcttaaagagtgtttcctgtatatggctttatttcttgaaggccaaaagatacgtgcttcgattatcattgacatatgggcagactatatgAACTTGTTAATGCTTGTGTCTTGTCTTTCTCCACAGCTGATTTGTTTTCCATCAAAATGGGGGGTACGGTAG
>AA_C147341_1
atggATACTTCTGCTTTGATTACCattattgctgctctaattggcttcttcgcgctttttaagaaactaaggttccatggaggaaacagagatgaggattcttcttcatcaccaccatctcctactttatcgcttcctgtatcttctttgtctcatatctggagatacgatgtctttcctagcttccgtggagaagatgtccgagaaaactttctcagtcacattcaaaaagagtttcaaagaaagggaatcacaccatttattgataacgacatcaagagaggagaattcattgatcctgaactcaaaaaggccattagagaatcTAAGATCGCCGttatcttgctctcaaggaactatgcttcttcctcttggtgtctggacgaattagtggagattatgaaGTGTagggaggagtttggtcaaactgtaatagccattttctataaagtggatccatcagatttgaagaagctaaacagagattttggtaaaatcttcagaaaaacttgcaagGGTAAAacaaaggaagttattggaagatggagtcaagctttggcgaatgtggccactgttgctggttatcattcaattaactgggataacgaagcaaatatgatcgaagatatcgccaatgatatttcaaacatgttaaataattcatctccatcaagtgatttcgatagcttagttgggatgaaagctcatatggaaaaaatggaagctttgttatgcctagatttggatgaagtgaggatgataggaattttgggcccaccgggaatcggtaagaccaccatcgccagatctttgtttagtgagcattctcatcaatttcaattgagtacaattatggtaaatattagagaaagttatccgagaccatgtctcgacaagtacaccgcaaaactgcagttacagaaccaatttgtgtctcaaataatgaaccaaaagtgtactaatatttctcatcttggagttgcaaaagataggttgaaagataagaaagtgtttgttgttcttgatgatgtggatgaattagcacaactagaagcattggcacaagaaacttgttggtttggtcctggaagtcggataatcattacaacagaagacctaagagttttgaaagcacatggaatcaaccatatttacaag
>AA_C160661_1
ATGGATTCCTCTGTTTTGCTTTCTTGTGTTgctgctgtaattggtttctttgcccttcataagaaactcagattccatcgagaaaacagagataaagattcttctttttcttcttcaccacctccatctcctacttcttcaccacatcgttggacacacgatgtgtttcctagctttcgtggagaagatgttcggagtaacttactcgctcacattcaaaaagagtttgaaagaaagggaatcacactatttagtgataatgggatcaagagaggagaatctatcggtcctgaactcaaaaaggcgattagagaatcTAAGATTGCGGTCATATTGGTCTCGAAAAACTACGGTTCTTCGTCTTGGTGTCTTGAGGAATTAGTGGAGATTATGAAGTGTagggagaagtttggtcaaattgtgatagccgttttttataaagtggatccatcagatgtgaagaagcaaaccggtaaatttggggaaatctttagaaaaacttgcaaAGGAAGAacaaaggaggtaactcgaaaatggagtcaagctttggcaattgtggccacagtcgctggttatcattcaaacaactgggataatgaagcaaacatgatcgaagatatcgccaatggtatttcgaacatgttaaataattcatctccatcaagtgagtttgatagcttagttgggatggaagctcatatagaaaacatggaagcgttcttatgcctagatttgaatgaagtgagggtgataggaatttggggccctgcgggaattggtaagagcaccatctctagatgtgtgtttaacaaacactctcatcgatttcagttgagtacaatcatggtgaatatcagagaaagttatccaagaccttttcttgatgagtacaatgcaaaattacgattacaggaccaatttatgtctcaactaatgaatcaaaaggatatcaatatttctcatcttggagttgcaaaagatagattgaaagataaaaaagtgcttgtagttcttgatgatgtggatagggtagcacaagtagatgcattggcacaaaacacttcttggtttggtcctggaagtcggataatcatcacaacggaaaacttaagagttttgaaggcatatggaatcaaccatatttataaggtgaattttccaccaagtgatgaggctcttcaaattttttgtttgaatgcgtttggtcaaaaatcgcctaaagatggttttgaaaagctagcatgggaagttacaaaactcgctggtagacttccattgggattagaagttatggggtcccattttcgaggaatgactaagcaagagtggataaaggcattaccaagattaagaactcgtcttgatggcaatattcatagtatttttcagttcagttacgatgctttagatgacgaagataaagttttattcctgtacatagcttgtttttttctcaactatagagaacttgataaagtggaagctcttttagaaacaaattttttggatgtgaaggaagggcttaacgtcttagctgaaaaatctctcatatctattgtttatggaagtatatggatgcataatctactagtaatcttcggtagagatattgttcgtaaacaatctgtttgtgatcctggacaccgccggtttttggtTGATGCTAGAGAGATTCGTGATATACTTGTCGATGATGCAACAGGTAGTAGaagtattgtatgcatagatttcaactataatgagatcaataacgaagtaaatataagtaagagagcctttgaaggaatgtctaatctccaattcttaagattgaatcaccatatgttgaatacatcacgtggtttgaactatctatctcagaagcttcgtatattagattgggattattttccgatgacatgtttgccttccattgtcaatacggaaaacgtagttatgattaagatgtgtaacagcaaacttgagaaattgtgggaaggaactaga
>AA_C164881_1
atacaatgtctttcctagcttccgtggagaagatgtccggagagactttctgagtcacattctgaaagagtttgaaagaaagggaatcacaacatttagtgataatgggatcaagagaggagaatccattggtcctgaactcataaaggccattcgAGAATCTAAGATCGCAGTTATCTTGCTCTCAAGCAAGTATGCTTCTTCCTCATGGTGTCTCGATGAATTAGTTGAGATTATGAAGTGCagggaggagtttggtcaaattgtgatagccattttctataaagtggatccatcaaatgtgaagaagcaaaccggagactttggggaaagcttcaaaacaacttgcgagGGTAAAacaaaggaggttattcgacgatggagaaaagccttgaagaaagtggccaaagttgctggttatcattcaataaattgggataatgaagccaaaatgatcgaagttatcgccattgatatttcgaacatgttaaataattcctcaccatcaagtgatttttatggcttagttgggatggaaactcatatagaaaacatggaggagttattatgcctagatttggatgaagtaaggatgatagggatttgggggccagcaggaattggtaaaagcaccatcgctagatgtgtgtttaacaaacactctcatcattttacgctgaaaacaatcatggtgaatatcagacaaagttatccaaggccctgtctagacgaataccatgcaaaactacggttacagagccaatttatgtctcaaataatggaccaaaaggacatcaatatttatcatctgggagttgaaaaagacaggttaaaagataaaaaagtgcttgtagttcttgatgatgtggatagggtagcacaaaagcttcgtttattagattgggattgttttccgatgacatgtttgccttgcattgtcaatacggaaaacctagttatgattaagatgtgtaacagcaaacttgagaaattgtgggaaggaactagacctcttggaaatctcatgtggatgaatttgagttggtctttaaacctaaaggagcttcctttctcaattggagatgccatcaatctcaaggaattgtatcttaatcaatgttcaagtttggtggagcttccttcctcaattggaaatatcactagtcttgaacacttagatcttagtggatgttcaagtttggtggagcttccttcttcaattggaaatatcactagtcttgaacacttagatcttggtggatgttcaagtttggtggagcttccttgctcaattggaaatatcactagtcttgaacacttagatcttggtggatgttcaagtttggtggaccttccttactcaattggaaatctcaatgttctatatagcttgtttcttggtggatgttcaagtttggtggaccttccttcctcaattggaaatatcactagtcttcaaaacttgaatcttaatggatgttttagtttggtggagcttccttcttcaattggaagtatcactagtctccaatacttggatcttactggatgctcaagtttggtggagattccttcctcaattggaaatatcactaatggatgctcaagttcggtggatcttccttgctcaagtctccacaacttaatttttaggcaatttttaagtttggtggagcttcctttctcaattggaaataacactagtctccaagaatcgagtcttcgtaaatgtttgatagaccttcattcctcgctcagaaatattcatggtctgatcaaacttattgcttag
>AA_C178517_2
ggtagcacaagtagatgcattggcacaaaacacttcttggtttggtcccggaagtcggataatcatcacaacggaaaacttaagagttttgaaagcatatggaattaaacatatttacgaggtgggttttccaccaagtgatgaggctcttcaaattttttgtttgaatgcgtttggtcaaaaatcgcctaaagatggttttgaagagttagcatgggaagttacacacctcgctggtaatcttccattgggattacaagttatggggtctcattttcgaggaaggactaagcaagagtggacaatggcattgccaagattaagaactcatcttgatggcaatattcatagtatttttcagttcagttacgatgctttagatgacgacgataaaatcttatttctttacatagcatgcttgtttttcaactatgaaagacttgataaagtggaagcgcttttagaaacaaatatttcgaatgtgaaggaagggcttaacgtgttagctgaaaaatctctcgtatctataaataatggacgaagaatatggatgcataatctactagtagtatttggtagagatattgttcgtaaacaatctgtttgtgatcctggacaccgccagtttttggtTGATCCGAGAGAGATTTGTGATATACTTGTTGCTAATGTAGCGGGTAGTAGaagtattgtaggcatagatttcaactataatgagatgaataacgaagtatatataagtgagagagcctttgaaggaatgtctagtctccaattcttaagattgaatcaccatatgttgaatacatcacgtggtttgaactatctatctcaaaagcttcgtttattaaattgggattattttcctatgacatgtttaccttccattgtcaatacggaaaatctagttataattaagatgtgtaagagcaaacttgagaaattgtgggaaggaactagacctcttggaaatctcatgtggatggatttgacttggtctttaaatttaaaggagcttcctttctcaattggagatgccatcaatctcaaggaattatatcttgagaaatgttcaagtttggtggagcttccttcctcaattggaaatatcactagtctcaaatacttgaatcttaggggatgctcaagtttggtggaacttccttcctcaattggaaatatcattaatcttcaacatttggatcttagtggatgttcaagtttggtggagcttccttactcaattggaaatctcaatgttctatatggcttgtttcttagtggatgttcaagtttggtggagtttccttcctcaattggaaatatcattaatcttcaaaatttgcatcttaatggatgttcaagtttggtggagcttcctttttcaattggaaatatcattactcttcaaactttgtatcttaatgaatgttcaagtttggtggagcttcctttttcaattggaaatatcattaatcttcaaactttgtatcttaatggatgttcaagtttggtggagcttccttcctcaattggaaatatttctagtcttcaaaacttgaaacttagtggatgttcaagtttggtggagcttccttcctcaattggaaatattactagtctccacgaattggatcttagtggatgctcaagtttggtggatcttccttccttaattgggaatattattaatcttcaaaaattgtatcttagtggatgttcaagtttggtggagcttccttcctcaattggaaatatcactagtctccaaaaattggatcttaggggatgctcaagtttggtggaacttcatccctcaattgaaaatattcttggtctcaaacttattatttag
>AA_C179869_1
ATGGCAAATTGTTTCTCTGTTTCTTTGCCATGTGATCAAATGGTGAATCAACTTTCTCAATGTTCATGTCTGAAAGAGAGTTATACTCACAATCTTCCCGAGAATCTTGAGACTTTAGAGAAAGCTATGGAATTGCTCAAGGCAAAACGAGATGATGTGCAAAGCCGGGTAGATAGAGAGGAGTTTACAggacgaaaacgcaggcttgcgcgagttaacttatggtttaaaaatgttttaaccatggagaaccaagtaagtgagttgctaagtACTAGTGAGATTGAGATTCAAAGGTTGTGTCTCTGTCGTTTTTGCTCTAAGAACTTAAAAAAAAGCTATAGTTATGGAAAAAGGGTTATGAAAAAgttgaaagatgttaaagatcttgattctcaagaaaaaacttttgatgtggtgactgaaacagtttccttagttcaagttgaagagttacctattcaaccaataatTGTTGGCCAGGAAACATTGCTCGAGAAGGTATggaaccatctaattaaagacgaagttacgattgtaggtttacatggtatgggtggagttggcaaaacaacacttctcacacaaatcaacaataagtttactgaaacaAGTAGTACATTTGATATTGTCATATGGGTTGTTGTGTCTAATCATGCAACAATGTATAAGGTTCAAGGAGACATAGGAGAGAAACTAGGTCTTAAGAAAGACGAGTGGGACCAAAAGAGTGAAAATGAGAGAGCTAGTCAAATACACAATGTTCTTAAGAGAAAGAAATTTGTATTGTTGTTGGATGATATATGGGAGAAagtgatcttgaaagcagttggaatcccgcacccaagcagaaaaaatggatgcaaagtggcatttaccacTCGCTCGAGAGATGTGTGTGGATGTATGGGGGTTGATGATCCCATGGAAGTCGTTTGTCTAGACGCCAAAACCGCTTGGGATTTGTTCCAAAAAAAAGTTGGAATAAACACATTGGAAAGTGACCCAGACATTCCTGAACTTGCAAAAAAAGTCGCGAAAAAATGTTGTGGTTTACCATTGGCACTCAATGTCATTGGCGAAACTATGGCTTGTAAAACCAAAGTACAAGAATGGAAACACGCAATTGATGTTCTCACTTCATCTGCCactgaatttcctaatatggaaaatgatattcttcctatcttgaagtatagttatgataatttaaacaatgaccaagtgaaatcatgttttctttattgctctctatttcctgaagattataggataTTAAAAGAAAAGTTGATAGGAtattggatatgtgaaggattcatagatgaaaaggtaggttgggagaggtctttaaaccaaggtcatgagatacttggtacccttattcgtgcttgtttattgttggataactctaaggatgatgaggttgtgagaatgcatgatgtggttcgtgagatggctttgtggatatcatctgatcttggaaaATATAAAGATCAATGTATTGTGCAAGCGGGTGTTAGATTACGTGAAGTACCAAAAGTGAATAATTGGGGAGTTGTAAGAAGGATGTCTTTGATGGACAATGAGATTAAAAAGATAAGTGTTCATGGTGAATGTCTTCGACTTACAACTCTCTTACTCCAGGAGAATTCCAAATTGGTAAAATTCTCAAAACAATTCTTTCAATCCATGCCTAAGTTACTTGTTTTGGATTTATCTTACAATAAAAATATAGATAAAATACCAGAAGAAATATCAGATTTAGTCTTGTTGAGATATCTTGACTTGTCAGGAACAAATATAAAGCGATTACCTCTTGGTTTACAAGAGTTAAAAATGCTAATACATCTGAATTTAGAGTCAACAGGAGAGCTTGAAAATTTGAATGGGGTATCAAATTTGTCGAGTTTAAGGATAATTCGGTTACGGTTGTCCAAAATAATGTTAAATATGAGGCTAATGAAAGAGTTTGAGCTCTTAGAGCATTTAGAATATATAACAataaatatctcgccgagtaacgttggggagaactggttatgtgattcgagagttatgagatgtattcaaTCTATTGAAATTACTGGGTTTGGAGAAGAAGAATCAAAGAGAATATTAGTCTTGCCAAATGGATTTGTTAATCTCCATAAGGTCAATATTAATCACTGTGGAGTGTTGGAGATAAAGACGGAGAAGATAATATTGGACAAAAGTTTGACAAGTTCATCTTTTCCAAGTACCCTCTCCTCTCTAAATCTACACTATTGTGATGGGTTAAAGGATTTGACGTGGTTGAtgtttgctccaaatcttattcatcttcaggttgttggctcgaaaaaagtagagtgtataataagtgaaGAGAAAGCTGCAAATGTTTTAGAGATTGAGAAGCCAGATATTATTACTCTTATTTTTAAGAAACTACAATTCCTCAGTTTGATGGGGTTGCCTGAACTGAAGAGCATTTGCTGGACTTCTCTTTCTTTTCCATGCTTGAAAACAATCATTATTAGTTCTTGTCCAAATCTGAGAAAGCTTCCATTGAATTCACAAAGCGTAATCAAAATTGAAGAACTTGAGATAGAGTATCACGACGAAGAATGGAAAGAAAGTGTTGAATGGGAAGATGAAGGCACAAGACAACGTTTCTTACCTTGTTTTAAAGTGGGAAGAGAAATAACTCTTTTTGCATAA
>AA_C182441_1
ATGGGAGGTTGTTTCTCTGTTCCTTTGTCATGTGATCAAATGGTGAATCAAATTTCTCAAAGTTTATGTCTTAAGGAGAGTTACGTTCACGACCTTGCCGAAAATCTAAAATCTTTAAAGAAAGCCATGGAAATGTTGAAGGCAAAGAGAAATGATGTGGAAGAAAGGATAAACAGAGAGGAGTTTACAGGGAGTCACTGTAGGTTTGGACAAGTCCAAGTGTGGCTTACGAGCGTTATGACTATTGAGAACCAATTTGATCGTTTGgtggctcctatagctgaagttgaagagatgcctattcaacctccaattgttgatcaagaaacattacttgaaagagtatggagtcatcttatTGaagacgaagttggtattgtgggtctatatgGCCTTAGAGAAGGGGATTGGAACCAAAAAGAAGAAAACGAGAGAGCTCTTGACATCTACAATGTTCTTAGGAAAAAGAACTTTGTGTTGTTGTTGGATGACATTTGGGAGAAAGTAAACCTaaaagctgttggaatctcatatcctactatagaaaatggatgcaaaataccatttaccacTCGTTCTAGAGAAGTTTGTGGGCGTATGGGAGTTGATTATCCAATAGAAGTTAGATGTCTTAACTCCAACAAAGCCTGGGATTTGTTTCAAAAGAAAGTTGGAGTAAACACATTAGAAAGTCACTCAGACATTCCTGAACTTGCAAGACAAGTAGTAAGCAAATGTCGTGGTCTACCATTGGCACTTAATGTCATTAGTGAAACTATGACATGTAAAACCACAATCcaagaatggcatcacgcaattgaagttttgacttcatctgctgctaaattttcagTTGAAAATGCTAATACATCTGGATTTGGAATCGACGAGAACCCTCAAGAGTTTGGATGGGATATCAAATTTGTCGAGTTTGTAGACATTAAAACTACGAGATTCCAAAATGATGTTAGATACGAGTCTAATGAAGGAATTAGAGGGCTTAGAACACTTGGAATATATAACAacagatatctcgtcgagtttgatcggggaacaattgttCTTAGTGTTAGAGAGTTTCCTGAAGCTCATGGATCAGTGAAACTATTAGTTTTGCCAGCAATGGCTAATGTTGTTCATGTATTTATAGATCATTGTCAAATGTCGGAGATAAAGATAGAGAAGACGATATGGAACAAAACTCCTTGCTTCTCGAACCTCTCCTCGTTCTGTATATTCAGTTGTGGCGGTGTAAAGGATTTGGCATGGCtattgtttgctccaaatcttacttttcttcaaattcttgctttggaccaaatagaagctataataagcgaaGAAAAAGCTGCAAATTTATTTTACGTCGGGAAAGAAAATGGAAGGATATTATTATGCAAAAATGAGCAAAAATTCAGAACCAAAACCGTTTTCAAAGAGCAAGATCAGGCGAGTTCATATCGATCGATGCCACCCCGTAAGTCTACGAAATCTAAAGCTACCAAGGCCAAGGGTAAAGCTTCCACTTCCGTACCTCCTCCTCGGGTGAATAGACGACAGAGTGCCGCACCATGGCCTAGACCCGATCTCAATCCATTCCCCGTTGGTCACCTTCCAAAAGTCGCGCAAGATGCTTCCACTTTATCTCTTTTTCGTTCTGTGGATCCGCGAGCTCTTggtgaaccatggggtaatatgaacaaggtcttctacaacaaattgcttcgcgtgagatttcatcctacccttGTTGTTTTCGATATCACCCTCCAAGAGATGGGTATCTACGATGATGTGATGGGTATGCTTGATCGAATGAGATTGGGGACACTACCTTCCACTAGGTTCCCTGTCTATCGTGAGTTGTACATCCAGTTCTTCTCATCCATCAGCATCCATCACGAAGAGGGAACAAACGTGGCAGACGCACGAACCTATTTTATTGCCTTTATGCTTAGAGGCATTGAGCATCGATTTACGatccctgagctttgtgccctttatcggctggatgcgaccaagacaggcacttctttcccagatcggaaatcccccttcctatggaaattgtggaaagctataggagatcgtaaggctaaccgcaccagtgtgatgaagattactagcatcaggaacctggtcttccaagtgatagctaagatcatcgggattatcttttgtgcccgtgaggagacgggtaatgttaccactaacgatctcactctgattcattacgctctgccaccttccgcccATGCCATCTATGCGCCCGAGATAGCAGCCATGGACAAAAACGATCGATATATGTTACGCATTCAAAGCAAGATGATCAGAAAGTGA
>AA_C185251_1
ATGGTAGACTCGATCACGAGGTTCGTCGTGGAAAAGATCGGTGACTATCTGATCCAAGAAGCATCAATGTTTATGGGAGTAAAAGACGAATTAGAGGAACTGAAGGGGGAGTTAACGTGCATCCAAGATATTGCTTACGATGTGGAGGATGTTTTAGACAGCTATAACCTGAAAGTCGAAGAAAGATCACAAAGACAAGGCTTGATCAAGAAATTGACTTTTAAATTAAGTGAAATGATGGAGACTTACAGCATAGCTGATGATCTCAAGACCCTTAAGAGAAGGATCTTAGATGTTACGAGGAAGCGGCAGACTTACAGCATAGGAAATGAGCTGAGAGGAGAGACTACTTCAAGTTGGAGTGTGAGGCAGCTTCAGCGTGCTCGATCTGTTAATCAAGAAGAGCATGTAGTTGGTTTAGAAGACGATGCTAAGATTCTTTTGGCAAAGCTTCTTGATGAAGGAGACAATAAGAGATATATGATCTCGATCTTCGGTATGGGAGGTCTTGGAAAAACTGCACTTGTCAGGAAGCTTTACAACTGCAATGAGGTGAAGAGAATATTCGATTACCAAGCTTGGACATATGTTTCACAAGAGTATAAGATAAGAGATATGCTTATGAGAGTTATAAGATCTTTGGGAGTGGTTTCTAGGGAAGAGCTAGAAAGGATCAGGATGTTTATAGAGGAGGATTTAGAAGTGTACCTTCACGATCTTTTAGAAGAGAAAAAGTATATGATCGTACTAGATGATGTGTGGGAGGTAGAAGCATTGGAGAGTCTGAAGAGAGCTTTACCCTGCAATCAAAAAGGAAGTAAAGTTATCATCACTACACGTAGCAGAGCGGTAGCTGAAAGCGTGGACGAAAGAGTTTACGCTCATAAATTAAGGTTCTTGACATTTGAAGAAAGCTGGAACCTGTTTCAGCAGAAAGCATTCAGAGACATTGAACAAATAGATCAAGATCAGCTTAAAACCGGAGAATTAATGGTTCAAAAATGTGGTGGCTTACCGCTTGCTATAATGGTTCTGGCTGGGCTGTTGTCAAGGAAGAGACCAAACGAGTGGAATGAAGTGCGTACCAGTTTCTGGCGACGCTTAAAGGATAACTCCATTCATGTATCAACAGTGTTTGAtcttagtttcaaggagttacgacatgagttgaaactctgttttctttaccttagtgtcttcccagaagactatgAGATCGATGTACAGAAGCTAACACACTTGCTAGTTGCAGAAGGGTTTATACAAGAGGATGAAGAAGAGATGGTGATGGAAGATGTGGCTAGGTATTATATCGAAGAGCTGATAGATAGAAGTTTAGTGGAAACAGTGAAAAGAGAAAGAGGAAGATTAATTTCTTGTAGAATGCACGATCTTCTGAGAGATATAGTCATCAAGAAAGCAAAGGAGCTTAACTTTGTACATGTAAACAACGACAAAGTCGCTCAACATTCCATGAATTGCAGAAGAGAAGTGGTTCATCATCAGATGAACAACTACTTGTGTAACAGACGTATGAACAAACGGATGCGATCCTTCTTGTTCTTCGGAGAACAGATGAGAAAAGAGGATTCATTAGGACATGATTTTGATATCGTTTTCTCGAAACTCAAGCTGCTTCGAGTGCTTGATCTTGGAGGGGTTAGGTTTGTTTGCAATGGTGGTAAACGGAGTTTACCAGATGTGATCGGAGATTTGATCCATTTGAGGTACCTCGGGATCGTTGATACGTTTGTGAACGATTTACCAGCTTTCATCTCCTCCAATTTACGGTTTCTACAGACACTAGATGCATCAAGCAACGATTACTTCAGGCAAACAATCGATTTCCGCGATGCAGTTAACCTTCAGACCTTGAGATCTATCTCCTCCTACAGCTGGAGTAAACTAAATCACGAGTCGCTCGTAAATCTTCGAGAGTTGGAGATCTACGACTCCATGTGGATAGATCAAATACGAGTACCTTTAGAATTGAGCTCATTCTCGAAACTGACAAATCTTCGTGCCCTAACGCTAAAGGTACCGACCTTCAAATTATCATCGGAAGAAGCAATTCGATTCGAAACTCTTGTTGAATTGACATTGCGTTGCGACGTGAAGAAACTTCCTAATGACATGGATTCGATTTTCCCCAATCTTGAATCTCTGAGGCTTGTCGGATTAACTCTCGAGGAAGATCCAATGCCTGCTTTGAAGAAACTGCAGAGATTGGAAGATGTGGTCCTGGATTCTTGTGATTACTTAGGTGTGAAGATGAACATAAGCGAACAAGGTTTTCATAAGCTAAGGAAGCTTACGATTTACATCGACGGATTAGAGGAATTGCATATCGGAGAAGAAGGTGTACCGAGTTTAATGGAGCTGAATATGAGATCCAGAGGACGACAAGTGAATCTCATCGTTCCAGATCGATTGCGTGCGATCCTCCTTCAGCCTCTACCAGCCAGTGGAACGGTGGAATAG
>AA_C191863_3
ATGAATACATCGCCGATCAAATTTGGGTCATTTGAGCCCGACTGGATTAAATCTTTGGCTAAGCAATCAAACGCCGATGACATACCGGAGAGACTCTTCAAGGAACGTAGCAAGGTATTTGTTTTGAGCTTGGACCTACGTGACGGTGGTACTAAGGCGAAAACAAAGATCTTATATAAAGTTTTTGCGATCCGAGGTGTCACCTCTGTATCCTGGGGTGAGGAAGGGCATATTACTGTGATTGGAACAGTGGATGTGGATCCACAAGACGTGCTTATAAAGCTGAGCAAATATCGGCCTACAATACTGAAAGTTCAGCGTAAGAAGAATGTTGAGTTAGATAAGGAAGGTGGCTGTGAGAAATTGGAGGCGGTAGATAAAAAGCGGGTTGAGAATAAGATGCTTTTAAGGGGAGAATCGTACAGGTCTTGGATGCCTTCACTGTCATGGAAATCTGAAGGACCAGGGGACTCAGATTCAGGAAATGGAATTACAGTCCTTGCCGGCAAACCTACAACTACAGCTCTCAACATGATGAACTCGAACTATGACTGGCATTCCTTCTGCAAGTTCCTCAGCAACCTTTTTCCTCCGTCGACTCCCTCTTGCTGCAGTGCCAATGATGTAATTGATTTTCTTTGTAAGCGGCAGGTTTCAGACGACGTTGACCTTGACGCTCTTGTTGACAGCCTCAGTACTATGATTCTGACATGCGGCGTAGACCCGGAGAAAAATCCTTTTCGCAGCCTAGCTGTAACAACTTACCTTAAGGTAGCAAATGAGAAGCCTCTTAGAACAGAATACATTTTTGTCTTTACGTGCAATGACAACCTTGATGTGGACGAGGCCTCTTTCATTGAAGCCATCTCAAAAGAGCTCTGCAAGGGGGATGTCACCCCTCTGACATATAATCTATCAGCCACAGAGAGGCTAGATGAAGATATGCTATGCAGATCTGGTGTTTGTATTATGATACTTTCACATAGTTATGTTTATTCTAGACAGTCCTTGGATCATCTGTTAGCAATCATGAAACTTCAAAAAGATACAGGCCTTGTAGTTATTCCTATTTTTTTTAAGGTTTCAGTTTGTGAAGTAAAAAATAGGTTTGAAGCAGAATTTCTACAGCTTCAGAATTCTGTCGAGAAAGAAAGAGTTCAGGAATGGAAGGCGGCTATGACTGAAATAGTCTCCATCGGTGGACTTGAATGGACAAAGGGGACAAAGTTTCTGCTTGCAGAGAAAGTTGTAAGGCATGCATGCTTAAGGGTATATTTGAAAAATAGCAAGAATCTGCGTGGGATCGTGTCATTGTTAATTAACGCTCAGTCTTCAGGCGTGGAAATTGTGGGAATCTGGGGAATGGCAGGTATAGGTAAGACATCCATTGCTAGAGAAACTTTTGACATAGCCGCTCCAGATTATGATTTGTGTTACTTCGTGCAAGACTTTCATCTAATGTGTCAGATGAAAGGGCTGAGACAAATGCGTGAAGACTTCTTCTCTAAACTATTTGGTGAAGAAAAACTACGTGTAGACGCTTGTGATACAAAATTGAGTTTCCTGAGGGGTTGGTTCCACAACAGAAGGATTCTTGTTGTTATCGATGACGTTAGTAATGCCGGAGATGCAGAAGCTCTAGTTGGAGGGTTTGGCTGGTTGTCTCATGGACACACAATCATCTTAACCTCTAGGAGAAAGCAAGTTCTTGTACAATGTAAGGCTAACGTGCTACACGAGATTACAAAATTAAGCGAGTTTGAATCTTATCGTCTCTGCAAACAATATTTAAATGAAGAAAGTGCTGTTATCTCAGAGCTTATGAGCTGTAGTAGTGGTATTCCATTGGCTCTCAAAGTTCTAGTTTCGTCTGTATCAGAGCAGCATATAGACGATATGAAGGAACATCTGCAAAGCTTGCGGAAAAATCCTCCAATTGAGATTCAGGAAGCATTTCAGAGAAGCTTTGACGGACTAGATGAAAACGAGAAGAACATATTCTTAGACCTCGCATGTTTTTTTAAAGGAGAGAACAAAGATTATGTGGTGAAGATACTTGATGCTTGTGGGTTTTTTGCATATTTAGGAATCTGTGATCTTATAGATGAGTCTCTCATTAGTCTTTTGGACAATTGGATAGACATGCCTGTTCCTTTTCAAGACATGGGCCGATTTGTTGTTCATCAGGAACATGAGGATCCATGTGAGCGTAGCAGATTGTGGGATTCTAATGACATAGCTGATGTATTGACTAACAATTCAGGAACAGAAGCGATTGAGGGTATCTTCCTGGATATGTCTGAATTGGTCTGTGAATTGTGTCCTAATGTGTTTAGTAAGATGTATAGACTCAGATTACTGAAGTTGCATTGTTCCACCGTTGGGAACCAGTGCAAGCTAAGTTTACCTCGAGGCCTCGAGACTTTACCTGATGAGTTAAGGCTACTACACTGGGAGTATTACCCTCTAGAATACTTGCCTCAGAAATTTAATACCGAGAACCTTGTAGAGATATACATGCCTTACAGCAACATCACGAAGTTATGGGAAGGAAAGAAAAATTTCGAGAAGCTAAGGAGAATCAAACTGAGTCACTCCAGAAAACTATCTAATATTCTGGTGTTAGAAGATGCCGTGAACCTTGAACATATTGATCTCGAAGGATGCACAAGTCTGGTTGACGTCAGCTCATCTATTCCTCGTGGTGGGAAGCTTATTTCCTTGAATATGAAAAACTGTTCTCATTTGCAGAAACTGCCTCCCATGACTGATTTAACATCTCTCGAGCTTCTTAATTTTTCTGGCTGCTTAGAGCTTGAGTATATTCCGGATTTGGCTCCAAATACAAACGAGTTACATCGGAGGGTAATTCTCCCAATGTAG
>AA_C191863_4
ATGGCTTTTCCTTCTTCTTCATCGTCATCGGAACCATCCAAGGGTCAATACGACGTGTTTCTAAGTTTCAGAGGCTTCGACACACGTAATACCTTCACCTCTTACCTCCTCAACTTCCTACATCGGAAAGGAATCGACGCTTTCTTCGATGAGAAACTCCGACGAGGTAACGATCTCTCGGCTCTCTTTGAACGGATTGAGCAATCGAAGATGTCGATCGTCGTATTTTCAGTTAACTACGCCAACTCTAGCTGGTGCTTGGAGGAACTCTGGAAGATAATGCAATGCCGAGAGAAATTCGGTCATGGAGTTTTACCGATCTTTTACAAAGTTAGAAAATCTGATGTCGAGAACCAGACTGGAAGTTATCAAGCTCCCTTCCAGAACCCTATGGAGAGTTTCAAGGGAGACGAACACAAAGTTGAGGCATGGAAGGAAGCTTTGAGATCTGCTTCCAATATCGCCGGCTTTGTACTACCTGAGGAAAGACCGGAGAGTGAATTTGTTGATAAAATCACTAAGGAAACTTTCAAGATGCTGAATGATTTATCTCCATATGAAATTCATGGTTTTCCTGGGATTGAATCACGTGCAAAGGAACTTGAGGAGTTATTAATGTTTGACGATGAAACATGTATCCGTACCATCGGCGTTCTTGGAATGTCTGGAATCGGAAAAACCACAGTTACTGATAGTGTATACAAAAGAAGCTACCGTCAATTTGATGGATACTGTTTCCTTGAAGACATCGGCAATGAGTCCAAACGCCATGGCTTACATCAGTTACACAAGAAACTCCTCTGTAAGTTATTAGATCAAGAGAATCTTGACGTTAGAGCACATGGACCTTTGAAAAACTTTCTCCGGAATAAGAAGCTGTTCATTGTACTGGATAATGTAACAGATTCAAATCAAGTAGAACTTCTAATCGGTGAGAAGGAACTGTACCGAAAAGGAAGTAGGATTGTTATAACAACAAGAGACAAGAAGCTCTTGGATAACAACGTTAATGGAACATATGTTGTTCCTAGGTTAAATGATACTGAAGCTATGGAGCTTTTCTGCCTTAATGCATTTTCTGATGGCTCTGCGGAAGAGTTTATGGATTTAGCAGACAATTTTGTGTATTATGCTAAAGGACATCCTTTAGCTTTGAAGTTGTTAGGTTCAGGTTTATGTCTGAAGGAAAAGTTATACTGGACAGAGAAATGGGATAAATTAATGGTAATGCCAGATAAGGAGATTCAAAAGGCGTTAAAACTGAGTTATGAAGAATTAGATGATGAACAGAAGAGTATATTCTTGGACATAGCTTGTTTTTTCAGATCAGAAAAAAAAGATTTTGTTTTGAGTATTCTTAAATCAGACCGTGTGAATGCTAAGACAGTGATGAAAGATCTTGAAGATAAGTGTTTGGTTACTACTTCGTATGATCGGTTTGAGATGCATGATTTAATGTATACAATGGGGAAGGAAATTGGATATGAAGCATCCATTAAAAGAGCAGGAAGACGTAGTAGATTGTGGAACCATAAAGATATTCGTCAAGTACTGGAGCAGAGAACGGGTACTGAATGCATTAGAGGCATCTTCTTGAACATGTCTAGTGTCAAAACGATCAAGCTAAGTCCTGATACGTTCATGAAGATGTCAAATCTCAAATTCTTGAAATTCCACAATTCCCATTGTTCTCAATGGTGTGATAGTGATGATAAATTTCAGTTTTCCAAAGTGATTGATCACTTTCCAGATGAGCTTGTGTACCTTCACTGGCAGGGATATCCTTACGAATATCTGCCATTAGAATTCAATCCAGAGGAGCTTGTCTATCTAAATCTACGTTACAGCAACATCAAACACTTGTGGCTAGAGGAGAAGGATACAAAAAATCTAAGATGGGTCGATCTCAGTTGGTCAAAAGACTTGCTAAATTTATCAGGTTTATCTAAAGCCAAGAATCTCGAGAGACTAGATCTTGAAGGCTGTACAAGTTTGTCTATACTAGGCTCATCAATCTCGCAGATGAACCAACTTGTTTACCTCAATCTCAAAGACTGCACAAGCCTTAACAGTCTCCCAAAAGGAATCAATTTAAAAGCTCTCAAGACTCTGATCCTCACTGGTTGCTCAAAGCTTCAAGACTTCGAAATCATATCAGAAAATATTGAATCCCTTTATTTAGAAGGAACAGCAATTGAACAAGTTGCAGAACACATCGAAACTCTTCACAATCTTATCGTGTTGAATCTGAAAAACTGCCATAAGTTAAAGTATCTTCCCAATGATCTTTACAAGGTGAAATCTCTTCAAGAACTAATTCTTTCTGGATGTTCAGCTCTTGAGAATCTACCAGCCATTAAAGAGGAAATGCTATGCTTAGAGATTTTACTTATGGACGGAACATCGATCAAACATACACCGGAAATGATTTGTTTGAGTAACCTCAGGATGTTTTCATTTAATGGATCTAGCATTCAAGATGCAGAGTTTGTTTTGTTACCTTTTGCAGGCTGCTCGCTGTTGTCAGATCTTTATCTCACAAATTGCAGTATCTCGAAACTTCCGGACAACTTTAGCTTCTTGGACTCGCTACGGAGTTTATGTTTAAGCAGGAACAATATTGAGACTTTACCTGAGAGTATCGAGAAACTTCACTGTTTGGTATTGCTGGACTTGAAATATTGCAGGAGGTTGAGTTCTCTTCCGGTGCTTCCTCGTAATCTACAATACTTAGATGCTCATGGGTGTATTTCTTTGGAAAAAGTTGCGAATCCTGTCACGGTTCCTTTAGTAACTGCGAGGATGTATACTAGTACTTTTATATTCACAGATTGTTGGAAGCTGAAACGTGAAGAACAAGAAGCCATTGTTACTCATTCCCAACTTAAGAGTCAGCTTATGGCAAGAACTTCTCTTCAACATCATCATAAGGGACTAGTTCTAGAGCCTCTAGTTGCTGTTTGTTTTCCAGGATCTGAAATACCTTCATGGTTCCTCCATCAAAGAATGGGATCTTCTCTAGAAACTAATCTCCATCCACATTGGTGCAACACTAAATTCATCGGAGCTTCCTTATGTGTCATTGTCTCCTTCAAAAATCATCACTTCATCAACCGTTTAACCATAAAATGCATCTGCAAATTCAAGAATCAAAAGTTTCAATCTGAAACCAGCTTTAGTTTCAATCTCGGAGGATGGAATCAATCATGTGGTTCATCATCTTGTCACGAATCAAGAACACTTGGATCAGATCATGTCTTCATAAGTTACAATAACTGTAATGTACCTTTGGTTCAATGGAATCAAGAGAGTAACAATGGAGACAGATGTGATCTAACGAGTGCTTCGTTTGAGTTTTATATAAGTGATGACACTGAGAGTAAAGTGGAGTTTTGTAAGGTAACACGGTGTGGGATGAGTTTGTTATATGCAGCAGATGAGAACGAGAGGCGGGTACAAGGGACACGTGTCAGGGACATGGTGGAGTGTAACGCAAGTAAGGTTTTGGTGCCTATGAGAGATAGGGTTCGAGTACAGTGTGAAGAGAAAGTAAATGGGAGAATAAGAGATACAATCTTAAACTAG
>AA_scaffold1218_10
ATGGcttcttcttcttcttcttcttctATCCCCGAGTTTGATGCCTTTCTGAGTTTCAGTGGAGAAGACACCAGAAATACCTTTGTCTCGCATCTTCTCGATTCACTGACTACCAAAGGCATTAAAACTTATTGCAGAGATGACAAGCTGGAGGAGAGATTCTCATCTCTTACTCTCGATCCTGATCTTGATCTAAGAAAACGGATTCAAGAGTCAAAGGTTGTTGTTGTTGTGATAACAAAGAGGTATGTGACTTCTGTTTGGTGCCTTGAAGAGCTCCAAACGATTCTTCAGTCTCAAATGGAAGGCAGACTCTTTGTACTACCAATCTTCTACAAAGCTGATCTTCTAGAGATCAGAAAACTGAATTTTGAACTCGCGGAGCACTTACAAAAGCTTGGTTTAGATTATCCACCCGAGAAGGTTCAAGCATGGAGGATTGCTCTTAACAAACTCACCAACATATCTGCCATAGATCCAAGGCTTTGGAGGGATGAGAACACGATGATCAACTTGATTACAAATGAAATCTTGCTTATCGTCTCTGCTAATAAAAAGTCACTCAATCCAACAGGAACCAAAGAAAGTGACTTTCTTGGGTTAGATCGCCAGATGCAAGAATTATATCGACTGATGGATATGAAATCTAACCAGGAAGTTCGGTTGATCGCCATTTTGGGTCCAGGAGGTATTGGCAAGACGACGCTGGCTAGACATGCGTTTCAAGAAATGTCTGACGACTTTCATGCCCAGCTGTTCTTAGACAACGCTGAAGAGATCTATACCCAAGACATTGCAGAAGAGATCTACACCCAAGACGTTGCTGAAGAGATCTACACCCAAGACATTTTTGTTTCAAAAGATAAGTCGTCATCATCCGAAGAGAACCCCAGGAGAGCAGCTCAAAGGAGAATAAGAACTCAAAAGTTTAGCACTAATGGAATCAAATCACAAGTTGGGTACAAGAAAAGTCTTCTTGTCATTGATTCTGTGGATACCATGAATCAGTTAAACGACATAGCAGACATTGTTAGCTGGTGTGGTTTAGGAAGTAGAGTCATTCTCATAACAGAGGACAAGAATTTACTGGATAAACATGGCCTGGAGCATGTCTACAAAGTTAAGTCTTTAAAATACGATGAAGCTCTTCAACTCTTCTCTGAATCTGCATTTAGACAGAAGCAACCTCCTTTTAGTTTTGAATCACTCTCTCTTCGCGCTGTCCAGGTCGCTCGCTTTCTTCCCCTGACTATTAAAATCCTTGGATCCTGTTTACAAGGCAAGAGTGAAGACATGTGGGAAAAGGAACTGCAAAGAATCGAAGGAGATCAAGCCAAAGCTATAATGGAAATAATGAAGAAGAAACATACAAAAAGAGATGATGAAGACAAGCCAAGCACTTCATTTGTCTTGCCTCCTAAATAA
>AA_scaffold1218_11
ATGGCTGCCTCTTCATCTCTCGCTAAAAACTACGATGTCTTTCTCAGTTTCCGAGGAACAGACACTCGCAAGACCATCGTCAGCTACCTGTACGAATTTCTTTGTCTCAGAGGACTCTTTACTTTCAAAGATGACGAGAGGCTCGAATTGGGGGACGACATTACCGGCGAACTCCGTGAAGCTATACAAACTTCGTGGTTCGCTGTGGTCGTTATCTCTGAAAATTACGCTACTTCAAGTTGGTGTTTGGAAGAGCTTCGACAGATAATGGAACTTCACAAAGAGAAACAAATTGAAGTGGTTCCAATCTTTTACGGAGTAGAACCTACGGTTGTGAGACACAGAAGTGGAAGCTTCGAGACTGCGCTGCAGAAGCACAGAAACAATGCTTCAGAGATGAAGATGGAGAAGGTTAAGAGATGGGAAGAAGCTCTTTCTCTAATCAGCAGTCTCTCAGGACAAGATTCGACAACATGGTTTCTTGAGGTTGAAGCAATTCTTGTTTTCCATTGTAGGAAGGATGATGCAGAGATGATAGCAACAGTAGTTGACAGTATCTCCACTCGTCTGCGAGACATGAAGCCGGCAATAGATCTGATGAACATGGTTGGAATGAAGACTCACATGGATCAAATTGATCCTTTGTTGGACTTCACATCTGAGAATGAATGTCTTatgttagggatttggggtatggcaggcattggcaaaaccaccattgccaagtgtCTCTATGCCCGGTTCTCACATCAATTTCCAGCTCACTGTTTCATAGAAAACGTTTGTGAGATCTTTAATCGCCGTCGTCCACAAGATTTGCAGCGGGAGTTGCTTTCTCATCTCACCCGGGACGACAATATCAGGTTGTGGAGCGTGGAAGCTGGATGTCAGGAGATTAAGTCCAGACTTAGGCACAAAAAGGTGTTTGTTGTGCTTGATGGTGTGGATAGAGTAGAGCAGCTACGTGCACTGGCACAAGAGACTAGCTGGTTTGGACCAGGGAGCCGGATCATCATAACCACACGAGACATGGGTCTTCTCAATTCTTGTGGAGTAAACAGAGTATACGAGGTTAAGTGCTTGGAAGATGAGGATTCTCTCCAGATATTCAAACAGTTTGGTTTTAAAGCAGGGATACCTGTCTCTGAAGGTTTTGAGCATCTGGCTGTTCGAGCTTCTGGGCTTGCTCACGGTCTTCCTTCTGCCCTTGTAGCTTTTGGCTTACATCTAAGTCAAAACACAAGCATATCAGGTTGGGAAAATGAATTAGAGATACTTGAATCATCTCCTCATGAGGATGTCCAGAAGATTTTCCTGAGTAGTTATGATGGTTTAGAACAAAGAGATAAGATTGTTTTCCTACATGTGGCATGTCTCTTTAACAAAGGCTATTTCAGGCATATCATAACATTTTTCGATAACGGTGATTCAAGGCTAAATCGCTTGGCAGCAAAGTCTCTCATCAACATATCACCTGATGGATGGATTGACATGTATTTCTTGGTGGTACAAATTGGAAGAGAGATTGTCAGCTGCGAATCCAATTCAACGCCTTCCGCACAAAGGGTTTTATGGGATCCTAATGAGATTCATGATGTCCTGGCAAACAACATTATTTTTCAGCATTTGACTCTTCTTGATATCTCTGTCAATAGGGCACAGACAAAATCGAAGGCTTGGCACTACAGATGTCGGCTTGATAGCTTACGGAGAATAGATGTGAGGGGTTCTACGAAACTAgaaatacttccagatcttgcaactgctgtgaaccttgaggaattgagtgtggaaggttgcagAAGCTTGGTGCAAACCCCAGGGCTCATAACTAGTAAATGTATGAGGAAACTCAATATGATCAATTGTGATAGACTTAGGCGTATCCTGAACGTTACAGTTCGTCAAGAGAGCAACCCCAACGGCACGGGTATCCAGCAAATCACATTGACGTTTCTTGACACTATGGTAACACTGAGTTCTCTCACAAATCTGTCCATCGAGGGCCAAATTTCTATCGAGCTGTTGGGTCTCAATGGAAGAGCAGAGCACCTGTCCTATAGTCTTGTGCAGATCCCTCATGAACAGATTCCACTAGTGTCTGATTCCTACGATTTAGAATCGCTCGACATCAAGTGGTTCAACTACAGCATGGGTCGTCGTCATTCAACTACAGCGCTGGACATCAAGTGGTTCAAGTACATCAAGTGGTTCAACTACAGTGTGGAACTTGATTCtttcaggtgtcatagcttttcaaagttgccttatttgacagagctaaggctgatcaacttaaacatcgaagaaatcccagatgacataaatgagttgcaactcttaaagacactggacctaagcgGAAATGATTTCGTGTATCTACCCACAAACATTGGAAAACTGGAGAAACTGAAGTATCTGAGCCTTCATAGCTGCTGCAACCTCAAAGCAGTGCCACAACTTCCTCAGGTGGAGATTCTCATACTTTCTCACTGTGAGAATCTCCGTTCATTGCTGAAAACTCGTGGTGTAGAACAAGCTCCCAGCGGATATGTTACACCATCGCTTCTTTGTGTACCAGGAACTAGATATACCATCGTTGACTATTACAAAGAGCATGAGAGATATAGTGGGATCATGCCACCTTATCCCAAAAACCACAAGCTTCTTGCCTACCTTCCAGAAGAGTTTCAATTGCCACCCACGGAGATCCTACTTTGCTACGTTCGCAAGATTTATGAAAACTGTGCTTGGGAACAACCATTAGAGACCGTCACATTAGACGAAAGGGATTAA
>AA_scaffold1441_158
ATGAAGCGTGGACATGAGATCGCTCCAAGTCTATTGGAGGGTATAAAGAACTCAGCATCCTCTGTCATCGTCTTATCCCCTAGATATGCTGACTCTCACTGGTGCCTCGATGAATTAGCTACACTCTGCGACCTGAGATCATCGTTGGGACGTCGGATGCTGCCCATATTTTATATGGTCAACCCCTCGCATGTCCGCAAGCAAAGTCATCATTTCGCGAAGGATTTTAATGATCTCTCGGGAAAACATACCAAGGACAAGATACAACGATGGAGGCGAGCTATGAATGTAGTTGGCAACCTCTCTGGAATTGTTTTCAAAGAAGAATCGAATTTGGGTCACAAAGTAAGTCTTGTCGTGGAAAGAGTTCGAGCTGAATTGGTCAACACACCAAAAGAAGTCGGAGCATACACGGTTGGGCTGGAATTCCGTATGGAAGAGTTAATGAAGCTACTCGACTTAAATTCGAGCTCTGACGTTCAGGTCCTAGGGCTTTACGGTATGGCTGGTATTGGCAAGACAACGCTTGCAAGAGCTTTCTATAACAAGATCGCTGAAAACTTCGATCAACGAGTTTTCATGTCAAACGTTAGAGAAAGATCACTGGACCAAGATGGCTTAGTCAATTTACAAAGGGAATTCATCAATCAATTGTTCCATCGGCTACCTCAAATAGACGATGTGGACAGAGGTAGAGACACGATTAGAGTAAGTGTTTATGAGAAGAAGATTCTTGCAGTTTTAGATGATGTTGATCAAGCAAACCAGGTTGATGCTTTGGTAGGAAAAAGAGGATGGTACGGTGAAGGAAGTCTTATAATCATCACTACTAGAGATGAAACGATTTTGAGTAAGCTACCAGTGAACCAACGGTTTGAGGTTAAGTGCTTGACAGAGATGGAGGCGTTGAATTTGTTTAGTTATCATTCACTTCGAAGAGAGAAACCAACAGAAACACAGTTAATGACTTTAGAGTTGAACGAGAAGATTTTGAAGATAACAAGACGGTTGCCACTGGCAATTGAAGTATTTGGCTCTCTTTTTTATGGCGAGGATGAAAAGGAATGGCAAATTCTATTGAAAAAACTGGAGAAGAAGCAACCAAACAATCTTCAGAATGTCTTGTTGGAGAGTTACAATTCTCTAGACAATGAAGAAAAGCAAGTATTCCTAGATATTGCCTGTCTCTTTCTCAGAATGGAGATAACAAAAGAAGAAGTTGTTGACATACTGAAAGGATGTGGGTTTAACGTAGAGCCAACTCTTAGTGTCCTCAGACAGAAATCTCTTGTTAAGATCATGGGAGACGGGACTCTGTGGATGCATGATCAGGTTAGAGACATGGGTAGGGAGATTATTTGTAAAAAAAACACTATGGGAAGGAGACTCTCCGATCATGCTGAAATTATGGCTGTTTTAAAATCGATGGAGGGAATGTCATCCATCCGAGGAATTGTATTTAACTTCAAGAAGTTTGTGAGGGACTCAAGTGCCGATGAAGTAGACTTGGTGAATCTACAGGAAAATCGAGACATCAACTCTGTGTGTAATTACCTGTGGAATAAATTTATAAGATTTCGAGCAGAAAAAATGGCAAACAGTTCTGAAATCAGCTTACGGGTCCAGCCTTTTGCAATGATGAATAAGTTGAGACTTCTTCAGATTAACAACGTGAAACTGGAAGGAGATCTTAAACTCCTCCCATCTGAACTGAAATGGATACAGTGGAAAGGTTGCCCTTTAATAAAACTTCCATTGGGCATTCTTCCTCGGCAACTAGCTGTTCTTGATCTTTCAGATAGTGCAATAAGACGAGTCCAGGGTTTGGACAGCAATGAGGTGAATGAGAATTTGAAGGTTATCAATTTGCGTGGTTGTCACAGTTTAGAAGAAATTCCTGATTTATCAAACCTTAAAGCCCTAGTGAAGCTTGTTCTTGAGGGATGCAACCTTTTAGTAAAAGCTCCTAGATCAGTTGGTAATATGAACACATTGCTCCATCTGAATCTAAGAAATTGTTCGAAGCTTGTTGAACTTCCTGTGGATGTTTCTGGACTGAAGAAACTTGAAAACCTTGTCCTCTCTGGTTGTTCAAAACTGAGTGTGTTACCAGAAAACATCGGAGACATGGGGTGTTTGATAGAGCTTCTTCTTGATGAAACTGCTATAATACAGTTACCGGAATCTATTTTCCGTCTCCAAAAACTTGTAAAGCTTAGTCTAAAGGGTTGCAGATATGTAAAACAACTACCTAAATGCTTAGGAAAATTGATCTCTCTTGAAGAGTTATATCTTGACAATACTGCACTGACAGATCTTCCGTCTTCTATTGGGAGTCTAAGAAAGCTTCAGAAGCTGCATTTGAAGCAGTGTACATCGCTTTTAAATATTCCTGAAGCTATCAATGGACTCATAGCATTGAAGGAATTGTTCATTAATGGAAGTAAGGTGAAGGAGCTACCTATAAAGCTAGATTCATTGCCATACTTGACCGACTTTTCAGCTGGAGAATGTAAGTCTTTACAACAGGTTCCGAGTTCAATTTGTGGAATAAGTTCTCTTCTCCAACTTCAGTTGGATAGTACCCCAATTAAACATCTACCAAAAAGGATTGGTAAGTTGCATTTTATTCGCAAACTTGAGTTGAGGAATTGTATGTCTCTTCCCTTTCTGCCAAAGTCTATCAGACATATGGATACTCTCCGTAGCTTACACCTTGATGGTTCTAACATTGAAAACTTGCCGAAAGATTTCGGAAAGTTGGAAAACCTGGAATTACTCCAAATGAACAAGTGTAAAAAGCTCCAGAGGCTTCCTGGATCATTTGGAGACTTGAAGTCCCTACACCGTTTGTACATGGAGGAAACTTCTGTGACAGAGTTGCCAGAAAATTTTGGTAACCTCTCAAATCTAAGGGTATTAAAGATGCTAAAGAAGCCTTTATTAAGAGAACACTACAAGAGTTCGAAGAATGATGGTCCTGGTACAAGCGAAGAACTTCAATTTATGAAATTACCAAACTCTTTCTCCAATCTCTTGTTGCTACAAGAACTGGATGCTCGCGGTTGCAGACTATCGGGTAAAATCCCCGATGATTTCGAGAAACTTTCATCGATGGAGATACTGGATCTTGGGAATAATTATTTTCACAGCCTTTCGTCTAGCCTCGAGGGTTTATCAAATCTCAAGAAACTTTCAATGTACGACTGCCAAGAGCTTAAGTGTCTTCCCCCACTTCCGTTGAAACTGGAGCACTTAAACCTGGCAAACTGTTTTGCATTGGAGACTATATCAGACCTTTCAAAGCTGAAGACATTGCATGACCTCAATCTCACAAACTGTGAGAAAGTTGTTGATATTCCTGGCCTACAACACTTAACGGCTCTGAAACGGTTGTACGTGAGTGGCTGTAATTCTCTCTGCTACCTTGCAGTAAAGAAGAGACTTTCCCAGGATTTGTTGAGAAAGCTGCGGATCCTGAGTATTCCTGGTAGTAGAATACCGGACTGGTTCTCACAGGGCCCTGTTATGTTCTCAGTTCCACCGAACAAAGTGCTCCGAGGCATAATCTTGGCCGTTGTTGTGGCTCTTAGCCATGAAACTGGAGAGGAGTACCAGCTGCCTGATGCAGTGGAGATTCAAGCCCAAATTACCAATGTTGATCGAGTAGTACACAACCACACATTGAACCTGTGTGCAATGCCTAGAACAACTATTGATCAACTCCACATTTGTCGATACCCTGTTTTACTCCCAATTGTTTCGATATTGAAAGATGGGTACAAGGTACAGGTTCTAAAACCAGCTAAACAAGGCGTGGAGCTAAAGATATATGGAATCCATCTGGTTTACGAGGGGGGTGATGATTATGAAGGCGATGAACATCTATTAACCGAGACGCAAATAACTTTTTCTCAGAAACTTGCCAGCTTTTTCAGCTCTTTGGATAAAGATACTCCGAAAATTGGTATTGTCCGTCTCTCTCTAATGTATCCCCGAGTGTCTGAGAGCCCAAACTTGGAAAGATGGGACAACGCTTCACTAGCAACACTCTTCCCTCTGAAATCTTTTCTAGGCATTGACATCTAG
>AA_scaffold1441_159
ATGGCGATGATGGTGGGGACTACTTCAAGGTCGGGTTTAAGGTTCAAATTTGACGTATTCCTCAGTTTCCAACGCGATGATGACGCGGGAGAGAACTTCACGGAGCGTCTCTGTGACGCTTTCAGTACGAAAGATGTACGAGTGGTCTTCCGCGATGACGATGTTATGAAACACGGTGATGAGCTCGATCAAGGTCTCGTAGAAGCAATGGCGGACTCTGTAGCCTCTGTCGTCTTCATATCCCCTAACTACGCTAAGTCTCACTTGTCCCTGGAGGAATTGGCGACGCTCTTCGATCTGAATGCATCGCTGAATCGTCCGATTTTACCCATCTTTTACAAAGTCGATCCCTCGCATGTCCGCAAACAGAGTCATCATTTCGAGAAAGATTTTGAAAATCACTCGGAAGATTTTAGCGAGGAGAAGATAAAGCGATGGAAGAAAGCTATGACTTCAATTGGCAACCTCGCCGGATTTGTTTACCCCGTAGAAGGCTCCGTCGATGATAATAGCATAATAGGGCCCGTGGTGAAATCAGTTCTAGATGAATTGATCAATACACCGGAGAAAGTGGGAGATTACACAGTTGGGCTAGAATCTCGTCTAGAGGAGTTGATTAAGCTGATGAACTTTAAATCCAATTCCGACGTTCAAGTCCTGGGGATTTACGGTATGGGTGGTATTGGCAAGACAACACTTGCAAAACTCCTCTATAATAAGATCGTTGGAATTGGAAACTTCAAACATCGAGTTTTCATGTCAAACGTTAGAGAAAGATCATCAGAAGATGGTGGATTAGTCAATTTACAAAGAACTTTCATCAGTGAATTGTTCCGTCAGCAACCTGAAATACAAGATGTTAACGGAGGCAGAGAGACAATAACAAAACTTGTTCATGAGAAGAAGATTCTTGCGGTTTTGGATGATGTTGATGATGTAGACCAAGTTTATGCGCTGCTTAAAGAAAGAAGATGGTATGGTGATGGAAGTCTGATAATCATCACTACAAGAGATGAATCAATTTTAAGTAAGCTTTCAGTAAACCAATATGAGGTCAAATGCTTGAATGAGATGCAGGCATTGAAGCTCTTTAGCTATCATTCACTGCGCAAAGAAAAACCAAAAGAGACATCAATGGAGTTGTCTAAGCAGATTGTTCAGATAACAGGATTGTTGCCACTAGCCATTGAAGTGTTTGGATCTCTTTTGTATGGTAAGGATGAAAATGAGTGGCAAGCTCAAATGGAGAAGCTAAAGAAGATCCGACCACACAATCTTCAAGATATCTTGGTGGTCAGTTTCAATTCTTTAGACAATGATGAAAAGCAAGTGTTTCTAGATATTGCGTGTCTTTTTCTCAAAATGGAGATAAAGAAAGAAGAAATTGTTGACATACTTAAAGGATGTGGGTTTGCCGCTGTGGAAGCTCTTGGTGTTCTAAGACAGAAATCTCTTGTTAAAATCCTGGAAGATGACAGGCTTTGGATGCATGATCAGATTAGAGACATGGGTAGGCAAATGGTTCTTGATGATAGCCTTGGTGATCCTGGAATGCGAAGTAGACTATGGGATCGTGCTGAAATTATGAATGTATTGAATAATATGAAGGGAACACCATCCATTGAAGGAATCGTACTTGACTTCAAGAAGAAACTTTCGAGGGACCTGACTGCAGAAGAAATTGCATTGAGGAATCTACAGAACAATCGGGGCCTCAATTCCTTTTTTAATTACCTGAGGACTAAATTTGTAGGATTTCCAGCAGAAGAAACGACAAAAAGATTTGAAGCCAGCATTCGAGTAGAGCCTTTTGAATCAATGAAAAAATTGAGACTTCTTCAGATTAATAACGTGCAACTCGAAGGCAATCTTAAGCTTCTCCCATCTGAACTCAAGTGGATACAATGGAAAGGTTGCCCTTTAGAAAATCTTCCATCGGATTTTTCTGCTGGGGAACTTGCTGTTCTTGATCTTTCAGACAGTGGAATAAGACGAGTTCAGGGTTTGCGCAGCAATAAGGTGCCTGGGAATTTGAAGGTTGTCAATTTGCGTGGTTGTCATAGTTTAGAAGCAATTCCTGATTTATCAGACCATAAAACCCTAGAGAAACTTGTTCTTGAGAGATGCAAACTTCTGGTAAATGTTCCTAAATCAGTTGGCAATCTGAGAACATTGCTTCACTTGGACCTCAGAAACTGTTCCAGTCTTTCTGAATTTCATGTGGATGTTTCTAAATTGGAGCATCTTAAAAAGCTTCTCCTCTCTGGTTGTTCAAATCTGAGTGTGTTACCAGCAAAAATTGGTGACATGCGGTGTTTGGAAGAGCTTCTTCTTGATGGAACTGCTATAACGAACTTGCCAGAATCTATTTCTGACCTCGGAAATCTTGTAAAGCTTAGCCTAAGAGGTTGCAGATTTATAAAACAGATACCTTTGAAGGAGGGAAAGTTGACATCTCTGAAAGAGTTATATCTTGATGATACTGCCTTGGAGAAGCTTCCGGATTCTATTGGATCTCTAAAAAATCTGCAGAAGCTGCATTTAATGCGGTGTACATCGCTCTCTAAACTCCCCGAAGCTATCAATGACCTCAAATCATTGAAGGAACTTTTCATTAATGGAAGTTCGGTGAAGGAGATAGCTCTAAAGCCAGGCTCATTGCAACATTTGATCGACTTCTCAGCTGGAGCATGTAAATTTCTGAAACATGTTCCCAGCTCAATTGGTGGCTTAAATAAACTTTCCGAACTTCAGTTAGATGGTACCCCAATTGAAAATCTACCAACAGAGATCGGTGATTTGCACTTTATTAGGCGGATTGAGTTAAGGAACTGTATGTCTCTTCGCTTTCTACCTGAGTCTATCGGAGATTTGGGTACCCTCCGTGATTTGGTGCTTGAAGGCTCTAACATTGAGGAGCTGCCAGAAAGTTTTGGAAAGCTAGAAAATCTGGAAAATCTCCGGATGAACAATTGTAAAAAGCTCCATAAACTTCCTGAATCATTTGGAAACTTGACATCTCTTCACCAACTCCACATGCAGGAAACTTCTGTGACAAAATTGCCAGAAAATTTCGGTAACCTCTCAAAACTAAGGGTATTGAAAATGCTGAAGAAGCCTCTGTTTAGACAGATTGGTAACATTTCAGACAACAATGCTCCTAGTACAAGCGAAGAAACTCAATTCGTAACATTACCGGACTCTTTCTCCAACCTCAAGCTGCTAGAGGAACTGAATGCTCGGAGTTGCAGAATATCGGGTAAAATCCTAGATGATTTTGAGAATCTTTCGTCTATGGAGGAACTAGACTTGGGAAATAACTATTTTCACAGTCTTCCGGCAAGCCTCGTTGGGTTATCAAATCTTAGAAAACTTTCAATGTACGACTGTCAAGAGCTCAAACATCTTCCACCTCTTCCATGGAAACTGGAGGAGCTAAACTTGGCTAACTGCTTAGCATTGGAGACTATATCAGACCTCTCAAAATTGAATAGCTTGCAGGAACTCAATCTGACTAATTGTGGGGAAGTGGCTGATGTTCCAGGAATAAAGCACTTAACGGCGCTTAAACGGCTTTACATGACCGGCTGTAACTCTAACTGCTCTTCTAAAGTCAAGAAAAGTCTTTCCAAGGTTTCTTTGAAAAAGCTGCGAAATCTCAGCATACCTGGAAGCACAATCCCGGACTGGTTCTCACCGAGCCCTGTTACGTTCTCAGCTCACCCAAACAAAGAGCTCAAAGGCGTAATCCTGGCCGTTGTTGTGTCTCTTAACCATGAAACCATAGGTGACTACCAGCTGCCTGATGTCGTGGAAATTCAAGCCCAAGTTCTCAAACTTGACTTTCCCATATATACTCATACTTTGAACCTGTCTGGAGTGCCTAGAACAAATGATGATCAACTCCACATTTGCCGATACCCTGTTTTCAACCCAATAGTTTCGATGTTGAAAGACGGGTACACAATACAGATGAAAAAACGAGAACCTCCCTACCTTAAAGACGTTAAGCTAAAGGCGCATGGTGTTTATATGGTTTACGAAGGTGCTGATGATATGGAAGGCGACGAAGAAGACTTATCTGACACACAGCTAACTGTTTCACAGAAACTTGCCAATTTTTTCAGCACTTCGAGAGAAGGTGAAGCCAGCCCAGAAGTTGAAGCCAGCCCAGAAGGTGAAGCCAGCCCAGAAGTTGAAGCCAGCCCAGAAGTTGAAGCCAGCCCAGAAGTTGAAGCTGCTGTTACATGA
>AA_scaffold1441_37
ATGGGAGTCTCAGACTTTTTCGTCGGCGAAATCGCCACTGAGCTACTAAGACAGCTCTTTACGATATCTGCGACAGCTTGCAGGTTCAAAAGCACCGCCGATCAACTCATCACCTTGATCGAGCATATTCAACCAACAATCAAGGAGATTCAATACAGCGGCGTGGAGCTTCCTGCTCATCGTCAAGCTCAAATCGGTTCACTCTTTGAAACTCTAGAGAAAGGCAAGAAACTCACAGATAAAGTCGTTAATTGCCGTCGCTGGAATATGGTTCGTCAATTATACCTCGTGAGGAAAATGGAGAGGTTAGAGAGGACGATATCTAATTTCATTAAGGGTGCTGTTTTGACAAATATTCTCGCAGATGTTCATATTCTTCGGGTTGATTCCGATGTTCGTTTCGATCGGATTGATAATAGTCTTGATAAGATGAGTCAACAGCTAGGTTCCATGAAAATCGGTGAAGGCGGACTTGTAAGAGATGCGATGAAGAGATCAGAGGCTACAGTGGAGATTGAGTCGAACGATGGTTTAGAGAATCTAGGGTTAGGATTGAAATTGGGGAAAAGCAAGGTGAAGAAGATGATATTCAACACCGAGGTAGGGCTAATTGGGATTACTGGAATGGGCGGTGTAGGTAAAACCACTCTTGCAAGAGAAATCGAACGAGACGATGAAATCCGATGTCATTTCGAGAATCGGATTTTGTTTCTGACTGTATCACAGTCTCCGATTCTTGAGGAATTGAGAGCACATATTTGGGGATTTTTGTCTGGGTTTGAATCTCTACCTCCTCCTACACTTTCAGAGTGGAAATTTCCGTTTGAATGTCGAATTGAAACACGGAAGCTGGTGATTCTTGATGATGTTTGGACAAGAGAAGCTCTGGATCGTTTAACGTTTAACATTCCTGGTTGCATAACTCTTGTAGCTTCAAGATCTAAACTCACAGATTCTTCAACGTCTTATGACGTTGAATTGTTGAGAGAAGATGAAGCAATTTCCTTGTTTAGTCTCTGTGCATTTGGTCAGAAATCTATCCCTTCTGGTTTCAGCAAAGATCTGGTGAAGCAGGTTGTTGATGAGTGTAAAGGTTTACCTTTAGCTCTTAAAGTTACAGGAGCTTCATTAAAAGATAGACCTGAGAAGTATTGGGAGGGAGCTTTGCAGAGGCTATCAAGAGGTGAACCTGCAGATGAAACTCATGAGACTCGATTACTTCATCAAATGGAAGCAAGTCTTAGTAATCTCGACTTGATAACAAGAGATTGTTTTCTTGATCTTGCTGCATTCCCAGAAGACAAAAAGATTCCTCTTGATATTCTCATCAACATGTGGGTTGAAATACATGATCTAGAGGAAGCAAATGCTTTTGCCATTCTTGTTGATTTATCAGACAAGAATCTCCTTACTCTTGTGAAAGATCCACGGCTTGGCGCTTCCTACACAAGCTACTATGATATATTTGTAACACAACATGATGTTCTACGAGACTTAGCTCTTCATTTATGTAATCGAGGGAAAGTAAACCGAAGACAGAGGTTGTTGATGCCTAGAAGAGAGTTAGTACTTCCAAGAGAATGGGAAAGGAACAGTGATGAGCCATATAATGCGCAGATAGTTTCGGTTCATACCGGCAAGTGGGAAATGAATGAAATGGATTGGTTTGACATGGAATTCCCAAAAGCAGAGATTCTAATACTCAACTTCTCTTCAGACAAGTATGTTCTTCCTACTTTCATCACTAAGATGAACCGTCTTCGAGTTCTTGTGATCATCAACAATGGCAGATCCCCTGCAGTTCTTCATGACTTTTCAATATTTGCAAATTTGACGAAACTAAAAAGTTTATGGCTCGAAAGAGTTCACGTCCCTCAACTCTCCAACACCACGATTCCCTTGAAAAACCTTCACAAGATGTCTCTAATCTTGTGCAAAATCAACAACAGTTTTGATCAAACAGGAGTCAACCTCGCTAACATCTTCCCAAACTTAGCCGACTTAACGATCGATCACTGCGATGATCTCGTGACATTACCGTCAACAATCTGTGGCCTAACCTCTCTTAACTCCTTGAGCATAACAAACTGTCCACGCCTCGGTGAATTACCGAAAAATCTCGGAAAATTACAAGCTCTTGAACTTCTAAGGCTATATGCTTGCCCAGAAGTGAAGACATTGCCTATAGAAATCTGTGAGCTTCCTCGGTTAAAGTACCTTGACATCTCACAATGTGTTAGCTTGGATTCTCTACCGGAGGAGATAGGGAAGTTAAAGATGCTTGAGAAAATTGACATGAGAGAGTGTGGTTTATGTTGTAGACCAAACTCTGCTGTTTCGTTGAAGTCTTTACGCCATGTAATATGTGATAAAGATGTTGCATTTATATGGGAAGAAGTTGAGAAAGCTGTTCCAGGTTTAAGGATTGAAGTTGCTGAAAAGTGTTATAGCTTAGATTGGCTAGATGAGTAG
>AA_scaffold1453_81
ATGGGTGGTATTTGCTCGATCTCTATTCCCTGTGATCAACtagtgaatcgagtctctcaatggctatgcctcaaagagagttatattcacaatctcaaggagaatctCACAACTCTAGAGAGAACAATGGAAGAGCTCAAGGCAATGCGAGATGACTTGTTAAGAAAGGTTCAGAGGGAGGAGGATAAAGGCTTACAAAGGCTTTCCCAAATCCAGGTATGGTTTACTAGAGTTGAGACAATTGAACCCCAAGTCAATGGTCTGCTTGGAGCAAGAACATGTGAACTTCAAAGATTGTGTCTTTGTGGGTTTTGCTCCAAGAATTTAAAATTGAGTTATCGTTACGGGAAGCAGGTTTTCTTGATATTGAGGGAAGTTGAGAATGTCAAATCTAATGGAGTTTTTGAAGTGGTCGCTGAGCAAACACAAGCGTTTGCGTTTGTGGAGAGACCTGTTCAACTGTCAATTGTTGGTCAGGAAACAATACTTGGAATGGCATGGAACAGACTCATGGAAGATGGAGTTAGTACTTTGGGTCTATACGGTATGGGAGGAGTGGGGAAAACTACACTTCTCACACAGATCAACAATTACTTGGTAGAAAAAGAGAGTCTATTTGATATTGTGATTTGGGTTGTGGTATCTAAGGATTTACAGATTGTAAAGATCCAAGATGACGTTGCAAAGAAACTAGGCCTGGTTGGTCAGGAATGGGACAAGAAAGATGAAGATCAAAAGGCATGTCACATACTCAATGAGAAagtaaatctatcgaagattggaatcccgttcccaagtagagaaaatggatgtaaagtagttttcactacTCGTTCTACGAAAGTATGTGGATGCATGGGAGTTGATGTTGAGATGGAAGTGCAATGTTTAACACCTAGTGATGCATTGTGTTTATTCCTAAAGAAAGTTGGAGAAACCGCATTAAGAAGTCATCCAGACATACCTGAGCTTGCAAACATAGTTGTTAAAAAGTGTCATGGTCTACCACTAGCACTTAATGTCATTGGGGAGACCATGGCAAGCAAGAGGACGACTCAAGAATGGCAGCACGCAATTGATGTTTTGACTACATATGCTTCTGAGTTTAGTGGCATGGAGGATGAGATTCTTCCGATTTGGAAGTATAGTTACGATAATCTAAAGGATGAGCAATTAAAGGCGTGCTTATTGTACTGCTCTTTATTTCCGGAAGATTATAGAATTTCGAAACATGAATTGATAAGCtattggatatgtgagggaaatatagatgcaagcgaaagtatgaaaagagctgagaacaagggttatgagatcattggtagtcttatttgtacctctttgttGATGGTAGATGAAAAGGATGAATTCTATGGAATTTATATGCATGATGTTGTTCGTGAAATGGCTTTGTGGATAGCATCTGATCTAGGAAAGCAAAAGGATATTTTCATTGTTCGTGCAGGTACTGGGTTATATGAAATGCCAAAGGTTGATAATTGGAAAAATGCGAAAAAGATCTCATTGATGTCTAATAAGATTGAGAGTCTCTCTGGCGATCCTAAATGCCTACAACTTACAACTTTGTTCTTGCAGGATAACAAGGAACTGCGCACCGAAGAACTATCAAGTATTGTTGGGATATCTCGTCTAAAGAATTTGAAAGTATTGAAAATGCTAGATTGTGGGGCTTCAAGGAAGCTCAACACGGTGAAAGAGTTGCTAGTTTTGGAACATTTAGAACTTCTATCCGTAAAAGTTGGTTCCGGTTTAGATTTATTTTTACAGTCTAAGAAGTTGATGAGTTGTACACAATTTCTGGATATCGGCCATCAATTTGAATCATCAGAATTATATCTTCCAACAACTATGAACAACCTCAAAACGCTCTTCTTAAATGGTTGTGACATATCTGAGATAAAGATTGATGAGAGAGTTTCTCCTCTACAAAACCCGACAACCCCATATTTCTTGAGTCTTTCCGAGGTTTTGTTACAGCGTTGCAAATACCTAAGGGATTTGACATTTCTGATGTTTGCTCCAAATATTACATCTCTTTGTGTTAACGGTTCTATTAAACTGGTAGATATAATAAGCAAAGAGAAAGCTTGTGCAAAAAAGCTAAACTTAAGTAATCTACCGGAGCTACAGAACATCTACTGGAGACCTCTGCCTTTTCTTTGTCTAAAGTTGATCAATGTAATCAACTGTCCAAAGCTGAGAAAGCTTCCACTCGATTCCAATAGCGTCCCAGGTGGTGAGAAAGGGCTTAAAATAGAATACGGAGAAAAAGAATGGATAGAAAGAGTTGAATGGGAGGACGAAGCTACCAAAACTCGCTTCTTACCTTCATGTGTGCAGATGGCGAATGCATCGGAGTTCTTCACGCATCATTCAATTCCAGGTCTGCGAAACAAAATCCGCGTTCCGATTTTCGATTCTGATTCTGGAATTTGCTTTTCAATGGGATTCCGTACTAGGGTTTATGATTGCTTTGGTGTCAGTAGAAGCAACTCCATCGATGTCTCCCAAGATCATGCGTTTTCGTCTCTTCCTGAATCTCAAACAATCATCAAGAAGGCTAAAAGGCTAAAAGTGATGGGTGGTTGCTTCTCCGTCTCTTTGTCATGTGATCAACTTgtgaatcagacctctcaatggttatgtctcaaagagagttatattcacaatcttgaggagaatctCGCAGCTCTAGAGATAGTAATGGCAGAGCTCAAGGCAATGGGAGATGACTTGTTAAGAAGGGTTCAAAGAGAGGAGGATAAAGGTTTTAAAAGGCTTTCCCAAATCCAGAATTTAAAATTGAGTTATCGTTACGGGAAGCGGGTTTTCTTGATATTGAGGGAAGTTGAGAATCTCAAATCTAATGGAGTTTTTGAAGTGGTCGCTGAGCAAACACAAGCCTCTAAGTTGGTGGAGAGACCTATTCAACCGATAATTGTTGGTCGGGAAAAAATACTTGAGATGGCATGGGACAAGCTTATGGAAGATGAAGTGGGTACTTTGGGTCTATACGGCATGGGAGGAGTAGGCAAAACTACACTTCTAATACAGATTAACAATTACTTTCTACAAAAAGGGGATTTATTTGATTGTGTGATTTGGGTTGTGGTATCTAAGGATTTACAGATCGTAAATATCCAAGATGAGGTTGCAAAGAAACTAGGCATGGTTCTCCAAGACTGGAACCAGAAAGATGGAGACCAAAAGGCATGTGACATACACAATGTCCTCAAACGGAAGAAGTTTGTATTGTTGTTGGATGATATATGGGAGAAAGTAAATTTATCCCAAGTTGGAATCCCCTACCCAAATAAAGAAAATGGATGTAAAGTAATTTTCACTACTCGTTCTAAGGAAGTATGTGGGCGTATGGGAGTTAATGTTGAGATGGAAGTCCAATGTTTAGCATATAATGATGCATTAGGTTTATTCCAAAAGAAAGTTGGGGAACTCACATTAAGAAGTCATCCAGACATACCTGAGCTTGCAAACATAGTAGCTAAGAAATGTCATGGTCTACCACTAGCACTAAATGTCATTGGAGAGACCATGGCATGCAAAAGGACGATTCAAGAATGGCAGCACGCAATTGATGTCTTGACTTCATATGCTTCTGAGTTTTGTGGCATGGAGGATGAGATTCTTCCAATTTTGAAATATAGTTACGATAATTTAAAGGATGATCAGTTAAAGTCGTGTTTATTGTACTGCTCTTTATATCCAGAAGATTGTAGAATTTATAAACATGAGTTGATAAATTATTGGATATGCGAGGGTATTATAGATGCAAGTGAAGGTATAAAAAGGGCCGAGAACAAGGGTTATGAGATAATTGGTAGTCTTATTCGTGCATCTTTGTTAATGGAGGATGAAAAGAATGGATTATATCAAGTGTATATGCATGATGTTGTTCGTGAAATGGCCTTGTGGATAGCATCTGATCTAGGAAAGCAAAAGGATAATTTCATCGTTCGTGCAGGTACCGGGATATATGAAATGCCAAAGGTTGATAATTGGAAAAATGCGAGAAAGATGTCATTGATGTCTAATAAGATTGACAATCTCTCTGGTAATCCTGAATGTCTACAACTTACAACTTTGTTCCTACAGGAAAACGCGGACTTGGCAAATATATCGGTTGGTTTCTTTCGGTCCATGCCAAGGTTAGTTGTTTTGAACCTATCTTCATGTCATAAACTCTCTGAATTACCCGGTGGAATATCAGAACTAGTTTCCTTGCAATATCTCGACATGTCACATACTGATATACAACATTTGCCTATGGGTCTATTAGAATTGAAAAAGCTAATCTATTTAGGTTTGGAGTTCACGAGAAAACTTTCAAGTATTGTTGGAATATCAAGTCTACTCGATTTGAAAGTATTGAAAATACGAGGTAGCGGGGTTTCATGGAATATCAGTACAGTGAAGGAGTTGCTGGTTTTTGAACATTTAGAGATTCTTACCGTTCAATTTGGCCCAGGTTTAGATCTATTTTTACACTCTAAGAGGTTAACGAGCTCTACAGAAACTCTAGAGATCAACCGTCAAACTGAATCATCAGAATTATCTCTTCCAACAACTATGGACAACCTCAATACGCTCTTATTAAGTGGTTTTGACAAATCTGAGATAAAGATTGATTGGAGAGTTATAAATCCAGGTTTCTTTAGCCTCTCTGCTGTTTATATAATGTCTTGTGAATACCTAAGGGATTTGACATTTTTGATGTTTGCTCCAAATATTACATCTCTTCATGTTCACGATTCAATTCAACTAGTAGATATAATAAGCAAAGAGAAAGCTTGTGTAGTTGAAGAATCAGGGATTGGGATTGTTCCTTTTCGCAAACTAGAAGCGCTAGGCTTAAATGATTTACCGGAGTTACAGAACATCTTCTGGAGACCTCTACCTTTTCTTTGTCTAAAGTTGATCAAGGTAAACAAGTGTCCAAAGCTGAGAAAGCTTCCACTTGATTCCAAAAGCGTCTCAGGTGGTGGTGAGAAAGGATTTGAGATAAGATACAGAGAAAAAGAGTGGATAGAAAGAGTTGAATGGGAAGACGAAGCTACCAAAGCTCGCTTCTTACCTTCATGTGTACATAGCTAA
>AA_scaffold1582_3
ATGGGAGGTCATTTATCTGTCCCATGGGGTGCAATAAATCAAGCCGCTCAATGTTTATGGTCAGAAGGGAGTTACATTCGCAACCTTCATGGAAATCTAGAATCTCTAGAGAACGCCATTGAAAGGCTTAAAGCAAAACGAGATGATGTGGAAAGAAGGGTAGATAGAGAAGAATTTACGGGGAACCAACGCAGGCTTGCGCAAGTTCAGGTTTGGCTAACTAGTGTCTTGAAAGTTGAGAACCAATTTAATGATTTGATGAGAAGTAGTGAACTTGAGAGTCAAAGGTTGTGTCTAGGTGGTTTTTGTTCTCAAGATTTTAAAGAAAGTTATTTTTATGGGAAAAAAGTTACAGTGATGTTAAGGGAAGTTGAGAATCTTTATTCTCAACAAGATTTTAATGTAATGACTGAGGCAATTCCTATAGCTCAGGTTGAAGAGATGCCAATTCAGTCAACAATTGTTGGTCAGGAAACAATGCTTGAAAGGGTTTGGAACCGTCTCATGGAAGATGAAATTGGgattgttggtttgtatgggatgggtggagtgggcaaaacaacccttctcactcagatcaacaataaatttagtgaaataGCTACTAAATTTAGTATTGTGATATGGATCGTGGTATCTAACGGGGCATCAATCTATAAGATTCAAAGCGATATAGGAGACAAAATAGGGCTTAAAGGAGAAGAGTGGAAAAACAAGAACGAAAACCAAAGAGCCGTTGACATACATAAAATTCTTAGAAACCAAAAATTTGTGTTGTTGTTGGATGATATGTGGGAGAAAGTGACTTTGAAAACGGTTGGAGTTCCAGATCCCAACAAAAACGGAAGTAAAGTAGTCTTTACCACACGCTCCAGAGATGTGTGTGGACGCATGGAAGTTGATGATCCGATGGAAGTCAATTGTCTCACTCTTGAGGAAGCTTGGGAATTGTTTCAAAAAAAAGTTGGTGTAAACACATTGACAAGCCATCCAGACATTCTTGAACTTGCTAAGAAAGTCGCTGAAAAATGTTATGGATTACCTTTAGCACTCAATGTCATCGGTGAAACTATGGCATGCAAAACCACTTTACAAGAATGGTGTACCACAATTAAAGATTTAACTTCTTCTACTGctaatttcgcaaatatagaaaacgacgttttccctatattaaagtatagctatgataatttaaaagaggagaaagtgaaatcatgtttcttgtattgctctctatttcccgaagacgatcatatagAAAAAGAGAAGTTGATAgactattggatatgtgaagggatcattgatgaaaatgaaggcagagagatggcattaaatagaggttatgaaatacttggtattcttctgcgtacatgtttattGATGGAAAAACATATAAAGACTGTGAGTATGCATGATGTGGTTCGTGAGATGGCTTTATGGATAACAAATGACTTTGGAAATAAAAAAGAGCAATGGATTGTGCAAGCTGGTGTTAGGTTACGTGAAGTACCAAAAGTGAAGGATTGGAAAGACGTGAGAAAGATATCGTTGATGGAGAATGATATTGAAACGATAATTGATAGACATGATCGCCCTGAACTTACAACTTTCTTCCTCCAAAACAACAAGAGATTGGTACTCATTTCGGGAGAATTGTTTCGGTCTATGGCTAAACTAGTCGTTTTGGATCTATCACATAATGAAAATATAACTGAATTACCAGAAGAAATATCGTACTTGGTTTCATTGAGATATATTGACTTGTCATGGACAAACATAGTGTTTTTGCCTGTTGGTTTTCAAGATTTGAAAATGCTAATACATCTTAATTTGGAGGACACAACGAGGCTTGAGAGTTTGCATGGGATATCAAATTTGACGAGTTTGAGGACACTTCGACTAGAATCTTCCAAAATGATGTTAGATATGAATCTAATGAAAGAATTGGAGCTCTTGGATCATTTAGAATATATAACTATATATTTATCACCGAGTTTGTTCGAGGAGCAATTGTCGTATGATTCTAGAGTGTGGAGATGTATTCAACAGGTTGATATTGAAGATCTTGAAAAGGAATCAGTAATAATATTAGGTTTACCAGCAGCGATGACTAATCTTCATCGCATCCGCATCGAGAGTTGTGGAATATTAGAGATAAAGATAGTAAACACATCTTGGAACAAAAGTTTTTCAACTCCATGCTTCTCTAACCTTTCCACTGTCCTTCTAAGTGGTTGTGGTTGTTTAAGAGATTTGACGTGGCTGTTGTTTGCTCCAAATCTTACAAGTCTCCACGTTAGACGTTTAAAACAACTAGAAGCTATAATAAGCAAAGAGAACGTTGAGAAGGAGGAGGATGCAACTACTATCGTTCCTTTCCGGAAACTACAATACTTCCATTTGTATAATTTGCCTCATCTATCAAGCATTTACTGGAGTTCTCTACCTTTTCCGTGCTTGACGGAACTCCACGTAATTAAATGCCCAAATCTGAGGAAGTTTCCATTTGATTCGCAAAGTGTACACAAAATTACAAAATTTAAAGTACACCATGACAATGACGAAGAATTCAGAAAAACGGTTGAATGGGAAGACGTAGCTACATCACAGCGTTTCAACCGTTTCTTCTGA
>AA_scaffold1582_4
ATGGGAGGTTGTGTCTCTGTCTCGATGTCATGTGATCAAGTGGTGAATCAAGCTTCTCAATGGTTATGCCTTAAAGGGAGTTACGTTCAAAAGCTTTATGAGAATCTAGCATCTCTAGAGAAAGCCATGGGTGTACTCAAAGCAAAGCGAGATGATGTGCAAAGAAGGGTAAACAGAGAAGAGTTTACAAGGAATCAATGTAGGCTTGCGCAAGTCCAGGTTTGCTATAACTACGGGAAGAGCGTTATCATGATGTTGAAGGGTGTTGAAAATCTTGGTTCTCAAGGAGAATTTGATGTAGTGAGTGAGGTAGCTCCTATAGCTCAAGTTGAAGAGATGCCTATTCAGGAAACCATTGTTGGTCAGGAAACAATGCTTGAAAAGCTTTggaatcgtctcatggaagatgaagttgggattgtggggttgtatggtatgggtggagtgggcaaaacaactcttctcacacaaattaacaataggtttagtgaaataGCTAGTAACTTTGATATTGTAATATGGGTTGTGGTATCTAATGGGGCATCAATCCATAAGATTCAAAGTGATATAGGAGAAAAGCTAGGCCTCAAAGGAGAAGAATGGAACAAACGATATGAAAATCAAAGAACTCTTGACATATATAAAGTTCTTAGCAGACAAAAATTTTTGTTGTTCTTGGATGATATATGGGATAAAGTTATGTTGAAAACTATTGGAGTTCCGTTTCCCAACAAAGCAAATGGAAGTAAAGTAGCATTTACCACTCGTTCTTTAGAAGTTTGTGGGCGCATGGGGGTCGATCAACCTATAAAAGTGAATTGTTTGGACTCTGAAAAAGCTTGGGAATTGTTCCAAAAAAAAATTGGAGTAAACACATTGACTAGTCACCAAGACATTCCTCAACTTGCTAGAAAAGTGGCTGAAAAATGTTGTGGCTTACCTTTGGCACTCAATGTCATCGGCGAAGCTATGGCTTTCAAAAGTACAATACAAGAATGGTATCATGCAATCAAAGTTTTAACTTCTTGTGCTCctgattttccacatatagaaaacgaggttcttcctatattgaagtatagctatgataatttaagagaggaaaaagtgaaatcatgtttcttgtattgctccttatttccagaagactatgatatagAAAAAGAGAGATTGATAgattattggataagtgagggattgatagatgaaaataaaagtagagagaaggcattacacaaaggttatgagatacttggtattcttctccgtgcatgtctattATTAGATAGAAATATACAGACTGTTAGTATGCATGATGTGGTTCGCGAGATGGCTCTATGGGTAACAACTGATTTTGGAAAGAATAAAGACGAGTGGGTTGTGCAGGCTGGTGGTGGTTTACGTGAAGTACCAAAAATGAAGAATTGGAAAGATGTGAGAAAGATGTCGTTGATGAAGAATGATATTGAAAATATAATTGATAGCCCTGAATGCCCTCAACTTACAACTCTCTTCTTTCAACAAAACCCGAGATTGGTAAACATTTCAAGAGAACTCTTTCGGTCTTTGCCTAGCCTGCTCGTCTTGGATCTATCAGCTAATGTCAATATAACTATGTTACCAGAAGAAGTATCAAACTTGGTTTCCTTAAGATATCTTAACTTGTCATTTACAAAGATAGAGGAATTGCCTATTGGTTTACAAGAGCTAAAAATGTTAATACATTTCAATTTGGCTTACACGGACAAGCTTAAGAGTTTTTGTGGGATATCAAAATTGTCGAGTTTGAGGATACTTCAACTGAAATCTTCTAAAATGATGTTTGATATGAGTCTAATGAAAGAATTGGAGCTATTAGAACATTTAGAATATATAACTATAAGTACATCTCCTAGTTTGTTGAGGAGCAATTGTCATATGATTCTAAAGCATGGAGATGTATCCAAGATGTTATTATTACAGATCTTGAAGAGGAACCAGTAA
>AA_scaffold1582_5
ATGGGAGGTGTTTTTTCTATCTCATTGCCATGGGATCAAATGGTGAACCAAGTCTCTCAATGGATATGGTCAGAAGGGACTTCTATCCGCAACCTTCCTGAGAATCTTGAATCTCTAGGGGATGCCATTGAAATCCTCAAAGCAAAACGAGAGGATGTGCAGAGAAGAGTAGACAGAGAAGCTCAAATGCATCAACGAGAGCGTGCCGAAGTCCAGGTTTGGCTAACTAATGTCTTGGAAATTGAGGAACAATTTAACTCTCTACATAGAACTAGTAATATTGAGCTTGAAAGGTTGCATCtatgtgAAGTTTGTGGGCGCATGGGGGATCATCAACCAATCAAAGTCAATTGTTTGGACCCCGAACAAGCTTGGGAATTGTTCCAAAAGAAAGTTGGAGTAGAGATATTGGAAAGTGATCCAGATATTTCTGAACTTGCAAGAGAAGTTGCTGAAAAGTGTCATGGCTTACCTTTGGCACTCAATATTATCGGCGAAACCATGTCATctataaccactgtttatgaatggcgtgatacgattaaatttttgaattcatctgccactgattttccagatgtgaaaaatggtgttcttcctacattgaagtatagctatgataatttaaaagatgagcaagtgcaatcatgtttcttgtattgctctctgtttcctgaagactatggaatagAAAAAGAGAATCTAATAgactattggatatgtgagggattcatagatgaaaatgaaggcagagagatagcattagcaaaaggttataagatacttggtactcttgttcgtgcatgtttattGTTGGATAGAGATATAGAAACCGTAAGTATGCATGATGTGGTTCGTGATATGGCTCTATGGATTTCAACTGATTTTGGAAAGAATAAAGATCAATGTATTGTGCAAACTGGTGTTCGGTTACTTGAAATACCAAAAGTGAAGAATTGGAAAGATGTCAAAAAGATGTCCTTGATGGAGAATGACATCGAAGAGATAACTGATAGTCTTGAATGCCCTCATCTTACAACTCTTTTACTCCAGAGAAGCAATAGATTGGTAAATATTTCAGGAGAATTCTTTCGGTCTTTGACTAGACTACTCGTTCTGGATCTATCATATAGTGAAGATATAATTGAATTACCAGAAGAGATATCAAACTTGGTTTCATTGAGATATCTTGACTTGACAAGAACAAACATAGAACGATTGCCTATTGGTTTTCAAAAGTTGCAAATGTTAATATATCTGAATTTGGAGCTCACGAGGAAACTCGAGAGTTTGCACGGGATATCAAAATTGTCGAGTTTAAGGACATTCCGACTAGAAGGTTCAAAAATGATGCTAGATACGAGCCTAATTCAAGAATTGGATCTCTTGGAACATTTAGAATATATAACTATAGATATATCACCGACTTTGTTTGCGGAGCAATGGTTATATCATTCTAAAGTGTGGAGATGTATCAAAAGAGTTGATATTCAAGATCTTAGAGACGAATCCGTAAAAATATTAGTTTGGCCAGGAGCTATGATTAATCTTAATGAGGTCGAGGTGTTCAACTGTGGGATAACAGAGATAAAGATAGAAAAGACATCACGCAACAAAACTTTGACAACTCCATACTTCTCTAACCTTTCCAAAGTGGTTTTAGGTGACTGTAATGGTTTAAGAGATGTGACGTGGCTCTTGTTTGCTCCAAATCTTACTGAGCTTTTTGTTGTTTCCTCAAAACAAATAGAGACTATAATAAACAAAGATAAAGCTACAAGTGTTTTGGAGGAGGAGGATCGATGCAATATCATTCCTTTTCGGAAACTAAAATTTCTCGTTGTGGATTGTTTACCGGAGTTAAAAAGCATTTACTGGACTTCTCTACCTTTTCCATGGTTGCAGAGAATGGACGTATTCGAGTGTCCAAATTTGAGAAAACTTCCCCTTAATTCAAAAAGTGTAGCGAAGATTGAAGACTTTACCATAAATTTTTACCGTGACGAAGTATGGAAGAACAAGATTGAATGGGAGGACGAAGGTACCAAACTCCGTTTCCTGCCTTGCTTCGGAAGAAAGTAA
>AA_scaffold1659_2
atgctcatggATTCTTCTGCTTTGATTACCattattgctgctctaattggtttctttgcgctttttatgaagctcagattccatcgacaaaacagagatgaggattcttcttcttcttcaccatctccggttcccatttcatcactttctttgacttgtacctgctggacacacgatgtctttcctagcttccgtggggaagatttcagggaaaactttctcagtcacattcagaaagagtttaaaagaaagggaatcacaccatttatcgataatgagatcaagagaggagaatccatcgctcctgaactcataaaggtgattagagaatcTAAGATCGCTGtcatcttgctctcgaggaactatgcttcttcctcttggtgcctcgatgaactagtggagattatgaaGTGTagggaggagtttggtaaaactgtgatagccattttctacaaagtggatccatctgatttgaagaagctaaccggagattttggaaaaatcttcagaaaaacttgcaagGGTAAAacaaaggaggttactgaaaaatggaaacaagctttggcgaatgtcgccatggtcgctggttatcattcaatcaactgggataatgaagcgaacatgatcgaagatatagccactgatatttcaaacatcttaagtaattcttctccatcaagtgattttgatagcttagttgggatgaaagctcatatagaaaaaatggacaggtttttatgtctagatttggatgaagtgagaatgataggaatttggggtccggcaggaattggtaagagtaccatcgccagatgtttgtttaacgaatactctcgtcagtttcagttgagtacaatcatggtgaatatcaaagaaagttatccaagacaatgtcttgatgaatacagtgtgaaattgcagttacagaaccaattcttatcgcaaatagtaaaccaaaaagatattaatatttctcatttgggagttgcaaaagacaggttaaaaggtaagaaactctttgttgttcttgatgatgtggatgagttagcacaagtagatgcattggcacagaagacttgttggtttggtctcggaagtcggataatcatcacaacggaaaacttaagagttttgaaggcacatggaatcaaccatatttacaaggtgaattttccaccaattgatgaggctcttcaaattttttgttggaatgcgtttggtcaaaaatcgcctaaagatgggttcgacgagcttgcttgggaagttacacACCTCACGGATAAACTTCCCTtgggactaagagttatgggatctcattttcgaggaatgtccaaacaagagtggataaaggcattaccaagattaagaagtcgtcttgatggcaatattcaaacctgctttttcaactatgaaaaactttataaagtggaagaacacctaaaaacaaaaatctcggatgtgaaggaagggcttaacatcttagctggaaaaatctcttattggaattattttccgatgacatgtttgtcttccattgttaatacggagaacctagttgagataaagatgccctgcagcaaacttgaaaaattgtgggaaggaactagacctcttaaaaatctcatgtggatgaatttgagtgggtctttaaacctaaaggagcttcctttttcaattggagatgccattaatctcaagggattaaatcttaagagatgttcaagcttagtgaacctcccttcctccattggaaatatcattaatcttaaaatcttggatctgaatggatgttcaagtttggtggagcttccttcctccattggaaatattactagtctcaaattcttgaatcttagtaaatgctcaagtttggtggagcttccttcctcaattggaaatatttctagtctccaatatttggatcttagtagatgctcaagtttgatggagattccttcctcaattgaaaatattattagtctccaaaacttggatcttagtgcatgttcaagaatggtggagcttccttcttcaattggaaatatcacttgcctgggatacttgaaccttagtggatgctcaagtttggttgagcttccttcctcgattggaaatattattaatctccaaaatttggatcttagtggatgctcaaatttgatggcgattccttgctcaattttaaatattattagtcttcagaacttggatcttagtggatTCCTACACTATAAAGAGACATGTTCACACCGAAAGAACTGA
>AA_scaffold1659_3
atgacatgtttgccttccattgtcaatacggaaaacgtagttatgattaagatgtgtaacagcaaacttgagaaattgtgggaaggaactagacctcttggaaatctcatgtggatggatttgagtgggtctataaacctaaaggagcttcctttctcaattggagatgccatcaatctcaaggaattggatcttagtagatgttcaagtttggtggagcttccttcctcaattggaaatatcactagtctcaaatacttgtatcttattgactgctcaagtttggtggagattccttcctcaattggaaatatcactagtctcaaatacttatgtcttatgggatgtttaagtttggtggagcttccttcatcaattggaaatatcactagtctccaaaacttgaatcttagtggatgctcaagtttgatcgagcttccttcaacaattggaaatatcattaatctccaagacttgaatcttaatcgatgttcaagtttgatggatcttccttcctcaattggaaatatctctagtctcaaaaacttgtctcttagtggatgctcaagtttgatcgagcttccttccacaattgaaaatatcactagtctcaaacatatgtgtcttagtggatgctcaagtttggtggagattccttcatcaattgaaattatttttagtcttcaagatttcgatcttagtggatggtcaagttttctggagattccttcatcaattgaaattgttctagacagcttgtttcttggtggatgttcaagtttggtggagcttccttcgtcaattggaaatatcactcgtctccaaaaattggatcttagtggatgctcaagcttgatggaacttccttactcaattggaaatatcaatgttctatatggcttggttcttaatggatgctcaagcttggtggaacttccttcatcaattggaaatatcgctagtctccaagaattgaatcttagtgaatgttcaagtttgatcgagcttccttccacaataggaaatatcattaatctccaagacttgaatcttagtaaatgttcaagtttggtggagcttcattcctccatcggaaatatcactagtctccaaaacttgaatcttagtgaatgtgtaagtttggtggaactcccttcctcaattggtagtatcactagtctccaagaattgaatcttagtggatgctcaaattttgtggagcttcctccctcaattaaaaatattcatggtctcaaacttattacttag
>AA_scaffold1659_4
ATGGATTCTTCTCTTTTGCTTACCattattgctgctctaataattggcttcttcgtgtcttttatgaagcttagattccatcgaagagataaagatgaggttttgtcttcttgttcttcttcttcttcaccagattcatcactttctttgtctcgaacctgttggacacacgatgtctttcctagcttccgtggggaagatgtcagggaaaactttctcagtcaaattcataaagagtttcaaagaaaaggaatcacaccatttattgataacaatatcaagagaggagaatccatcggtcctgaactcataaaggccattaaagaatcTAAGATTGCGGTTATCTTACTCTCGAGGAACTACGCTTCTTCCTCATGGTGTCTCGATGAATTACTAGAGATTATGAAGTGTagggaagagtcaggtcaaactgtgatagccattttctataaagtggatccatcagatgtgaagaaacaaaccggagattttggaaaaatcttcaaaaaaacttgcaagGGTAAAacaaacgaggttactaaaagatggaaacaagctttggaaaatgtagccacaatcgctggttatcatttaaagaacagggacaatgaagcgaacatgatcgaagagattgccactaatatttcaaacatgttaaataattcttctccatcaagtgattttgatagcttagttgggatggaaactcatatagaaaacatgggaaagttgttatgcctagatttggatgaagtgaggatgataggaatttggggtcccgcaggaatcgaaaacatgggaaagttgttatgcctagatttggatgaagtgaggatgataggaatttggggtcccgcaggaatcgttacagaagcaattcttgtctcaaataataaaccaaaagaatatcaatatttctcatcttggagttgcaaaagacaggttgaaaggttagtacaactagatgcattggcacaaaaaagttgttggtttggtccgggaagtcggataatcatcacaacagaagacctaagagttttgaaggcacatggaatcaaccatatttacaaggttaattttccaccaaatcatgaggcacttcaaattttttgtttaaatgcgtttggtcaaaaatcgcctaaagatggattcgaagagcttgcatgggaaattacacacctcgctgatgacgaagataaagtcttgtttctttacatagcttgttttttcaactatgaaagaattgataaagtagaagcacatctacaaacaattttctcggacgttagggaagggattaacgtcttagctgaaaaatctcttatttctaagtatttatctacggactttgaaacaatatatgtgcataacctactagaaaaacttggtaaagaaatggttcgtaaacagacaatttgtgatcctagacaccatcagtttttgatTGATGCTACAGAGATTAGTGATATACTTTTTTATGCTGCATCGggtagtaaaagtactgtatgtataaatttaaaattaaacaaggtcaatgaaaaattaaatataagtgagggagcctttgaaggaatgtctagtctccaattcttaagattcagatgtgatcacaatgtgttgcatccattgcgtggtttgaagtatttgtctcggaaacttcgtttattagattgggattattttccgatgacatatctgcctgacattgttaatacggataatctaattgaaataaggttgtggaacagcaagcttgagaagttgtgggaaggaactagaCCTCTAGGAAATCTCACGTGGATGAATTTGGGAGGATCTTCTAACCTGAAAGAGTTACCTTCTtccattggatatgccactaatcttaaagtattattacttagtggttgcataaatcttagtggttgtataagtttggtgacacttccttcttcggttggagatatcactaatctccaaaacttgcatcttaacagatgttcaagtttggtaaaacttccttattcaattggaaatatcactaatctccaaaatttagatcttagtgaatgttcaagcttggtgtggcttcctttttcgataggaaatatcactaatctccaaaaattggatcttaataaatgttcaaacttggtaagcatcccttcctcaattggaaatatcactagtctcgaaaaattgaatcttcggggatgctcaagtttggtggaggttccttcttcaattggaaatatcactagtctccgagatttggattttagtagatgttcaagtttggtgatccttccttactcaattggaaatataattagtccccaaactttggatcttagtgaatgttcaagtttagtgtggattcctttttcaataggaaatatcactaatctccaaaaattgaatcttagtggatgttcaagcttggtaagcctccctttctcaattggaaatatcaccggtctccaaaatttggatcttagtggatgctcacgattggtgaaacttcctttctcaattggaaatatcactagtctcgagaaattaactcttaaaaaatgtccaaatttggtggagcttcctccctcaattgaaaatatccatggtctcaaacttattgcttag
>AA_scaffold1738_17
ATGGCGTCATCATCTTCACTAAAATCAACGGTCACGATTCCTCAAGACCAAGTTTTCATAAACTTCAGAGGTGTAGAACTCCGCAACAACTTCGTAAGCCATCTTTGGAACCGTTTAAAAGAAAACGGCATCAATGCTTACATAGATTCATGTGAAGATAAAGGCAAAAACCTAGACGTTCTTCTTGAAAGAATTCAAGATTCAAGAATCGCATTGGTGATATTCTCACCAAGATATTCAGAATCAAAATGGTGTTTAAAGGAACTTGCGAAGATTAAAGAGCTTTTGGATCAAAAGAAGCTTGTGGTGATTCCAGTGTTTTATAAAGTTGAAGTTTCTAATGTTAAAAATCAGTTGGGAAGTTTTGGTGATAAGTTTAGAGAACTTGTGAAATCTAAGGAAGAGGAGACTAAGAAGGAATGGATCCAAGCTTTAAACTCCATAGCTCGAATACTTGGATTTAAGTTAAACGAACAAAGCAACGAGAATCAACTTATCAACGAAATCTTCATCGAGATCAAGAAAGCTTTAACCAATCTTTCAAAAGATTCTTTTACCATCTCAGAAAACGTCGAACTCTTATCATCAACAACAACAACAACAAAAGGGACCTTATCAGGACTCAAACTCCGACTTAAACAACTAGAAGACAAACTAAGTTTAAAATCCGACAAAACTCGCATCATCGGTGTTGTCGGCATGCCAGGGATCGGTAAAACAACTCTAGTTTCTAACTTTTACGAAAACTCGAAAGATTTATTTCGTAGTCACTCATTAATCTTAGATATTCACGAAATTTCAAAGCAAGAAGGTTTAAATTATTTACCTATCATACTCTTACAAGACTTAATGCAATTCAAGAATCCAAAGAATGATTCAATCAAAGCTTATAAAGAACAATTACTAATGACTAAAGTCCTTATTGTTCTTGATAATGTTAGCAACAAGGAACAAATCAAAGCTATTTTCGGCGATTTCGATTGGATTAAACAAGGAAGTAAGATCATAATCTCTACAAATGATAAATCATTACTAAAAGGTTTAGTAAATGATATTTACGAGGTTTCTCGATTAAACGACAAAGATAGTTTACAACATTTTAACCATTTTGCTTTCGATAATAGTCAACAACAACAACAGAAACAACATTTTTCGGTGTTTTCGAAGAAATTTGTGCATTATGCAAGAGGAAATCCTTTAGCTCTTATGATATTAGGAGCTGAGCTTAAAGGGAAAGATAAGTTTCATTGGGAATCAAAATTGGCTGCATTGACACATCATTATAATAATAACGGTCCATTAGGACAAATTAGTTTGCTTCAAAGGATTTGGGAAGGTAGTTTTGATGAATTGAATCAAGAATTGAAAGATATGATTCTTGATATTGCGTGTTTTAGATCGATGAATGAGAGTTATTTAACGAGTTTATTGGATTCGACCGATGCTAAGAAAGGGATATTAGATCTTGTGAACAGATTCATGATTAATGTGACTTGTTCTGGTCAAGTAGAGATGCATGAAACACTATATGTTATGTGTAAACAACTTGGTCAAGATTTAAAGGGGGGATGTAGATTGTGGAACCATCAATCTATAATCGATATCCTCGAAAATAACAAGGGAGCTTGTGGTGTCCGATCAATCTTACTTGATTTGTCTGAAATAAAAATGGTGAAAAGCTTAGACAGTCGAGCTTTCTTTAGGATGAAGAAGATGAAATACTTGAAAATATATAGCAGTAAATGTCCTCAAGAATGTGAACGTGACATTATACTATACTTCCCTGATGATTTGGAACTTCCATTGAATGAGTTGCGATGTCTCCATTGGCTCAAATTTCATTTGAAAGAACTTCCACAAGATTTCAATCCAAAAAATCTTGTGGATCTTAAGCTTACTTACAGTGAAATCGAAAGAGTTTGGGAAGGTGAAAAGGATGCACCAAAACTCAAATGGATCAACTTAAACCACTCAAGAAAGTTAAACACCTTATCTGGATTATCAAAAGCTCGAAATCTTCAAGAACTAAACCTCGAAGGATGCACATCATTGAAAACATTACCATTAGATCTACAAAACATGGAGCTTCTTGTGTTCTTGAATCTAAAAGGATGCACAAATCTTGAATCTCTTCCAGACATTAACTTAATCTCTCTCCAAACTCTAATCCTAAGTAACTGCTCAAACCTCAAGAAATTTCAGGTGATTTCTACAAAACTCGAAACTCTCTACTTAAACGAAACTTCAATAAAGAAACTTCCTCAAGACATTAACAAACTCCAAAAACTCATCTTATTAAACCTCAAAAATTGCAAGAATCTGAAAACATTACCAGACACTCTTGATGAGTTAAAAGCTCTTCAAGAACTGATATTGTCTGGTTGTTTCAAGCTAGAAAAACTTCCAAAGATTGGTGAAAACATGAAATCTTTAGAGATTTTGTTGTTGGATAATACATCTATTGAAGAGATTCCTTTTGTAATCTCTCTTCATCGATTAGGATTAAGCCGAAATGAAAAGATTATAAAGATTCCAGATTTTGTTACGGAGTTAACGAATCTTGAATGGTTTGATTTGAAGTATTGTAAGAATCTTAGATATGTTCCTAAGCTTCCTCCAAATCTTCAATGGTTTGATGCAAGTTGTTGTTTTTCGCTAAGAACAATTGCGAAACCGTTGATTAGTAGTTATTATGGTACTGATTTTTCGATGGAGAAGATGAATTCGATGTTTGTTTTTGGTAATTGTAATGAGTTGGAAGAAGATTCAAAGGAAGAAATTGCAGTGTTTGCTGAAAGGAAATGTCAGTTACTATCCAAAACATTGAAACACTGCAATGAGGTTTTTGTTTGGGAGATTTTGTTCATCACATGTTTCCCTGGCTATGAAATACCTTCATGGTTTAGCTACAAAACAATTGGATCTCTCATGGAATTTGAATTGCTTCCACATTGGAATTACACAAAGCTTTCTGGTATAGCCATTTGTGTCATTATCTCCTTCAAGAATAATCATCAAAACCACACCAAATTATCACTAAAATTCACTTCTAATGACTCTTCCACAAGCATGACTTGGAGAATCGGTGGAATAATAACTGAAAACTGGAGTAATTCAGACACAGTTAAATCAGATCATGTCTTTATTGGTTACATCAATTGCTTAGACTTCATTAAACTTGTTGAAAATCAAGAAAATCGCCGTAGAAACTGCGCTGCAACTAAGGCAACTCTTGAGTTTAGTTGTGTAAGTGAAGAAGATGAAGAGGAAGATGGGTTTGAAGTGTTGAAATCAGGATTAGGGTTTGTGTTTGAATCTGATGAGAAGAGAAATCGTTATTACAAGGAAGTTAATAAGTTAAATGATTGTCTTAATGATCAAGAAAATGGTGTCATGAATCAAGAAAAGGAAAATGGTGACATTATAACATCGAATTGGGAAGATATTATAACAAGAAATTGTGGAGTAACAGATAATTTCAAGATTACTTCAGAGGATGTCACAATACTTAGACCACGTTGA
>AA_scaffold1738_18
ATGGCGGATTACGGGAGAAGAAATCACACGGTCAACATAATCTGCGAGGAAGCAATACGGCACTCATTCGTCAGCCATTTGTTAGCCGCTTTACACCGGGAAGGTTTCTCTGTATTAGTGAATGAAGATAAAGTCGATCCGGGAACTGATGATGGATTTAGGGTTTCTATTGTGATTTTCTCTGATAAAAATGGTTTCTCTACTTCGGTGCTTGATAAGTTAGTGAAGGAGAGGAACAATGATCACGTGGTGGTTCCGGTTTTCTATGGTGTTGATCCATCGGATGTAAACATCGGAAATCTCGAGTGGCGGAGTACACTGGAGCTCGGAAGCTTAAGAAATAACCAATCAATAGACTCAGAGTTTGTGAAAGAGATCGTAAGAGATGTTTATCGGAAGCTATCTCCTACAAAACGAATTGGAATTGACTCGAGGCTACTTGAGATCGAAAATTTGCTTTGCGATCAACCTTGGAACGTTCGGAGAATTGGAATTTGGGGTATGCCAGGTATTGGGAAGACTACGCTTGCGAAAGCAATGTTTGATAAGGTTTCCATTGACTATGATGCTTCTTCTTTTATCGGAAATTTTGATGAAGCATTTCGCAAGGAGGGGATTCACCGTTTGGTTAAAGAAACAATTGGTAAAGTTATGAAAGAAGAGTTTCAGATAAGCAGTTCTTATGTTACTAGATCGAGCTTCCTTAGAGATAAACTATGCGATAAAAGGATTCTTGTTGTCCTGGATGATGTTAGCGATCCTCTAGCTGCAGAGTCTTTCCTTGGAAGACTAGATTGGCTTGGTCCTGGAAGCTTGATAATCATGACCTCTATTGATAAACAAGTGTTTGCATTTTGTCAGGTCAATCAAATATATGAGGTCCATGGTTTAAACAAGGATGAGGCGCTGCAGCTATTCTCCCAAACTGCTTTTGGGAAAGATGTGCCAGAGCCGAAGGACATGGAACTTTCAATGAAGGTGATTGACTATGCTAATGGAAACCCTTTAGCTATTTGCAGATATGGTCAAATGCTGAAGGGGAAGGAGTCAAATATGGAGTTTGCTTTCCTCAAGCTGAAGCAATCTCCTCCTTTAGAGACTCAGTATGTGCTAAAGAGTGCTTATAGTGGACTTAGTGACAACGAGAAGAACATCTTTTTGGATATTGCTTGTTTCTTTAAAGGAGAAAATGTCGACTATGTGGCTCAACTGCTTGAGGGGTGTCGTTACATCCCACGCGTTGGAATTGATGTTCTTGCCGATAAGTGTCTAGTGGATATTTCAAATAACACTCTGCAAATGCATACTCTGATCCAAAACTTACTATTCGAAACCAGAAATATTGGAGAAGCAATACAGGGGGAGCGGTGCACAAGATTGTGGGAACCTACCAGCATCAAACATCTACTGGAAGATGATGATAGTGAAGCAAACAGAGAACCCAAATCATCTCCTAAACCCGTTTTGGTAGCGGAAGAGATAGAAAGCATATTGCTGGACACATCAAACTTGACATTCAATGTCAAACCGGACGCCTTCAAAAACATGTTTAATCTTAGGTTTCTTAAGATATACAGTTCCTGCTCTAAACATGTTCCTGGCCTCGTCTTTCCCAGAGGCCTCGATTCTCTGCCCTGCAAGCTAAGGCTCCTCCACTGGGAGAACTATCCTCTGACATTCTTGCCTATAGATCTTAACCTTGATCACCTCGTTGAGCTCAATATGCCTAACAGTCAGCTCCAGACACTAAGCGGAAAGAAACTTGAGAAGTTAAAGAGGATCAGGATTTGTCATTCTCAGCAGCTGGTTGAATTTTACATTCCTCTATATGCTCCAAATCTGGAGCTAATTGATCTACAAGGCTGTAAAAGATTACAGAGTTTTGCAGACACTAGTCAATTACAACATCTCCGAGTTATAAATCTTTCAGGCTGCACAGAAATCAAAAGTTTCCCAGAGATTCCACAAAATATTGAAGAATTACATCTTCAAGGAACTCGTATTGAAGAGATACCAATCTCCATCATGACCAACTTCAACCAAATTGACCGTAAAAAGCTTTTAAATCTTGTACAAGACTTCCCAGCCGACGCTACACATAACGATTTGGAGAGTTTAATAAACCTGATTAAAGTTAGTTCACACATTCAAGGTCTTCTCAAGCTTGTCCACTGGAATATGAGAGATTGCTCTCATTTGCTCAGTCTACCTGATCTGCGCAGTTTAGAATCTCTCCAAGTTCTTGATCTATCTGGCTGCTCAAAGCTTAAAGAAATCAAGAACTTCCCCATTAACATCAAAAAGCTACATATTGCGGGTACCGCTATACAAGAACTGCCTCAGCTTCCTCATACTCTAGAATCATTGAACGCTCATGGCTGTAAACATCTCAAGTCAGTTCTTTTGAACTTTGAGCAGCTTCCTAAGCATTACACCTTCAGTAATTGTGTTAATTTATCGTCACAAGTTATCACTGAGTTTCTAATGAAAGATCTTACTAGAGTAGCAAGATTAGCCACAAAACAGCACCAGATTCAAACAACGGTGAAAGTGATCGGGTTTTCGCGATTTCTTGAACAGGAACTCATTAAAACACCTGAAGTCAGCATCTGCGTACCTGCAGAAGTATATAAAAAATCCTCCTTTCTTCTGCAAACAGGTTCAAATGTGATGATAGATTTAGACCCTTCAACGCCAAATACACTCTCAGGCTTTGCTATAGGAGTTTTGGTATATTTTCAGGATAATTACGATAGCTCGAAAGGTCTAAGCATTAAGTGTGAATGTACATGGAACGCCATGAACGAACAGCTTGAGAAAATAGTGAAAGTTTTTCAGTGTTGGGCTCCAATGGAAGCTACAAAAGTAGTAAACGACCACATATTTGTCTTCTATGTCAACAAAAAGGATCCCAATTTTAAAGCTGATAAAGTTACATTTAAATTCTACACAGTAAATGGTGAAAATGAGGATTTAGATAATAAAAGTATGGTCACAAAATGTGGTGTTAAGGTGATTAAGGATTCAAGAGATGAAGAAGATATAAGTGTTGATGAAACTGCAAGAGTAAGTGAGTCTTCTTCAAGAACTCTCAAGGAGTATTGTCTAAGTGATACACATAGCCTTTTACCAAAGGTGGGTAAGGGAAAATCAAAACGTAATATGTTTTCGAGGTTTTTATCTTGTGTTCGGTTGGTGGAGACAATATAA
>AA_scaffold1738_19
ATGGCGTCCTCCTCCTCCATGAAAGCAATCAACTCAGAGATACCACAATATCAAGTGTTCATCAACTTCCGAGGGAAAGAAGTGCGTCACAGTTTTATTAGCTATCTTTTTGGTCGATTAAAAGAGAATGGAATCAATGCTTACTTAGACTCCATTGAAGAAAAAGGTCAACCTTTGCAAATTCTTCTTCAAAGAATCGAAGAATCAAGAATCGCATTAGTGATATTCTCACAAAAGTATACAGAATCAATCTGGTGTTTAATGGAGCTTGCGAAGATTAAAGAACGTTTTGACGAAAAGAAGCTCAAAGTAATTCCAATCTTTTACAAAATTGAGATTGGAACTGTTAAAAAACAGTTGGGAATTTTCGGCGATAAGTTTAGGGATCTTGTTGAAAATGTAGATGAACAGACTAAGGAAGAATGGACCGAAGCTTTGAAGTGCATTGCTAATCTAATCTCTTTCAAGGTCACAGAGAAGAGCAATCAGAACAACCTCGTTAATGAAATCTTCAAGGCAGTTACGAAAGCTTTGAACAATCTTTCAGAGGACTCTCAAAGTAATATTAAGAATGTTGAACTTTCGTCATCAACATTAATAAAAGAGAAAACACCTGAAAGTCTTTGTGGCATAAATCTTCGACTTAAGCAACTTAAAGAACATTTAAGTTTAGATTCAGACAAAACATGTGTTCTTGGTGTTGTTGGAATGCCAGGGATAGGTAAAACCACTCTAACCACTAAGTTATACAATAATTCGAAAGATCGATTTCTTAGTCATTCCCAAATCCTAGATATTCAAGAAATTTCAAAGCAAGATGGATCAAATTATTTGCCTATAATACTCTTGGAAGATTTATTAAAACTCAAGAATCCCAAGTTTGAATCAGTCAAAGCTGCACATAAACCTTACAAAGATGAACTACTTAAGACCAAAGTCCTTATAGTTCTTGACAATGTTACCAACAAAGAACAAATTGATGTTCTTCTAGGCGAACGTGATTGGATTAGACAAGGAAGTAAGATTATAATCGCAACAAATGATAAAACATTGCTAGATGGACTAGTAGATTATATTTACGAGGTCCCTCGGTTAACCGATAGAGATGGTTTAAGCCATTTTAACCATTATGCTTTCGCTAATACTcaacaacaacaacaacaacaacaacaagaacaacaaaaacaacaTTTCTCGATGTTTTCGAAGAGATTTGTGCATTATGCAAGAGGAAATCCTTTAGCTCTTATGATATTAGGTGTTGAGCTTCAAGGGAAAGATAAGAGTCATTGGGAATCAAAACTGGCTGCATTTACACAACATTGTAACGGTCCATTAGGAGAAAGCTCAAGAAATATGCTTCAAAGGGTATGGGAAGATAGTTATGATGGATTGAATCAGAAACAAAAAGATATGCTTCTTGACATCGCTTGCTTTAAATCGATGGATGAGAGTTATCTAACGAGTATATTGGATTCGACCGATGCTAAGAAAGGGATATTAGATCTTGTGAACAAATTCATGATTAGTATAACTTCTTCTGGTCAAGTAGAGATGCATGAAACACTATACGATTTTTCTAAACAACTTGGTATAGATGAAAATCCACCATGTAGATTATGGGATCATCAATCTATAATCGATATCCTCGAAAATAACAAGGGAGCTTCTGGTGTCCGATCAATCTTACTTGACTTATCCGATTTAAAAACGGTGAAAAGCTTACACAGTCGAGTTTTCTATTGGATGAAGAAGATGAAATACTTGAAAATATACAGCAGTAAATGCCCTCAAGAATGTGAACGCGACATTATACTAAATTTTCCTGATGGATTGGAACTTCCATTAAATGAGTTACGATGTCTCCATTTGCTCAAATTTCCATTGAAAGAACTTCCACAAGATTTCAATCCAGACAATCTTGTGGATCTTAAGCTTACTTACAGTATGATCGAACGAGTTTGGGAAGGTGATAAGTATGCATCAAAACTAAAATGGATCAACTTGAATCACTCGAGAAAGTTAAACACCTTGTCGGGATTAACAGAAGCGCGAAATGTTCAAGAACTGAACCTTGAAGGATGCACATCATTGAAAACATTACCATTAGATATACAAAACATGGAGCTTCTTGTGTTCTTGAACCTAAGAGGATGCACAAGTCTCGAAGCTCTTCCAGATATTAGCTTAATCTCTCTCCAAACTCTAATCCTAAGTAACTGCTCAAACCTCAAGAAATTTCAGGTGATTTCGGAGAAACTCGAAACTCTTTACTTAAACGGAACTTCAATAAAGAAACTGCCTTATGACATTAACAAACTCCAAAAACTTATCTTATTGAATATGAAAGACTGCAAAAAGCTGAAAACTCTCCCGGACAGTTTCGGTGATTTAGTATCTCTTCGAGAACTGATACTGTCTGGTTGTTCAAAGGTTAAAAAACTTCCAAAGATTGGGGAAGAAAACATGAAATGTTTAGAGATTTTGCTTTTGGATGATACCTCCATTGAAGAGATTCCTCTTATAACCTCTCTTCGTCGCTTAGGATTAAGCCGAAATGAAAACATCATTAGCCTTCCAGATTTCATCACTCAACTAACTAAACTACAATGGCTTGACTTGAAGTTTTGCATAAAGCTTACTTGTCTTCCCAAGCTTCCATCAAGTCTTCAATGGTTAGATGCAAGCAATTGTTTTTCACTTAAAAAAGCTGCAGAACCACTTATCGTTACTAGTACTGAGTTCTCAATGGATCAGACCAATTCGATGTTCATTTTCGCTAACTGTTTCGAGTTAGAGAAAGCTGCAAAGGAAGAAATCGCAACGTATGCCGAAAGGAAGTGTCAACTCATATCTAAGGCATTGAAACACTTGAACGAGGGTTTTCTTTGGGAGATTTTGTTCAGCACATGTTATCCAGGCTATGAAATACCTTCATGGTTTAGCTACGAAACAATTGGATCTCTCATGGAATTTGAATTGCTTCCACATTGGAATTACACAAAGCTTTCAGGGATAGCAATTTGTGTTGTTGTATCAGTCAAGAATCATCATCAAAATCATGCTAATTTATCGGTGAAATTCACTTGTTATGAGTCTTCCACAAGCATGATTTGGAAAATTAGCGGTATGATTGAACAATGCAACGAAGTAGAGACGGTTAAATCAGATCATGTCTTTATTGGTTACATCAACAACTGCTTAGACTTCGTTAAACTTCTTCAAGGCCAACACCCTCGTAGTAAATGTTCTCCGACTAAAGCAACACTTAAGTTTAGTTTCAAAAGTGAAGAAGATAATGTCGTTCAAGTGTTGAAATCTGGTCTGAGTTTCGTTTTTGAGTCTGATGATAAGAAGAAAAATCAATACCAAGAAGTAAACCGAAATGATAATATTAATGGTGTGACAAAACACCAAAAAGAAAACGAGAAAGTATTGATCAAAGTTATGAAGGATGCTACGGTGATGCCATCGGAATTGGAAGACTTTTGTCCAAAAACTTATGAAAAAAAAGATAATAGTTTCGAGATTATCTTAAAGATGTAA
>AA_scaffold1738_20
ATGGAGGAGTGCAGGGAAAGAAGTCAAATGATCAAAATAGTCTACGATGAAATTTTAGGGCTCTCATTCGTCAGCCATCTCTCAGACGCTTTTCGCAGGGGAGGCATCTCTATATTGGATCAGGAAACTGAAGAGGGAGTTAGGGTTTCCGTTGTGATTTTCTCAGAGAGCTGTGATTTCACTACTTCTTTTGTTGATAAGTTCGTGAAGGAGAGGGGAAATGATCACGTGGTGGTTCCGGTGTTCTATGGTGTTGATCCATCGGATGTGAACCTCGGAAATCTCGAGGTCGGAAACTTAATATACAACCAATCGAAAGGCAGAGAGTTCGAGCTTGTGAAAGAAATCGTTAGAGAGGTTCATCGGAAACTATCTCCTACAGAACGAATTGGAACTGACTTGATGCTAATGGAGATCGAAAACTTGCTTTGCGAGCAGCCTTGGAAGGCCCGAATGATTGGTATTTGGGGTATGGCAGGCACAGGGAAGTCTACGCTTGTGAAAGCAATGTTTAACAAGGTTTCTAGTGACTATGATGCTTCTGCGTTTATCAAAAATTTTGATGAAGAATTTCGCCAGGGAGGACGTCATGGATTGGTTAAGAAGATTATTAGTGAAGTTGTGAAAGAAAAGTTTGACAAAATCAGTTCTTCCGTTACGAGACCGAACCTCCTCAGAGACGAACTATTTGATACAAGGATTATTATTGTCCTGGATAATGTTGGTGATCCCCTAGCTGCAGAGTCAGTTCTTGGAAGGCTAGATTGGCTTGGTCCTGGAAGCTTGATAATCATGACTTCCATGGATAAACAAGTGTTTGCCTTTTGTCAGGTCAATCAAATATATGAAGTTCATGATTTAAACAAGCATGAGGCTCTGCAGCTATTTTCCCAAATTGCATTTGGGAAAGATATGCCAGATCCGAATGACATGGAATTGTCAATGAAGGTGATTGACTATGCTAATGGAAACCCTTTAGCTCTCCGCACATATGGCCAAGAGCTGAAGGGAAAGGAGTCAGAAATGGGGGTTGATTTCCTCAAGCTCAAGCAATGTCCTCCCCTAGAGATTCAGAATATGCTAAAGAACCCCTTTAATGCACTTAGTGACAACGTTAAGAACATTTTTGTAGATATTGCTTGTTTCTTCAGGGGAGAAAACGTCGATTATGTAGTGCAACTGCTTGAGGGGTGTCGTTACTTTCCACGCGTTGGGATAGATGTTCTTGCCGATAAGTGTTTGGTGGCTATTACAGATAACACAGTGCAAATGAATATTCTGATCCAAAACTTACTATTTGAAACCAGAAATGGAGAAACAATACAGGGGGAGCGTTGCACCAGACTGTGGGAACTTTCCAGCATTAGATATCTACTGGAAGATGATGAAAGTGAAGCAAACAGAGAATCCAAAGCAACTCCTGAACGTGTTTTGGTAGCTGAAGATATAGAAAGCATATTGCTGGACACATCAAACTTGACATTCAATTTCAAACCAGATGCCTTCAAAAGTATGTTTAATCTGAGGTTCCTTAAGATTTACAGTTCCTGCTCTAAACATGTTCCTGGGCTCATCTTTCCGAGAGGCCTTGATTCTCTGCCCTACGAGCTAAGGCTTCTCCACTGGGAAAACTATCCTTTACAGTCCTTGCCTAGAGATTTTAACTTTGGTCACCTCGTTGAGCTCAATATGCCTTACAGTCAGCTCCAGAACCTCTGGGAAAGAACAGAGAAACTTGAGAAGTTGAAGAGGATCAGGCTTTGTCATTCGCAGTATCTGGTTGAATTTGACATCATTCCTCTATGTGCTCCAAATCTTGAGTTAATTGATCTACAAGGTTGTAAAAGACTCCAAATTTTTGCAGACGCTAGTCAATCACAACATCTCCGAGCTATAAATCTCTCAGGCTGCACAGAGATCAAAAGTTTCCCAGCTGTTCCACTAAATATTGAGGAATTACATCTCCAGGGAACTCATATTGAAGAGATACCAATCTCCATCATTACCCACTTCAACGAAGCTAAGCTGGACCGTAAAAAGCTTTTAAATCTTGTACAAGACTTCCCAGCTGACGCTACACATAACGATTTGGAGAGTTTAATAAGCCTGATTAAAGTTAGCTCACACATTCAAGGTCTTAGCAAGCTTGTCCACTTGAATATGAGAGATAGTTCTCTTTTACTCTGTCTACCTGATATGAGCAGTTTAGAATCTCTGCAAGTTCTTGATCTCTCTGGCTGTTCAAAGCTTACAGAAATCAAAAGCTTCCCCATTAACATCAAAAAGCTATATATTGCTGGCACAGCCATACGAGAACTGCCTCAGCTTCCTCATACTCTAGAATCACTGAACGCTCATGGCTGTAAACATCTCAAGTCAGTTCTTTTGAACTTTGAACGGCTTCCTAGGCACTACACCTTCAGTAATTGTGTTAGTTTATCTTCACGAGTTGTCACTGAATTTCTTATGAAAGGTTTAACTAGAGTAGCAAGACTAGCCACAGAACAGCACCAGGAACTCATTAAAACACCTGAATTCAGCATCTGCATTCCTACAGAAGTATATAAAAATTTCTCATTTCCTCTGCAAGAAGGTTCAAATGTGATGATAGATTTAGACCGTTCAACGCGACATACTCTCTCAGGCTTTGCTATGGGAGTTGTGGTATATTTTCGTGATAATTACCGTAGTTCAGAGGGTCTAGGCATTAGATGTGAATGTACATGGAAAGCCATGAACGGTCATCTTGAGAAAATAGTGAGAATTTTTCAGTGTTGGGCTCCAATGGAAGCTCCACTAGTAATGATCAAAGCTTCAACAGATGAAGATAAAAGTGTTTGTGAAATTACAAGATCAGCGGAGTCTTCAAGTACTGTGGAGGAGTGTCTTTATTCTGTAAATCATACACATAAGCTTTTACCAAAGGGCAATAAGGTCAAATCAAAACGCAATATGTTTTTCAGGTTTTTGTCTTGTGCTAGGTTGGTGAAGACGATATAA
>AA_scaffold1738_25
ATGGcttcttcttcttcttcttcttcctcttcttcttacttctCTTTTGCACCAGAAACTCGTGAATACAACTACGATGTTTTTCCAAGTTTCTCAGGTCAAGATGTTCGTAAAACCTTTCTAAGTCACTTTCTTGAAGGCTTAAAAAGCAAAGGAATACACAGTTTTATAGACAATGGGATTAGGAGAAGTGAATCTATCAATTTTGAGCTCAAGAAAGCTATTAAAGAATCAAGAATTGCTGTCGTGATTCTCTCGAAGAACTATGCGTCTTCAAGCTGGTGTTTAAATGAGTTAAAGTTGATTATGAAGTGCAAAGCTAAGTTAGAACAGAGAGTGATGACAATTTTCTACGATATTGATCCATCTGATGTAAGAAAACAGACCGGAGATTTCGGAAAGATCTTTAAGAAAACTTGTGAAGAGAAGACAGAAGAACAAAGGGAGGAATGGAGACAAGCTTTGTCCCAAGTTGCTGGTATTGCTGGAGAACATTCTACTTCATGGGCAAGTGAAGCTGAGATGATCTCCAAAATCATAATAGATATTTCCAACGAATTACCATCAACAGATTTTGATGAATTAGTCGGAATTGAAGAACATGTAGCAAAATTGAAATCAATGATATCTTTAGAATCTGATGAGGTCAAAATTGTTGGTATTTGGGGTCCTGCAGGTATTGGCAAAACCACCATTGCTAAAGCTTTATACAATCAAATCTCCTGCAACTTTCAACTTAAGTTTTATAAAGAAAACGTTGGGGATGAATATAAGACTACCATACTCGACAATATCAACTTACAACATCGTTTACAACACGAGTTACTCTCTGGTGTTTTAGATCATAGAAATTTGAAAATACCTAACTTAGTTGAATCACAATTTAGGTTAATGCATCAAAGGGTTCTTCTAGTTCTTGATGATTTAAAAGGTGCAGAGTTAGAAGCTTTGAAAGTTCAAATTCAATTGCTTCGATTCGGAAGTAAAGTGATTATAATAAGTGAAGATTTGTATATATTGAAGAGATATGAGATTGATCAGAATCAGATCTATAAAGTGGTGTTACCTTCAAAGAAAGATGCTTTGAAAATCTTATCATACTCAGCATTTGGACAAAACTCACCACCAAGAAGTTACTTAGATCTTGTTCTTGAATTACTTAAGTTTATTGCTCCTTATCCTCTTGGTCTCAAGATCTTAGGTTCTTATTTTCGTGGGAAGAAGTTAGATGAATGGATTACAACAGTTTCTAAACTCAAAACCTGTCTTGATGTCGATGAAAATGACATTTTAAAAGTGATTAGATTTGTTTATGATGGTTTATCTGATAAACAGAGAAGCAAGTTTAAGAGTTTAGCTTGTTGTATAAAATACGGTGGGAACTTGAACGAGTATTTATTTGAGGATAAAGATTGGGACGTGGAGAATTGGATCCAAAAGTTTGTGGATTTAGGGTTCTTCTTTAAATCTGAAGATGGAGGAATCAAGATGCATTATTTGTTAATGGAACTTACGTTGTATAAGTAA
>AA_scaffold1738_58
ATGGCGACTCAACCGGCTTTGGAATCCGTGCAATGCTTTGGAAGGAAGAAGACCGCAGTTGCTGTGACATACTGCAAGCGTGGTTCTGGTTTGATTAAGCTCAATGGTTGCCCAATCGAGCTTATTCAGCCTGAGATTCTCCGTTTCAAGGTGTTTGAGCCAATCCTTCTTCTCGGAAAACACCGTTTCGCTGGTGTTGATATGAGGATCCGTGTCAAGGGTGGTGGTCACACTTCTCAGATCTACGCAATCCGTCAGAGTATTGCTAAAGCACTTGTTGCTTTCTACCAGAAATATGTTGATGAGCAATCAAAGAAGGAGATCAAGGATATCCTTGTGAGGTACGATAGGACTCTTCTTGTAGCGGATCCAAGGAGGTGCGAGCCGAAGAAGTTTGGTGGTCGTGGTGCTCGTGCACGTTTCCAGAAGATTCTATGCAATTCAACTTTGACCTACTGGTCTCTGTTTATGAATATATTTCTACCTAAGTCTTGTCATTGGAGATACCATGTGTTTCCAAGCTTTGGTGGCAAAGACGTCCGCAGAAACTTTCTCAGCCACCTTTTGAAGGAGTTTAGACGCCAAGGAATCCGAACATTCATAGATAATGAGATCAAGAGAAGCCATGAGATAGGTCCTAAGCTTTTACAAGCTATCAGAGAATCTAAGATTGCTGTTGTCATTGTGTCTCAGGCCTATGCTTCTTCAATTTGGTGTTTGAATGAGTTGGTGGAGATAAAGAAAGTGAGTCAAAAGATCATACCGGTCTTCTACGAAGTTTGCCCATCAAATATAAGGAAACTAACCGGGAAATTCGGAGAGGCGTTTGAAGAAACTTGTAAAGGAAAATCAGAGGAAAAGAAGCAGAAATGGACAGAAGCTTTGGTTTATGTGGCTAAAATAGCTGGCGAGGTTTCTCAAAACTGGGACAATGAAGCAGATATGGTGGAAAGAATCGCTATGAACATTTCAGAAGAATTGAATTCTGCACCATCACGACATACCGAAAATCTAGTTGGAATGGAGGGTCATATGAGAAAGATGGAATCTCTGTTATGTCTGGAATCAACAGAAGTAAAAATGGTTGGGATTTGGGGTCCTGCAGGTATTGGTAAGACAACACTTGCCAGAGTTTTATTCAACAATCTCTCTGAAAACTTCCAACACACCATTTTTATGGAGAATGTTAAAGGAAGTTCTAGGAGAGTTAAACTTGATGATTATGGTCTTAAGTTGCGTTTGCAGGAACAGTTTCTGTCTGAAATCATTGACCAAAAGCATATGGAGTTACACCATCTAGGTTTGGTACAAGAAAGATTACAGAACCTGAAAGTTCTTGTTGTTCTTGATGATGTTGATAACTTAAACCAACTTGATGCAttagtgaaacaatctgaatggtttggttcaggaactaggatcatcataacaacagaaaacttacaagttatgaaagcacatgggatcaagctcatatatgagatgggttttccatctaaaactcaatctcttgagatcttttgtcactctgcattcagacaaagctcagcaccagatggttttacagatctcgcaactgaaataacaaaacttgcaggctatcttcccttagctcttaaggttttggggtcatctttgcgaggaatgaccagagatgaacaaagatcagcattacctagactcaggacctgtcttaatgaggaactcagaaatgttttaagagttggttatgaaagtttagatgagaaagataagatcatctttcttcatattgcttgtttattcaatggtgagaatgttgattatgtgaagcaattgcttgcaacttcttccttagatgttgactttggtcttcaagtcttaaacaacagatgtcttatagatacatcaagacacaacatcatgatgcacagtttgctagaacaattgggtcgagaaattgtccggaaacaatcacctgatgagcctggaaaacgtcagttcttgatggatgcttcagagatctatgatctacttgTTGATAATACTGCTGCGACTATGTTTCAGGGGAAGACAGGTGTTCTGGGCATATCTTTAGACATATCTAAGATCAATGACTGGTCTATGAACGAAAACGCTTTTGATCAGATGCGTAATCTGATGTTTCTGAGATTCTATAAGTCGAGTACTGATGAAACTAAACTGCAGTTACCTCGAGGTTTGGTTTATCTACCTAGCAAACTTAGATTGCTTCATTGGGATGCATACCCTTTAACATCAATGCCTTCAAGGTTTCTTCCAGATTCTCTTGTTGTGCTTAGTTTAAGAGAGAGTAAGCTTGAGAAACTGTGGGAAAAGACACAAATTCTTGAAAGTCTGAAGTATATGGATTTGAGCAAATCTGAGGATCTAAAAGAGATTCCAGATCTTTCAAAAGCTGTAAATATTACCGAAATCTGTCTGAGTTATTGCACAAGTTTGGTGAAGTTGCAACCTTGTTCAATTCAGAAGCTGAACACATTGGTTGTTCTTGATATGAAGTCTTGCTCTAAGCTAGAGTCTTTTCCATCAAATATCAACTTGAAATCTCTCAGTATTCTCAATCTAGATAGATGCTCAAGATTGACAAGTTTTCCAGAGATTTCCAAGAACATTGGATATCTATCTCTATCAGAAACTGCAATCAAAGAAGTTCCAACAACTATCACATCTTGGCCATATCTGGCTGCTTTAGACATGTCTGGCTGCAAGAACATCAAGACATTTCCATGTCTTCCAGACAGTGTAGAATGGTTGGATTTGAGCAAGACTGAGATCGAAGAAGTCCCATCAAGGATCGAGGAACTTGTTAAACTCAGTAAACTACTGATGAACAATTGCAAGAAACTGAAGAGCATTTCTTCTGCGGTTTCTAAGCTGAAACATATAGAAACACTGGATTTCTTGGGGTGTGAGAATGTTGTGAGCTTTCCTCTAGAGATCTTTGAGAGCTCACGGTTTTGTCATAATCTGGTTATGGAGATCGGTAACATTCAAAACCATGATCTTCCAAGGCCATTCTACTTCAGAGATAATTATTTCGATACCATTCCAGATTGTATCAGACGCCATTGCAACCTGCCTTTTCTGGATTCATCAAAATCAATCTCCAGCAATATTGAGAGTAATTTCATTTGGTTTGATGAGTAG
>AA_scaffold1748_198
ATGTGTTCCAACTCATTTTCAATTGTTACTTTGGACGCCAAAGTTTTTCTTGAATTGTTATGGACAAAGAAAAACTATATCTCCAAACTTTCAGAAAACTTTGATTCTCTCAAAGACAACTTGGAAATTCTCAAAGCTAAAATAAAAGATGTGGAGAGAAGAGCATCTAAAAAGCTGATCAGAGGTGGAAAGATACTTTTTGAAGTTGAAGCAAAGAGCTTAGAAGAAGAAATCAAAAATGTTCTTGAAATTAGAGATGATGAGGTACAAAGATTATGCATAGGTGGGTTTTGTTCCCATAATCTAGTGCATACTTATGGGTATGGTAAGAATGTTTGTAGACTGCTTAAACACATTGATGAAATATGTGCACAAGGTCAGTTTACTAGAGTAACAGAAGAGAATTTCATCATTTGTGTAGAACAGCTGCCTATAGAATTGAAACTTGCTGGTCAAGAAATTAGGTTAGAATTTGTGTGGAGCAAGTTCATGGAAGAGGGTGAAGGGATTGTAGGGTTATATGGGATGGGAGGAGTAGAAAAAACAACTTTGTTGAAGCAAATTAATCAACAATAG
>AA_scaffold1748_224
ATGGGGAAAGATTTCAAGAGTATGGTAACTAGATGCATCTACGTTAGTAAAGACAACGATAATGTCAAAAAGTTAAAGATCGCAACCGAAGAACTAAAAGATCTACGAAACAATGTAATGAAAAGAGTTAAAATGTACGAAGAACAACAAAAACTAAAACGCCTTGAGAAAGTTCAAATCTGGCTTAAACAAGCCGATACAATAATCAAAGAAGCTGAAGAATATTTAACAATAATGATGtcatcatcatcatcatcatcatcatcaagcaacaatcatcatcatcagcatcattatcatAAGATGGATAAGAAAATTTGCAAGAAATTGAAAGAAGTTAATGAAGTAAAGAGTAGAGGAACATTTGATGTTGTGGTGGAGAGTAATGGAATTAATGAATCTAATTATAATGTTAGTTTGGTTAGAGATGATCAAACCGTTGGTTTAGAGGCGGTTTCCGGTTTAGTTTGGAGATGTATGACAGTTGATAATACAGGGATAATTGGGTTATATGGTGTGGAAGGTGTAGGGAAGACAACAGTGTTGACTCAAGTCAATAATAGGTTGCTTGAACAGAAATTAAATGGGTTTGATTTTGTGATTTGGGTGTTTGTGTCAAAGAATGTGAATCTTGAGAAGATTCAAGATACGATAAGAGAGAAGATTGGGTTTCTTGATAGGTGTTGGACGAGTAAAAGTGAAGAAGAGAAAGCTGGGAAAATCTTTGAGATTTTGAGTAAGAGACGTTTTGCTTTGTTTCTTGATGATGTTTGGGAGAAAGTTGACCTAGTTAAGGTTGGTGTGCCGGCTCCGGACGGACAAAACTGGTCAAAGATTGTGTTCACGACATGTTCAGATGATGTTTGTAGAGAAATGGGGTCGCAAACAAAGATAAAAATGGAGAAATTGCCATGGGATAGAGCTTGGGACTTGTTTAAGAAAAATGTAGGAGAAGAGACAGTTAAAAGCCACCCGGACATTACAAAAGTGGCTCAAGAGGTCGCAGCCAAGTGTGAGGGTCTTCCATTGGCTTTGGTCACAATCGGACGAGCCATGGCTTCTAAGAAAACACCTCAGGATTGGCTTGACGCTTTGTATATCTTGAGTAACTCTCCTCCCAATTTCTCAGGAATCGTGCTGTTCACGGAGAGTATAAAGATATAG
>AA_scaffold1760_41
ATGGCTACGGATTTATTCGCCGGAGAGATTGTGACTGAGTTCGTGAAGCTCCTCTATGATGTATCTAAGAAAGCGTACAGGTGCAAAAGCATCGCCGAGAATCTCGGTATGGTAATCGCAGATATTCAACCGACTATTAAAGAGATTCAGTATAGTGGTGTCGAGCTCTGCCAACATCGCCATCTCCAGATGCGTATGTTCTTTGATACTCTAGAGAAAGGGAAAAAACTCACAGAAAAGATTCTCAAATGTAACCGATGGGATGTATTTCGTCAAGTAATACACGTTAGGAAAATGGAAAATCTCGAGAAGAAAATCAATGGATTTCTTCGAGGGCCACTCTTGACCAGCATACTCGCTGATGTTCATCATCTTCGAGCTACTGCTGAAGTGCGATTCGATCGAGTTGACCGGAGTTTTGAGAAGTTGAGTGAGCAACTCGGTTCTATGAAGATTAGGGGAGGTGGATTGGTTCGAGAGGCGATGAAGACGGCTGAGATGGTTACAGATGATGGTTTGGGAAATTTGGGGGTTGGATTAGAATTTGGGAAGAAGAAGGTGAAGGAGATGTTGTTTAAATTCAAGGAAGAGGGAAGACTTATTGGAATCTCAGGGATGGGTGGTTCTGGGAAAACTACTCTTGCAAAAGAGCTTCAAAAGGATGATGAAGTTCAACGTCAGTTTCAGGTTTTGTTTGTGACTGTGTCACAATCTCCGGATCTAGAGGATTTGAGAGCCTGTATATGGGAGTTTCTTACTGGTTTTGAGGTTAGCTGTGGTGCCAATCTTCCGGAATCAGTTGTTCAACTCAAACATGGAGATACAAAATTGAAGCTAGTGATTCTTGATGATGTTTGGACAAGGGAATCTTTGGACCGGCTGATGTTTAAAATTCCTGGAAGCACAACTCTTGTAGTTTCAAGGTCGAAGCTAGCTGATCCTAAGAACACTTATGATGTGGAGTTACTAAGGGAAGAGGAAGCAACATCTTTGTTCTGTCTCTGTGCTTTTGACCAGAAATCAATCCCTTCTGGATTCAGCAAAAGTTTGGTGAAGCAGATTGTTGATGAGTGTAAAGGTCATCCTTTATCTCTGAAAGTTCTTGGTGCGTCATTAAAAGGCCGACCTGAAAAATATTGGGAAGGTGTAGGGAAGAAGTTATCAAAAGGTGAAGCTGCTGATGAGAGTCATGAGAGTAGAGTGTTTGGTCAAATTGAAGCAAGTCTTGAAATTCTCGATCCTAAAACTAGAGAATGTTTCTTGGATTTGGGTGCTTTCCCTGAAGACAAGAGAATCCCTCTTGATGTTCTCATCAACATGTGGATTGAGTTACATGATCTCGAGGAAGAAACTGCTTTCGCTACTCTTATTGATTTATCAGACAGGAATCTCCTTACTCTCGTTAAAGATCCAAGACTTGGCGCGTTATACACTGGCTACTATGATATATTTGTGACACAACATGATGTTCTGAGAGACTTAGCACTTCATCTTAGTAACCGTGGGAAAGCAAGATTTCGATACATCCCGATCTTTGAACTTAATGGGGAAATGAATGAAATGGATTGGTTTGAAATGGATCTCCCTAAGACAGAAGTTGTGATTCTCAACTTCTCTTCAGACAACTATGTCCTTCCACCGTTTATCGCAAAAATGGGTAGGCTTAGAGCACTCGTGATCATCAACAGCGGCATGTCTCCTGCTCGTCTACACGACTTCTCAATCTTTACAAACTTGTCCAAACTTAGGAGTCTCTGGCTCGAGAGGGTTCACGTCCCTGAACTCTCCAGTAGTACAATTCCCTTGAAGAACCTCAAAAAGATGTCTCTAATCCTCTGCAAGATCAATAACAGTTTTGATCAGACAACATTGGACATCTCACAAATCTTCCCAAACTTGTCTGATCTCACAATAGATCACTGTGACGATCTTGTGGAACTACCCTCCACGATCTGCGGTATGACCTCTCTAAACTCAATTAGCTTAACGAACTGTCCACGCATCAAGAAATTGCCTAAGAATCTAGGTAAGCTACAAGCTCTTGAACTCCTAAGGTTATACGCTTGCCCCGAGCTGAAATCTCTACCTAACGAAATCTGCGAGCTGCCACGTGTCAAATACATCGACATATCTCAGTGTGTGAGCTTGAGCTCTCTTCCAGAAGAGATAGGAAAGCTAAAGAGACTCGAGAAAATCGACATGAGGGAATGTAGCTTGATGAGTATACCAAACTCTGCTGTGTTATTGAGTTCTTTACGACATGTAATATGCGGTAAGGACACTTTATGTATGTGGGAAGATGTCGAAAAGGCGGTTCCAGGGCTTCGTATTGAAGCTGCTGAAGAAAACTTTAGCTTGGGTTGGCTCGACGAGTAA
>AA_scaffold182_23
ATGTCTTCTTTATCTTACACTGTCTTTCTCAGCTTCTGCGGACAAGACACGCGTAGAAGCATTGTCAGCCATTTGTACAGAGAACTTGAAAACAAAGGAATTTCTACTTTCAAAGATAATCCAGGGATTCAAATGGGAGATTCCATCTCCAAAACACTCATCAGAGTCATAAAGTATTCAAGGTTTGCTGTTGTGGTCATCTCCAAGAACTACGCTTCTTCAAGGTGGTGTTTAGACGAGCTACAACTGATAATGGAACTTGAAGAGGAGGAGAAGATTGAAACCATTCCGATATTCTATAGAATTGATCCCTCACATGTTAGACATCAGCGAGGAAACTTCGATTTAGAAAAGTATCGAACTGACGATAAACTAGCCAAGATGATTCCCAAGTGGAGGCAAGCGCTTGAGCGTATTGCAGACCATAGCGGCGGAGTTACTTTGGATTGCAAGGACGAGGCCACGATGATTGTAGAAATTGCTGAACGGATTTCAAGTAGGTCGCTGTCTTTGCTGCCTGTAGATCTCAAAGGCCATATTTTTGGGTTGGAAGATTACATGTTAGGTGTAAGACCTCTAATGGAGAATGCACCCATTGATGAGGTTCGTATGATTGGAATCTATGGAGTTGAAGGCATTGGCAAGACCACCATAGCTAGTTTTGTTTATCAAAAATATAAAGATCAATTTTCAACTCATCATTGTTACATTGAAGACATTGGGAGTTGTGTTAAGCTACCAAATGGTCTTCTTGAATTACAAAAAAGGATTGTGTTGGAGGTCATTGGCCAACGTAATGCAGATTTGAAGAACAAGGTAAAAGGAGCTCATTTTATTGAAGAAAGGTTTAAGAATCTAAAAGTTTTACTTGTCCTCGATAACGTGGATGATGGAGTCCAGCTTCATTACCTTGCAAGAGAGATTAGTTGGTTTGGAGCAGGTAGCCGAATCATCATAACCACACGGGATAAGAGGTTTCTTGATCATTATGGAGTAACAAATTTGTATAATGTTAAGCGTTTGGATGATGAAAAAGCCCTCCAACTCTTTAACGAGATTGATTTTCAAGGGAAACATGAGCACTCTCCTTCTCGTCATCTCTACGACCCTCTTTCTACCGGCATTTCTAGGCATGCTCAAGGTCTCCCTTCCATCCTTATAGAATTCGGCATAAGGTTCCGTAACACGCCCCTAGAGCAATGGAAAGTTGCTTTGGATTTGTTGGATAAAGCTTTCCGAGAAAATCGTAAGAGTTCCTTGAGAGCCAGCTATGAAAAGTTAGACGAATTTGGTAAGAGTGTATTTCTTCATGTAGCTTGCCTTTTCAGTGGAGATCATGTTGCCCGTGTGGAGTCACTTTTTAACCGAGATAATTCTTGGGTAAAAGATTTGGTTGAAAAGTCTCTCATATGCTTATCAAGTGATTGGCTTATAGATATGCCTGATTTGGTAAGGGACATGGGGAAACAAATTGTGCGTCAAGGTCGAGGAGTAGAAAACAACCGTGCCAATCAACGAATCTTATGGGATCGTGATGATATCTATCAAGTAGTTGTTGACAAATCAGGTACATCGAACACTGAAGGTTTGGCAGTAGATGTTGGTAAAATGCATGGTGAAATGTTTGATGAAATGATTGGtgaaatgcccaattatattcatatcgaatggaatgttttcacacaaatgcataatctcatttttctcaacatctccaacaactctcctttcaaccgggaagatctgattctggagaaaaatatatgtgttcctcgTAGACttagattactggattgggatgcatatccttttacagctttaccttacatgataagtccaacttctctaAGAAATTTGAATCTACGGAAAATGGATTTGACAGGTTCCAAAGATCTTAAACAACTTCCAAATCTTGAGAAGGCAGAGTATCTGGAGGAATTGATATTGAAAGGTTGCAGTTCTCTCAAAACTATTCCAAATGCCATTTGCAGCCTTCCTAGACTACGAAAAGTTGACGTGTCCAACTGTTGTGGCCTTAGAAATTTACCCATCACTATAAGGGAATCTGAAACTACTGTCTTTCAAGGTGGAAACGTGTGCATTAGATCGCTCAAATTGGCTTTAGCTCGTGCAGAAGCACCTCAATGGATTTCCCTTACAAATCTATGGATAAGGGGGGAGTTaaacatcaagtttcttaaggtttttgaaggatctgcagagtatttatgttttgtttctgaaccatatatcttgttggaacatcaaacaactgacctcatcttacctcCCAACCCTTGGAAATCACTGGACATCATACGATATTGCATCCGggaaagaagtcatttcaagtgcaatagcttgtcagggtttccatgggtgatggagttaaatctagtcaacctaaaaattcaagaaatcccaggtgacatttcccaaaTGGTAGAATTGGAGAAAGTAGACCTTAGTGGAAACGACTTCAAGGACTTACCTAAaacaatgagtgatctcatgaagttgaaacatctgacactttgtaactgccgtgaacttaaagaacttccagagttatatcaactcgagaagctcatactttctgattgcaccaTCCTCAAAACTGTGGTGACTCCTTTTTATCAGGGCACCtacagtttggttgagctttggcttgacaactgcaagagtgttaataacttgtcagatcagcttgcacgatttcagaatttgacacatttagatataagtagGCAGGATTTCGAGACAGTTCCAGCAAGCATCAACATCCTCAGTTCCTTGGCAACTCTCTGCCTAGATTACTGCCACAACCTCACATCAGTGACTGACATTCTACATCATGTCAACACCGTAAATGCACATGGTTGCAACTCATTGCAAAATCCTAGTTACACTTGCTTACATCCAACGCAAAACCCAAGTCAAATCACTCGATTTCCAGTTGGACAACATGGCGAAGAGATATTAGCTGTTTGGGAACATGTAAGCTCATGGTTTTGGTGTTTTCTGATCGGTACAGTAGTCGTGGGTCTTCGAAGCATTATTCGTATCACTGGAATGGAACGTTTCACCACAAGTACTGCTACTACTACCACCACTTTTCATATCTACTTATGCACTTTTCTATTCGCCATCTTGCTGCATTACAAGCGGTAA
>AA_scaffold1843_165
ATGTTTGCAATTTCATCGTCAAATGAGAGTATAAAACCCGAAGTATTCATCAATTTTCGAGGAGAGTTACGTAAAAACTTTGTTACTCATCTCCATGATGAATTAATACGTAACGGTATCAAATCTTATATAGATAGTGATGAAGAAGCAGGCAAAGAACTTAGAAATATACTTTTTAAAAGAATTGAAGAAGCTAGAGTTGCGATAGCGATCATATCTCCAAAATATACTGAATCAAAATGGTGCTTAGATGAGTTGGTTAAGATAAAAGAGTGTTTGGATTTGGACCGGTTTACTTTATCGGTCGTACCGGTTTTTTACTTGTTGAATATTTCGACGGTGAAAAATTTGGAGGGAGATTTTGGTGTTGCGTTATGGAATCTTTGGAGAGAAGAAAGTCGCGGCCGAGATGATGGACGGATATTAAAGTGGGACGCGGCCTTGCAGGACGTTGGAGGCAGGACGGCTTTGAAATTTGATGACAAAAGTGGCGAAAACTCTGCGGCTTTCACGAGAAGGATCATTACGCAAGTGAAGAATGCTCTAACCAAAGCTTTAACGGAACGAAAAAAAAACCCTAATCCACAGTCCCAAATCCCTAGCGATTCACCGAGCAGTAGTGATCCTGGAGAACAACGTTTGAATCAATTAGCTGAAAAGTTGGATTTCGAATCCAAAGGTAATGATGAAACTTATATTCTTGGAATCGTCGGAATGGTTGGAATCGGCAAAACTTATCTCGCCAATGAACTCTTCCTCAAGCTTCAATCGAAGATCAACTGTTCTACGTTTCTCCGAATCCGCCCTGAGATGTCAAAGGAGGACCTGCAGAAGAAGCTTGTCGAAGATTTACTCATGGAGCAGCATTCGAATTCCAATAATCGAAATCCACTCGAGGTTTCGAAGGATGAACTACTTCAGAAGAAAGTCGTGATAGTACTCGATGGCGTGACTGACATTAAACACATCGATGCAGTTTTCGAGAATCGCGACTGGATTAAAAAAGGAAGCAGGATTTTGATCACAACTCGGGACAAGTCAATCCTCAAGAAATTGGACTGTGTTACCTATGAAGTCCCTGGATTCAATGAAAAAGAGGGCTTAGAGTTCTTTACTTCGTATGCTTTTGATGATAAACTCTCTGAGTTCTTACACCTCTCTAGAAAATTCGTTGATTACGCTGAAGGAAATCCATTAGCTCTTCAAGCATTAGGTGAAGAGCTTCATGAGAAAGACGAGTCTCACTGGAAAGCAAGATTTGGAACACTGACACAAATCTCCAACGAGACGATAAAAAAGGCGTTGAGAACCACCTTTGATGAACTAGATGAGAATCATAAGGCTGCATTTCTTGATATAGCTTGTTTCTTTAGATCACAAGATGAGAATTACATAACTAGTTTACTAGGAGAAGATGGGAAAGTAGTTAGTAAACTTGCAGACAAATTCTTGATTCAGATCACTAATGGTCGAGTAGAGATGCATAATCTATACTATACATTTGCAAGGGAACTTGCAAAACCCTCAAGTGATGAATCTTCGTCAGGGAATCATAGGTTGTTGCTATCAAATTCTAAGGATTTGACCGATGCAGCGAAGAAGAAAGAGGAAAGAGATAAAGTTAGAGGTTTTGCTCTAGACATGTCTAAAATGGAGGAAATGCCTTTAGACAACAAAGCATTTGTAGGTATGTGTAATCTAAGGTACCTGAAAATCTACAATTCTGATTGTCCTCGTCAATGTGAAGAACATAAACAGAAGTTAAACCTACCTGATGGACTTGAGTTACCAATTGATAATCTCCGATATCTCCACTGGCTGAAATATCAAGGGAAACAGCTTCCATCAGACTTTGACCCCAAGAATCTTACTGATCTTAAGTTACCTTACAGTGAAATTACCTGTTTATGGAATGATGCTAAGGTTACACCAAAACTGAAGTGGGTTGACCTCAGACATTCAAGGAAGTTGAGTTCCTTGTTGGGTTTATCAGAAGCTCCAAATCTTTCGAGGTTAAACCTTGAAGGCTGCTTGAGTTTGAAAGAGCTACCAATGGAAATTCAAAACATGAAAAGTCTTGTTTTCTTGAATCTAAGAGGATGCACAAATTTTTCATCTCTCCGAAACATCACTGTTGATTCCTTGAAGACTCTGATTCTTAGTAACTGCTCAAAGTTCCATAAATTTCAGGTGATTTCAAAAAACCTGGAAACTCTTCACTTAAACGGCACTGCAATAGCTGGACTTCCTAAAACCATTGGTAATCTTCATAGACTTATCTTATTGAATCTGAAAGACTGCAAAAAGCTCTTAACACTTCCTGATTCTCTTGGGAAACTGAAAACTCTTCAAGAACTCAAGCTCTCTGGTTGTTCACAGCTTAAGTATTTCCCTTCTGGTATCGAAAACATGAAAAAACTCCGGGGTTTACTGCTTGATCGTACGGCAATAAAAGAACTGCCACGGAGTATGAACAGCTTATCATTACTGCGACGCTTATGCTTCAGTAGGAATGATAATCTACAAAACCTGCAATGTAACATTAGTGAACTGTATCACTTGACATGGCTGGAGTTGAAGTGTTGTAAGAATCTTACATCTTTACCAAGTCTTCCACCGAATCTTCAATGCTTAGATGCACATGGATGTACTTCATTGAGAACAGTCTCAACTCCACTAGCCGTGGTTATGCCATCAGATCAGATTCACTCAACATTCAACTTCACAAATTGTCATAAGCTGGAACAAGTCTCAAAGAATGCTATCATGTCTTATGTTCACAAAAGAGGCCAGATGATGTCAGAAGATCGATATAATCAGGGGTTTGTCATGAAATCAATGATTAGTACTTGTTTCCCTGGAAGTGAAGTGCCTTCATGGTTTAATCACCAAGAGTATGGATCAGTTTTAAAACCGAAGCTGCTTCAGCATAGAGATGAAGGTAGATTAAATGGGATGACTTTATGTGCTGTTGTCTCATTTAAGGAGTACAAAGAACAAAACAACAAAAGTCTACAAGTGAATTGCACCTGTAAGTTCACTGATCAAAACAATGAATCTCTTAACCAAGTAAATTTCACTATTGGAGGTTGGAACAAATTTCCAGGCGATGAGCCACACATGGTTAATTCAGACCATGTCTTCATTGGCTACACCAATTGGCTCAATATCGAAAACCCTATAATAGAAGTGCTTAAGAGATCTGTACCTAGTGAAGTTTCTCTTAGATTTGAAGTGATAAGTGGAAGTAGAAGTGAGATTGCAGAATGCAAGGTGATGAAATGCGGGTTTTCTTTGGTTTATGAGCAAGAAGAAGAAGCTGAGAACGTTTTTGACGAAGCAACTTCAAATGTAGAAGAGATTTCGTGGGTGTCACGATTAGTGGGAGGTTGA
>AA_scaffold2074_10
ATGGATCTCCTCTCATCTTTACTTGTCAGCGTAGCTCAGATGTTATGTCAATCCATGGCTATGGAAGACAGGAGAAGACATAAGCTTGATCTCAGACAAGAAATCACTAATCTCACAACATCAATTCGCGAGTTAAAAGCCATACGTGATGACCTAAAGAAACGAATTCAACATAACGAATTAGAGGGACGAAGTTCCACACACCAAGCTAGAGAATGGCTCAACACAGTACAAGAAACAGAAATCAAAACAGATTTGATTTTGGCTAAGTATTTACATAGAGAGCAAAGGAAGAGGAGGTGGAGAAGAAGGAGGAGATACCTTAGTTGTTTAAGTGGATGTTGTTGTTGTTGTGCTGATTACAAACTAAGCTTAAAGGTTTCTGCAACACAGAAGAACATTGATGAGTTAAAAGCAAGCTCTGAAAGTATCAAAACAGATGGTGGAGCAGATCACGAGATTTGTCGAGAGATACCTGTAAGGTCTGTTGTCGGAATTACGAAGATGATGGAACAAGTTTGGGAGTTTCTTGGTGAAGATGAAAGAGGAATCATAGGGATTTATGGACTTGGTGGCGTTGGGAAGACAACACTCCTGCAAAACATAAACAATGAGTTATTCACAAAAGGTCATGAGTTTGATGTATTGATATGGGTTACCTTAACTAGAGATTTCGGAGTCTGTACAATTCAACAAGCTGTTGGAACACAGCTTGGTTTGTCTTGGAAAGAGAGGGAGCCTGGAGAACAAAGAGCTTTGAAGATATACAGAGTCTTGAAACAGAAGCGGTTCTTGTTGCTGTTAGATGATGTCTGGGAAGAGATTGATTTCGAGAAGATCGGTGTTCCACGGCCTGACCTGGAGAACAAATGTAAGGTGTTGTTCACGACTCGTTCCATGGCTTTGTGTAGTAGTATTGGTGCAGACTGTAGGTTGAGACTGGAGTGTCTTGGCATGGAAGATGCGTGGGAGCTTTTCTGTGAAAAAGCTCGGAGAAAAGATCTCTTGGAGTCACCACAAATTCGTCCTCATGCTGAGTTTCTGGTGAATAAATGTGGAGGTTTGCCACTAGCTTTGATCACTGTAGGACGAGCCATGGCTCATAGAGAAACTGAGGAAGAGTGGATCCACGCTAGTGAAATTCTGAGCAGATTTCCTGCAGAGTTGCAGGGTATGGACTCTGTTTTCTCCCTTTTGAAGTTCAGTTATGATAATCTCGAGAATGATCTGCTCAGAACTTGTTTCTTGTACTGCGCTTTATTCCCTGAAGAGTATTCAATAGAGATTGAAGAGCTTGTTGAGTACTGGGTAGGAGAAGGGTTTCTCAGTGATTCCCATGGCGTTAACACCATTTATAAAGGCTATTTCCTGATTGGTGACTTGAAAGCAGCTTGCTTGCTGGAAACTGGAGATGAGAAAACACAAGTGAAGATGCATAATGTAGTCAGAAGCTTTGCACTGTGGATAGCAACTGAACAAGGGACTTATAAGGAGCTTATTTTAGTTGAGCCTGGTCTGGGACTTACTGAATCACCCAAAGCTGAAAACTGGAGACATGCGTTGGTGATTTCATTACTAGATAACAGAATTCAGATCTTGCCTGAAGAACCTGTATGTCTGAATCTGACAACACTGATGCTTCAACAGAACAAATCTTTGAAGAAAATTCCATCAGGGTTTTTCTCGAATATGCCGGTTCTTAGAGTCTTGAACTTGTCTTTCACTAGTATAACTGAGATTCCACCTTCCATTATGTATTTGGTGGAGTTGTATCATCTAGCTATGGTAGGAACAAATATAAGTGTATTACCTCAAGAGTTTAGGAATCTGAGAAAGCTGAAGCGTCTTGATCTACAAAGAACTCAGTTTCTTCAGACAATTCCAAGAGATGCCATATGTTGGTTGAACAAGCTTGAGGTTTTGAACTTGTATTACAGTTATGCAGGTTGGGAACTGCAGAGTTTTGGAGCAAATGAAGTAGAAGAACTTGGGTTTGCAGATTTGGAACATCTTGAAAACTTAACCACACTTGGTATCACTGTTCTTTCCCTGGAGACCTTGAAAATTCTCTACGAGTTTAGCTCCTTGCATAATCGTATACAGCATCTACATGTTGAAGAGTGTAATGGTCTCCTCTGTTTTGATCTCCCATCACTGAGTAACCATGGCAGGAGCCTGAGAAGACTTAGCATTAAAAGCTGCCATGACTTGGAGTACATAGTCCCGCCTACAGAAGTTCAAAATGTCTGGCTACCAAGTCTAGAGGTTTTGACGTTACAGAGCCTCCATGAATTAAGCAAAGTGTGGAGTAATAATTCAATAAGCCAAGAGTGCTTACGGAATCTCCGTTGTGTTAACATTTCACACTGCCACAAGCTCAAGAACGTCTCATGGGTTCTGCAACTTCCAAAGCTAGAGGTGATTGACCTGCTCGACTGTAGAAACCTAGAGGAGTTGATTTTTGAGCAAGAGAGATCATTCGTTGAAGATACAGCATTGTTCCCAAGCTTGAAGACTTTGTCATTGAGGGATCTCACTGAATTAAGCAGCATCCTTCCACCTGAATTATCTTTCCCAAAACTGGAAACTTTAGTCATAACAAATTGCCCCAAAGTGAGGAGATTGCCATTTCGGGAAAGTGCTCAGACGAACTCGATAACAGTTTGCTGTAATGAGAATTGGTGGGAGGCGTTAAGAAATGACCAACCAAATATAGAGCTCTGTTGTGAACCTAGCTTCGTTCCAAATTGA
>AA_scaffold2391_59
ATGGAGATTGAAGAGAACAAGAATCACATAACTAGAGAAGATACCATCAAAAAGATAACAGAAACATTACAAAACAAAAACGGCACCGTTTCAAGAATCGTCATTACTGGTGAATCTGGCATTGGTAAAACCTGGGTTACAAAAGAAGTATGCAAACGTATAACACAAGTAACCTCTCCAAACCCTAACATCATCCTCTGGTTACATCTAAACCAAAAAATCTCTGAAAAATCTCTTTACGAAACATTAGCTTCACAATTTTCACTGTTTTCTAATTACGAAGAAGGTGAAGAACAAAGTGATGATGACAATGTAATAAAAAAAGCCATTGATGATTCATTAGATAGCTTAAAGAACAAGTTATCTAAAGAAATCAAGAACAGTAATCTTTTACTGATTCTAGATGATGAAGCAAGTGTTACTAAAGAAGATTATGTAATGAAAGATTTGAAACTTCAAGAGTTTCTTGAGAAACACGCTACCTTAAAAACTATAGTTACAAGAAAAAAAGACATTGATGTAACTGATTCAACAACTAAAATCAAACTCGAACCACTTAGTTTCGACGAATCGAAAGCTTTATTCGACGGTTCACGGGGTTTACTCGAGTTGTTAACCGCCGAAGATTGGCCCGGTTTACTTCAAACCCTTTTCAAGAAAAATGAGATCAAAGAACCTACTTTGATCTCTTGTCTTGTGACTAAAAGCAAAGGCTTACCCGCTGCAATCACTTTATTAACAAAATCCTTAGACAGCATCAAGAATCTGTCTGAAAATCACAAGAAAATCTTTAAAGAATTGATTTTGACTTCAAGATCTTATGACAAATCTGCAGCTTGTAAGTATGCTGTAGATTTTGACCGTTATAACCCTGTTTTGAGTTTAAGCTATGAGCTTTTAAAGTGTGAAGAAAGTTCAATGATTTCTTGTTTTTGGCATGTTCTTGATTTTTATAAGTATTGTGGTTCTGCTTATTACCGTGATTTGATCTCACATTGGATTCTTGAAGGGTATTTTGGTCCGGTTAAATCTGTTGAAAAAGCTTATCAAAAGGGACATTACATTTTAATGGAGTTTATGAAAAGAGGAATCTTGAAATCTCAAGAAGATAACATGTTAGTTCCAGAGGTTTCAATGATGAATTTGATAGATTTAGAAGATTGTGGTTACTTTGGAAGATCTTGTCTTGGATTCAATAGAGTTTATAATGGAGATAAATCAAAAGGATTTGGTAAAACTATGGTAATTGATGATATGATGAAATCATTTCATAAGAATTCGAAGAAATTGAAGTCGATTTTCGTCACGGGAAATCGATTAAGAAGAGAGATTTCTGGTAAATTCTTTGAGAAAGAAATGGAAGATCTTGAAGTTGTTGTACTTTTTGATCCAACTTTTGATAAACTTATTGAATCTTTAGCTAAACTTAAGAATCTTAGGGTTCTTGTGATTAGAGATTGTGATCTAATCCTAAACATTGATCAGCTTTCAGTTCTTAAATCTCTTCAAGTTCTTGAAGTTTCCGGTGCAAGTTCTTTAAACAAGATTCCTGATGATTTCTTCGAGAAGATGAAAAATCTCCAAAGTATAAATCTTTCAGGACTTGCAATCAAATCTTCACCAAGTTCAATCGAAAATCTGAGTTTTCTCCGTTGTTTCATCTTCAGAGATTGTTCTGAGCTTCAAGATTTACCTGATTTCAATGTAGACACCAAGAATCTTGAAGTTATCGACATTCGCGGGGCGAAAAAGCTCGAATCTTACTTTAATAGATCTAAAGATGGGCAAGATTTCAAAGGGAAGAACAAGAACTTTGCTCATCTACAAAACCTTGAATATCTAAACTTTTCAGAAACAAGAATCATAAGATTACCAATCTTTCATGCTAATGATTCAGACAAAGATCTCAGTACGATGAAATCGCTAACTCGGATTGTTCTTAAAAACTGTAAAAGACTTAAGAGATTACCTCAGCTTAAGCCTTTAACTTGTCTTCAGTTTCTTGATCTTTCAGGTTCTTCAGAGTTAGTAGAAATGCTTGAAGTTTGTTTAGAAGATAAGAAAGAATTAAGAATCCTTAATCTTTCGGAAACTAATCTTCCTGAATTAGCTGATACAATTGCTGATGTTACTAATCTTAATCAACTTATAATGAAGAATTGCATCAAGATTCAAGAACTTCCCAAGATTGAGAAGTTGATAAATCTTGAAGTTTTCGATGTTTCGGGTTGCAAGAACTTGAAGAAGATTGATGGATCGTTTTCGGGTATGTTTTATCTTCGAGTAATCAATCTTTCAAATACTGATTTTGAATCATTACCTGATAAAATCTTGGAGTTACCTAATCTTAAAGAACTCATCTTAAGAAACTGTTTAAAGATCAAAACTTTACCAGTTCTTGAAAAGCTTATCCTTCTTGAAGTTTTCGATGTTTCCGGCTGCGAAAACTTAGAGAAAATCGATGGATCTTTCGAGCAAATGTCGTATCTTCGCGAGGTTAATCTCGCAGGAACTAAACTCAAAACATTCCCTGAGTTACCTAACAAAAGCAGTCTTTCTGTTACAAGACACATTGTTCTTGAGGATTCAAGATCTTTAAAGAAAGATGATTGGAATCAGATTAAAGATTCTTTAGCTATGGAATCAGAAGGGTCTAAAGATTCTGATGCAGCGGAGAGACCCCGCGAAAAAAATCCGATAATTGATGATATATACAAACTTCTTAGAGAGTTTACAGATCTTGAAACTCCATTGGAGATTAATGAAGTTAACAAAGAGAAGTTAAGTAAAACAGAGTTTGTTTCAATTGCAGAAAATGAAACTTTAAGTTTATCTTCAATCTTTGAAGAGTTTAAGATGAAATCTGTGAAAGGTCTTTGGGTAGAGAGATGTAAAAACATAGAGAATCTTGTCAAATCAGAAGATTCCACAAGTTTAGAGATTCTTTGGATCTCAAATCTTCCATTGTTGAAAAGCTTGAATACAGGGGAGTTCTTGTTCAAGAATCTAAAGAAGTTAAGTATTGATTGTTGTCCGAAGATTAAAGTGTTGTTCTCAGGTGTTCCTAAGAATCTGGAGATTCTTAAAGTGATGTTTTGTGATCAACTTGAGAGATTGTTTGAATCTGACGGTGGAGACTTGTTGAAACTTAACAAGATTTATCTTCTTGATTTGCCTGTTTTATCAGTTTTGGGAGTGAAATTGAGGAATTTGGAGGACTGGAGTGTTGAGAAATGTCCTAAGTTTGAGGTAACAGAGGCATATATGAAATTTGGAATCTCAAGAACAAGAAGAACAGAGGAGATTACTGAAGAATAA
>AA_scaffold2391_60
ATGGGTATTGGTATTGGATGTGGTGTAGGATGGGGACCTGGTTTTGGTCCTGAAGTCATTGGCTATGTAGGTTCAGGTTGTGGTATTGGTTTCAATGTTGGAATTACATTAGCTGGTTTCGGTATCGGTTTACCGACAAATTTACTTCTTGCAGCTCCTTACAACACTGTGGAAGCAACTAGGAAGAGTGTTCTTGAGTTGTTTGGTAGTAGGAACATTTCGAGTGATGATTGGAGCAATGTTCTGCCTCAATTTAATGGTTTGCGGAGACAAATCAGTGAGATGTGGTCTGGTTTTAACAAGAATCCTTTGTTAAATAGCGAgattgatataagaagtttgcctttgttcatttcacatgactctggaagatttgagagtcatcttcttcatgtgcttaaagAGAAACTAGAAGAGCTTGCACCAGAACTCAGTGCAACACTCAAGGAGATCATGAGTTCCTTTGAACGAAACTATCAAATTTGGTTGTCTGAACATGACATTGGTGGATCTTCCTCTAGACATTCCTCTCGGCATGGTTCCAGAAGTGAAGATTCCTCTGTAACTTCTATTGCAGAAGCCATGGAGGATAGTGAAAGCAGCAACAATGGTCATAGTAAAGGGAGACCTAAAGCAAACTGTGTAAAAACCAACTCTGAGCTTCTTCCAGGTCAGACAATTCATGGTTTTGTTAATGAAATCATCTTCTTAAAGAACTTCTTGCTAAAGAAAACAGAGTCTAAAGAATTCAAAACCTTAGCTGTTGTTGGAAAATATGGAGTGGGGAAGACAACACTATGTAAAGCTGTATTCAATGATGAAGATGTAAAGCAAGTTTATCTCCCAAGGCTATGGATTTCTATGTACAGTAGAGAAGATAAAGATAATCTCAAGATAGCTATTGTAAAGAGACTATTGAAATCTCTTGGAGTTGAAGAAGAGATACTAAACTACATTgaaaaagaagtagaagaagaaagcagaagcaaacatgaaaaaggagaaagagaagaagTTTCAGTAAAAGATAAGAAACTTTCTACACTTTTATCTACTCTTAACTCCATTTTAATGGGGAAAAAGTATCTGATTATATTAGATGATGTTTGGGAAGATAATGAATGGGATCAAAAGCTTGATTTTGATGATGTTGCAGAGAATCAAGAACTGAAAACTCATCTTTCTTGTGGATTTCCTAAAGGAACTGGTGGGAGAGTTATTGTGACAAGTAGAGATGAAGAATTGGGTAAGAAACTTGTTGGGGAAGATGATAATTTGCAGAGATTGTACCCAAGATTGGATTTGGAGAGTGTTTGGGAAATATACAGAGATTCATATGAAGATGATGAAGGTAAAATTGAACTGAAACCAAGGTATCCTGTGAGATATAAGCAAGCTTTAATGGAGAAGAGTTGTGGAATACCTTTAGCTGCTAAAATGTTGGCAAAAATTGAGCCTGTGAAAATAGATGAACAAGGAGGAGACTTGGAGAAGAAGAAAGGGTTTGTGAATTCTGATGAAGTAATGAAAGAAAACTTGGAGAAGAAGAAAGGGAGTGTGAATTCTGATGAAGGAATTGAAGGAAACTTAGAGAAGAAGCAATAG
>AA_scaffold2398_23
ATGGTGAATCAAATTCCACAATGGTTATGTTTAAAGGGAAGCTACATTTACAACCTTCCCAAAAATCTATCTTCTCTAGAGAAAGCCATAGAAATACTTAAAGCAAAGCGAGATGATGTGCAAAGAAAGATATATAGCGAAGAATTTACGGGGCGTAaacgcagacttgcccaagttgaggtatggcttaagaatgttatgactatagaaaatcaagtgagtgatctaatcagtactaatggagttgagcttcaaaagttgtgtttatgtagtttttgctctagagatttgaaacaaagttatcgttatggaaAGAGTGTTATTATGATGTTAAGAGAGATTAAAAGTCTTGGTTTTCAAGGAGAATTTGATGTCGTAACTGAACAAGTTCCAATGGCTGAAGCTGAAGAGTTGCCTACCCATCCCACGATTGTTGGTCAAGAAATATTACTTGAAGGAGTATGGGACTATCTAATGGAAGATGGAGTTGGAattgtgggtctatatggtatgggtggggtgggaaaaacaacccttctcacacaaatcaataataaatttaccgtaataGCCAGTAGATTTGATGTTGTGATATGGGTTGTAGTGTCTAACGGTGCAACAATTCATAAAATTCAAGGAGACATAGCTGAAAAACTAGGCTTTAGAGGAGAGGTGTGGGATAGAAAAGAAGAAAACGAGAGAGCTCTTGACATACACAGTGTTCTTAGGAGACGAAAATTTGTGATGTTATTGGATGATATATGGGAGAAAGTGAATTTGAAACTGATTGGAATTCCATATCCGAATAGAATAAATGGGTGCAAAGTGGCATTTACCACTCGTTCTAGAGAAGTGTGTGCGCGAATGGGGGTTGATAATCCGATAAAAGTCAGTTGTATGGACTTTGAAAAAGCTTGGGAATTGTTCCAAAAGAAAGTTGGAATAAGCACATTAAGAAGTCACCCAGATATTCCCGAACTTGCAAGAAAAGTCGCAAGCAAATGTCGTGGTCTACCATTGGCACTCAATGTCATTGGCGAAACTATGGCATATAAAACCACAATACAAGAATGGCATCATGCAATTGATGTTTTAACTTTATCTACTattaagttttcagaTTATGAAATAGTAAAAGAAAGGTTGATAgactactggatatgtgagggatttatagatgaaaaggaaggtagagaaagagcattaaaccaaggttatgagatacttggtacccttgttcgtacatgtttattgttaaacgaaggtataggtagtagcactgtaagtatgcatgatgtggttcgtgagatggcactatggataacatctgattttggaaaATATAATGATCAATGTATTGTGCAAGCCGGTGTTGGGCTACGTGAAACACCAAAAGTGAAGAATTGGACAGTTGTTAAAAGAATGTCGTTGATGAACAATAAGATAAAAAAGATAGATGAGAGTCCTGAATGCTCTCAACTTACAACTCTCTTGCTCAAAGATAGTTCCAGTTTGATAAGTATCCATGGACAATTCTTTCGGTGTATGCCTAAGCTACTTGTCTTGGATCTATCATGTAACTACAGTCTAGTTGAATTACCTGAAGACATATCAAAGTTGGTGTTTTTACGATATCTTGACTTGTCACATACAAGTATAAAGAAATTACCTCTTGGTCTACAAGCATTAAAAATGCTAATACATTTAAATTTAGAGGAAACAAGAAGACTTGAAAATTTGAATGGCATATCAAATATGTCGAATTTAAGGGTAATTCGACTGCGATATTCCAAAACGAAGTTAGATATCGATCTAACAAAGGAGTTAGAGCTATTAGAACATTTAGAATACATAAGCATAACTATCTCCCAAAGTATGATCGGAGAGGAATGGTTTCATGACTCTAGAGCGGGAAGATGTGTTCAAGATATTGTTGTTTGTCCGTATGAAACAGTGAGAACATTAGTTTTACCAACAATGGTTAATCTTCGTGACATTCGCATAGCGAAATGTGGAATGTGGGAGATAAAGATAAAGATAGTTTCAAGTTTTTTGAACCTATCTTTTGTCTCGATAACAGGATGTAATGGTCTAAGAGATTTGACATGGCTAATGTTTGTGCCAAATCTTACTTATCTTCAAGTTAGTAGCTCAATACAAATAGAGACTATAATAAGTGAAGAGAAAGAAGATAAATCATTGAATATCATTCCTTTCAAGAAACTAGAATACCTTGAGTTGTTGAATTTGACGCAATTAAAGAGTATTTATTGGAGATCTTTACCTTTTCCATGTTTGAAGGAACTAAGTATAAGATTTTGCCCAAATTTAAAGAAGCTTCCATTAAATTCACAAAGTGTAGTCAATATTGAAGAATTTACGATAGCTCATGACCGTTGTGAAGAATGGAAAGAAGAGGTTGAATGGGAAGATGAAGCGAGTAGACTTCGTTTTTTGCCTTCTTTAAAAAAAGTTAGGTAA
>AA_scaffold2506_41
ATGGTCACTCCAGCCTCTCAATTGTTATGTCACATGTGGAGTTACGTTCACAATCTTCCTGAGAATCTAACTTTTCTAGAGAAAGCTATGGAATTGCTCAAAGCCAAGCGAGATGATGTGAAAAgaagggtagatagagaggaatttacaagacgacaacgtaggcttgtgcaagtcgaattatggcttaacaatgttgtagcgatcgaaaacgaaaGTTATCTTTATGGGGAAAGGGTTATCCTGAAGTTGAAGGAAGTTGAGAATCTTACCACTCAAGGAGAGTTTGCTGAGGTGGTTGATACAATACCTATAGGCGAGGTTGAAGAGTTGCCTATTCAACAAATAATTGTTGGTCAGAAAAAACTACTCAAGAGGGTATggaaccatctcatgaaagacggagttgggattgtagGTGCAACAATCCGTAAAATTCAAGGAGACATAGCAAGaaaattaggttttagaggagaggagtgggccaaggaaaatgaaaatgaaagagctattgacatacacaTTGCTCTTAAAAGAAAAAAGTTTGTATTGTTGTTGGATGATATATGGGAAAAAGTGAATTTCGAAGCAGTTGGAATCCCATATCCTAGCATAGAAAATAGATGCAAAGTTGCATTTACCACTCGTTCTAAAGAAGTGTGTGGACGAATGAGAGTTGACGATCCAATAAAAATCGTTGGTCTAAATCGCAAAAAATCTTGGAAATTGTTCCAAAAGAAAATTGGAGTAAAAAAAAAAGAAAGCCACTCAAAAATTTATAAACTTGCAAAAGAAGTCGCTAGTAAATGTTGTGGTCTTCCATTGGCACTGAATCTCATCGGCGAAACTATGGCGTGTATAACCACTgtacaagaatggcatcacgctgttaatgtattgacttcatctgctgcggagttttcagATCTTAGCAACGAGTTTTGGATTACATTGATCGAGGATAATCATCTAGGGAGGAATTATAGTGAGGAGCACAAGAGAATGAAAAGAGAATTAGAGAATTAG
>AA_scaffold2535_10
ATGGCTTTGGTGAGAAGTATTTTCAATGCAAAGAAGATTCTTGGTGGGTCTGTAACAAGAACTAACAAAGCAGCAACTTCAACACCAAAAGggtttcttgcggtgtacgttggtgagaatcagaagaagaagcagagatatattgtgccagtctcgtacttaaaccagcctCTGTTTCAAGCTCTTTTGAGGAAAGCTGAAGAAGAGTTTGGATTTGATCATCCGATGGGTGGCTTGACGATCCCTTGTCCTGAAGATACTTTTATCAGGCTAGTGAATCGATCTCGTGCCGGAGGAGGTACGGTTGTCTCCCGATTTTGGATTCGTTTTTGTCTGGGTCGTTTCCGGCGAAGGGGTTTTCAATCGCAAAGGAGTCTTAGAGGACTGGTTTTTGTGAGATTACTGATTTTGAGGTTTGAGGATGAACAGCGAAGATTTCATGGATTTCCGTGTTTCAATTTCTTTCTCTGTGCGAATTCAAAGCGGAATGCCCTCGTTCTCTGTATCCAAATCTTCCTATCGAGTGTTgctgctgtatttggcttcttcacgctttttaagaaactcagattccaacagaaaaacaaagatgaggtttcttcgttttcgccacgacctccatctcctatttcatcacttcctctgtcttctttctctcgcacctggaaatacgatgtcttttctagcttccgtggagaagatgtacggagggactttctcagtcaaattcagaaagagtttcaaagaaagggaatcacaccattcattgataaccagatcaagaaaggagaatccatcggtgctgaactcaaaagggcaattagagaatcTAAGATCGCggtcatcttgctctcaaagaactatgcttcttcatcctggtgtcttgacgaactagtggaaactatgaaGTGCagagaggaattgggtcaaattgtgatagccattttctataaagtgaatccatctgatctaaaaaagcaaaccggagatttttgggaggtcttcaggaaaacttgcaagGGTAAAacaaaggacgttattggaagatggaaacaagctttgggaaaagtggccacagtcgctggttatcattcaatcaattgggataatgaagcagccatgatcgaaaatatcgccaatgatatatcaaacatgttgaataaatcctctccatcaaatgatttcaataccttagttgggatgagagctcatgtggaaaacttggatccgttgttatgctttgactcagatcaggtgaggatgataggaatttggggtccgtcaggaattggtaagagtaccattgccagatatctgttaagcaaacactctcatcaatttcagttgagcgccattatggtgaatatcaaaggaagttatcccagaccttgtctcgatgaatacagtgcaaaattgcagttacaaaaccaattcttgtctcaaatactggaccataaggttaccaatatttctcatcttggagttgcacaagaaaggttgaaagataagaaagtgattgtcgttcttgatgatgtagatggtttaggacaactagatgcattggcacaagaaacttgttggtttggtcctggaagtcggataatcatcacaacagaagacctaagagttttgaaggcacatggagtcaaccatatttataaggtggattttccaccacctgatgaggctcttcaaattttctgcctgcatgcgtttggtcaaaagtctcctaaagatggtttcaaaaagcttgcttgggaagttacaAACTTTGTTGGTAATCTTCCTTtgggactaaagattatggggtcccattttcgaggaatgtctaaacaggagtggagaaaggcattaccaaggctaaggactcgccccgatgccaatattcaaagtattttaaaattcagtttcgatgctttagatgatgaagataaaggtttatttctttacatagcatgctttttcaaccatcaaagacttgatagagtgaaggagcatctaaaaaagaatttctccgatgtgaaggaagggctaaaagtcttagctgagaaatctctcatatctatcaactatggacacatagagatgcataatctactagtaaacctcggtagagaaatagttcataaacagtccattcgtgagcctgggcattgccaatttttggtTGATGCTAGACAGATTTGTCAAATACTTACTAATGATGCAGTGCAAAGTAAaagtgttgcatgcatagatctcaacttaaatgagatcgaggaggacttaaatataagtgaggtagcctttgaaggaatgcctagtctccaactcctaagatttaattgtgatgacaatacgctacatccatcgcatggtctaaactacttatctcgaaaacttcgtttattagactgggatcattttccgatgacatgtttgccttccactgttaatacggaaaacctagttgaaataaagatgtgtcaaagcaagcttgagaagttgtgggaaggaactaaatctttaagaaatctcaaatgggtggatttgagggggtcggtaaacttgaagacgcttcctGATCTATCAACTGCCATTAATCTATTGGAACTGAATCTTAGTGAATGCTCTAGTCTGCTGAATTTACCCTCCTCTATAGGGAATGCAACAAATCTTCAGAAATTGAATCTCagtggatgctcaagtttgatagagttcccctcttctattggaaatgccacaaatctcgaggtattaaatcttagtggatgttcaagtctggtggaattcccttcgtctatcggaaatgccactaatctcaaatctttgcattttggtcaatgctcaagtttggtggggttctcgttctctgctgtagataccactaatctcgaggtattaaatctttgtggatgctcaagtctggtgaagctaccctcttttattgacaaagccactaatctcgaggtattaaatcttagtggatgttcaagtttggtggagttatcctcttttattgggaatgcgactaatctccggaaattagatcttagtggatgttcaagcttggtaaagttgtcctcctgcattgggaatgctactaatcttcggaaattggatcttagtggatgttcaagtctagtggaacttccttattcgattgggaatgcccctaatctccagaacttgaatcttagtgaatgttctagtttggtagaacttccttcctcaattggaaatgctattaatctccgaaatttgaatcttagtagatgctcaagtttggtaaagctttctttctcgattgaaaatgccactagtctccaagaattgaatcttagtgattgttcaagtttggtggagcttcattcgtcaattacaaatggcactaatctTTTGGAATTGAATGTTAGTGGATGTTTAAGTCTGGTAGAATCATCAACTTGCTTCGATGATGCAGCGACTACAGGAGGTTCCATGACAGTAAAGTCGAATGAGAGATAA
>AA_scaffold2535_41
ATGGCGACCCAACCGGCGGTAGAGTCCGTACAGTGCTTTGGAAGGAAGAAGACGGCGGTTGCCGTAACCTACTGCAAACGCGGTTCTGGTTTGATTAAGCTCAATGGTTCTCCGATCGAACTCATTCAGCCGGAGATCCTCCGTTTTAAGGTGTTCGAGCCTATTCTTCTCCTCGGACGTCACCGTTTCGCTGGTGTTGATATGAGGATCCGTGTCAAGGGAGGTGGTCACACATCTCAGATCTATGCCATCCGTCAGAGCATTGCCAAGGCTCTGGTTGCTTTCTACCAAAAGTATGTTGATGAGCAGTCGAAGAAGGAGATCAAGGATATCTTGGTTAGGTACGACAGGACTCTTCTTGTAGCGGACCCGAGGCGGTGCGAGCCGAAGAAGTTCGGTGGTCGTGGAGCTCGTGCTCGTTTCCAGAAGATCAGTACTCTCTTACTCACTGTAGTTCTTGGTGTTTTTGTGGATTTGCGAAAGGCTTTGTTGAATGGATCAAATAATCGAAGGTGGATTTTGCCTGAGGTTAGAGTTAAATCGCATGAGCAAATCCTGGCAGACTTTCGTCAATTTTTCTCTGATACGTTAATGGCTTCTTCTCCTTCTTCATCCTCTTTGCCTACTACTTGGAAATACCATGTATTCCCAAGCTTCCATGGGCGAGATGTCCGTAGAGGCTTCCATGCTTTCTTAGTTAAAGAGTTAAAAAGCAAGGGAATCAAAACATTCGTTGATAACATTGACATTCGGAAAGGCAAGTCACTCACTCCTGAACTCGTAAGTGCTATCGAAGGATCGAAGATTGCGATTATCATTTTCTCGAAGAATTACGCTACATCGGGATGGTGTCTTCAAGAATTGATGATGATCAAGAGGTGTGTGCCAACAGTGATGACTGTTTTCTATGACGTGGATCCATCAGATATAAGGCACCAAACCGGAGCGTTTGGTGAGGGCTTTGACAGAACTTGTAAGAAGAAAGCCGATGATACTGTTGAAGGAAGGAAAAAGGTACAAGAATGGAGGGAAGCTTTGGAAGCCATGGGCAATATCTCCGGAGAGCATACTGACAACTGGGCCGTTGACACAGAAATGATCGAGAAAATTACGACTGATGTTTCAAATGAGCTGAAGAACTCCACGCCGTCGCGTGATTTCGACCGTTTGATTGGGATGGAAGCTCATATGAAAGAGATGGAATCAAGGTTATGTCTAGAGTCTGATGAGGTGAGGATGATTGGGATTTTGGGTCCTCCTGGGATTGGtaagaccaccattgccagatatgtattcaacaagcatttcaaggtattcgaactcaccacaatcatggaggatatcaaaacacgtttcccaggaccTTACAGCGGAGTGAATCGAGCTAAACTGGATTTACAGAGAGCTTTATTGGCTCAGATTTtaaaacagaaggatatcgagattgatcatttaggagctgctccagatagattgaaacacaataaagtgttgattgttttagacgatgtggactgtatagaacaactacaagccttggcggaatctagtgactggtttggtcctggaagtcggattatcatcacaacggaacataaaagcgttttggagaaacatgagattaagcatatctacAAGGTGGAGTTACCTAATGATAAAGAGGCTCTTGAAATCTTTTGTATGAATGCTTTTGGTCAAACAACTCCATATGATGGGTTTGAAAGGCTTTCTCGCAAAGCTACACGACTTGCTGATAGACTTCCTTtaggactagaggttatgggatcccatttcaagctcatgccagaggaaaagtgggaaaaggctttaccaaggttaaagtctagactcgataaaaaagttcatactattctaaagttcagttatgacgctttagatgatgaTGAGAAAGATTTGTTTCTTCACATATCATGTTTTTCAAATGGTGGGTGGATTGTTACATTGGAAGAGTATCTTTCAAATAGTTTGCTAAGCTCAGGGCTTGAAGTCTTAGCTGAGAAATCTCTTTTGTCTACACACTTTGGACAAATACATATCCATAATTTGTTACTGCAGTTGGGTAAAGATATTAATCGTGAACTCTCTGCTGATCAGCCTGGGAAACGTAAGTATTTGGATGATGCCACTGATATATGTGATGTGCTAACTGATGGAACGGGTACTGAAGCTGTtattggcattaatttgaacttgtgtgagaccgaggatgacatgaatataagcaagaaagcttttaaaagaatgtctaatcttcaatacttaaaattttactaccaACATGATAGCGGCATCAGATACAATTTGTCTTTGCCAGAAggtctagactctctatcgcgaagacttacagtactacactgggagcattttccgatgacatgtttgtcttctaAGTTTAGTCCCAAGTTTCTTGTCAGATTAGACATGCCGTTcagtaagcttgagaagttgtgggaaggaaatcaaCCCCTTAAAAGTCTCAAGTGGATGTCTTTAAAGTCTTCCAAAGATCTGAGAATGCTTCCTGATTTTTCTACTGCCACTAATCTCGAAGACTTAGATCTTAGTGATTGCTCACAACTAGTGAATCTTCCTTCCTCTATTGGGAATGCAACTAATCTCCAGAGATTGTATCTCAATTTTTGCTCAAATCTGGAGGACATCCCTGCCACTTTTGGAAATGTCATTGGTCTACAAGAATTGCATCTTATGGGTTGCACCAGCTTGGTGAATCTCCCTTCCTTTACTAGGAATGCCACTAATCTCAAGAAATTGTATCTCACGGATTGCACAAGCCTACGTAACCTCCCCTTTTCTATAGGAAATGCCACTAATCTTCAGACTCtatgtctcattggttgctcaagtttggtggccttaccatcatctattgaaaatgttactaatctcCAGAATTTGAGTTTATCAGGCTGCTCAAGCCTGGTGGAGCTCCCCTCCACTATTTGGAATGTTACTAATCTCCAGAATTTGTATCTATCAAATTGTTCAAGCTTAAAGAAGCTCCCCTCTTCCATAGAGAACGCTACTGATCTCCAGGTCTTAAATCTATCAGGATGCTCaagcttagtggatctccccttatctattggaaatactactagtctcatatatttgtctctggcagattgttcaagcttggAGGAGCTTCCCTTATCTATTGGAAATGCCCATAATCTGCAGATATTGGATCTCACAGGCTGTTCAAGTCTACGGGAGCTTCCTTTATCTGTTGGAAATGCCACTAATCTGCAGAAATTAGATCTCACAGGTTGCTTAGGTCTACGGGAGCTTCCTGTCTCTATAGGGAATGCCACCAATCTCCAGAAATTATATCTCATGGATTGCCAAAGTTTTATGTATCTCCCTTCCTCTATTGAGAACGCCGTTAATCTCCTTGAATTGAATCTCACAGGCTGCTCAAGCTTGGAAGAGCTTCCCTTTTCTATTGGAAATGCTCTTAATCTGCAGAAGTTGGATCTCACCGGTTGCTCAAAACTGCAAGAGCTTTCTTTATCTATTGGAAATGCCACAAATCTGCAGATATTGGATCTCACAGGTTGTTCAAGTCTGCAGGAGCTTTCTCTATCTATTGAAATTGCCACTAATCTGCAGAAACTGGATTTCACAGGATGCACAAGTTTGCAGAAGCTTCCTTTATCTATTGGGAACGCCACTAGTCTTGAACAACTGCATCTCACGCATTGCTCAAGATTGGAAGAGCTTCCATCCTCTATTGGTAACCTTCATAAACTGTTTTACTTGAGTTTGCGTGGATGCTCCAATCTAATGACTCTTCCAGTCGGCATCAACATGAAATCTCTCTATACACTTGATCTCACCGATTGTTCGATGTTGAAAACCTTTCCTGAGATTTCCACAAACATTGGTGAACTTAAGCTCAGCCGAACTGCAATAGAAGAAGTGCCTTCATCAGCGTGGGAAACGAGGAATGGGAGATAG
>AA_scaffold2957_13
ATGACTACCTATGAAAAACCTTCGTCAAAGGTGTTTATCAGTTTTTGTAGAGATTTCCAGATACGCGTATTTATTAATCGCCTAGTGTTTACCTTGAAAAATGACGGAGTCCACGCCCGTACATATAAAGATGACTTAAGGGGTGTAAGTTTAAATAGGTTATTGGATGAGATTGACAAGTCGAGGATCGCGCTCGTAATCTTTTCGAGCGGCTACACCGAATCGAAATGGTGTTTGACCGAGCTGCTGAGGATCAAAGAACGGGCGGAGGAAGGAAAGCTCACGGCCATTCCCATCTTCTACCAGTTGGATCTTAAGGAAGAATCTGGTTATAACTTGGTGAATCTCGCAGTGCGTGATGCTAATCCTGAGCAGATTAAGAAATGGAAGGAAGCTTTGGATTCTGTTTCGTGCATGATGGGATTTCATTTGTTTAAGAACAGCGATGATTCCCAGTTTATCACTCGCATTGTCAAGGATGTCAAGAGACTGTTGACAGTGGAGCAAATTGACAAGTCGCATGACAAACCGAGCGAGCAGCAAAAAGATGCCTTTGAGCTTGTGGACTCATCCAAATCGGAGGCGCTGGAAGAAGTAGATAATGCAACTGATGGTATTCCTTCGGATGGAAAGTCCGATGTAATCATAAAGGAAACCGAGACTGACCAAGAAGCGACCGATTTACTTGGTGGAGTAAACTCTGATGTAATCCCTAATACACAAAATAGGGTTGAGAACGATAGAGTTGACTTAGTCTATGGCGAAAAGAAGCAAGATAATGCTAGCGAAAGCTCTACTATGGCAACCTACGGTAAACACACACCACAACATCAAGTGTTCATCAGTTTCCGGGGGGTAGATGTGCGCAAAAAATTTGCCAGCCACCTAGTGACCGCCTTGAAAACGGAGGGAGTCAACGTCTTTTTAGACGAAGTGGTGACAATGGGTCAAGATCTTGGAAAAACCATTCTAGAAATAATCGAGAAGTCGAGGATCGCACTCGTAATCTTCTCGAGCAAGTACTCGGCATCGATATGGTGCTTAAACGAGCTTGTGAAGATCAAAGAATGCATGGACCAAGGCAAACTCCTAGTCATTCCAATCTTCTACAAGGTGAAGCCATCGGATGTTAGACACTTGAAGGGAGAATTTGGTGATAACTTTTGGAATTCGTGGAGGGTTCATCGGGGACACGATATCATTAAATGGAAGGAAGCTTTGGACTCTGTTGGAGTGAGGATTGGTTTCGTAATTAAGGAACAAGATTCTGAAAGTGAGTTCAGCCGTAGGATCACAAAGGAAGTCAGGAACAAACTTTTGTTCGAGGAAGGAGAAAGTCCCTATCTCTTTCCACTTACTGAATTGCCCACAGGAAAAGGAGAAGAGCATGAAACTCATCTTAACGAACGTCGCTGTTTTGGAATGAAGCAACGCATGGAGCAATTAGAGCATAAATTAAAGTTTGATTGCAATGAAACTCGAATTATTGGAGTAGTTGGGATGCATGGTATTGGTAAAACCACTCTCGCAATGATGCTGCACGAAAAGTGGAACTGCCAATTTATACGTTGTGTGCCTCTTTTGGGTATCTGTAGGAAGTCAGAGGCTTATGGACCAAAGTGGCTGCGAAAAATACTTCTGGAAATTTTACTGGAAGGGAAGCTTCCTGGGATAAGTGATGAGACTACACATGAATCAGTGAAAGCTGAACTGCTTCTTACTAAAACTTTTGTTGTTCTCGATGATGTCAGTGACAAGGAACAGTTACAGATTCTTCTCGGTGACCTTACGTGGATAAAGAAGGGAAGCAAGATTGTTATTACAACGTATGACAAGTCATTGCTCGAAGGATATGCTCATGATAATTATGTGGTCCCGCCGCTGAACAACAGAGAGGCATTTGAACTCTTTATTTATCATGCCTTCGGAGAGAAAATATGTATTCCCACGGGTATCTTCTTGATACTGTCTAGAATCTGTGTTAATCATTGTGGAGGCAATCCACTGGCTCTCAAGTTACAGGGTATCGAACTTTATGAGAAAGATGAGGCCTACTGGGCACTTTATCTGATATCCAATTTGAAGATACGAGATATCTTAAGATTCTCTATTGATCAACTGAATGAGCGCCAGAAAGATGTGTTTCTTGACATAGCGTATTTCTTTAGATCAGAGGATGAATATTTTGTCAGAAGTCTTCTTGATTCAATCAATCCTGAAGGTGCGAGTGAAGTAAGCGACCTTGCCAACAAATTCTTGATTACAATTACCGGGTGCCGAGTAGAGATGCACAATCTACTGTATGCATTAGGAAAGGACCTTGGTTCTCCTGGACGGCATAAGCTGCGAGACTTAAATAATATCATCCTAAAGTTGATGAAAATGGAAAGACCGGAGGCTAATAACACTAGAGGCATTTTCTTAGACATGTCCGAAGTAACAAGGCACATGGCCTTGGAATGTACAACCTTTGTCAACATGCCAAATCTCCGGTACCTCAAAATATATGATTCTTGTTGTCCACGAGAATGTAAAGGGGACTGCAAATTTCAATTCCCTGGAGGGCTTCAGTTCCCCTTGGTAGAGGTCCGATATTTCCACTGGCAGAAATTTCCTTTGAAGGAACTTCCATCAGACTTTAGACCTGGAAATCTTGTTGATCTTAGGCTGCCTTACAGCAACATTTTACATGTTTGGAACGTTGTTAAGGATACACCACGGTTGAAGTGGGTAGATCTAAGCCACTCGAGTAAGTTGGTCAATTTGACAGCATTATGTAAGGCTGAAAATCTTTTAAGGTTAAATCTGGAAGGGTGCACAAGTTTGGAAAAAGTACCCGAGGAGATTCAATATATGAAGTCGCTCGTTTTCCTCAACCTGAAAGGATGCATACGTCTTTGGTCTCTTCCAAAGATGAATTTAATCTCTCTTAAAACTCTCATCCTGAGTGATTGCTCAAATCTTAAGGAATTTCAGCTAATATCCGGAAGTTTAGAAGTTCTGCTTTTAGATGGCACTGCAATCACCGAACTTCCTCTGGTCATCCAAAACCTCCATAAACTTGCCGTGTTGAATTTAAAAAACTGCAAAATGTTGGAGTGCCTTCCCTATTGTCTCAAAGAGTTGAAAGCTCTTGAAGAGCTAATACTATCCGGTTGTTCAAGGCTTAAGAATCTTTCAGACATAAGGGAGAGCATGAAACATCTCCATATTTTACTTCTAGACGGGACAGGAGCAAACGAGATGCCTAACATACCGTGCGGCGTTAAATCTGAAGGCCAAACTTATGCAAATATGTTCTTAAAAGGTTTTATCCCGAGTAAATGGCCACATGGTGTTAGTGAAGTATCCTCACTCCAACGTCTAAGTCTGAGCGGAAATGATTTTGTGAGCCTGGaagctgacatttggcaactttataatttaaaatcgcttgatgtgaagcagtgtaaaaagttgatatctattcccatgcttcccccaagactcgaATACTTTAATGCTCATGGCTGTGATTTACTTGAAAGAGTAGCAAATCCTCTGGTCCTTCCAGTGCAGACGGAGCAGATCCATGCCACTTTCAATTTTTCTAACTGCAACAAGCTGGAACAAAACACAAAGGATAATATCACATCATATATTCGGTGGAAAAGCCAGTTAATGCTAAATGCACTCTCTCGATACAATGGGGGGTTTGTCTTGGAAGCTTTGTTTGGAACTTGCTTTCCTGAGGTAAAAGTACCGGCATGGTTCAATCACCAATCTTCTGGATCTGTGTTAGAGCTAAAGCTAGCTCCACACTGTTGTGACAACAACTTTATTGGCATAGCTCTATGTGCAGTTATCCTATTTCCTAGCCACCATGAGCAGAAGAACCGTCTCGTAGTGAAATGTGATTGCGTGTTCAAAAATGAAGACGGGGATAGTAACTGCTTTAGTTGCACTATTGGTGGATGGAGCGAATCAGGCGACGCACAACCAGGCGACACACCACATAAGATGGAGTCATCGCATGCCTTTATTGGCTATTCTAGTATGTTGGCTACCAACAAACATGGCGTGGAAAAATATGAATGCATTTACACTGAAGCTTTCTTTGAGTTTCAAGTTACAGATGGTACTGACAAGGTCACAGGTTTTGAGGTTCTAGAGTGTGGCTTTAGTTTGGTACCTTCATCCAATGAAAGGGCGAATGCATGTTGGGATTCAAAGACTGTTATAATTCCAGAGAGAATTGCGAATTTTTCAGGGGAAGCAAACTCTCATGGAAACTTTCGAAGCCGTGATGATATTCAGTATGATTCTAACCTTGGTCTATCTCTGGGAAGGGATGCAACTATATTCAGTGAAGCAAGATCTGGTGCTACCCCAAATTTACAGAAGAATTTTGAGATCAAGAGAGACGACATTATAATTGAAGAAGTTGTTACAGGAAGAGAAGTTATTGTAACCTCTTATCATGAAAACAAATCTTCAGGAAATTTAGCAAAGCTTAAGGTACATACCTTTGTTGGAATTGAACAACGACTCAAGCAAATGGAAAAGGTGTTATACTCGACTCCTGGAAAAACTCGAATCATTGGAGTTGTTGGGATGCCTGGTATTGGTAAAACAACTCTCGCAACAATTTTGTTTAAAAAACGAGGGTGTAAGTTTCCAAGTAACTTGTTTTTAACAATGTCAAAGGAGTGCAGACCGAAGGAGTTGAGGAGGATGTTTCTAGAAAAGTTACTCAAAGTAAATCGGAATATAAGTGATGATACTACACATAAATCCGTGAAAGCTGAACTACTTCTTACAAAAACTTTTATTGTTCTCGATGATGTCAGTGATAGAGAACAGTTAGAGGTTCTCCTCGGTGACCTTGGTTGGATTAAGAAGGGAAGTAAGATTGTCATTACAACATATGACAAGTCATTACTTGAAGGATTTTCTCATGATAATTATGTGGTCCTGCCACTGAACAATAAAGAGGCCTTTGAACTCTTTTGTTATCATGCCTTTGATGATCATATATGTATTCCCACTAGTACGTTCATGAGGTTGTCCATTATGTTTGTGAATAAGGCTGGAGGCAACCCATCGACTCTCAAGTTACTTGGCAGCGAACTTCGTGGGAAAGGTAAAGCTCACTGGGAACATAAACTCGGAATAGTGATGCAAAGTTCTAACATGAACATCCGTGATCTCTGGAGTTTCTATATAGATGAACTTGATGAGTGGCAAAAAGATGTCTTTCTCGATATAATTTGTTTCTTCAGATCAGAGAATGAGGATTTTGTGAGGAGTCTATTGGATTCAGGAAATCCTGATGCTGTGAGCGAAGTACGAGATCTGGCCAACAAGTTCCTTATTACAATCTCCTATGAACAACTAGAGATGAATGATTTACTGTATAAATTCGACAAGGACATTGGTTGTCCTGGACTACATAGGCTGTGGAACTACAAAGACATCATAGTTAAGCTAACAAAGATGAAAGTCGCTGAGGCTAATAAAATTAGAGGCATTTTCTTAGACATGTCCGAAGTAACAAGGTGCATGGTCTTGGAACGTACAACCTTTGTCAACATGCCAAATCTTCGGTACCTCAAAATATATGATTCTTGTTGTCCACAAGAATGTAAATGGGACTGCAAATTTAAATTCCCTGAAGGACTTGTGTTCCCCTTGGTAGAGGTCCGATATTTCCACTGGCAAAAATTTCCTTTGAAGGAACTTCCAGCAGACTTTAGACCTGGAAATCTTGTTGATCTTAGGCTGCCTTACAGCAACATTTTACGTGTTTGGGACATTGCTAAGTTTCTGACCGAAGATATACATTATGATGGGTTGTCACAGGATACACCACGGTTGAAGTGGGTAGATCTAAGCCACTCGAGTAAGTTGGTCAACTTGACAGCATTATCTAAAGCTGAAAATCTTTTAAGGTTAAATCTGGAAGGGTGCACGAGTTTGGAAGAATTACCCGAGGAGATTCAATATTTGAAGTCGCTCGTTTTCCTCAACCTGAAAGGATGCATACGTCTTTGGTCTCTTCCAAAGATGAATTTAATCTCTCTTAAAACTCTCATACTGAGTGATTGCTCAAATCTTAAGGAATTTCAGCTAATATCCAGAAGTTTAGAAGTTATGCTTTTAGATGGCACTGCAATCACCGAACTTCCTCTGGTCATGCGGAACCTCCAGAAACTTGCGGTGTTGAATTTAAAAAACTGCAAAATGTTGGAATGTCTTCCCAACTGGCTTAAAGAGTTGAAATTTCTTGAAGAGCTAATACTATCTGGTTGTTCAAGGCTTAAGAATCTATCACACGTAAGGGAGAGCATGAAATATCTCCATATTTTACTTCTAGACGGGACAGGATCAAAAGAAATGCCTAACATACCGTGCGTCGTTAAATCTGAAGGCCAGACTTATGCAAATATGTTCTTAAAAGGTTTTAGCCCGAGTAAATGGCCACATGGTGTTACTGAAGTATCCTCACTCCAACGTCTAAGTCTGAGCGGAAATGATTTTGTGAGCCTAGaagctgacatttggcaactttataatttaaaatcgcttgatgtgaagcagtgtaaaaagttgatatctattcccatgcttcccccaagactcgaGTACTTTGATGCTCTTGGCTGTGATTTACTTGAAAGAGTAGCCAATCCTCTTGTCCTTCCAATGCAGACGGAGCAGATCCATGCCACTTTCAATTTTTCTAACTGCAACAAGCTGGAACAGAACGCAAAGGATAATATCACATCTTACATTCAGTGGAAAAGCCAGTTTGTGCTAAATGCACTTTCTCGATACAATGAGGGTTTTGTCTTGGAAGCTTTGATTGGAACTTGCTTTCCTGATGCAAAAGTACCGGCATGGTTCAATCACCAATCTTCTGGATCTGTGTTAGAGCTTAAGCTGGCTCCACATTGGTGTGACAACAGGTTTATTGGCATGGCTCTATGCGCTGTTATCCTATTTCCTGACCACCATGAGCAGAAAAATCGTCTCGTAGTGAAATGTGATTGTGTGTTCAAGAATGAAGACGGGGTTAGTAACCGCTTTAGTTGCATTGTTGGTGGGTGGAGCGAATCAGGTGACACACCACATAAGATGGAGTCATCGCATGCCTTTATTGGCTATTCTAGTATGTTGGCTATCAACAAACATGACGCGGAGAAATATAAATGCATTTACACTGAAGCTTTCTTTGAGTTTCAAGTTACAGATGGTACTAACAAGATCAAAGGTTTTGAGGTCCTAGAGTGTGGCTTTAGTTTGGTAACTGCATCCGATGAAAGGGAGAATGGATGTTGGGATGGAAAGACTTATAATTCCAGAGAGAATTGA
>AA_scaffold2957_14
ATGGCGATCACGACCTCCTCCTCTTCCGTCTCCTCTGCTTTCACGGTCCAAGTACTCCCCGATACACGGCCTCAAGTGTTCATCAATTTCCGAGGGGTAGAACTGCGCAACAACTTTATCACCTATCTAGAGAGGGCCTTAATAGAGAACAATATCAGATACTATCTCGACAAGAACGAGATCCGGAGCTACCCAATTGATATCGTTCTCCAGCGTGTCAGAGAATCGAAAATCGCACTGGCCATCTTCTCCAAACGGTATGCAGAGTCAAAGTGGTGCTTGAATGAACTAGTGGAGATTATGAATAAAATGAAGGCAAACAATATGAGAGTCATCCCCGTCTTCTTCAAAGTTTCTCCTGAAGACGTCAAAGGACCAAAGAACGATTTCGCCGCCAAGCTATATCAAAATGGTCGCCGTAATATACCGGAAATGCCGCAGTGGGAGGATGCTTTAGCGTCTGTTCCAATGGGATTGAAATTGGAGGAGAATAGTCTCGAGGACGATTTTCTGCAAAAGATCATTGCAGCAGTGAAGCAAGTGGTTGATCTAGTTATATCAGAAAGCGGAGGAGGAGGAGAAACCAATACGAATTCTACAGGTACTATGTCATCTGTGAGTATGACAGAGCTAAGAATGGCTCTTCCCAAAACTGCATTCGAACAACGTCTTAAGGAATTGGAAGAAAGATTGGATTTCGATTCCGAAAAAACTCAAATTGTTGGAATTGTTGGGATGTCTGGGATTGGTAAAACCATTCTTGCAGATATGCATTTTCAAAAGTGGGAGAACAGAAGGTTCTTGGTTAATGAGATTAGGCAAGAGATCCATAAAAACTCAATGAATCAACAGGTGCAATGGCTGAAGAACACACTTCTTAATGGTCAAAAATTCAACCCCGAGGCTGATATATTCAAGAAGAGGAGTTTTCTTGTTTTAGATGATGTGAGCGACGAAGAGCAAGTTAGTTTTTTAATCGAAAACCTCGCCTGGATTAAAAAGGGAAGCAAGATTGTGATTGCAGCACGTAACAAGTCATCAATTGAAAGACTAGTTCAAGATACTTACATAGTCCCTGGTCTGAACGACAAAGAAGCCTTAGAGCTTTTCAAATATTATGCCTTTAGAAATCAAGTATCTACTACAGAAAATCTCCTACAGCTCTCCAAAAAGTTTGTGGATTATGCTGGAGGAAATCCACGAGCTCTTGAGGAACTAGGAAAGGAACTTTGTGGGAAATTTGATAGAGAATGGGATGACAGACTAAAAACGCTGCCGTATCGTTGCAATGACAATTTGCGAACCGGGTTAAAAATCAGTTATGATGAGCTGAATGAGCATCAGAAAGAAACGTTTCTCGACATAGCTTGTTTCTTCAGATCAGAGGAAGAGGATTATGTAAGAAGTTTACTGGATCCTGCATCTAGTAAAGCTATTAAAGATCTCGTTTACAAAATGTTGATTAGTATCTCAGCTGGTCGAATTGAGATGCATAATCTACTAAGTACATTAGGCAATGAACTCAGTTCATCACTATCAGATGATAACAAATCAGGGGAAAGAATGACGGATCATGAAAAAATCACTATCTTTCTGCGATCCGAACATTCGGGAGAAAGTAGTGTGAGAGGCATTTTCCTAGACATGTCCAAGCTAGAAAAGGGGTTGCCTTTAGAGCCTAAGACCTTCACCAAGATGCCGAAACTACGATACCTCAAGATCTTTAATTCTAGCTGTGCCCGGCAATGTGAAGGTGACAACAAGGTAAACTTACCTGAGGGACTTGAGTTTCCATTGCACGAAATCCGGTATTTTCATTGGCTGAAACTCTCACTGAAGGAACTTCCGGTAGACTTCGAATCGGAGAATCTTGTTGACCTTAGGCTTCCTTACAGCGATATCAAACGTCTTTGGGAAGGGACTAAGGAAACACCAAATTTAAAGTGGGTGGATTTAAGTCATTCCACGAATTTGATTGACATTTCAGCTTTATCAAAAGCTGAATCTCTCCAAAGATTAAGTCTTGAAGGCTGCACTATGCTTGATAATTTACCAGGAGAGATGAAGAATATGCAGAGTCTTGCTTTCTTGAATCTTAGAGGATGTACAAGTCTCGTATCTCTTCCGGTTCCGATGAATTTGATTTCTTTGAAGACTCTCATCCTAAGTGACTGTTCAAACTTTAAGGAATTTCAGGTGATTTCTGTGAAAATTGAATCCCTGCATTTAGATGGTACTGCAATTGACAAACTTCCTCCTACTATTGAGAGCCTCCAAAGACTTGTAGTAATGAACTTGAAAAACTGCAAAATGTTGGATTCTCTTCCTGAATCTCTATACAAGCTGAAATCTCTTGAAGAACTAATACTTTCTGGTTGTTCAAGGGTCAAGAGTTTTCCCCAAGTTAAGGAACTTATGAAAAATCTCCAGATTTTACTACTAGATGGAACATCTATTAAAGAGATACCTCATATGATATTGCACTGCAGTAACTTCCCCATAAACCAAGCGGCTATCCAACGATTACCTCGGAGAAATGATATATCTTTGTTGAGACGTCTATGTTTAAGCAGAAATGATTTGATTAGTAGTCTGCAATCTAGCATAAGTCATCTATATCATCTGAAATGGATTGATTTGAAGTATTGCAAGAATCTCACAACTCTTTCAACTCTTCCACCAAATCTTCAATGCTTAGATGCACATGGTTGCGTCTCTCTTAAATCAGTAGCCAGTCCTTTAGCCCGTCTTACGCCAACAGATCAAGCCCCCTCCTCCTTTATATTCACTAACTGTGAAAAACTAGAGCACGCCGCGAAAAAAGAAATCATATGTTATGGTCATACAAAAAGCAGGGTGCTTTCAGATGCACTGAATCGCCACAATAAGGGTCTTGCTTTTGAAGCTTTGGTTGCTACATGTTTTCCTGGAAGTGAAGTTCCGGGTTGGTTTAGTCATAAAGCTTCTGGAGCATTGTTAGAGCCAAAGTTGCCTAGACATTGGAATGAAAGTGGTTTTGTTGGTATAGCTTTATGTGCTATTGTGCTGTTTAAGGACTACAAGATTCAAAACAGTGATCTCATGGTTAAATGCATATGTAAGTTCAACAATGCTGGAACGTCTTCAAGCTCTTTTAACTGCCAAGTTGGAGGTTTATCTGAGGCAGGGGACGAGGAACGCACCATTAAGTCTACTCATGTGTTCATTGGATACACCAATTGGTTAAATATCAACAAAATCCAAGACGAAGAAGAAGAAGAAGTTAAAAACGGCGAGAAGAAACCGTGTGCTCCTACTTCGGCTTCCATTGAATTTGAAGTGACAAATGGAATTGGTGATGTTACAAATAATGAGGTAATCAAATGTGGGTTTAGTTTAGTTTATGAATCTTGTTCTTTGGAGGAGAGCTCTGTTCTGGTTCCAAGTTCTCAGGATATTGAACAAGATGAAAGTAGATTGTTGGGTATATTGAGAAGACTAAGATGCTCACTTAGACTATGA
>AA_scaffold2957_17
ATGAAGAACAAAGACAAAAACAAGCAAATAGTTTACGTTACGTTCGATAACAAAAACTCGTTAATTTCTTCACTCATATCCTACCTTGACGCGGCTCTACTCCGTCAAGGTATAGACGCATCTGTTGATAAAGATGGACACGAGCTAAATATCGGTAAATTTTTAAATTTTAAACTTTTTTTGGTGGTATTTTCTAAAGACTACGCCTTGTCCGGACCATGTCTTGACAACTTAGCCAAGCTTATCGATTTTCGACAAATGAATGGTGATGTAATGGTGGTCCCAGTGTTCTATGGTGTAAGCTTATTGTCCTTGAAACAACAATTTTGTGAAAAATTTGCAATGTGTTCTGATCAAGATCAAGATAAAATTAATAGATGGAGAAACGCTCTAGAGGAAACCACTGCGTTACAAAGTCATGAATATAATGAACAAATAAGTAATGAAGCTGAATTTGTAGAAAAAATTGCAAGGGATATATTTGAAAGGTTATATCCAACGAAAGAAATTGGGATCCATTTGGGGCAATCACATATAGAAAACTTGTTATGCAAGCAACAATGGGGTCTCCGAACAATAGGCATCTCTGGTGAGCCTGGAATTGGCAAGACAGTACTGGCTAATGCAATCTTTCGTCGAATGCTAAGTAGCTATGATGATTCTTGCTTCATCAAAGATTTCCACAGACAATACAATTCAAAGAAGCTTCAGCCTTTACCTAATCATTACTTCACTAAGATTCCAATGGAGAAGTTTGACCTTAATTCTAAATCCGAGCCGGTAAGCTACCGTCAAAAGAGGGTTCTATTTGTTCTAGACGATGTTCGAAATGCCGGAGAGGCGATGGCTTATCTTCGTTCGTTTGATCGGTTTAGTCCAGGGAGCTTGATTATCATAACATCAAGAGATAGACAAGTTCTTGAAGAGTGTTTAATGAATGAGATTTATGAGGGTCAAGGTCTAAATGATGAAGATTCTTTCAAGTTATTCACAAGGTCTGTCTTTGGTAATAATAATGAAGATATAGATCATAATCTGATGAATCTTGTAAAGAAAGTAATTAAAATGTGTGGTGGGAATCCATCTACTCTAATCTCATATGCTCAAAAGCTTAAAGGAAAGTCAACAGTTGAAATAAAGCATGAATTGACCCAAATCTGCAACCATGGATGTATCAAGAAAACACAAGTGTGTTTAGTTCCAAAGAGAGCAGAGGATGATGATTTGGTGAATAAAGATAGCAACTACATGATTGTAGATGAGCCAGTTTTGAGCAAATTTTCATGTGATTTTGAAGAGCTTCCGGGCTTTGACGTTCCTGGGCGCGTCCGTGAGTCACTGCCTAGTGACCTTAGAGTTTATCATTTGGCTCATGATCCTGAACTGCAACGTGTTTTATTCGAAGGATTACTTTCTTGTCAATTTCAGAAAACTTGGCGAGAATATAATAAGCTAGTGGGACCGGTTGAGATAAGCTTTCCATGTTTTTCGAGTCTGAAGAGGATCGAACTTGAGAACATAGAGACACTAGTTGATGTTGAAGCATTGCCGGAAGCAAGAAGTCTTGAGGAAATCAATCTCAGACATTGCAGAAGTTTGGAGAGTATACCAGTGACTGATGAATTAAAGAATCTACAATTTTTTAATCTCTCTGGTTGCAATGGGATCACAAGATTTCCAGAATTTGTACGGAGAATAACAGAATTGAATCTTGAAGGAACTGGAATCAGAGAAATAAGATCAGAAACATCAGAGTTTTCTAGATTAGTAAGACAGAAAAGTTTTTCAAATTCAGAGTTACCACAAAGACGTTCTGAGTTTTGTGGGAAAGGATTCTAA
>AA_scaffold2957_19
ATGGAGAGTTTTGGTGGAGCGTTTAAGAGGTTGAAATCAGGAGATGAGATGATTCGGTTGTTAGAAACGGTTGTATTACCAGGCCATGAAAATACTAATGATTTAAGTGAATCTGAATTTATAGAAGAAATCGTTAATGGTGTGTTTGAAAGACTATACCCAACGGAACAAATTGGGATTTGCAAACATTTACTCAAAATAGAAAACTTGTTATGCAAGCAATCATGGGGTCTCCGTACAATTGGCATCTCCGGTGAGTTTGGCATCGGCAAGACGACTTTAGCTAAAGCTGCTTTTCTCAGAATGCTCAGTGGCTATGACATTTATCGATTCATCGAAAATTTTGACATAAACTACAAAACAGAGAAGCTTGAGCCATTATCTAATGATTTCTTCACTCAAATTCCAATGGAATCATTTGACCTAAACACTTCCGACTCAGATCCTCCAAGCTACCGGCGAAAAAGGGTTCTTATAGTTCTAGATGATGTTCAAAATGCTCGAGACGCCGAGCGTTTTCTTGCTCGGTTCGACCAGTTTGGTGCAGGGAGTTTGATCATTGTAACATCTAGAGATAAACAAGTTCTTGAAGAGTGTTGTATCAATGAGATTCTTGAGCTTAAAGGTCTAAATGACGAAGATTCTTTGAAGTTGTTTACAAGGTGTATGTTTGGGGAAGATTTGATAGAACAGAATCTTATGAAAAAGATTGAATCTTTTCATGGGAATCCATCTAAAATCCGGGCATATGCTGAGGAATTAAAGGGCAAGAAGATAGTTGAATTGAATCCGATTTCGATTAAACCCAAGATACATCCTATTCTTGATGTTCTTGGTGTACTGAGGACAGAACATGATCCATGTTGCAACACTGAGGGCATGTGTATTGTAGATTATGAAAAAGATCAACCACAAGATCATAATAATAAGGAACTAACATTATATCACAATCCCGTTATGGCCATTAAAGATACACATACCGCACATGAATTCCTAGTAAATCTCGAGAAAAACCCGAAATTCTACCTCTCAAATCGCTTACCAAAGACTTTACATAAAGATTTAAAGGTTCCATACTTGCATTATAACTATGTAAGATCCTTACTCCAACACTTACATCAAAAACACAATGCTCTTCTTCAAAGATTTGCTACTCAACTTCATAAACCTTGGCTAAGCTTCTCTAAATCATTCAAAACCAGCCGCGTTCGCTCTTATCAGCCAATTAAACTTGAAATCTCGGATTTTCGCGACCTTGATCAGCTTGAATATCATCTACAACTTTCACTAAATCATTCAGATCATGGTTGCAATGTGATCACAGATTTTTTAGAAGTTGTTAAGAAAATAAGAGAGCTTAATCCTGatcaagacagtagtgtaacagaaataagatctgaaacgaaagagttattgaagattgaatatgatcttgatctatattttGAAGACATGGACTAG
>AA_scaffold2957_20
ATGTCGACTGATTCATCCTCTTCCTCTACCGAGGAATCAAAGCCGCAAGTGTTCATAAATTTCAGAGGAGAAGAGATGCGACTCCATTTCATAAGTCATTTAGTTAAGGAATTAACAAGTAGAGGAATCAATGTGTATATCGATAATCACGAAACGATGGGAGAAGACTTAACCATTTTTTACGAGAGGATCGCAGAGTCGAAGATCGCGGTTGCGGTGGTTTCGAGCAAATACGCGGAGTCTTCGTGGTGTTTGAATGAACTGGCGAAGATCAAAGAATGTGTTGATAAAGGAGATTTGAGGGTATTTCCGGTATTTTACAAGGTGTCTGTTAACACCGTGAAAGAGCTAACCGGTCAATTTGGTGATAACTTTCGGTTAACGAAGAAAAAAAAACCAGAGGATAGTAAAAAATGGAAAGAGGCTCTTCTCTTCCTCACGAAGAAGAAAGGTTATAAAGTGGCTGAAGCTAGCGATGGAAGCTCGACGGTTGATAAAATCGCTGATGAATTAAAGAAAATGTTAGATCTCATTTCAAAAGAGGAAACAGAGAATCCCAAACCTAGAACCCCAGAATTGCTCATAAACCCTAAAAATTCTTCTTCTCCATCGCCATCTACTCTCTCTGGAATCAAACCACGCCTGGAGGAACTCGAACAGAAACTGATTCTCAAATCTTCAAACAAAAAGATCGACGATGTGACTCGCGTAATCGGACTAATCGGGATGCCTGGAATAGGTAAATCCAAACTCGCCAAATTACTCATGGAGAAATGGCAGCACAAATTCGTCCACAAAATGTATCTCGACGATATTCGTCAAAAATCAGATTCTCTTAGACCCGAGAGACTGCAGGAGGATCTTTTAGCAGGGCTTTGGAATAGCAAATACATCGAAAGAAGCGAAAACGAGACTCATCAATTACCGTTTGATCTCATAAAGGTTAGATTAAGCGATAAAAAAGTGTTTATTGTTCTTGATGATGTGACTAAAAAGAGCCAAATCGAAGGAATTTTAGGGGATCGCGAGTGGATCAAACGAGGAAGCAAAGTTATCATCATCTCGAGCAATATATCCGCAATCGAAGGAATCGAAATCGACGATACTTATCTAGTCCCTTTACTTAACCACGAAGATGCGTTACAACATTTTATAAATTACGCAGGTGAGATTAAAGATGGTTTCAAGAAGCTTGCAAATGAATTTGTTGATTACTCAAAGGGGCATCCATTAGCTTTAAAGGTTCTTGGAACAGAGTTATCAGAAAAAGATGAAATGTATTGGGAATCGAAGTTCGAAACATTAACGAAAAGTCCGACTAATACGATTCAAGATGTTTTGAGAATTCCTAATGATGAGCTTAACGAGAAGCAAAAGGATGTGTTGTTAGACATTGCTTGTTTCTTCAGGTTTGAAGATGAGTATAATGTGAGGAGTTTGCTGGAGAATGCAAGTGAAATAAGAGATCTTGCAGAAAAGTTCTTGATTAACATTTGCGGAGGTCGAATCGAGATAAATGATATGTTATATACATTTGCAATGGGGTTAGATTCACAAGCTTCCTCTGACAATGCAAGAAACAAGCGTAGGCTGTTTAACCATAAGGACATTATAACTCTTCTCGACAAAAAATCGGAACCAACAACGGTTAGAGGTATATTCTTGGACATGGCTGAAGTAACGAAGAAAATGAGCTTAGACAGTGACACATTCGAGAAGATGGATAATCTAAGATACTTGAAGTTCTTCAATTCACGTTGTCCTATAGAATGTGATGATGATTACAAACTCAGTTTCCCGGGAGGATCTCATGAATGTAAAAGTGAATGCAAACTCAGTTTCCCCGAAAAACTTAAGTTTAAATTGACAGAGATTCGGTATTTCAACTGGCTAAAGTTCCCGTTAAAGAAGTTTCCAACAGATTTTGAGCCGAAGAACCTTATAGATCTCAAGCTACCTTACAGCCAAATCAAGCAACTTTGGAAGGGAGAGAAGGATACATCAAAACTGAAGTGGTTAGATTTAAAACATTCAGTAAGACTGCGCACGTTGTGTGGTTTATCAAAAGCTAAAAACCTTTTAACAATGAATCTTGAAGGCTGTTTAAAGTTGAAGATCATAACGCAGGAAGAGGTACAGAACATGGAGAATCTTGTGTTCTTGAACTTAAGAGGATGCACAAGGCTCGAATCTTTCTCAGAGATGAACTTGATCTCTTTGAAAACACTTATACTCAGTGGCTGCTCAAGGTTAGAGAAATTCGATTTGATAGCCGAAAATCTAGAAGAGTTACACTTAGATGAGACTGCGATAACAGAACTTCCTTTGTCGATTAAGGGGCTTAAGAAACTAATCTTGCTGAATCTGAAAGATTGCATAGGGCTGTTGAGTTTACCGGATTGTCTCGAAGATCTAAAAGCTCTTCAAGAACTAATACTCTCCGGTTGTTCAAAACTTGCGAGTTTTCCAGTGGTTAAGCAGAATTTGAGAGTTTTGAAGACTCTTTTACTTGATGGAACAGCGATAACCGAGGTGCCTAATCTTTTACTTCGTCAAACTTCTTCGTCATCTCATTGCGATTTATGTGAATGGCCTCGTGGAAATGTATCATCAGTTGTTCAACGTTTATGTCTGAGTAGAAATGGTATAACAAGTTTGCCAACTAGTATAAGTAATCTTTACCATCTCAAATGGTTTGATTTGAAGTATTGCAAGAATCTCAAATCTCTTCCACTTCTTCCTCCGAATCTTCAATGGTTCGACGCTCACGGCTGTGATTCGTTAGAAAAGATCGCTAGCTTGTTCGCTATTCTATCCCCGAATCCTAACCATTTACACTCCAAATTTATCTTTACTAACTGTTCCAAACTTGATCAAGATTCGAAGAATAGTATCATATCCTATGCTCGAAGAAAAATCCAGTTAATATCAGATGGATTAACCCGCTACGATGAGGCTTTTGTTCTCGATATTTTGATCGGAATTTGCTTTCCGGGAGGGCATGTACCGGTATGGTTCAATCACCGGTCAGTTGGGTCATCACTGAATTCAGAGCTACCTAAACATTGGAGTGAAAATGTGATTACTGGTGTAGCTATTTGCGCTGTTGTGTCATTTAAAAGCTACCAAGGTAAGATTACTCGTTTATTAGTAAGATGTAGCGGTGAGTTCATAGAAGAAGATGGTTCTTGTGTTCCTTTTAGCTGCATTCTTGGAGGTTGGACTGAACCAGGAAGCTGTAAACCTCTAGAGATCAATTCTGATCATATCTTTATCGGTTACACAAGTTGGTTGCGCGTAAAGAAACGTGACCAGGACGCCGTAATATTGGAGCGTCGAAATAGCTGTGTTGTGACACAAGCTTCTCTTGAATTTGAAGTAACAGATGGGACCAAAGTAGTTACAGATTGTGAAGTGATTAAATGTGGTTTTACTTTGATTTATCAACCTAGTGAAGCTGATCATTGCTTGTTTAGGAGAGTTTTATCTTGTAATGAAACTCAAGAAGCTTTTGAGTGTGTCCATGGCGAGATAAACTCGAGTATATTGGAAGAAAAAGATGAAAGAAAATTAGGAAGTGAAGTTGTGAGATCGAAAATAGATGCTTCGATTCGAGAATTGAAGGAAACATGTGTTGGAGATTTTGTATTGAATAGTGATGAAAGAGAAGTGAAGAAGTGTGTGCAGCCATTGAAGAGTGTGGAGGAGAAGCAAGATTTGTTAGCTCCATTAAAGAAGTTAGTATCTTCTTCTGTAACAATACAGAAGAAGAACAAGGTAGATGTTGTTCTAATTGGGACCCATCCAATCCTTATACCAAGAGAAAATTTTGTAGATTAA
>AA_scaffold2957_21
ATGTCGTCTGTTTCATCCTGTACCGATGAATCGAACCCACAAGTGTTCATAAGTTTCCGAGGGGAAGAGATGCGACTGCACTTCGTAGGTCATTTAGTAAAGGAGTTAAAAAGAAGAGGTATCAATGTGTTTATAGACAATCACGAGACGATGGGGGAAGACTTGACCATCTTTTACGAGAGGATCGAAAAGTCGAAAATCGCAATTGTGGTGATTTCAAGCAAGTACACTGAGTCGTTGTGGTGTTTGAATGAACTAGCGAAGATCAAAGAATGTGCTGAGAAAGGGGATTTGAGGGTATTTCCGGTATTCTACAAGGTGTCTGTTAACACCGTGAGAGATCTGACCGGACCATTTGGTGATAGCTTTCGGCTAGCCACGAAAAAAGCACCAGAGCAGAGTAAGAAATGGAAAGAGGCTCTTCGGTTCGTCACCAAGAAGAAAGGCTTAACCGTGAAAGAAGATAGCGATGGGAGCTTGATGATTGATACAATCACAGATGAAATAAAGAAAATGTTAGCTCTTACTTCAACAGAGAATCCCATAAGAAACAACACAGAATCGAAAATGAAATCTGAGAGATCTTATTCAACGTCATCTCCTCTCTCTGGAATCGAAACACGTCTGGAGCAACTTGAAGAGAAACTGATTTTTAAACGTTCAAACGAAAACGTCAACAATGTGACACGTGTAATCGGAGTTATTGGAATACCTGGAATAGGTAAAACCACACTTGCCAAAGCACTCATGGAGAAATGGCAACACAAATTTGTTCACACAATGTTTTTAGACGATATTAGCGAAAAATCAGATTTTCTTACAGTCGATAGGATAAAGGATGAGCTCATTTCAGGACTTTGGAATAGCAAATACACCGAAAGAATAAGCGATAAAAAAGTGTTTATCGTTCTTGATGATGTGAGTAACAAGAGTCAGATCGAAGATATTTTGAGCGGACGCGAATGGATCAAAAGAGGAAGCAAAGTTGTGATCATAACAAGTGATATTTCCGCAATTGAAGGAATTGTTGATGATGTTTATATGGTCCCTCTGCTTAACCACGAGGAGGCGTTAAAACACTTTGAAAAGTATGCAGGTGAGAGTAAATGTAACAGTTTCAAGAAGCTTGCAAGTGAGTTTGTGGATTACTCAAAGGGACATCCATTAACTCTAAAGGTTCTTGGAACAGAGCTTTTTGAAAAAGATGAGATGTATTGGGAATCAAAGTTGGAATCTTTGGTGAATTCTCCGATCCAAAACAACTTAATTACTACAATGTCGAATGTTTCGTCTTCTGTTGAGCCGTTATACCCGCAAGTGTTCATAAGTTTCCGAGGAGACGAGATGCGACTCAACTTCATAGGTCATTTAGTGAAGGAGTTAAAAAGGAGAGGAATCAATGTGTTTATTGACAATTGTGAGTCGAAAGGAGAAGACTTGAGCATCTTTTACGAGAGGATCGAGAAGTCGAAGATCGCGGTTGCAGTGATTTCAAGCAAGTATGCAGAGTCAGTTTGGTGTTTGAATGAACTGGCAAAGATCAAAGAATGTGTTGATAAAGGGGATTTGAGGGTATTTCCGGTATTTTACAAGGTGAGAGTTGATAACGTTAGTAATTTGACAGGACCATTTGGTGATAGCTTTCGGGTTACTGAGGAAAGGAAACCAGAGAGTGGTGAGATATGGAAAGAGGCTCTTCAGTTCTTGACGAAGAAGAAAGGCTGCATGGTGAAAGAAGATAGCGATGAGAGCTTGATTATTGATCGAATCGCCGATGAAATCAAGAAAATGTTAGTTCATACTTCAAAACCAAAGTAA
>AA_scaffold2957_22
ATGGAAATCTCAAAATCATACGATGTATTTATCGATTTCAGTTCGCCCGATACTCGTCTCTCCTTCGTCAGCCACCTCTCCGCCGCATTCCGCCGCAAGAAGATCTCTGTATTCGTCGGCGAAGACTGCGCCCTCGCCAAAGCCGAAGCAGCTAAAAGCGATTTCGAATTACCCACACCGATTCAGTCTGCGATTAAAGCGTCTAAGGTGTTTATTGTAGTCTTCTCCGATAATTACGCGTTTTCCCCGCTGTGTTTGGAAACAATCGCGACGTTTCTAGAGCTGCCTAAAGACGAATTGGTAGTGATTCCTGTATTCTATGATAAAGTTACTCCATCGATCGTGGAAGAACAAACGGGGAAATTCGAAGAGGCGTTTAAGAAGCACCGGAAATGCTATTCCGATGACCGGATTAACCGATGGAGAAACGGTTTAATTGAAATGTCCGGTTTACCAGGCCATGAATCAAGTAAACAACCAAATGACTCGGACTTAGTAGAAGAGATTGTGGCCAATGTTTATGAGAAGTTAGATCCAACGGGTAAGATCGGGATCTACTCGAGATTACTCGATATACAAAGCTTTCTTTACAAGAAATCTCGCGGGATTTACCGATTAGGGATCTGTGGTATGCCTGGGATAGGTAAGACTGCAATTGCACAAGCAGTCTTTAACCAATTGTCTCATGACTTTAAAGTTTCTTGCTTAGTGGAAAACTTCCACAAAACCTTTCATGAAAAGGGAGTATCTGGATTGCGAAAAGAGCATATCAAGAACGTTCCCAAAGGTGAATCCAATGCAATAATTGTTCTTGATGATGTGCGTAATCTGATAGATGTTGAGTCTTTTCTTGGAGGATTTACTAGAATTGGTCCTGGAAGTGTTGTAATCTTAACTTCCAGAGATAAACAAGTTCTTAATCAATGTCAAGTTCATGATGTTTACGAGGTACCGAGCTTGAACAACGAAGAAACTCTACGAGTCTTTACTCAGTACATACCAAAGAATATAAAACTTAAAAATGATACTCAAATTGCGGAATTATCAGAGAAGATCTTCAAGTTTGTTAGCGGGAATCCTAAAGCTCTCCATTTCTGTTGCGAATTCTTTAAGAACAAGACAGTTAATCAAATGGAAGTGAGTTTTGAGGAGATAAAGCAAGATATTCCTCATGAGATTGTTAGTATATTCAGGAGTAGTTACAATGAGCTCAGCGACGGCGAAAAGAATATATTTTTAGACATTGTTTGTTTCTTTAAAGATGAAGAAGTTGATCAGGTAATGAGAATACTTGACGGTTGTGGATTCTTTCCACACGTTGGAATCGAACGTCTTGTTGAACATTCTCTATTGAAGATTTCTAAGAACAGAAAACTTGAGATTAACAGTTTGATTCAAGAGGTAGGTCGAAAAATCGCTAATGAAGAGAAAAATGATATCATAAGAGGTTGCAGACTATGGGAACCTTTACTCATCAAGTCACTACTAGAAGAAAAAAAACCAAAGGGGGGTGAAGTTATTGAAGGGATATTTCTAgacacaacaaacttaagctttgaggttaattcaatggcgtttgagaatatgtataatctaagattATTGAAGATTTACAGTCCAAGCTCTGCAACTACTCCACAAGAGCTTCATCTACCAGAGGGTCTCAATTCTCTACCTTATGAGCTTAGTTTACTCCATTGGGAGTATTATCCATTGCAATCTTTACCTCAAGATTTTGACCCAAGTCATCTTGTTGAACTCATTTTGCCGTATAGTAAGCTTCAGAATCTCTGGAAAGGAACAAAGAGCTTGGCGAAGCTGAAGATATTAAATCTTAGTTATTCTCAACAGCTACTGGAAGTTAAAGAACTCACGAAAGCTTATAGGCTTGAGGAAATACATCTTCAAGGTTGTGTAAATTTGAAGTGCATCCCTGAAATTAAAAGTTTAAAGCATCTTAAAGTTGTGAATCTCTCTGGTTGCACAAATATTGAGCATTCAGAGATTATACAGAAACTCGAGGGCTTAAGGTTAAACGAAACAGTATCTGGTTCAATGGTGTTCTCAAAACAAGGTTAA
>AA_scaffold2957_23
ATGGCTTCGTCCTCCAAAGACATGAAACCTCAAGTGTTCATAAATTTCAGAGGAAAAGAGATACGATCCAACTTCTTAACTCATTTAACAAGAGCCTTAGTACGAGGAGGAATCAATGTGTTTACAGACAATCATGTGATGGCTGGAAAAGACCTCAAGGTCTTGTTTGGTAAGATCGAAGAGTCGAAAATCGCGATTGCGATCATCTCAAGCATGTACACAGAGTCAGAGTGGTGTTTGAATGAACTAGCGAAGATCAAAGAATGTGTGGAGAAAGGGAACTTAGTGGTGATAACTGTATTCTATAAAGTGGCCGTTGCAACGGTCAAGAAACAAAACGGTCAATTTGGTGATACCTTTAGGGAATTTGAGAGAAGTGGCCATCAAAATGCTAAGATTTGGAAAGAGGCTCTTGAGTTCGTCGCCACTAAGAAGTCCATTACGGTGAAGCCAGATAGCAATGAAGGCGAGGTGCTTGATGAAATCGTGGATGAAGTAAAGAAAAACATAACTGAAATTATTCTAATGGAGAAAACAGAGAATCCAACATTAAAAAACATTGAATCAATGAAGCTTTATCAGACTTATTCTCCAACTCCAACTTCATCTTCTACACCCCCTGGACTTGCAACACGCCTTGAGCAACTTGAAAAGAAACTGTTTCTTAATTCTTCAAACAAAAAGATCGATGATTCGATTCGTGTAGTTGGAATTGTTGGGATGCCTGGAATTGGTAAAACAACACTTGCCAAGAAACTAATGGAGAATTGGCAACACAAGTTCTTGTATAAAATGTTTCTAGATGATATTCGTGAAAAATCAAAGTCTCTTCGTGTCGAAAGATTGAAGGAGGATCTGTTCTCAGGTCTCTGGAGTAGCAACAACTGCGAGAAAGACGAAACGGAGACGGATCATCAGCTCTCAGTAGCGTCTTTAAAAGCTAAACTTACCGGGAAAAAAATGTTTATAGTTCTTGATGATGCAAGTAATAAAACTCAAATTGAAGATATTTTGTGTGGACATAAGTGGTTAGGAGAAGGAAGTATCGTTGTGATCACAACGATTAGTATGTCAACAGTTAAAGGAATCAATGTTTATCTTGTTCCTCCACTTAACCATGAAGACGCGTTAAAACACTTTGCGGAATATTCAGGTGAGATTAAAGGTAACAGTTTCAAGAAGCTTGCAGCTAAGTTTGTTGATTACTCAAAGGGGCATCCATTAGCTCTAAAGGTTCTTGGTACTGAGCTTTTCGAAAAAGATGAAACGTACTGGGAATCGAAGCTAGGAGAATTAGCTACAAGCCCGAGTAATGCGATTCAAGATGTTTTGAGAATACCTTATGGTGAGCTTAGCGAGCAGAGCAAGGATTTGTTTCTTGATTTGGCTTATTTTTTCAGGTTTGAGGATGAGTATTATGTTAGGAGTTTGTTAGAGAATGCAAATGAAATAAGAGATCTTGCGGATAAGTTCTTGATTAACATTTGTGGAGGTCGAATCGAGATAAACGATATGTTATATACATTTGCAATGGGACTAGATTCACAAGGTTCCTCTGAAAATGTAAGAAACAAGCGTAGGTTGTTTAACCATTCAGATGTTATTAGTGTGCTCAAGAACAAAGGAGAATCAAGAAAGGTAAGAGGAATATTCTTGGATATGTCTAAAGTAACCAAGAGAATGGGCTTAGACAGTGACACATTTGAGAAGATGGAAGATTTAAGATACTTGAAGTTCTTTAACTCACGTTGTCCTATAGAATGTGAAATTGATTTCAAGTGCTGTTTCCCGGGGGGACCTAAAGAATGTGAAAATGAGTGTAGACTTAGTTTTCCTCATGGACTTAAGTTCGAATTGCAAGAGATTCGGTATTTTAACTGGTTAAAGTTTCCATTAGAGATGTTTCCGCAAGATTTTGATCCGAAGAATCTTATAGATCTCAAGCTACCTTACAGCCAGATTGAGAAAGTTTGGGAGGGAGAAAAGGATACATCGAAACTGAAGTGGTTAGATTTGAATCATTCAAGAAAACTGCACACATTGTCTGGTTTATCACAAGCTAGAAATCTTTTGACAATGAACCTTGAAGGCTGCAGAGGATTGCAGAGTTTTAACAAAGATGTACAGAAGATGGAGAGTCTTGTGTTCTTGAACTTAAGAGGATGCACAAAGCTCGAATCTTTTTCAGAGATGAACTTGATCTCTCTTAAAACACTTATACTCAGCGGCTGTTCAAGGTTAGAGAATTTCGATTTGATTGCCGAAAATCTTGAAGAGTTACACTTAGACGGGACTGCGATAAAGGAACTTCCTTTGTCTATCGGTAGCCTCAAGAAACTAATCTTGCTGAATCTAAAAGACTGCAAAGAGCTGTTGAGTTTACCAATTTCTCTTGGAAATCTAAAAGCTCTTCAAGAACTAGTACTTTCTAGGTGTCTAAAGCTTGAAAATTTTCCAGAGTTTAAGCAAAATTTGAGAGTTTTGAAGACTCTACTACTTGACGGAACAGCGATAACAGAGATGCCTGATCTTTTGCTTTGCCAAACTTCTTCCTCGGGACACTTCGATTTATGCGAATGGCCGCGTGAAAACTACGTTGTATCATCGATTCAACGTTTATCTTTGAGAGGAACTAAGTTAACAAGCTTGCCAAGGTGTATAAGTGATCTTTACCATCTTAAATGGTTTGATTTGAAGTATTGCAAGAATCTCAAATCACTTCCACTTCTTCCTCCAAATCTTCAATGGTTCGACGCTCACGGCTGCAATTCACTGGAAAATATCGATAGAATGTTCGCGGTTCTACTTCCGGCTACTAACCATTTACATTCCACATTTATCTTCACTAATTGCTCCAAACTTGATCAAGATGCCAGGAATAGTATCATATCTTATACTCGAAGAAAAATCCAGTTTATGTCAGATGCATTAACCCGCTACGACGAGGTTTTTGTTCTCAATGTTTTGTTTGGAGTCTGCTTTCCTGGATGGCAAGTGCCTGTATGGTTCAATCACCGGTCAATTGGCTCATCGGTGAACTCAGAGCTTCCTAGACATTGGTGTGAAGGGCTAACTGGTATAGCTCTTTGCGCTGTTGTCTCGTTTAAAAACTACAAAGCTCAAAATAGCCGCTTATTAGTAACATGTAGTGGTAAATTCATGAAACAAGACAAGTCTTGTGTAAGCTTTAGCTCCATTCTTGGAGGCAGGACAGAACCAGGCAGTTCTACACCTCTAGAGATTGAATCTGGTCATGTCTTTATCAGTTACACCAGTTGGTTGCAGGTAAAGAAACATGACCAAGGAACATTGTACTGTAAGAAGAGATGTGATGTTACAGAGGCTGCTCTTGAATTCAAAGTAACAGATGGGGTTGAAGAAATTACAAATTGTGAAGTTATCAAATGTGGTTTCACTTTGATTTATCAACCTACTGAAGATGATCATAGATTGATCAGATTAGTACCAGTTTCTGATGAAACTTGTCACTGCATTAATGTTGAGACCAGTTCTAGTTCAAGGACACATATACAAATCATAGAAACTGAACACAGAGTGACTTCAAGCTTTAAAATGAATGCAGACACTGAAACTGAACATAGATTGGTTACAAGAGTGGTATCCTCTAATGAAACACTGGACTGCAGCAATGTAACGGCAAGATCTGGTTCAAGGACAGATTTTGAAGGGAGTAATATCCATTGTGAAGTAAATTATGAAGAAATTACAGAAACTAATGGGAGAATGTACAAGAAAGATGTGGAGAACAGAGGAAGTAACAGTGATATCAATGGTGAAGTGATACATCCAGAGATCAGTAGCAGTGGTGAAGGAAACAGTAACATAACGTGTTTTTCATTTTTAGGCAGATTCTTTAATTGTCTAGGAAGACAAGTTAGATCGGTATCGTATATTTGCAGTTTGAGTTCGAATTAA
>AA_scaffold2957_24
ATGGAGAATTCAACCGCTGAATCATACGATGTGTTTATCGATTTCTCCTCAATCGATACACGTCACTCATTCGTCAGTCATCTCTCCGCCGCTTTCCGGCGAAGAAAGATCTCTACTTTCATAGGAGAAGACTGTGCAATCGCCGCAGCGGAAGCAGCTAAACGCGATTTTCAATTACCGGGAGCGATTCAGTCTGCGATTAACGCATCTAAGGTGTTTGTTGTGGTCTTCTCTGAGAATTACGCGGTTTCGCCGCTGTGTTTGGAAACGGTTGTGGCGTTTCGAGAGCGGCTGCGACTTAAAGACGGATTAGTGGTGATTCCAGTCTTTTATGGTAACGTCACTCCAACGATTGTGAAAGAACAAACGGGGGAATTTGAAAAGGCGTTTTCCGTTCATCGGAATTTGTACTCCGATGACCGGATAGATAAATGGCGAGAGGGTTTGATTAAAATTGCCAGCTGGCAGGGTCGTGGATCAACTAAGCAACCAAACGACTCAGAGTTAGTAGAAGAGATAGTTGCTGATGTATACGAGAAGCTAGATCTAACCGGTAACATCGGAATCTACTCAAGATTACTAAAAATAGAAAACTTAATTTGCAAGAAATCTTCTGTAATCTACAAACTAGGAATCTGGGGTATGCCTGGTATAGGCAAAACCACCATTACAGAAGCACTCTATAACCAAATCTCTCACGAATTCAACACTTGTTGCTTTATAAAACACTTCCACAAAACATTTCATGACAAGGGAATGTACAGTTTGCGAGAAAAGTATAATTTACAAAAGATTCTTGAAAGTGATGAATCTCTCAAGAAATCAAGCCTTATTGTTCTTGATGATGTACGCAATCCAATGGATGCTGAATCTTTACTCGGAGGTTTCGAAAGATTTGGTCAAGGAAGTGTTATAATCATAACATCTAGAGATAAACAAGTTCTTAATCAATGTCAAGTCAAAGATGTTTACGAGGTACAAAGCTTAAACGAAGAAGAAGCTCAACGTCTATTAAATTTAAACCAGTCTAAGTTTAAAGATTTATCGAAAAAGATCGTTGAGTACACGAATGGGAATCCTAGAGCTCTTAACTTCTTCATCAGAGAAATCAAAGAAACGAAACTAGACGAAGAAGAGGACGTTTTCGAGAAGATAAAGGAATATACACCAGGGAAGATTCTGAGTATATTCAGAAGTAGTTACGATGCACTCAGCGACAACGAAAGGAACATATTTCTAGACATTTCTTGTTTCTTTAACGGTGAAAAACTCGATCATGTGAATCGAATACTCGAAGGATGTGGTTTTTTCCCACGTGTGGGAATAGAACGTTTGGTTGAACGTTCTTTATTGAAGATATCAAAGAACAATACATTAGAGATGCATAATTTGATTCAAGACGTTGGTCGAGAAATCGTCAATGAAGAGAAGAAACAGATCTTGAGACTTCGTAGACTATGGGAACCTTCAGTTATTAAATCACTACTAGAAGAAAAAGAACCAAAGATACTAACGGGGACTGAAGTTATTGAAGGGATATTTCTTgacacaacaaacttaagctttgaggttaattcaatggcgtttgagaatatgtataatctaagattGTTAAAGATTTACAGTCCAAGCTCTGCAACTACTCCACAAGAGCTTCATCTACTAGAGGGTCTCAATTCTCTACCTTATGAGCTTAGGTTATTCCATTGGGAACATTATCCATTGCAATCTTTACCTCAAGATTTTGATTCAAGTCATCTTCTTGAACTCATTTTGCCGTATAGTAAGCTTCAGAATCTCTGGAAAGGAACAAAGAGTTTGGTGAAGCTGAAGATAATAAATCTTAGCTATTCTCAAGAACTAGTGGAAGTTAAGGAACTTTCAGAAGCTTATAACGTTGAGAAAATCGATCTTAGAGGTTGTACAAGCTTGAAAAGCATCCCAGAAACTAGTAGCTTAAAGCATCTCAAAGTTCTGAATCTCTTTGGTTGCACTAATCTTAAACGTTCAGATATTATACCGAATCTTGAGAGCTTTGGTTTATATGAAACAAGCTCTGAATCAATGGTGTTCACTACACTGCGGAGGATCATAATCTGA
>AA_scaffold2957_27
ATGAAGAGTTACAAGTGGCGAAGCACTAGACCAACCATGCTCCAAGAAGAATATGGGTCAGGTTACACGAAAGGAGACCTTCATAACGATATTGTAGCATCTGTATATGAGAGGCTGTATCCAACGAAAAACATTGGGATCTATTCAAGAGTGCTGGAGATGGATGACTTGGTTTATAATCGACACCAGGGTATCAGTAGCataggaatttggggtatggctggcattggcaaaactaccattgctaaaACTATCTTTAACCAAAAGGAAGATTACTATGCCAACACTATATTCATATCGGATTTCGATAGAGAATTTCGAGAGAAGGGAATGCAGCTTCTAAGAGAGGAATGCTTACCACAGTATGTGATGGATAAGATTAACACAAAACTGTCACCCACTACTAACACAAGACCATTTCATCAGGGAAAACATTACCCTCTTCTCTTTGTTCTTGATGATGTGCGAAATGCAACACAAGCAGAGTCTTTTCTTGGAGGATTTAAGTGGTTTGAATGGGGAAGTTACATAATCATTACTTCCAGAGATAAACATGTGCTTGCTCAATGTCGGGTTAATGACATTTACGAGGTTAAGAGTTTAGATGATGGTGAAGGTTTTAAGCTATTTACCAGGTTGGCCCAGGCTGAAGAGGGCCACACGAAGGTGTCGAGGGTGGTGATCAAATATGCTAATGGAAACGCTAAAGCTTTGAGGTGTTACGGTAGAGAACTGAAGGGGAAGACACCGGAAGAAATGGAGACTGCATTTAACCAACTTAAGCTATGTCCTCCGTCTGAGATTCTGGAATTAGTCAAGAACAGTTTTGATGAACTTAGCGACAATGAGAAGAATATATTCTTGGACATTGCTTGTTTTTTCAGAGGAGAAACTCTTGAGCGTGTGGTGGCAGTTCTTGAGGGATGTGGTTTCTATGCACATGTTGAGATAGACAATCTTGTTGATAAGTCTCTTGTGACTATTCATAGAAACAGGCTGGAAATGAGTGATCTTATACGAGATCTGGCTTTGGAAATCCTCAAGCAACAAGTATGGATAGGGAGCAGTCGCAGACTGTGCGACCAGCGGAGCATTCAACCTCTGCTAGAAGATGAAGTAACTAAACCAAATGGAGAAGACAATTGCCTTGAAAACATCGAAAGGATATTACTAGAAGCATCTAACTTGAGCTTCGTTGTTGACCCCGAGGCGTTTCGGAGTTTGTACAATCTTAGATTACTGAAAATTTACAGTTTGGATCCTGAAAAACGCTCGGGATTGGATCTAAGTAAGGGTCTCGCATCACTACCTAAAGAGCTACGACTTCTTCATTGGGAGCATTACTCCTTGAAAAGCTTGCCAGATGATTTTGAACCGGACAACCTTGTGGAACTCAACATGCCTAACAGTCAACTTGAAATACTTTGGGAAGAATCTAAGAATTTCAAGTCACTTAAGACAATCATTCTTCCTCATTCCGAGAAACTAGTTGAAATCAAAGAACTCTCAGGAGCTCATAATCTTCAACAAATCGATCTTCAAGGCTGTATTAGCTTGCAGAGCTTTCCAGCCACAGGGCATTTGAAGCATGTAAAGATTCTCAATCTAAGCGGTTGCGCAGGAATCAAAGTCTTCCCAGAGGTTCCACCAAACATCAAAGAACTATATCTCAACGGGACTGGAATTAGCGAGATACCTTCATCGATCGAAAAGCTATCTAAATTAGTGAAGCTGAACTTAGGAAACTGCTTGAAACTTGAGAGTTTCATTGTAAAGATCTACAAGATGGAATCTCTTGAAATGCTTAATCTTTCTGGCTGCGAAGCGCTCAAGAGCTTCCCGGAGATTCCAGACGAAGCAGGGCAGCTCCAGTATCTTTATCTAAGTGATACAGCTATTGAAGAATTACATACTTCATTTTCTAACTTGACTGGTCTTAAAGTGCTAAGACTGAGCAGAAACGTTAAGGGGCCATTTAGCTTGAGAAGGTTAAAGAGTCTTGAGGGTTATATATGA
>AA_scaffold2957_28
ATGTCGAGTCACAAGACGGTCCATATCAGTTTCGACAACTTAGACAAAACGCTAAAATGCGCCTTCATCCCTTACTTAACCGCTGCATTTAGCCGTAAAGGTCTCTCTGCATCCACAAAGAGACCTGACCGGTTCTACAACCCTACAGCTTCTCTACTGATCCTCTCTAAGAACTACCCGTTCTCTGAAAATTTCCTTTATGATGTCTTGGAAATTCATAAAAGGAGAGACGACAAAAGCCATCTCGTGGCCACTGTTTTTTTTGGTGTCTCTAGATCAGATGTGAAGGAATTAAATGGAAATTTTAGCAAGGTGTTATCCGTGCACGAAGGTAGTGGTCAAGTACGTGAATGGCGTGACGCTCTCGTGGAAATCGTGACCTTACCGAGCCATGAAAAAAACAATGATCAAAGTGACTGTGAATTTGTGGAGAATATTGTCCAAGATGTATACGAGAAACTCTTTCCAAAAGAACGAATTGGAATCTACTCAAGAATAATTCCAAAGATTGAAAACTTGTTACACAAGCAACCATGGAACATCCGAACCTTAGGGTTTTGGGGTATGCCAGGCATAGGAAAGACAACACTTGCTGAAGCAATCTTCGAACAAATATCTTGTAACTATGAAGTCTCTTGGTTTGTTCAAGACTTTCAAAAATCAGTTCATGAGAAAGGGATTTATAGTCTGTTACAAGAACACCTTAAGAAACTCCCAAATCAAGAACTGACACATAGAGCTCTTATTGTTCTTGATGATGTTCAAAATCCTCTTGATGTAGAGACTTTTCTTGAAGGGCTTTATAAGTTATTAAGCCATGGAAGTTTGATCATCATAACATCTAGAGATAAACAAGTGTTTTCGCAGTTTCCGGTCAATGAAATTTACAAACTTGAAGGATTAAACATGAGTGAAGCTCAGAAACTAGCTTCTTGGTGTATTTTTGGAAAAGATGTGAAAGAGAAGAATCTTGTGGAAATGTCCATGAAATTGGTTAAATACGTTAATGGAAACCCTTTAGCTCTAAGATTATACGGCGAAAAGATGTCGTCGGGACAAAATCTATGTGAAATTGAGGATATGTTCTTGAATCTCAAGAAATCTCCTCCAAATGAGATCAAGGAAGTTATCATGAGTAGTTACAATGCACTCAACGAGAATGAAAAGAACATACTTGTGTACATTACTTGTTTTTTCGCAGGAGAAAACGTCGAAAACACATCTCAAATACTTAAAGATCTTGGATTCTTTCCAGAGATTGGAATTCAACGGCTTGTAGAAACCTCTCTAGTGACTATTTCAGACAAAAAACTCGAAATCTGTAACGTGATTCAAGCGGTAATCCGAGAAATCGCAGAATCTCGGCTAGTCTGGGAGTTTCTGAGGATAAAACAAGAAGAAATCTCCGAACTCAAATCAAATCAAGAACCTAAAACAATCTCAAAATGTCTATTGGGTACTGAAGACATTGAAGCCATATCTATTGATGCATCTAACTTAAACTCAGATGTTACACTTTCTTGCAGATCTTTGTACAACCTTAGATTCCTCAAGATTTACTATTCAAAGTCTGAAAACTATGAAAGCTTTCGCCGTTATCGTAACGTTTTGGAGTCTCTTCCTTATGGATTGAGGCTACTCCATTGGGAGTATTATCCATTGCAATCAATGCCACAAGATTTTAATCCCATAAATCTTGTTGAACTCAATATGCCGTACAGTCAACTTCACAGACTTTGGGGAGGAACTAAAAACCTCAAGATGCTGAAGAGAATCAACCTTAGTCATTCCCAAAAACTTGTTGAAGTCAATGAACTTTCAGAAGCTCGAAACCTCGAAAAAATCGATCTCCAAGGCTGTATTAATTTACAAAGTTTCCCATCAATTCACCATTTGCAGAAACTCGAACTTGTTGATCTCTCTGGTTGCACAAAGATCCAAAGTTATCCAGAGTTTCCATCTAACATCAAATTAAATTTCCATCAAATCAAAACTAAGAGTTTATATGAACTTTTGGATAATCAACCGAAATCGTTGAAGCTAGAGCCTCCCAAGACTCATATCTTAGATATCTTGAAATTTAAAAGCTTTCCGGGTAGCGAAAATAGGATAAGAGATGAAGATATTGTGGGATCATCATCAACTAAAATTGCTAATATGATTCACCAGAAAGCATTAGAAGTCAGCAGAAGTTTTCAATGGAAGTTGACTAAAACTAAGAGTTGA
>AA_scaffold2957_29
ATGGCAGTCCAAGAACTATGTAGACTGCCCAAACATCAAGTGTTCATAAATTTTCGAGGAAAGGAGTTGCGACGCAACTTCATCGGTCATCTTGTGGCTGCTTTAGAAAATGCTCTAATCAAGGTGTACATAGATAAGTACGAGCAACGAGGAGAAGATTTGACAATACTTTTTGATAGAATCACGGAGGCGAAAATCGAATTAGTTGTGTTTTCGAAGCGATACATGGAATCGAAATGGTGTTTGAATGAGTTGGTGAAGATCAAGAAATGTGTGGAAGAAGGTAATCTTGTGGCCATTCCTATATTCTACAAGGTTAAGCCAAATGAATTAGAAGGGCTTCTTGAGAGCCATTACAAAGTAAATGAGAGCCATTTCAATGAATGGAAACTGGCTTTGGATTATATTACTAAAAAGATGGGGTTGAGTTTGGGAGAGAATAGTGATGAAGCTATTTTCGTCAAGGAAATCGTCGACAATGTCATACAAAGACTCTCCACCATTTCACGTGTGGGAGGAGAAGAGCTTGAAATGGCTAATCTCTTTGGAATCGAACATCGGCTTAAACTACTTGAGGAGAAATTGGATTTTGCTCGCAGCGACGAGACTCGAATCGTTGGAATTGTTGGGATGCCTGGTATTGGTAAAACAACTCTCACAACGAAATTGTTCGACAAATATAGTACCAAGTTCGTCCGTTGCTTAAATTTTATGAAAATCCGTGAGAAATCGATGGAATTTGGTCCTGATCGTTTGAGGAAGATGTTCTTTGAAGAGTTACTACAAGGCTTAGGTCTAAATATAAGTGATGAGACTACCCATAAGTCCTTAGAGAAACCATTGGGTCATAATAAAGTCTTTGTTATTCTCGACGATGTGAGTAGTGTGAGGCAGATTGAAACTCTTCTTGGGAATCAAAATTGGATTAGGAAAGGAAGTAGGATTGTTGTTACAACTCGTGACAGGGCATTCGTTTCAGAACTGGATCCAAATCCTTACTTGGTACCAAGATTGAATCTTAGAGATGGGTTGTTGTACTTCAGCTTTTTTGCCTTCAAGGATCATATCTGCAATCCCAAAGTTGGAGAGTTTATGAAAATGTCTAAAGAGTTTGTGGATTACGCAAGAGGTAATCCATTAGCCCTCAAGGTATTGGGTAGGGAGCTTCTTGAGAAAGATGAGGATTATTGGAAATGGCAGCTCAATACATTTGCAAAATGTCCCATTAAGAGTGTTCAAGCTCTATTGAAGATAAGTTATGATGAACTTAGTGAACAGGAGAAAGATGCGTTTCTTGACATAGCTTGTTTCTTCAAATCAGAGGATGAGTATCATGTGAGAAGCTTACTAGATTCAGGGAATCCTGACTCCTATGAAGCTGCAAGTGAGATGACAGAACTTGCTTATAAGTTCTTGATTAGTATCTCTGGTGGCCGCGTAGAGATGCATGAATTACTACATACATTTGCCATGGAACTTTGTTCATCCCCACCCTATGGAACTTATGGACAAAAATGTAGACTGTGGAATGCTAACTACATTATTGCTGCACTGCAGAAAAGAATGGAAACCAAAAATGTCAGAGGCATTTCTCTAGACATGTCTGAAGTAACAAACATGGCTTTAGATAGTTCGGTCTTTGAAGAAATGTGCAATCTTCGATACCTTAAACTCTATAGCTCCACTTGTCCTTTGGAATGTAAAGATGACTGCAAACTAAACTTCCCTGATGGACTATCATTCCCACTAGAAGAGGTTCGATATCTCGAGTGGCTGAAATTCCCATTGGATGAACTTCCATCAGACTTCAACCCGAAGAATCTTGTTGATCTCAGACTACCTTACAGCAAACTCGAACAACTCTGGAAAGTTGCCAAGGATACACCAAAACTGAAGTGGGTTGATCTTAGCCACTCGAAAAGCTTGCAGACATTGTCAGGGTTCTTAAGTGCTCCATATCTTTTGAGATTGAACCTTGAAGGCTGCACAAGTCTGGATGGTTTGCCTCAAGTGATGCGGACAATGGAAAGTCTTATTTTCTTGAACCTAAGAGGATGCACAAGTCTCCTGCATTTACCCGTGATGAACCTGAGTTCATTGAAAACTCTTATCCTCAGCGGTTGTTCTAGTCTTCGTAACTTTCGGCCAATCTCAGAAAATCTTGAATCTTTGTACTTAGATAGGACTGCAATAGAAGAGCTCACTTCAGACATTGAGAACCTCCAAAGACTTATTTTATTGAACCTGAAAGAGTGCAGATCTCTATGCATTCTTCCAGAGTCTATTGGAAAGCTTAAAGCTCTTCAAGAACTGATTCTCTCAGGATGTTCACGTCTCGAAAGTTTCCCAAATGTTGGAGAAAAAATGGAGAATTTACGGGTTTTACTACTTGATGGAACATCAATCAGAGAGGTGCCACATATATTGCACGGTTTTAACAGCCTATCATTTCTGCTACGTTTATCTTTAAGCGGAAATGATGTGATCAGCAGCTTAGGACCTGATATCAGCCAACTGTATCATCTAAAATGGTTGGATTTGAAATACTGCAAGAAACTCACATCGCTTTCGACACTTCCACCAAATTTACAGTGCTTGGATGCACATGGTTGTACTTCCCTGCAAACAGTCATGAGTCCTCTAGCTTATCTTTTGCCAACAGAAGAGCTTCACTCCATGTTCATCTTCACTAACTGCTGCAAACTTGATGACGCTGCAAAGAACGATATCGCATCCCACATTCGGAAAAAATGCCAATTGATCTCAGATGATCATCACAATGGGAGTTTTGTATTCAAAGCTTTGATTGGGACTTGCTTTCCTGGATTTGAAATACCAGCCTGGTTCAATCACCAAGCCTTTGGTTCAATATTGGAACCAAAGCTACCTCCACATTGGTGTGACAGCAAGTTTCTTGGAATATCTCTATGTGCCATTGTCTCATTTCATGACTACATAGATCAAACCTCTCGTCTCCTGGTTAAATGCACTTGTGAGTTCGAGAATCTAGACGCCTCTTATAGCCAGTTTATCGTCCCTGTTGGAGGTTGGTCTGAACCAGGTACTGAGCCACGCACAATAGAATCAGACCATGTGTTTATAGGTTACATAAGTTGGTTAAACATCAAGAAACGACAAGAAGAGAAGTACAGGAATGAATGTGTTCCTACAAAAGCTTGTCTAAAATTTCAAGTGACAGATGGGAGTGGTGAAATTACACAATGTGAGGTTGTGAAATGTGGATTTGGTTTGGTGTATGAATCTGATGATGGAGTTAGTAATGTTGTGTCTTCTTCGACGAGGACGAAGATGGAGTTTGATAATCAAGAAATTGAAGTGAGTAGTTATATATCTGCAGGTGATTGTCCAGTTGAAACTCCAACAACAGCTAGAAGTGATAGAATTTTTTTACGGTTCTTAAGAAGAAACTCAGGGTGA
>AA_scaffold3428_1
ATGGAAAATTTTTTCTGTAAGATTGGTGAAGCTATATTTTTTTGCTTACTTAAGGAAGCTAAGTACATATATGAACTCGAGGATAATCTTGATGCTTTGTTAAGTGCCGGTCAAATCATCGAGGCAGAAAGTGTTGATTTGCTGAATGATGTCGAGATACAAGAGAGACAAGGGTTAGAACCTCTAGATGAAGTCAATGTATGGCTTTTACAGGTCAACACCATAGGACCTTGGATTTGTCGTTTGCTTGATGCTAAGCCAATCCAACTCTCAAGATTGTGTATGGGAGGATATTGCTCTAATGATTGCATAAAAACACATCGTTATGGTAAATTGGTATTCAAAACGTTGAAAAGAGTTGAATATCTTCTATCTTCTAAACCTCTTGGACCGGTGGCTAGGAGGGGCTTACCTCCTAGTGTAGAGAGGATACTAACCCAAAAACATATATTTGGTTTAGAGAAAATGCTTGAGGCGACATGGAAACGTCTTatggaaaatgaagttggaattttaggtatttatggtttaggtggagtaggcaaaacaactcttctcCACGAAATCATCAACAAACATCTTCATATAGGAAAAGAGTTTGGCTTCGTGATATATGTTGAAGTGTCTCAAAATGTACAAATTGAAAAGATTCAAGAAGAGATTGGTGCAAGAATAGGAATTTGTAACGATGCGTGGAAGCTAAAAGCTGAAAAAGACAAAGCTAAGGATATCCATAAAGTTCTTGAAAAGAAAAGGTTTGTTATGATATTAGATGATATATGGAGGAAAGTGAAACTAGAAGAGATTGGAATTCCAATACCAAGTGAGCAAAACAAAAGTAAAGTTGTAATCGCAACTCGTTCAATAGAAGTGTGTGGGAGTATGGGGGTTAATGTGGAGATGGAAGTTGAGTGTTTAGGAAATGATTATGCTTGGGAATTGTTCAGAATCAAAGTTGGTGATAACACACTTGCAAGAGATCCAAAGATTCCAGGATTAGCTAGAAGAATATGTGGAAAATGTCAAGGTTTACCACTAGCACTTAATGTTATTGGTGAAACAATGTCAAGAAAAAGGACAGTACAAGAATGGCAGAATGCTATCAGTGTTCTGCATTCATCAGCAGCTGAGTATACAAATGTTGAAGATAAGATCCTTCGAGTTCTCAAGTTAAGTTATGATGATCTAACCGAGAAGGTACAACAATGTTTCAAGTATTGTGCTTTGTTTCCAGAAGATTCTAAGATAGCCAAAGATGACTTGGTTGATTATTGGGTAAGTGAAAGGTTCATAAAAGGAATGAATGAAGGGTATGATATTATTGGTACTCTTGTGAATGCAAGTTTATTGATAGATGATGAAGCATGGGATAATTTTGTGAAAATGCATGATGTGATCCGCCAAATGGCTCTATGGATCGCATCTGATGAAACTTTAGTTGTGCAAACTGGTGTTAACTTAAGTCAGATCCCAGAAGTTGATGATTGGAATGTTGTCAAAAGGATGTCACTGGACAATAATGAGATCGAGAACATCTCAGAAAAGCCGAATTGTCAAAACCTGACAACGTTGTTCCTCAAAGAGAACAAGTTGGTGAACATCTCAGGTGAATTTTTTCAGTTGATGCCTAAGTTAGTGGTTTTAAATCTATCTGGGAACAGTTCTCTTAGCATTTTACCAGAAGAAGTTTCAAGTTTAGTAGTCTTGCAATATCTAAACTTATCTGGAACAGAGCTGAAGAAGTTACCAGAGGGATTGAGAAGTTTGGTAAAACTGAAACATCTAAATTTGAATTTCGTAACAACTCTTGAAAGCATTAGTGTGGTATCAAGTTTATTAAACTTGGAAACTCTTAAGTTATACCACTCTATTGGTTTAACTCTGGAATTGATTAAGGATTTACAGCTGATGAAAAATTTGAAAGTCTTGATGTTAACAATCAAAGAGAACCATGTATTGAAAAGTCTATTGGGTATTCCAAAACTGGTTAGTTGTACACAAAACCTATATCTAGAGGAATCAACAATAAAGTTAAGCAAGTCATTTGGGACAGCTTTTGCCAACCTACATAAACTAGAGATACGAGGAACTATTTTCACTCCAGAGTTACCAGGGAACTGGGAAAACACAACATCCATACGCACTAGTCTAATAACCCCTATGTGTTTTCAAAACCTTAGATTTGTCAACATTACTAACAGCTATGGGTTATACCACTTGACGTGGTTGTTGTTTGCCCAGAATCTTTCATCTTTATCTGTAACGGGGTCACGGAGAATAATTGAAATTATGAACAGAGAAAAGGCAGTTGGTATTATAAGGGATCATCCAAATCTAATACCCTTTCCCAAACTAGATACACTTGCCTTGAACAGTTTGCATGTATTGACAAGTATCTACTGGGAACCTCTGCCATTTCCATCTCTGAGGATGATTGGCGTAACTAATTGTCCAAATCTGAAAAAACTTCCATTGAACAAGGAAAGTGCCGAGGGGAATCACATTCGCCTAATTATAGACAACGAAGAATGGTTGAAAGGAGTTGAATGGGAGGATGAAGATACTAGAGACCGTTTGACTCATTCATATGAGGTAGAAAACAAAAGAATTCACATGATAAACTCAAGTTCAAAAGCTTGCATTCTTCACTTGACACGTTTTTCCGATAATGTTTCAGGTTTTCCCATAGACATGCATTCTGCTACCCACTTTGGGAGAGGAAACTACGATTTGATGGTTTCAGGTATGAGATTCTTCTTTAGCCTTTTCTTTGTTGGATCTCATGGAAATATGGGGTTGAGTTTGGCATGA
>AA_scaffold3487_148
ATGGAGTTGTTGGGTTCAATCTTGGCTGAAACAGGGCATGCTATGTGTAGATCAACCTATACTCGAACCATGTATACAATCCGGTTCAAATCAAACCTCAAAGCTTTGGAAAAAGGGCTTCATGACCTTACGCAAGTTCAAAACAAAGTCTTTGAAGACATTGAAACCTTGGAAATCAAAGAGAAACCATTGCAGATTCAACTGCAGAGATGGCTAAGAGATGTTAACGAAACTTTCTCCCAAGCAAATTCAATGAAAGAGAAACTTGTTTCATGTGCCTTACCATTGTTGAAGTGGAGGCTAAGCCGGAAACTTGTGACGATTCTTGACCAAGTCTTGAAGCTTAAGATGCAAAGACAAGAGCTTCTCGACATGTTTTCACTGGAAGGTGGTACTGAACTGGTAGAAAAGATACTTGGCCCTTCAATACCTGATCATCAGACAATAGCAGTAAAGATGTTATGTGAAATTGTAAACTGTTTAAAGAGCGATACGGTTCAAAAGATTGGTGTTTGGGGTATGGGTGGAGTTGGGAAGACAACACTGGCTACGGTTTCTAAAGAGTTTGAATTGAAAAGGGTTCAAAAGCAAATCGCTGAGAGATTAAATCTAAACATTCAATCAGACGAAAGCGAGGAGAAAGTAGCAAAAAGAATCTATAAAAGACTTGAGAAAGGAACCGGCTTTCTTCTCATTCTTGATGATGTCTGGAAACCTATTGATTTAGACCAGTTAGGGATTCCTCAAAGAGCTAAGATTATCTTGGCCTCTAGATTTCTTGAGGTATGTCGGAGCATGAAGACAGATACTGACTTTAGAGTGGATTGCTTGAGTGAAGAAGAAGCTTGGGCATTGTTTTGTCAAAATGCTGGAGATGTAACAAGATCAGATCCTGTAAGATTCATTGCAAAAGAAGTTTCTGCTGAATGTGGTGGATTGCCTTTGGCCATCATTACAGTTGGTACGGCTATGAGAGGGAAGAAGAAGGTGGAGCTATGGAAACATGCCCGAGAAGAGCTCAAGAGATCTGTGCCTTATGTACAGATAATTGAAGAAAAGATTTACCAGCCTTTGAGATTGAGCTACGACATGCTTGAGCATAAGATGCAATCTTGCCTCCTCTTCTGTGCCTTGTTTCCTGAAGATTACTCAATAAAAGTAACTGAGCTTGTTAGATACTGGATTGCTGAAGGATTCATAGATGAAAAACAGAGCCATGGATACTTAATGAATCAAGGAGTTACCTTGGTTGAGAATCTGAAAGACTATAGCTTGTTAGAAGAAGGTGATCGTGAAGGCACGGTTAAGATGCATGATGTGGTTCGAGATTTTTCGATCTGGATCATGTCTTCATCGCAAGATGAGGATCACTCTCTTGTCATGTCTGGTATGGGCTTAAACGAGATTACACAAGATAAGTTTGTTCCTAGTCTTCGAAGAGTTTCTTTGATGAACAATAAGCTAGAAAAGCTTCCTGATCAGGTGGTAGAATGTGCTGAACTCTCGACTTTACTGTTACTAGGTAACTTTCACCTTAAGAAACTACCCTTCAATTTCTTGCGAGCTTTTCCTGTGATTCGAATCCTGAATCTAAATGGGACATGTATAAAGTCATTGCCTGAGTCCTTGGGTGAGCTCCATAGTCTTCGTTCTCTCATCTTGAAGGATTGCTACTATCTTGAAGAAGTTCCTTCTCTTGAAGGTCTTAAGAAACTCCAGTTTCTTGATCTCTGTGCAACTCGTATAAAGGAATTGCCAAGAGGCTTAGAAACTCTGAATAGCTTGAAACTACTTGATCTGTCTCGAACACACGACCTCGGAAGTGTTCCAGCTGGAGTGATCTCACAGTTATCAAGTTTAGAGATTCTAGACATGACACTAAGTAAATTCCATTGGGGTATCCAAGGAGAAGCTCAAGAAGGACAAGCAACATTTGAAGAGATTGCGTATCTCCGTCGTTTATCTGTTCTCTCCATTAGAGTCGTATGTGTTCCGCTTCTATCCCCTGAGTATAATTCTTTGGTCGAGAGGTTGAAGAAATTTCAGTTGTTTATCGGCCCAACAGTAAACTCCTTACCTACAAGACACGACAAGAGAAGAGTTACTATAAGTAGTCTGAATGTTTCAGAGGCAATCATCGGCTGGTTGTTAGCGAACACAACCTCTCTCGCGATGAACCATTGCTGGGGACTGAATGAGATGCTTGAGAATTTGGTAATTGATAGCACGAGTAGCTTCAATGTTCTGAGATCTTTAACAGTAGAGAGCTTCTTTGGTAGCATAAGGCCTGCTGGAGGATGTGCTGCGCAGCTAGATCTTTTGCCTAACCTGGAAGAGCTTCATCTGCGCCGTGTAAAGCTAGAAACCATTAGCGAACTAGTGGGGCATCTAGGGTTGAGATTCCAGACACTTAGACATCTAGAGGTCAGCCACTGTAGCCGTCTCAAATGTCTTCTCTCATTCGGGAACTTCATACGTTTCCTGCCCAACCTACAAGAGATAAATGTTAGCTTTTGTAGTGAACTTCAGGAGCTCTTTGATTACTCTCCAGGACAAGTTCTTGCTCCTCTTGAACCTGTGTTACCTGCTCTGCGCGTCATAAAGCTGAGGAATCTCCCAAAGTTGAGGAGATTATGTAACCAAGAAGAGTCATGGGAATGTTTAGAAGATGTGGAAGTGATAAGGTGCAATCTTCTAAGACATTTACCTATTACCTCCATTAACGCACATAAAGTCAAAGAAGTAAGAGGAGAAATACATTGGTGGAATCACTTATCTTGGGATAATGACACTACAAGAGCAACTCTTCAGTCTCATTTCCTTCCAGTTTGA
>AA_scaffold3627_14
ATGGGAAGTTGTTTCTCGATCTCGATTCCATGTGATCAAGTGTTGAATCAATTCTCACAATGGTTATGCCTTAAAGGTAGCTATATTCACAATCTTCATGAGAATCTAACATCTCTGCAAAAAGCCATGAAAATTCTCAAAGCAAAGAAGGATGATGTGCTTAAAAGGGTCGAAAGAGAAGAGTTTTTAGGGCGTCGTCAAAGGTTTTCGCAAGTTAAGGTATGGCTTACGGATGTATTAAACATTGAGAATCAATTTGATCATTTGATAAGTACTAAAGAAATTGAGCTTCAAAGATTGTGTATTTGTGGGTTTTGTTCTAAAAATTCAAGAAAGAGTTATTCTTATGGTAAAAAAGTGGTTAGGATGTTGAAAGAAGTTGAGAAACTTTGTTCTCAAGGTGAATTTGATATAGTGACTATGGCAACTTCAGTTTCTCAAATGGAAGATATGCCTATATCACCTGTTATTGTTGGTCAGCAAAAAATGCTTGAAAAAGTATGGAGTCGTCTTATGAATGATGAATTCAAGATTATGGGTCTTTATGGTATGGGAGGAGTAGAGATTCGTGGGGTTCAAGAAGACATTGGAAAGAAACTAGGGTTAGGAAGTAAAGAATGGGATATGAAAAATGAAGAAGAAAGAGCTTTCGATATATATAATGTTCTAAAGAAAAGGAAATTTGTGTTATTGTTGGATGATATATGGCAAAAGGTAAGTTTAGAAGCAGTTGGAGTTCCGTATCCGAGTAGGGAAAACAAAAGTATAGTAGCATTTACCACTCGGTCTCGAGATGTATGTGGTCGTATGGGTGTTGATGATCCAATGAAAGTCAGTTGTTTGGAATCTTGGGAAGCTTGGGAATTGTTTCAAAAGAAAGTTGGAGATAATACATTGAGAAGTCATCCTGATATTCCTGAACTTGCAAGAAAAGTTTGCGAAAAATGTTGTGGTTTACCACTAGCGCTAAATGTAATCGGTGAAACTATGGCTTGCAAAATCAATGTTCAAGAATGGTGTCACGCAGTTGTTGTTTTGACTTCATCTGCTGTTGATTTTTCGGGTATGGAAGATGAGATTCTTCCGATTTTGAAATATAGCTATGATAATTTGAATGGCGAAAATATCAAATCATGTTTTGTATATTGTTCTCTGTTTCCTGAAGATTATGAGATCAAAAAAGAGGATTTAGTAgagtattggatatgtgaaggattcatagatgaaaaagaaggtaaagagagagcattaaacaaaggttacgagatacttggaactctagtacgttcttgtttattATTGGAAGAAGGATTAAAGAAACAGGAAGTGAAAATGCATGATGTGGTTCGAGAGATGGCTTTATGGGTCGCGACTAATCTTGGAAAACATAAAGAAAAATGTATTGTGCAAGCCGGTCTTTGGTTAAGCGAAGTACCTGAAGTCAAAAACTGGAAATCTGTGAAACAAATGTCGTTGATGAACATGAAATCGAAAACATATCTAACAATCAAGAATGTTCTGAACTTACAACTCTTCTCCTTCATAGAAACCACAAATTGTGGTCTCATTGAATTACCAAAGGAAATATCGGAATTGGTTTCTTTGAGATATCTTAACTTGTCATATACAAAGCTTATAGATCTTGAAGAAGAATCAGTAAGTTTACCAACAATGACTAATCTTCATCGCATTGGTATATGGAGATGTGGAATGAGAGAAATAAAGATAGATAAAAGAACATCAACATGGAACAAAAGACATATATCTTCATGTTTTATAAACCTCTCCAAAGTCGTTATAGGCCAATGTGATGGTCTAAAGGATTTGACATGGCTTTTGTTTGCTCCAAATCTTACATCTCTTGATGTTCGTTTCGCGGAACAATTAGAGGATATAATAAACAAAGAAAAGGCTGCAAGTGTTCGGGATGATCAAGAAGGTATTATCATTCCTTTTCAAAAACTCGAATACCTTAGCTTGTCTGATTTACCTAATTTAAAGAGTATATATTGGGAACCTTTGCCTTTTCCACGTTTGTGTGAAGTTATAATTCAAGAAAATTGTCCAAAACTGAGAAAACTTCCGTTGGATTCAAGAAGTGGCAATGGCGATGTAGGATTAGTCGTAAAATATGGAGAAAACAAATGGTTGGAAAGTATCGAATGGGAAGATAAAGCTACTGAACTTCGTTTCTTAGCTACAAGCAAACCATGGTAA
>AA_scaffold3630_27
atggattcttcttcttcttcttcttcttcttcttcttctGCTGGTGCCCCTTGCAATTGGTTATATGACGTCTTCCCGAGTTTTAGTGGTGAAGATGTTCGTAGAACACTCTTGAGTCACCTTCTTTTGGCACTTGATCGTAGATTTATCAGTTCTTTTAGAGACAATGAGATTGAGAAAAGTCATCCGATTAGATCCGAGCTTGTAGATGGAATTAGGGATTCTAGGATCGCGATCGTTGTGTTTTCTGTAAAATATGCCTCTTCGAGCTGGTGCTTGGACGAGTTATTGGAGATCGTGAAATGTAAGGAAGAGAGAGGGATACCGAAGATTGAAGATATCACCAACGATGTTTCGGAGAAAATAAATTTAACATCGTCAATGAAGTTTGCTGGTTTTGTTGGAATTGAAGATCATATAGCTGAGATGAGTTCACTGTTAAGCTTGGACTCTAAAGAAGTGAGGATGGTTGGTATATGGGGTCCCACAGGAATTGGGAAGACTACCATTGCAAGAGCTTTATTTAGTCAACTCTCTCGTCATTTCCATGGTAGCGTTTACATAGACAGAGGTTTTATATCTAAGACAATGGAAAGTTATAGGAGAGCTAACCCGGATGATTTCAATATGAAGTTGCATTTGCAACGAAATTTCTTGTCTGAGATTTTAAACAAAAAGGACATAAATATTCATCATTTAGACGTTGTGGAAGAGAGGTTAAAGCACCACAAACTTCTTATCATACTTGATGATTTGGATGATCAAGTAGTGTTAGATGCCTTAGCTGGTCTCCCATCTGACAAACAAGCTCTAGAGATGTTTTGCAGATATGCTTTCAGACAAAACTCTCCATGTGATGGTTTCTTAGAGCTTGCTTCTGAAGTTGCAAAACTTGCTGGTAATCTTCCTTTGGGTCTGAACGTTTTGGGGCTGTATTTGCGAGGGAGGGACAAAGAGGATTGGTTGGATATGTTGCCTAGACTTCGAAAAAGACCTGACAGGAAAATATTGAAGGCACTAAGAGGTAGCTATGATGAGCTGGGTAACAAAGAAGATAAAGAAATATTTCGTCACATCGCATGTCTTTTCAATGGTATGGAAACTAATGACATCAAGCTACTGCTCGCAGATAGTGGCTTAGACGTCAAAATCGGGCTTAAAAATCTAGAAGATAAATCCCTCATACATGAAAGATGGAATACTATACATGTGCATTGTTTAGTGGAAGAAATGGGTAAGGAAATCGTCCGTGCACAGTCCAACAAGCCTAAGGAACGAGAATTCCTTGTGGGTTCGAAGGATATTTACGATGTGTTTAACTCTAACTCTGTTATAAGAAAGGTTGTGGGTATATTATTGAATCTAGCGGAGTTAGAGGAGTTGATTATAGATAAGGAAGCCTTTAAAAGGTTTCGTAATCTCCGATTTTTAAGAATCTACGAAGACTCATTGGCATTGCATAAGCAAGTCAGGTTGCACTTACCAGGAGGCCTAGACTATCTTCCTCCTAAGCTCAAATCACTTTGTTGGGACGAATACCCGATGCGTTATCTCCCTTCTAGCTTTCGTGGTGAACATCTCATTGTGCTCAGAATGCGGAACAGCAATCTAGAGAAGCTATGGGAAGAAGCTGAGTTTCCTACATACCTCGAGGATATGGTGGAGGATATCATGGAGATGGAGGAAGCTCCTTCCTCTCTTTCTAGAAACCTGAAAGATACTTCAGATCTCACCAATCTTGAGAAATCTGATCTCAATAGTTTGGTGGAGATTCCTTCATCTGTTGGGAAGATTCAGTATCTGAATAAATTATACATGGGAGATTGTAAAGACCTGGAAGCTATTTCAACTAACATCAACCTCAAATCTCTCTATAGACTGGATCTCAGTGGATGCTTACAGTTTAAGAGTTTCCCAAATATATCAAACAACATCTCATATCTCTTCCTAAACCAAACATCTATCAGAGAAGTTCCTTCGTGGATCGAAAATTTCTCTAAGCTCATATGCTTAGAAATGCAGGAATGCAAAAGGCTGGAATATATATCTCCAAACATTTCTAAACTAAGATTTCTTGAGAAGGCTGATTTTTCAAACTGCAGGGCATTGACTGATGCTAGCTGGTTCGACGATTCAAGTACCGAAGCTAATGAGATTCAGACTAAGTTACCAGTGCTAAGTTTCATAAACTGCTTCAAGTTAGAACAAGAGTCTCTCATTCAACAAGCAGTCTCCAAGTATCTGATTTTACCAGGTGGACAAGTGCCTTTATATTTCACAAACCGAGCTACCGGAAGCTCTGTAGCGGTTCATCTACTTCAGAGCTCTCTTACTCAACACTTTGTGGGATTTAAGGCTTGCCTTGTGATTGATGCTGATGAACCTAAGCAGAAATGGAATGGTCCGGTTACTTCTAGCTTGATGATATGTTGTAACCTCACAGGAATAGAAGGGAACCTCTTTGATTCCACTGATTATCACATCGCCATTGACGTGCCGTGTCAGATGAACAATCATCTGGTTATATTTGACTGCCGTTTCACTCTAAAGAAAGACAATGATTCTGAATCTGAACTGAACTACGATGGAGTGAATCTAGAGTTCAATTTCACTATTGATTCTCTTTGCAAGATTAAAAGTTGCGGTTTACGTCTATTTGAGGTTTGTACATCTCTGGATAACGAAAACAACAGCGTTAGTGATTATGGTCACTGTAAAGAGTATggagaatattaa
>AA_scaffold381_51
ATGGAGAAATTTGATGTTTTCTTAAGTTTCAGAGGAATCGACACAGGCAGAAGTTTCGTGAGCCATCTTTATGATTCCTTGATCGAAGAAAATATCAGGACATTCAAAAACGACGAAGAACCTTGGAGAATTCAAGAGTCGAAGATTGCGATTGCAGTTATATCAACGAACTATACTGATTCTATCTCGTGCTTAAACGAATTGGCGATGATGATTGAGTGTAAGGAGAAAGGATCGTTAATGGTGGTGCCTATCTTTTACGAAGTTGACATTTGTAGTTTCGTCAATAAAGCAAATGATTTGGCTCTTCAACTTTTTCTTAACAATGGCAAGAAGAAGCAACAGCTTAAGGAAGTGAACAAGTGGAGGGATGCATTGATTGATTTGACTCTCGTTTATGAAACTTACGCTCATGGAGTGGAAGATGATGCAGAGATGATAAATAAAGTCATTGATTACGTTTCTGGTCATTTGAGTACAACAAGGTCAAGCAAAATGAGTATGGAAATGGAAATGGAGGTTGAGATGACACTTCCGGTGACACTACAATCATCTTCTAGTGACATTATTAACTTTGAGATTGGGGATATTAACACATGGAGCTTCAAGAGAGACATTGATGAGAAGGGGAAACAAGAGTTTACTAGTGTCGAAACTATGGTTACAGATGAGTGTTTCATAGGTGAGGAGGATTCAGTCCCGGTTAGCCACCGATTAAACTGTTTTATTGGGATGGATAAGAAAATGGAAGAAGTGGAAGCATTGCTTGAATTAGATTCAAAAGATGGAGTTTTCGAAATCGGGATTTGGGGTATGGGAGGGTCTGGTAAAACCAGTCTTGCGAGATGCGTTTCTGAGCAGATCTCATCGCAATTTCAAGATTATTGCTACTATTTGATGAATGATACCAATAGTAAAAACTCTTCTTCTCTAACATGTTTACTAGAGGAAATAACCAGAGTTTCTCTTATGACGTCAATGTCACAAAAAAGTCTTGTAACAACTAAGGACAGTGATGATGATAATGATGTTGTGAAGGCTAGATTCAGACAAAGGAAAGTTCTACTTGTTGTTGATGGAGTTGATTGCATTGGTCAACTTAAACGCATCAAATCGGTTGTTCGTTTGTTTGGTCCGGGAAGTAGAGTGATAGTAGTGACAGATGAGAAGAGTTTACTAGTAGAATGTAATGTTAAACATTTTTATGAAGTAGAGTCTCTAAGATATGAAGAAGCTCTTCAACTCTTCTGTCAGTTTGCTTTTAAGGAACAAGATATGTCTGCAGATTTTGATCAGATGTGTCTTCGTGCGGTACTCATTGCTGGTTGTCTTCCATTGGCCCTGAAAGTACTCGGATCGTTGTTATGTGGAAGAAGCATAGAAGTATGGGAATATGAAATTTTTAAACTTGAAGAATCACGGGATAAAGGGTTTGTACAAGTTTCAAGTTACATAAAATATCCACCAAAACGAAATCAATACAATAGAGAAGATGATAGAGACAAGTTTCCTTCATATAGCTTTGTGTTTGTATGA
>AA_scaffold4279_20
ATGGCTGAAGCTTTGGTCGCTGAAGTTGCCGTCTCTGCTGTCTCTGAAGTTTTGAAATTAGTAATTGAAGAAGCAAAAAAGATCAGAAGATACAAATCCGCGTCGAAGGAACTCATAACAACGATGGAGACATTGCTTCCTTTAGTTAAAAGAATTGAATCGAACCATGAAAAGCTAGATCACAGGGCTAATGAGCTAGATGGCCTTCGAGAGGCGGTTGAAAGAGCTGAAAAAATTGTTGAAAAGTGTTCACACGTTAAGCGGTGCGCTTTCATCAAGAAATCCAAATATACCACAGAAATTGATAGTGTCAATCGCGGTCTGCTTAACTTCTGTCAGAGTACTCTACAGCTTCTTCAGTATGTTCATCAACTGGAGTCCACAGGGGTTACTCATGCTTTGCTTGGAAAACTTGATGATAAATTTGAAGGTCGAAGTAAGATAACTGAGGAGTCGAATGTTTCTCCGCTTGAGTTTATTGACCGTTGTTCTGTTCCAGATATGAAAAAAGATGTTGTTGGGTTGAAATGGCCATTGGTGGAGTTACAGAAGAGAATCCTTGATGATTCAGTGGTTAGACTTGTGGTTTCTGCTCCTCCTGGCTGTGGCAAAACCACTTTAGTTACCAACCTTTGTCATGATGTAGAAATAAGAGgaaagttcacacacatcttgtttaacgttgtgtcaagtgttcctaacttgaggagcatagtacagaaattacttcagcataatggttacaaagtacctacatttgtcaatgatcttgaagcaagtgttgacttaagaaagcttttgttaaaactcagAGAAAGTGGTCCTATATTGTTGGTGTTAGATGATGTATGGCCTGGAGCAGAGTCCTTacttgagacatttcagaatatagacataccagattgcaagattctggtaacttcacggtctgagttcctgaattttggccccacttatcatttagagcccttgaaagatgaagatgcggaaacccttttcatcaaatacgcATCCACGCCTGGTCAAGTATCAGAAAAAGAGTatgaagatcttctcaagaagatactgaaatattgcagtggattcccaattgtaattaaagtagttggtagttcacttaaaggcaagtCTTTAGATGTATGGAAAGGGCaagtagatagctggtctaatgggaaaacaattcctaagcatcctcaacgtactgttctagattgcctgcagcctagctttgatgcgttggatgaaaatcttaaagattgtttcttggatatgggtttatttcttgaggaccaaaagattcgagcttcgattatcattgacatatgggcagaactttattgtaaaggcagcgtttttgagtgtatTAAGTACCTTCAAGACCTTGCCTCCTACAATCTCCTTACACTTATTCCTCTCGGCGGgagaagtgagcttgaggctgttttctgcaatgaattcttagtcaCtcaacatgatatcttaagggaattggctattcatgaaaacgaattggagacaaacttgaaaaggaTAAGACTAAACTTGGACATACAAAACAACACATTCCCAGACTGGTGTTTGAATCTAACTGAACCTGTTAATGCCCGTGTCTTGTCTATCTCCACAGATGATTTGTTTACATCAAAATGGGTTGATATAGAATTCCCCAATGTTGAGGCTTTGATTCTCAATATCTCGTCATCAGATTATACATTACCAAGATTCATTGCAAGTATGAAGAAGCTCAAGGTTATAACAATCACAAATCGTGGGGGTTATCCTGCGAAATTGACTAACTTCTTGTGTCTTAACTTATTACCAAACCTGAAACGTATCAGACTTGAAAAAGCATCAATAGCTTCTGTAGAAATTCAACAGTTGAAACTCATGAGTCTCGAGAAGCTATCTTTGGTAATGTGTAGTTTCCACGAGGTTTTATATGAGTTAGAAGTCGATGTTTCGTTACCAAAACTACATGAGATTGACATAGATTATTGCTATGATCTTGATGAGTTACCTTACTGGATCTGTGAGGTTTTCTCATTGAAAACACTTAGTGTTACAAATTGCCAAAAACTCTCTACACTTCCTGAAGCTATTGGTAATCTGGAGAATCTTGAAACGTTGCGGTTAAGTTCTTGTATTAGTCTCTCTGAGTTGCCTGAAACGACTGCAAAACTTGGAAATTTACGGTTCTTGGACATTTCTGATTGCTTTGAATTGAGAAAGTTACCGTTAGAGATTGGGAGGTGTCAGAAGCTGGagaagatttcaatgaggaagtgttcgaaatgtgaattgccagattcagtgaagaatctagagaatcttgaGGTGATATGTAACGACGAAGTTGCTTTCTATTGGAGAAGATTCAAGAATGTGATGAGAGATTTGAAAGTGACTGAAGAGAAAATAAAGCCCATAAGAAACCTCTGGAAGGCCTGGAGGTTTTTGTGTAGAAAAGGTCAAACGTTGACCAAATTCTTTTCCCAGGTACATTTCGCGGCAACTGAGAAAGCAGGAAGCGAGCAATGTTATTGGACTGAAGTCAACGACAACGACGCCGTAGATTGCTTTGTAATCAAAGGAAGAATGGATCCAGTGAGTGAGTATATTGCCACTAAAGCTTTGAATTCAGTAATCGAACAAGCAAAAAAGATCAAAAGATTCAAATCCGCGTTCAAGGAACTCATAACAACGATGGAGACATTGCTTCCTTTAGTTAAAAGTATCGAATCGAACCATGAACAGCTAGATCGCAGGGCTAATGAGCTAAAGGGTCTTCTAGATGCTGTTAATAGAGCTAAAGTAATTGTTGAAGAGTGTCCACGCCTCCCATGGTACGCTTTCAACGGCAAATCTACATATACAACACAAATTGATAAAGTCAATGACGATCTGCGTGAGTTTTGTCAGATTACTCTACAGCTTATTCAGTATGATCATCAACTGGAGTCCACAAAGGTTACTCATGGTTTGATTGGAAACCTTGAGGATACAGTTCACGGTCTAAGTACGAGAATTGACGATAAAGTTGAAGGTCTAAGTAAGAGAATTCAGGATTTGAATGTTTCTGCGTCTGAGTTTACTGACTGTTGTTCTGTTCCTAAGAAAGAAAAGGTTGTTGTTGGATTGGATTGGCCATTGGTGGAGTTAAAGAAGAAGATTCTTGATGATTCAGTGGTTAGACTTGTGGTTTCTGCTCCTCCTGGATGTGGCAAAACCACTTTAGTTACTAACCTTTGTCATGATGTAGAAATCAGAGgaaaNCTTGATGATTCAGTGGTTAGACTTGTGGTTTCTGCTCCTCCTGGATGTGGCAAAACCACTTTAGTTACTAACCTTTGTCATGATGTAGAAATCAGAGgaaagttcacacacatcttgtttaacgttgtgtcaagtgttcctaacttgaggagcatagtacaggatttacttctgcataatggttacaaagctcataaatttaagagtgatTTTCGAGCACGTGATGACTTAAGAAAGTTGCTGTTAGAACTCAGAGAAAGTGGTCCTATATTGTTGGTGTTAGATGATGTATGGCCTGGAGCAGAATCCTTacttcagacatttcaagatatagacataccagattgcaagattttggtaacttcacggtttaagtttctgagtttcggtcccacttatcctttagagcccttgaaagctgaagatgccagatcccttttgatagaatatgcATCAAGGCCTGCTCAAGCATCACTAGCAGAGTatgaagatcttctccagaagatactgaaatattgcaatggattcccaattgtgattaaagtagttggtagttcacttaaaggcaagtCTTTAAATTCATGGaaagtagcaagcttggctaaagggaatacaattcttgagaattctactgtgctcaagcttctgcagcctagcttcgatgtcttgaacagtaatcttaaagactgttttttggatatgggtttatttcttgaagaccaaaagattcgagcttcgattattatcgacatatggtctgaactatatggtaaaggcagtaatctcgagtctataAAGTACCTTGAAGACCTTGCCTCCTACAATCTCCTTACACTTATTCCTCTCGGCGGGTATtatatctttactttctgtttcaagactgtgtctttgtcggttcttgatgtcaatatttatgtcgttaacaggagaaatgagcttgaagatggtttctgcaatgagttcttagtcaCtcaacatgatatcttgagggaattagctattcatgaaagcgaattggagacaaacttgaaaaggacAAGACTAAACTTGGAGGTACAAAACAACACATTTCCAAACTGGTGTTTGGATCTAACTGAACCTGTTAATGCTCGTGTCTTGTCTATCTCCACAGATGATTTGTTTACAGCAAAATGGATTGATATGGAATGCCCCAATGTTGAGGCTTTGATTCTTAATATCAATTCACCAGATTATACATTTCCAAGCTTCATAGCTACAATGAAGAAACTCAAGGTTATAACGATCACAAATCGCGGGGTTTATCCTGCAAAATTGAGTAAATTCTTATGTCTTAACTCATTACTAAACCTGAAAAGGATCAGACTTGAAAAAGTATCAATAGCTTCTTTAGAAATTCAACAGTTGAAACTCATGAGTCTTGAGAAGCTATCTTTAGTAATGTGTAGTTTCAATGAAGTTTTATATGAGTTAGAAGTCGATGTTTCGCTACCGAAATTACAGGAAATTGATATCGATTATTGCTATGATCTTGAGGAGTTACCTTACTGGATCTGTGAGGTCTTCTCATTGAAAACACTTAGTGTTAGAAACTGTTATAAGCTCTCTACACTTCCTGAAGCTATTAGTAATCTGAAGGATCTGGAAACGTTGTGGTTAAGTTCTTGTATTTATCTCTCTGAGTTACCTGAAACCACTGCAAAACTTGGAAACTTACGGTTCTTGGACATTTCTGATTGCTTAAGACTGAAGAAGTTACCGTTAGAGATTGGGAGGTTGCAGAAGCTGAagaagatttcaatgaggaagtgttcgaaatgtgaattgccagattcagtgaagaatctagagaatcttgaAGTGAAATGTGATGAAGAGGTTGCTTTCTATTGGGAAAGATTCAAGAATGTGATGAGAGATTTGAAAGTGATTCAAGAGAAAACAGAGCATAACCTCAATTTTCTTTTAGCATAA
>AA_scaffold4356_32
ATGGTGGATGCAGTGGTTACAGTGTGTTTGGAGAAAGCTTTCAGCATTCTTGAAGAAAAAAGCAAAATCATAACCGAATATAGAAAACAATTAACTGATTTGCAAGATGAATTACAATATATGCAATCTTTTCTCAAAGATGCAGAGAGACAGAAGAGGACAAACGAATTTTTGCGTAAACTTGTGGGAGATTTAAGAGAATTAGTCTACGAAGCTGAAGATATTCTCGTCGATTGTCAATTAGGTGATGTAAATGAAGAAGATAACGACCAAAGTAAAGCTTCAAACGCTTGGCTTTCTAAGTTTTATCCTGCTAAAGTGTCATTACAGTATAAGAAAAGTAAACGTCTTAAAGAGATTAACGATAGAATCAAATCAATCAAGGTTAGAGTTGAGCCTTATTTCAAGTTTAGGACATCAAGTAATGTCGGAAGAGATAATGGAATTGATAGATGGAGTTCTCCGGTTTATGATCATACTCAAGTGGTTGGTTTAGAAGGAGATAAAAGAAAGATCAAAGATTGGCTTTTTGAATCTAATGAGAAAGATTTATTGATGATGGCTTTTGTAGGAATGGGAGGATTGGGGAAAACTACAATAGCACAAGAAGTGTTCAATGACAAAGATATCGAAAATCGATTCGAAAGGAGGATTTGGGTGTCTGTGTCTCAGACATTTACTGAAGAACAAATCATGAGAAGCATATTGAGGAACTTAGGTGATGCAAGTGTTGGAGATGATCTTGGGACATTACTTAGGAAAATTCATCAATATTTGTTAGGGAAAAGGTATTTAATTGTAATGGATGATGTTTGGGACAAGAATTTGAGTTGGTGGGACAATATCTACAAAGGATTACCTAAAGGACAAGGAGGTAGTGTTATAGTCACCACAAGGTCAGAATCTGTTGCGGTTAAGGTTCAAGCACAAGACAAAACTCACCGTCCTGAGTTCCTAAGTACTGATAACAGCTGGTTACTGTTCTGTAAAGTTGCGTTTGCAGGAAACCATGGAGTTTGTGACCGTCCTGAACTAGAAACAGTTGGCAAAGAGATTGTAATGAAATGTAAAGGTTTGCCTTTGACAATCAAAGCAGTAGGTGGATTACTTTTGTGTAAAGATCATCTATACCATGAATGGAAGCGAATTTCGGAGTATTTTCAAGATGAATTGAGAGGAAACACTTCTGAAATTGATAATGTAATGTCTTCTCTGCAGCTAAGCTACGACGAGCTTCCTTCGCATCTTAAGTCATGTTTTCTGTCGCTTTCTCTTTATCCAGAAGATTGTGTTATACCGAAACAGCAACTTGTTAATGGATGGATTGGAGAAGGTTTTGTCCCGAGGAGAAATGGTAGATCTGCAACTGAAGCTGGAGAAGATTGCTTCTCAGGACTTAGTAACCGTTGTTTAGTCGAAGTTGTTGACAAAACTTATAGCGGAACGATCTTGACTTGTAAGATTCATGACATGGTTCGTGATCTGGTGATCAGTATAGCGAAGAACGATGCGTTTTCGAATCCAGAAGGTTTGAACTGTCGTCATTTAGGGATTAATGGAAATCTTGAGGAGAAACAGATTAAGGTTAATCATAGATTGAGAAGTATAGTTTCAACTACTAAGACAGGTGAAGTAAACAAGCTGGATTCAAATCTTGCTAAGAAATTTACGGACTGTAAGTACTTGCGAGTTCTTGATATCTCTAAATCTATCTTTGAAGCTCCTTTGTGTGACGTTTTGGATGAGATTGCGAGTCTTCAACACTTGGCTTTTCTGAGTTTGAGTAACACACATCCGTTGATTCAGCTTCCTTGTTCCATGGAAGATCTTCATAACCTTAAGATTTTAGACACTAGTTACTGTCAGAATCTGAAACAACTTCAACCTTGTATTGTCTTGTTCAAGAAACTTATTGTTCTTGACATGACAAATTGTGGGTCACTTGAGTGTTTCCCTAAGGGGATTGGGAGTCTTGAAAACCTTGAAGTACTGTTGGGGTTTAAGCCAGCAAGGTCTAACAATGGATGCAAGCTGAGTGAAGTGAGAAACCTTGCAAATCTCAGAAAGCTTGGACTTTCTTTGACCCGGGGAGACCAGATTAGAGAGGACGAGTTTGACTGTTTGATAAACTTAAGAAAGCTTCTGTTCATTTCCATTAATTGCTATGACAGCTATGGAGATGATCTTGTAGTTAAAATAGATGGTTTGAGTCCTCCGCATCAGCTTCATGAGCTTTCTCTGCAATTCTATCCTGGAAACTCAAGTCCTTCATGGTTGAGCCCAAACTCGCTTCCAATGTTGAGGTATATGTCTATATGTTCAGGTAATTTGGGGAAAATGAAAGAAGAATTTTGGGGAATTGAGACTAGAACTCACTGGAAAATAGAGAGTTTGATGTTGAATTCACTGTCGGAACTAGAGATGGAGTGGGAAGCTCTGCAACAAGCAATGCCACAGCTTAGGAGTGTACATGCGAGCTGGTGTCCGGAGCTGGAGTCTTTCCCAATAGAAGATGTTGGATTTAGAGGAGGGGTGTGGACCAAGACACCACTGCACAGAAATTGA
>AA_scaffold4402_85
ATGTCTTCGCGCTACGGAGTCTTCCTGAGTTTCCGAGGAATTGATACCCGTAGAATCTTTGTTTGCCATCTGTACAAATCTCTTGTTGACAGGGGAATCGTCACCTTCAAGGATAATCTGAAGATTAAGTCTGGTGAGTATTTTCCCCAGGCAATCATGGAAGCTATCCAAGGCTCGAGTTTTGCTATAGTCGTTATTTCGCAGAATTTCGCTTCTTCAAAGTGGTGCTTGATCGAGCTGCAATCGATAATGGAGCTTAGGAGCAAAAAAAAACTAACAGTCATTCCCATCTTCTATGGAGTAGATCCCTCAGACATGAGAAAGGAGAAAGGACATTTCTTGAAACCCCTTAATAGGCACAGGCGTCGGCCATTTGTAGATAATGTTCCCAAATGGAAAGAGGCTCTCAACGAAATCTCCTATGTCATTGGCAAAGATCCCAGAAAATTCGATGATGATGATGCAATGATTAAAGTTATAGTTAGAGATATTTCGACGCAGTTGTCATCTATGGTACCTATGGACTTAGGGGGTATTTGGGGAATGGGTGGTGTAGGCAAAAGCACCATTGCCAAGTATTTCTTCAACCGACACTCTTGCCGATTTTCAGCTCGTTGTTTCATAGAAGATGTTGGGAAGCTTGCTAGAGCTTTTAGTCTGGTGGGTTTACAGGAAAGGTTAATCTCTTATATTCTCTTGGAAGATATCAAGCTATCAACCATTGAACATGGACGCCACCATATTAAGTCTGCACTTGGACATCAAAGAGTGTTAATTGTTCTCGATGGTGTGGACACTGTCGATCAGATACGAGCTCTCCGGGGAGAAGAGAGGAGCATATTTGGTAGAGGAAGTCGAATCATCATTACCACAAGAGACAGAAGATTGCTCAAAACATGTGGCTTTATGGAAAGAGACTTGTATGAGGTTAATTGCTTGGAGAAGGACGATTCCCTCCTCATGTTTAAAGGGGTTGCTTTTGACGGAGGAATTCCACCTTCAAATGCTCATGAACAACTCTCAATCAAAGCTTCTCAGCTTGCTCATGGTCTTCCTTCCGCCCTTCGAGCTTTCGGGTTATGTTTCCATGAAATGACCACGATAGCTGAGTGGAAGAATCAATTAGGGAGATTGGAAACAACTCCTCCTCATAAAACCATCAAAATCTTTGAGAATAGCTACATGAGCTTAAGTAAAATAGAGAAGGACGTTTTTCTTTATGTAGCATGTCTTTTTAATGGAGTCTCAGTCTTGCGTGTTGAAGCCCTTTTTGAGGACTTCGCTTATGTGATACAAGTGTTATCAGATATGTCTCTCATTAACATATCGACTGATGGATATCTTAAAATGCATGTTTTGATTGAACAAATGGGAAAGCAACTTGTGCGTCAAGAATCCAGACAACGGCCTGAGAAACAACAAATTTTGTGGGATACTCGAGATATTTGTCATGTTCTGCAACATCAATCGGGTTCGAACCAAATTCAATGTTTGGCGCTTCATGTTTGCAAGGTGAATAGAAAGTTGGATATAAGCTCCCGTAATTTCAATTCTATGTATCGTCTCAAATTTCTCAAGTTCTACAAACACTCGGATGATGATATAGAGTCCAAGCTGCAGTTTGATTCAGAGAATCATATTGAATGCACTTACCTTGACCttagtttacttcactgggatgcatatccatcaacaaccctgcctttaaatttggaacttgagtcccttgttgagctcaatctacgttacagcaaactcgagagcctttgggatgggaaaccgGAGCTTAGGAACTTGAGGAGAATAGATGTGACGGGGTCAAAAAATCTGAGACAATTTCCAGATATTTCAAAAGCCACAGAGTTGGAGGAGTTATTAATGGACTGCTGCTCGAGGCTAGAACGATTTCCGGGTTACATTGGTAGCTTATATAATCTGAGGAAACTCCATGCAACCCACTGTGATCATCTCATGAATCTCAAGATAAGGGTTTCCACAAGAACCCAAGAACTTAGTGCTGGCTCCTGCCCACGGATACTATTGGAGTTTCCTAATGAAGAGAAGCCAATGCAGTCTCTTGCAAATCTGTCCATAGATGGAAAAATAACATTTTGCCTCGAGCAGCTCAAAGGAGATGCAGATCACTTCTCTTTTAATTCTGAGAAACATATCTCTTATAAGCTGATGATGAGGCCACGACCACCTTTTGTCCTGTCACGTTTACATAATTTTAAATACCTTGAGATCAAGCGGAGTAAATACAAGGAGGACGACCCACCTTTCAGGTGCCATGGCTTCTCAGACTTCCCTCTTGTGACAGAGTTAAACCTGATGAATTTGAAGATCAATAATATTCCATCATGTATTGGTGAATTGCAGTCTTTAGAGACGCTGAATCTAAGTGGAAATGACTTCAATAATTTACCTCAAACCATGGAACAACTTTCTAATTTGAAGTATCTCGACCTCCATAACTGCTGCAAACTCGAGGAACTGCCAACACTAACTCAGGTTGAGACGCTTATACTTTCAGACTGTATCAGTCTCATATCATTGCTAAAACTTTCTACTACACAAGTAGACCAAGGAAGATATCGTTTGCTTGAGCTTGAGCTAGATAACTGCAACAATATTCAATCACTTTCGCAGCAGCTCAGACATTTCACCAATTTAAAGGAGTTAAAACTCAACAGACACAGTTTTGTGACAGCCCCTGAAAGCATCAAAGAGCTTTCCTTGTTGACTACTCTCAGCTTAAACAATTGCAATAATCTTGAATCACTGGAAGAGCTTCCATTGAGCCTCAAATGTCTCTACGCACATGGCTGCTTTAAACTGGAGTCTGTCTCTGTTTCTCCTGACCATTTTTTCGAAGACGTTGATCTTGACCATTGTTCCCATTTGAAGCTAGATGATCATCTAATCAATCGGTTTCCAAGTGATAAGCGTAGTGCAAAGTGA
>AA_scaffold4402_88
ATGAATAAATTCGACGTTTTCGTGAGTTTCAGAGGAATCGACACACGCAGAACTTTTCTAAGTCATCTCTACCGTTCATTATCCGAGAACCAGATCAAAACTTACAGAAACGATGAAGGAAGATCATCAAATGAACACGCTTCTTCTCAAGTGCTTCAATCAATTCAAGAATCAAGAATCGCGGTTGTGATCATATCAAAGAATTATACTGATTCCGTATCTCGCATAGACGAACTCGCAAAAATGATTGAATGTAAAGAGAAAGGATCATTACTGATTCTTCCTGTATTTTACCAAATTGACCCTCTTGTTTTTGCAGAAAAAGCAGAGTCTTTGGCTCATAAAATTAGTCAAAATCGTAGGGAGAGAAGAAATATTAATGGAGAGTTCATCAAGTGGAGACATGAGTTACTTGATTTGGCTCTCGTTTACCGAAAATACGCTTCTGGGGTTACAGAAGAAGCTGAGCTGTTAAACAGAGTTATTGATTACATTTCAAGTCATTTGAGAGCGATAAAACCAACACAAATCGAAAGACCATCGAAGATGAGTTATAAGGATTCTTCATATTCTTGGAGTAATAACATAAGTATCTTTAAACTCATTTCAATGGCGATTAAGAGTCAGCTATGGATCTCAAAAAGTAACATAGATGAAGATGAAGATAAAGAAACTAGTGAAAACTTGGTGTACGAGAGAAGGTTTGTTACAAGCAATCCACGTAGTGATAATTTCGATAAATTTATCGGGTTGGATCAGAAAAAGAAACAAGTGAAAACAATTCTTGATTTAGATTCAAACGATGGAGTTACCAAAATTGGGATTTGGGGTGTAGGAGGGTCTGGTAAAACAAGTCTTGCTCGATCTGTATACGATGAAATCTCATCGCAATTTCAAGATTGTTACTACTACTTAGTGAATGATACCAACAACAACAATAGATCAAAGTACTCTTCTTCCTTAACATGTTTACTTGAAGATATAACAAGAGCTTATCTAACACCAATGTCATCAAAGAGTATTGAAGCTATAAACTCTGATGttgtcaaggcgaaactcggacatcgaaaagttctacttgttgttgatggtttaaattgctttgatcaagttaaaGGTATAACAATGGCTGCTCGTTTGTTTGGTCCGGGAAGTAGAGTGATACTAGTGACTCAAGAAAAGAGTTTACTTATAGAATGTGATGTTGAACATCTCTATGAAGTAGAGTCTTTGAGAGATGATGAAGCTCTTAAACTTTTTACTCAATTTGCTTTTGGAGAGAAAGAGATTCGTAGAGGCTTTGATGAGCTTTGTGTTCGCGCTGTTCTCGTGGCTGCTCGTGTTCCACTTGCTATTAAAGTACTTGGATCGGTTTTAAGAGATAAAGACATGAAGGAGTGGGAATCTGTGGTGAGTAAACTTGAAGAATCAAAGGATAAAAGATTCTCAGGAGATTCTCGTTACAATATCAAATATCCAAGAAAAGTAAACCAATACAAGAAAGAAGATGTGAGAGATCATAAGTATCCTTCGTATTGCTTTGCTTTTGCATGA
>AA_scaffold4402_89
ATGCCGTCTTTCTCTTCGGCTTCGTTTTCTTCACCTccgccgccgccgccgccaccgccaccgccgccTCCAGTCGGTCACTACGATGTCTTCCTCAGTTTCCGTGGCGAAGACACTCGCAATTCCTTCGTCAGTCATTTGTACAACGCCTTTAAGAAGAAGAAAATCGTTACTTTCTTAGACAATCCAGAGATTCCACTGGGAGGCAACATTTATCAAACAATCATCAAAGCTCTTCGGAATTCAAAGTTTGCAATCGTGATTATCTCCAAGAACTACGCTACTTCAAGTTGGTGTTTGGAGGAGCTAAGATTGATAATGGAACTCGAAGAGGCGGATAAAATCGAAGTCATTCCAATTTTCTACAGAGTAAATATCTCTGATGTTAGATATCAACGAGAAGATTTCAATTTAGAAATATATCGAAATCACGTAATGGCTGAAAATATCCCCAATTGGAGCGAAGCACTTACACGTATCGCAGGCCGTAACGGCAAAGATTCAGGAAATCCCAAGGAGAATGAAGCGGATATGGTTGAAGACATTGTTAAGCTTATTTTAAGGAAGTTGAAGCCAATAATGGCGACAAATCTGTGTGGAGATATTATTGGTGTGGAAGATTACATGAAAGAAATCAATGATCTGTTGAAGAAAGAAGAATCCATGATGAATCAGGCTCGTATGCTTGGAATCTATGGAATTGAAGGTATTGGTAAAACCGCCATAGCTACTTATTTATATGAAAAACATAAACCTCTGTTTCCATCTCATCATTATTTCATGGAAAATATTGGGAGTTTTGTTAAGACACCAGATGATCTCTTCCACTTACAAAAACGGCTGATTTACAAAATCCTTGGAGAAAGAAGAGAGGATTTGTCTACCATGGAAGGAGCAGCTCGTCATATCAAATCAGAGTTCAAGAACCTGAAGATTTTACTAGTCCTTGATGATGTGAATGATTTAGCTCATCTTCATTGTCTCGCTAGAGAAGCTACATGGTTTGGACCAGGGAGTTTAATCATCATAACCACACGGCACAAAAAGTTTCTTACTTTTAACAGAGTGAGTTGTGTGTACAATGTTAAGTGTTTGGATGATGAAAAAGCCCTCCAACTCTTCAAAGTCACTGCTTTTGAAGGAACAAATCCTCCTAATTCTCCTCTTTTAAACGATCTTTCAAGCCGTATCTCAAGACTTGCTTTAGGTCTTCCTTCTACTATTATACATTACGGGTTATGGCTTCGTGACAAGCCCCTAGAGGAGTGGGAAGATGATGTGATGTCGTTTGAGAAAGATTCAGAGGATACTAAGGAGAGAATCTTGAAAACGGAGTATAATGAGTTAAACGAAGATCAGAAGATTGTTTTTCTTTATGTAGCTTGCCTTTTCAATGGAGATTCCTTACAACGTGTCAAACACCTTTGTTATCGAGGTGCAGCTGGGATAGAAGATTCAGCTCTAAAGTCTCTCATAGAGGTATCAAGTGATGGTCTTATAGCTATGCCTGATATGGTTGAGAAAATGGGTAAAAGAATTGTGCGTCCAGGTCGAGGATCAGACAACAACCCTTCCGATCAACGAATCTTATGGCAGCATCCTGAAGTCACTCAAGTAATTGCAACCGACTCTGGTACATTTAAAAATGAAGGTGTGTCGGTAGATGCCGTTAAAATCTACTTCACTAAAATCAGGtgggatgttttcagaaagatgagtaatcttatatttttgaagatctataacaattttgagtccttgaaggatggtctaattctagagggaaattcatatgttcctcCTGATAttagattactggattggtattcatatccttttacaaccttaccttctcaaatccttcaagagactcttgttgaactaaatatgtgttatagcaagctcGTGACCCTTCCCATTCAAACATCGAAACTTTTGCTTCTTCGGAAGCTGGATTTGACAGGATCtaaggatttgaaacaacttccaaatcttgaggaagcggtggagctggaggaattgatattgaaaggttgcaaggctctGGAAGAGATTCCAAACTCCATTTGTAGCCTTCCTAGATTACAGAAAGTTGAtgtttccaactgtgataagcttacgaatctacccatcactataaagaaatctgaaactactgtctctcaaggtggaagcgtgctcattaaatcgcTCAAATTGGTTTTATCTGGTGTAGAACCACCTCAAGGGATTTCCCTTACAAATCTTTCAATTAAGGGAAAGTTAAACATCGAGTTTCTAATTAAGGATCTTGAAGGGTATGCAAATCATCTATGTTTTGTCTCTGAGGAACAACACAAACCCAAATTTTTAGACATCATGCGGTTTAAGTACAACAAGGGGAGTGATCCTTTCGTGTGTGATAGCTTGTCATCGTTTCCATGGCTAAAGGAGTTAAGTCTAATCAACCTAAACATCATGAAAATCCCAAAGGACATTTCCCAAATGCAAGACTTGGAGAAACTAGACCTTAGTGGAAACGACTTCAAGGAGTTACCTACATcaattagtaacctctccaagttgaaacatctgactctttgtaactgtcgaaaactcgaaaaacttccagagttatatcagctggagaaactcacactttctaactgcacTGCCCTCAAAAGATTGGTGACTCCTCCTTATCATCATAGCTACAGATTACTTGAGCTTTGGCTTGACAACTGCAACAATGTCGAAAACTTGACAGATCAGCTTACACGGTTTCTGAATTTAAAATATTTATATATGAGCAGACAAAATTTCGAAACCGTTCCTACATGCATCAACAACTTCACTTCCTTACGAACTCTCTCCCTCGATTACTGCAACAAACTTAAATCAGTAACAGGCATCCCACAGAATGTGAAGACGTTAAAGGCACATGGCTGCCGCTACTTAGAAAAATCTTCCTCTTCCACTGACATTTGCTTACATCCAAAGAAAAACCTAAGTAAAATCACTCGTTTTCCTCTTAGAAATCGTGGCAAAGAGGCACCAATGTGTGGTTGCATCAAGGATTCTATAGTGCAGGAAAAAATTAAGAAACCTTATAATTACATGGCAGTAATTTGGCAGCGTATAATGCCGCTCTTGTGTGGTGTTGGTATCGCTGTAATAATGGTGGCTCTTCATGCCATTTGGCGTATGGCAGATCTTCATGATCCTTTTACCACTACTACCACAGATTTTCATATCTATGTCTACGCTGTAGCAGCTGCCTTTTGTGTATGGGCTCGTGTAAAGTAA
>AA_scaffold4429_2
ATGGGAGGTTGTGTATCTGTTTCAATGTCATGCGATTTAAATCAAATTTCTCGATGGTTATGTTACAAAGGAAGTTATGTTTACGATCTTTCTCGGAATATAGCTTACTTAGAAAAGGCTCTAGAAATACTCAAAGCAAAGCGAGATGATATGCAAAGACGTGTAGATAGAGAAGAGCTTACAggacgtaaacgcagacttgctcaagtccaagtatggtttacaagtgttctaactattgaaaaccaagttaattatgtgcttagcactaataaagttgagcttcaaaagttgtgtctatgtggtttttgctctaaagatttgagacaaagttaccgttatggaaagagggttatcataatgttGAAGGAAGTTAAAAGTCTTGGGGTTCAAGGAGATTTTGATgtggtggctgagatagttcctataggtgaggctgaagagttgccgattcatcctacaattgttggtcaagaaacgttactcgaaaaggtatggaatcatcttatggaagataaagttgggattgtgggtttatatggtatgggtggagtgggcaaaacaactcttctcatgcaaatcaataataagtttactgaaataGCTAGTAGATTTGACTTTGTGATATGGATTGTAGTATCTAATGGTGCAACGGTTCATAAGATTCAAGGAGACTTAGCAGCGAAAATAGGTTTTGGTGGGATTGAGTGGGACGCAAAAAATGAAAACCAAAGGGCGCTTGACATACACAATGTTCTTAAGAGACAAAAATTTGTGTTGTTGTTGGATGATATATGGGAGAAagtaaatttgaaagttgttggaatcccgaatcctagtagagaaaacggatgcaaagtagcatttaccacTCGCTCTAGAGAAGTGTGTGGGCGAATGGGTGTTGATGATCCGATAAAAGTCAATTTTCTACCCCTGAAGAAAGCTTGGGAGTTGTTCCAAAAGAAAGTTGGACTAAACACGTTAAAAAGTCATCCAGATATTCCTGAGCTTGCAAGAAAAGTCTCTGGAAAATGTCGTGGGTTACCATTGACGCTTAATGTCATCGGTGAAACTATGGCGTGTAAAACAACagtacaagaatggcatcacgcaattgacgttttgacttcatctgccattgaattttcagaTCATCTAATAGACAAAGAAAGGTTGATAGagtattggatcgccgagggatttattgatgaaaaacaaggtagagatagagcaacaaaccaaggttacgtgataattggtatccttattcgtgcatgtttgttgtcagaagaaatggctatgtggatactatctgatcttggaaagCACAAAGATCAATATATTGTTCAAGCTGGTGTTGGAATATGTGAAGTACCAAAAGTGAAGAGCTGGAGAATTGTGAAAAAGATGTCATTAATGTACAATGAAATTGGAAAGATAGATGAAAGCCCTGAATGCCCTGAACTTTTAACTCTCCTACTAAAGACTAACAAATTGGTAAATATCTCAGGAGAATTCTTCCGGCATATGCCTAAACTACTTGTTTTGGATCTATCAGAGAATCGCGCTCTAGATGAATTACCAGAAGAAATATCAACGTTGGTTTCCTTGAGATATCTCAACTTGTCATATACAAACATAGAGCTTAAGATTTTAAACGGGATATCAAATTTATCGAGTTTGAGAACGCTTCTACTGCGACGTTCCCATGTAACTCTAGATATGAACTTAATGAAAGAGTTGGAACTCTTAGAACATCTAGAATTTGTGAGCATAAATACATCATCAAAATTGGTTAAAGAGCAGGTGTTACATGATTCGAGAGTTGCGAAATGTATACGAGATATCAATATTACAGAGCTTCGAGAAGAATCAATGAGGATATTAGTTTTGCCAGCAATGGATAAGCTTCTGAGTATCTCCATAAGGAATTGTGGGATGTCAGAGATACATATAGAAAATACAATATGGAACAGAACACTAAAATCTCCATGTTTTTCAAATGTTTCCTCTGTGTCTATCGTAGGATGCGATGGTTTAAAGGATTTGACATGGTTGTTGTTTGCTCCAAATCTCACTTTTGTTTCTCTTGATTCATTAAATCAACTTGTGAGTATAATCAGTGAAGAAAAAGCTCTATGTGAGGGAGAAAGTGTTATTCTTCCTTTTCAGAAACTTGAATATCTTTACTTGTTTTCGTTACCGGTGTTGAAGAGTATTTACTGGAGTTCTCTACCTTTCCCATGTTTGAGGAGAATCTTGATACGAGAATGTCCGAATCTTAGGAAACTTCCATTGGATTCACAAAATGTTCTTAAAGTTGAAGAATTTATTATAGATAATGATAAAGAATGGAGAGAAAGAGTTGAATGGGAAGACGAAGCTACAAGACTCCGTTTCTTGCCTTGTATAAGAGTGTAA
>AA_scaffold4429_3
ATGGGAGGTTGTTTCTCTATCTCTTTGCCATGTGATCAAACGGTAAATCAAGTTTCTCAATGGTTATGTCTTAAACAGAGTTATATTCAGAATCTTCTTCAAAATCTAGCATCTCTAGAGAAAGCCATTGAAGTGCTCAAGGCAAAACGAGATGATGTGCAAAgaaaggtaaatagagaagaatttaccggacagcaacgcagacttgcccaagtcgaaatgtggcttaacaatgttctcgctattgaaaaccaagtaagtgatttgcttagtactaatcaagttcagcttcaaaagttgtgtttatgtggtttatgctccaaagatataaaacaaagttaccgttatgggaacaatgttatcacggtgttaaaggaaattaaggctcttgattctcaaggacaatttgatgtggtgactgagagaattcatgtagctgaagttgagcaattgcctattcaatctaaaattgttggtcaagaaacgatgcttgagagagtatggaaccattttatggtagatgaagttgagattataggtttgtatggtatgggtggagtagggaaaaccactcttctcaagcagattaacaacaagtttagtgaaataAGTGGTAGGTTTGAAGTTGTGATATGGGTTGTGGTATCTAATGGTGCaacggtttataagattcaaacagatatatcaacaaaacttggtctcaagggagaggaatgggaccaaaaaagtgaaaatcatagagctattgacatacataatattCTTAGGAGAAAGAAATTTGTGTTGTTGTTGGATGATATTTGGGAACAagtgaatttggaaaaggttggagttcccgatccaagcagagaaaatggatgcaaaatagcatttaccacTCGTTCTAAAGAAGTGTGTGGTAGCATGGGTGTTGATGATCCCATGGAAAAAGTTGGGGTAAACACACTAAGAAGTCATGAGGACATTCCTCAACTCGCAAAAATAGTCACTAGCAAATGCGGTGGCCTACCATTGGCACTCAATGTCATCGGCGAAACTATGGCATaTCATAAAATAAATAAAAAGATGTTGATAgagtactggatatgtgaaggatacatagatgaaaagcaagggagagaaaaaacattgaatcaaggttatgagatacttggtatccttatccgtgcaagtttgttgttggacgaaactagaaatgaaacgagtgtgagtatgcatgatgtggttcgtgagatggcattatggataagttctgattttgggaagCATAAAGATCGATGTATTGTGCAATCCATTGTTGGGTTAAATGAATTACCAAAAGTGACGAACTGGATAGTCGTGGAAAAGATTTCATTAATGGATAATAAAATCAAAGAAATTGTTGGTAGTCATGAGTGTCCTCAACTTACAACTCTCTTTCTCCAGAGAAACTCCAAATTGGTAAATATCTCGGGGGAATTCTTTCAATCAATGTCCAAACTTCTTGTTTTGGATCTATGCGGGAATAACCACCTAGATAAATTACCTGAAGAAATATCAAAATTGGTTTCTTTGAGATATCTTAACTTGTCGTATACAGAAATTGATCGATTGCCTCTTGGTTTACAAACATTAAAAAAGCTAATATATTTGAATTTAGAGTATACTAGAAGGCTTGAGAATGTTAATGGGATATCAAATTTATCGAGTTTGAGGACATTTCGTTTAATGCATTCCAAAACGAAATTAGATATGAGTCTAATGACAGAGTTGGAGCTCTTAGAACACTTGGAGTTGGTAAGCATAATTGTATCTCCTAGTATGATTGAGGAGCAACAAATTTTTGATTCAAAACTTGGGAGATGTCTTCAAGACATTCATATTGAACATGCTAGTATTGAAGAACCAGTGACAATATTAGTTTTGCCAGTTATAGTTGATCTTCATGTGATCCACATAAAGAGTTATAAAATATCTGAGATAAAGATAGACTTGACATCATGGAACAGAAGGTACACAAATTCATGTTTCTCAAATCTCTCTCATGTGAATATTCGATATTGTGATGGTCTTAAAGATTTGACGTGGCTATTGTTTGCTTCGAATCTTACTCGTCTTTATGTTGGTTCCTCATCTCAATTGGAGGCTATAATAAGCGAAGAGAAAGCTGCAAGTTTCTTAGAGAATGAAACATGTGTTATCATTCCTTTTCGAAAACTAGAAAAGCTCGAGTTGCGATTTTTACCGGAGTTAAAGAGTATTCATTGGACTTCTTTGCCTTTTCCATGTTTGAAAGAAATCCACTTAACTATGTGTGATAATTTGTTGAAGCTTCCATTGGATTCGCAAAGTGTATCCAATGTTGAAAATTTGGTGATATCTTATACACGAGAAGAACGCGAAGAAAGGTTTGAATGGGAGGATGAAGCCACAAGACTCCGGTTTCTACCTTGTTTGAAGACATGGTAA
>AA_scaffold4429_4
ATGGGAAGTTGTTTCTCTGTTTCTTTGTCATGTGATCAAACGGCAAATCAAGTTTCTCAATGGTTATGTCTTAAAGGAAGTTATGTTCACAATCTTTCTAAAAATCTAGCTTCTCTAGAGAAAGCCATTGAAGTGCTCAAGGCAAAGCGAGATGATGTACAAAgaagagtagacagagaagaatttacaggacatcaacgcagactttcccaagttgaagtgtggcttaacaatgttctcgctatcgataaccaagtaagtgatttgcttagtactaatcaagttcagcttcaaaagttgtgtctatgtggtttttgctccaaagatttaaaacaaagttacccttatggcaaaagtgttatcatgatgttaaaggaaattgagattcttggttctcaaggacaatttgaggtggtggttgagacaattcatgtagctgaagttgaacaattgcctattcaatccaaaattgttggacaagaaacgttgcttgatagagtatggaaccatctcatgagagatgaagttgggattgtaggtttgtatggtatgggtggggtaggtaaaaccactcttctcaagcagatcaacaataagtttagtgaaataAGTCGTAGATTTGATGTTGTGATATGGGTTGTGGTATCTAATGGTGCaaccatttataagattcaaaaagatatagcatcaaaagtaggttttgggggagaggaatgggaccaaaaaaatgaaaatcaaagagctattgccatacataatattCTTAGAAGAAAGAAATTTGTGCTGTTGTTGGATGATATTTGGGAACAAGTGAATCTAGAAATGGTTGGGGTTCCCAATCCAGGGAGAAAAAATAGATGCAAAGTAATATTTACCACTCGTTCTAGAGAAGTGTGTGGAAGCATGGGTGTTGATGATCCAATGGAAGTTTGTTGTCTAGATCCTGATAAAGCATGGGATTTGTTTCAAAAAAAAATTGGAATAAACACACTAAGAAGTCATGTGGACATTCCTAAACTCGCAAGAATAGTCACAAAGAAATGTGATGGCCTACCATTGGCACTCAATGTCATCGGCGAAACTATGGCATGTAAAAGGACCgtgcaagaatggcatcacgcggttaacattttgacttcatctacggctgaattttcaggcatggaaaacaaaattcttcctatattgaagtatagctatgataatataaaagaagaacatgttcaatcatgttttctttattgctctttgttttctgaagaTCATAAAATAAATAAAAAGATGTTGATAgaatattggatatgtgaaggatttataaatgaaaaggaaggaggagaaaaagcattgaatcaaggttatgagatacttggtatccttgttcgtgcaagtttgttggtggaagaaagtataaataaattgagtgtgagtatgcatgatgtagttcgtgagatggcattatggataacttctgattttgggaagCGTAAAGAACGATGTATTGTGCAACCCAATGTTGGGTTACATGAATTACCAAAAGTGAAGAATTGGAAAGTTGTGGAAAAGATTTCATTAATGGATAATAAAATCAAAGAGATGGTTGGTAGTCATGAGTGCCCTCAACTTGCAACTCTCTTTCTCCAGAGAAACTCCCAATTGGTAAATATCTCGGGAGAATTCTTTCGGTCTATGTCTAGACTACTTGTTTTGGATCTATCATGGAATGAGAGACTGTTTAAATTACCAGAAGAAATATCAGAATTGGTTTCTTTGAGATATCTTAACTTGTCATGTACAAATATCAAGCAATTGCCTCTTGGTTTGCAAGCATTAAAAATGCTAATACATCTAAATTTGGAGCGGACTGACACGCTTGAGAGTGTTAATGGGATTTCAAATTTATCGAGTTTAAAGTCATTTCGCCTGAAGGATTCCAAAATAGTATTAGATATGAGTCTAATGAAAGAGTTGGAGCTTTTAGAATATTTGGAATTAATAAGCGTAAATATATCGCCAAGTATGATCGGTGAGGAATGGTTTTATGATTCAAAAGTGAGGAGATGTATACAAGATCTTAATATTGAAGAGCTTAATAATGAAGAAAGAATGAGAAGATTACATATGTCAATAATGGCTGATCGTCGTGACCTCGACGTATTGGATGATAGAATATCTGAGATAAAGGAAGCTCGGACATTATGGAACAATAGTTTCTTAAGTCCACTTTTCTCAAACCTCTATCATGTGGATATACGATATTGCAATTATTTAACAGATTTGACGTGGCTATTGTTTGCTTCAAATCTTACACATCTTTACGTTGAATTCTTACCCCTATTAACGACTATAATAAGTAAAGAGAAAGCTGCAAGTTTCATTTGGAATACCATTCCTTTTCGAAAACTAGAAAGGCTTCACTTGGAATTTTTACCAGAGCTAAAGAGTATTCATTGGAATTATTTGTCTTTTCCATGTTTGAGAGAAATCAAAATACTTGGATGTAAAAATCTGAGGTTTCTTTCATTGGATTCGCAAAGTGTAACCAACGCCGAAGAATTGATCATATATTATAGAGAGGAAGAATGGAAAGAAAGGATTGAATGGGAGGATGAAGCCACAAAACTCCGCTTCTTACCTTGTTTAAAAAAGGTCAAGGTCGGTCCTGAAATTTTTGAGACTCTAGCCATGACAAGTTGTTTCACTTTCAATTTCCCATGTGATGCACTGGTAAATCCATTTTGCCAATTGTTATCTTTTAAGAAAAGTTATGTTTGCAATCTTCCTGAGAATCTAGCGGCTCTAAAGAAAGCCATTGAAGTGCTCAAAGCAAAGCGAGATGATGTGCAAGAAAAGGTAAACAGAGAAGAGTTTACAgggcgccaacgtagacttgtgcaagtccaagtctggcttacgaccgttctgactattgagaaccaagaaattgagagtcttgattctcaaggaaagtttgaggcggtgactgagacaattcatgtagctgaggttgaacagttgcctattcaatccaaagttgttggtcaagaaacattgttggagaaagtatggaaccatctcatggtaaatgaagttgggattgtaggtttgtatggtatgggtggagtgggaaaaacaactcttctcaagcagatcaacaataagtttagtcaaataAGTGGTAGATTTCATGTTGTGATATGGGTTGTCGTATCGAATGGTGCaacggtttataagattcaaacagatatagcaacaaaacttggtctcaagggagaggaatgggaccaaaaaaatgaaaatcaaagagctattgacatatacaatgttCTTAGGAGAAATAAATTTGTGTTGTTGTTGGATGATATTTGGGAACAagtgaatctcgaaacgataggaattcctgatccgagcaaagaaaatggatgcaaagtagcatttaccacTCGTTCTAAAGAAGTGTGTGGGGGCATGGGTGTTGATGATCCCATGGAAGTACATTGTCTCGGCCCTGATAAAGCATGGGAATTGTTTCAAAAAAAAGTTGGAGCAAACACATTGAAAAGTCACGTGGACATTCCTAGACTCGCAAGAATAGTCACAAACAAATGTGATGGTCTACCATTGGCACTCAATGTCACCGGCGAAACGATGGCATGTAAAAGGACagtacaagaatggcatcatgcgattaacattttgacttcatctacggctgaattttcaggcatggagaacaaagttcttcctatattgaaAAAGACGTTGATAgaatattggataagtgaaggattcatagatgaaaaggatggaggagaaaaggcattgaatgaaggatatgagatacttggtattcttgtgcgtgcaagtttgttggtggaagaaagtataaataaattgagtgtgagtatgcatgatgtagttcgtgagatggcattatggataacttctgattttgggaagTGTAAAGATCGTTGTATTGTGCAAGCCAATGTTGGGTTACACAAATTACCAAAAGTAAAGAATTGGAATATTGTAGAGAAGATTTCATTAATGGATAATAAAATCAAACAGATCATTGGTAGTCATGAGTGCCCTCAACTTACAACTCTCTTTCTCCAGAGAAACTCCCAATTGGTAAATATTGTGGGAGAATTCTTTCGGTCTATGTCTAAACTACTTGTTTTGGATTTATCATGGACCCGTTTAGATGAATTACCAGAAGAAATATCAGAATTGGTTTCTTTGAGATATCTTAACTTGTCATATACAAATATCATGCGATTGCCTCTTGGTTTACAAGCATTAAAAATGCTAATACATCTAAACTTGGAGTACACGAAAAAGCTTGAGAGTGTTAACGGGATATCAAATTTATCGAGTTTGATGTCATTTCGCCTAGAGTATTCCAAAACAATATTAGATATGGCTCTAATGAAAGAGTTGGAGCTTTTAGAATATTTGGAATTAATAAGCGTAAGTATATCACCAAGTATGATTGGAGAGCAATGGTTTTATAATTCAAAAGTGAGGACATGTATTCAAGAACTTAATATTCAAGAGCTTAATATTCAAGAGCTTAATAGTGAAGAAAGAATGAGAATATTACATTTGTTAATGATGGGTGATCGTCGTGACGTCGACGTATTGGGTGGCCTATTAGAGACTATAATAAGTAAAGAGAAAGCTGCAAGTTTCTTCGAGCAAGAAGAGAAGGAGATATGTAATATCATTCCTTTTCGAAAACTAGAAAGGATTCACTTGACCTTTTTGAAAGAGTTAAAGAGTATTCACTGGACTTCTCTACCTTTTCCATGTTTGAGAGAGATCAAAATATCTGGATGTGACAAACTGAGAAAGCTTCCATTCAATTCGCAAAGTGTAGTCAATGCCGAAGAATTGATCATATACTATAGAGAGGAAGAATGGAAAGAAAGGATTGAATGGGAGGATGAAGCCACAAAACTCCGCTTCTTACCTTGTTTCAAAAAGGGAAATCCATCACCACCACCTAGTCCACCGTCGTCTCCTCCGCCAAGGATTCCACCGTCATCACCACCAAGTCCACCACCTCCTCCTCCAAGTCCACCTCAAAAACCACATGGACCTCTACTAGTTCCACCTTATCCTAGTCCAGCTCGAACTCCAAATCCAACTCCAATCCCAAGACCATCACCCTTTTCGCTGTAA
>AA_scaffold4429_5
ATGGGAGGTTGTTTCTCTGTCTCTTTGTCATGTGATCAAATGGTGAATCAAGCTTGTCAATGGCTATGCCTTAAGGAAAGTTATGTTCACAATCTTCCTGAAAATCTAGTGGCTCTAGAGAAAGCTATTGAAGTGCTCAAGGCAAAGCGAGATGATGTGCAAAgaagggtagaccgagaagaatttacaggacgacaacgcagactttcccaagtcgatgtgtggattaacaatgttttcactattgataaccaagaaattgagagtcttggttgtcaaggacaatttgatgtggtggttgagacaattcatgcatctgaggttgaacaattgcctattcaatccaaaattgttggtcaagaaacattgtttgagagagtatggaaccatctcatggtagatgaagttgggattgtaggtttgtatggtatgggaggagttggcaaaacaactcttctcaaacagatCAACAATAAGTTTGGTAATATAAGTGGTAGATTTGATGTTGTGATATGGATTGTGGTATCTAATGGTGGaacagtttataagattcaaaaagatatagcaacaaaattaggtcttgagggagaggaatgggaccaaaaaaaggaaactcagagagctattgacatatataatattCTTAGGAGAAAGAAATTTGTGTTCTTGTTGGATGATATTTGGGAACAagtggatctagaaagcgtcggagttcccgatcctaacaaagaaaatggatataaagtagcatttaccacTCGTTCTAAAGAAGTTTGTGGGAGTATGGGTGTTGATAATCCGATGGAAGTTTGTTGTCTAGATCATGATAAAGCATGGGATTTGTTTCAAAAGAAAGTTGGGGTAAGCACATTAAAAAGTCACGAGGACATTCCTCAACTCGCAAAAATAGTCACTAACAAATGTGGTGGCCTACCATTGGCACTCAATGTCATCGGCGAAACTATGGCATaTTATGAAATAAACAAAATGATGTTGATAgagtactggatatgtgaaggattcataaatgaaaaagaagggagagaaaaagcattaaatcaaggttacgagatacttggtactcttgttcgtgcaagtttgttgttggaagaaactacaaataaattgagtgtgagtatgcatgatgtggttcgtgagatggcgttgtggataacttctgattttgggaagGATAAAGATCGAGTGGACAATTGGAGAATTGTGGAAAAGATTTCATTGATGGATAATAAGATTAAAAATATAGTTGGTAGTCCTGAATGCCCTCAACTTACAACTCTCTTTCTCCATAAAAACTCTGAATTGGTAAATATATCGGGAAAATTCTTTCGGTCTATGTCAAGACTTCTTGTTTTGGATCTATCACGGAATCGCAATCTATATGAATTACCAGAACAAATATCAGAGTTGGTTTCTCTGAGATATCTTAACTTGTCATGTACATTGATCGAGCAATTGCCTCTTGGTTTACAAGCATTAAAAATGCTAATACATCTGAATTTGGAGTCTACGAGAAGGCTTAAGAGTGTTAACGGTATATCAAACTTATCGAGTTTGAGGACATTTCGTCTGTTGTATTCCAAAACGATATTAGATGTGAGCCTAATGAAAGAGTTGGAGCTCTTAGAACACTTAGAGTTTATAAGCATAAGTGCATCATGGAGTATGATTGGGAAACGACAGCTATATGATTCAAAAGTTGGAAGATGTATTCAAGAGGTTTATATCAAAGATGTTAGTAGTAAAGAGCGTCAAAAAGAAATTGTGAGCATTTTAGTTTTGCCAGTAATGGTCGATCTTCGTGTCGTCTACATACAAAAATGTAGAATATCCGAGATAAAGATAGATTTGACATTATGGAACAACGGTGTCTTAAGTCCATCTTTTTCAAACCTCTCTTATGCGGATATACGGTATTGTGATGGTCTTAAAGATTTGACGTGGCTATTGTTTGCTTCAAATCTTACACATCTTTTCGTTGGTTTTTCATCCCAACTAGAGACTATAATAAACCAAGAGAAAGCTGTAAGTTTCTCAGAGAAGGAGACATGTATTATCATTCCTTTCCGGAAACTAAAAAAGCTTACGTTGCAACGTTTACCAGAGCTAAGAAGTATTCACTGGAGTTCTTTGCCTTTTCCATGTTTGAGAGAAATTAAAATATCTACATGTGAAAATCTGAGAAAGCTTCCTTTGGATTCACAAAGTGTAGCTAATGTCGAAGAATTTGTCATATACTGCGGACAGGGAGAATGGAAAGAAAAGATTGAGTGGGAGGATGAAACTACAAAACTCCGTTTCCTATCTTCTTTAAGAGCAAGAAGCCTAAGCTGGAATTAA
>AA_scaffold4513_24
ATGGATTCTTCATTTTTCTTCATAACAACTTGTGCAGCTGCAATACTCTTCAAGGTTTACAAAAAACTCAAATCCCATCAAGAAAACAAAACAGGAACCtcttcttcttcttcttcctctgtttcttgttcttcatcttcttTATCTCGAACTTCAAAACACCATGTTTTCCCAAGTTTTCATGGATTAGATGTTCGTAAAACATTTCTAAGTCACATTCTAGAGAATTTCAAAAGAAAAGGAATCGATCCATTTATCGACAGTGAAATCGAGAGAAACAAATTCATAAGTCCAGAGCTTGTGGAAGCCATTAAAGGATCAAGAATAGCCATTGTTTTACTCTCTAAAAACTACGCTTCCTCCACATGGTGCCTTAATGAGTTAGTCAAAATCATGGAATGTAGAGAAGAATTCGGTTTAATTGTAATAACTGTTTTCTATCAAGTGGATCCAACAGATATCAAGAAACAAACCGGAAGTTTTGGAAAAGCATTTAAAACAGCTTGTATTGGTAAATCAAAAGAACAAATCAAGAAATGGAAACAATCTTTAGAAGATGTAGCAATGATTTCTGGATATCATTCAAATAATTGGGAGAATGAAGCAGCCATGATCAAGAAAATCTCATCAGATATCTCAAATTTGTTGAATTTATCAATCATACCATCAACAGATTTCGACAATTTAATAGGAATTGAAGCTCATATGTCAAAAATGGAGACTTTATTAAGTTTTgatcttgatgaggtaagaatggtagggatttggggtccttctgggattggtaaaagcacaattgctaggtttttatttaatgaattctctaataattttcaattaagtacaatcatgatgaatatcaaaggaatttacccaagaacttatcatgatgaatacagtatgaaactgcaattacagaatcaattGCtatctcagttgattaatcacaaagatatccagatttctcacatgggtgttgctcaagaacggttaaaagacaagaaagtgttgataattcttgatgatgttgatagattagggcaattagatgcattagctaaagaaactggatggtttggtcctggaagtcgaataatcataacaacAGAAGATCGAAGAGTTTTGAAAGCACATGGGATACCGATAAATCAGATTTACAAGATGAGTTTCCCAGTTCATGAAGAAGCTCTTCAGATCTTCTGTATGTCTGCTTTTGGTCAAAAGAACCCTAAAGAAGGATTTGAGAAACTTGCAGAAGAAGTAACTGAACTTGCAGGTAGACTTCCTTTAGGTTTAAAGGTTATGGGGGCTTATGTTAAGGGAATGTCAAAGCAAGAATGGAAAATGGCGTTACCAAGGTTAAGAAGTGGGATTAATGGTGAAATTGAAAGTGTTTTAATGTTTAGTTTTGATGGTTTATGTGATGAAGATAAAGATCTGTTTCTTCATGTAGCTTGTTTTTCGAAAGGTGAATGGATAAGAAGAGCAGAAGAGTATCTTTCTAAGAGTTTTTTAGATGTAAGACAAGGGCTTCTTGTCTTAGCTGATAGATCTTTGATAAGTATTAGAAATGGTTTTATAGACATGCATGATTTGTTAGCTAAATTAGGAAGAAAGATTGTTCTTAATAAATCGATTCATGAGCCTGGAAAACGTCAGTTTTTGGTTGATACTAAAGAGATTTGTGAAGTTTTGGCTGATGAATCTGGTACGAGGAATGTTATTGGGATAAATTTGAATTTTTATACGCTGAAAGAAGAATTGTGTATAAGTGAGAAAGCTTTTGAAGGAATGTCTAACCTTCAATTCTTGAGAATCAATGGTGGATTGGATCGTTGTAGCAGATTGTATTTGCCACGAGGTCTTGTTAATTTATCTCGAAAGCTTCGATTACTACATTGGAGACATTTTCCATTAAGATCTTTCCCTTCAAATTTCAATTCTGCGGTTCTTGTTGAACTAATCATGCATCATTCTGAGCTTGAGAAGCTCTGGGATGGAGTTCAACCGCTAAGGAATCTGAAGTGGATGAATCTGATGAGTTCCAAGAACTTAAAGGAGATTCCAGATCTGTCTACAGCAACAAATCTTGAGAGATTGAATCTTGAATACTGTTCAAGTTTAGTAAAACTTCCTTCTTCAATTGGGAAAGCCATTAAACTCAAACGATTATGGCTTATTGATTGTTCAAGTCTTCTTGAGCTTCCTTATTCTATAGGCAATTGTGTGAATCTCTTGGGATTGAATCTTAAAGGCTGCTCAAATTTGAAGGAGCTTCCTTCTTCAATCTGGAACACCATTAATCTTGAAGAATTGAATCTTACTGATTGTATAAATCTTGTGGAGCTTCCTTGTTTTACTCAACGGTTCAGGAAAATCTCTCATCTTCGTAGACTTGTTGTTAATGGATGCAAGAAACTTGAATCACTTCCAGAGCTTCCAGATTCTTTATCTGAGGTAGATGCAGAAAACTGTGAGTGTTTAGAGAGATTAGATTGTTCGTTTCTTAATCTGAAGATTTCTCTAAACTTTGGTAAGTGTTTTAAGCTTAATAATGAAGCGAGAGATGTAATCATCAAGACATCGAGTTGTGAAATTACGATTTTACCTGGTGATGAAGTTCCTGGTTATTTTAGTTACAGAGGTAATGGAGGTTTTTTGAGAGTGAAGTTGAAGGATCTGGTGTTTCCTAGTGCAGTGGTCTTTAAAGCTTGCTGTTTATTGGTTAATTTGAGTGGAGAAGAAGGTGTTGATGGAGAAATGGTGTTTATTGATTGTAGAATTATTGATACTCAGAATGGTCTTGATGTTATTTGCAGTCCGAGTTTCCAGATTTTACCTCGATCTTTGACGAAGCATTTGTATACGTTTGAATTTGAAGCGGATGTGACTTCTGGTGAGCTTTTGTTTGAGTTTGAAGTTAGTAATGGAGAATGGATTATACAAGAATGTGGAGTTCTACAGCTTTTTCAAACTTTCAAGCGTAGGAATGGTGGTAGGAACAAGCACAACCGTGGTCACGTCAATCCAATCAGGTGTTCTAACTGTGGCAAGTGCTGCCCCAAGGACAAGGCGATTAAGCGGTTTATCGTCAGGAACATTGTTGAGCAAGCTGCCATTAGAGATGTGCAGGAAGCCAGTGTCTACGATGGGTACACACTGCCTAAGCTCTATGCTAAGATGCAATACTGTGTCTCTTGTGCTATCCACTCTCACGTAGTCAGAGTACGATCACGCACCAACCGTAGGGTTCGTACCCCTCCTCAGCGTTTTACCAGACGCAGGGAAGATGCTCCCAAGCCTGGTCAACCTGGTCAGGCTCCTCGTCCTGCAGGACCTGGAGCAGCAGCTGCACCGCGTGTCTGA
>AA_scaffold4513_25
ATGGCGGATGAGCTTAATAATGCGATTCCGGGTACACCTGGGATCCAGGATGTGAGAATTCAAACCGGATCCGGGTTTTGTGTTGAGCCGGTTAGCATTTCTCCGGTACCTGGAATTAGGAGAGTCGGTTTAAGAGCTGAAATCGATACTTCTCCTCCTTTTGGGTCTGTTCAGGAAGCTGTGACACGATTCGGTGGTCGTGGCTCTTGGGTTCCCTTCAAGAATGGTGATGGAGAATTTGACATAAAGAGAATGGAGGAACATGCAGCTGAGCTTGAAAAGGATCTGATTGTGAAAGAATTGGAAACTCTAGATGTTCTTGAAGCACTTGGATCAACTAAAAGAATCGTGGAAGATTTAAAGCGGCAACTTCATGAAGAAGCACTTAGATGTGTGACAACTTCTGAACATCTGAATTCAGAAATCAAAGAGATGAACAATGAGCAATGTCATTTACAGAATCCATTATCGTCTCCTGATTTGATTCTCATGGAATTGAAGCAAGCTAAGATGAATCTTGGTAAAACCATGGAGGAACTTATGCTAATTCAATCTTCTGTTATATCTTTGAATAAGAAAATGAAAGAAGAGAAAGATTTTCTTGATAAAACTCGAGCTAAGTTAACTTGTGGGTATGGAGGAGCAGTGTCTTTAGCTGAAGAACTTAGTAAAAATAGGTTAAAATTACAGGTTCCTGATGAAGGAGAAAGATTCAACAATGGTGTCCCAAATTCCCCGAAGAAACAAAATGAGAATCCAGTAGCTGAATCTAATGAAAATGGCTTCCAATATCAGAACAAGAACTGTTTAAGAACAGCAGAGATGAGATTAGTAGCTGCAAGAAAAATGGAAGAAGCTGCAAAAGCAGCTGAAGCATTAGCCATGGCTGAAATCACAATGTTATCAAACGGAGAAAGCGAGGATGATTCCGAATTCTGCTTTCCAGAGCCTCCAAGAACTCCATTAACACCATCAAGATTAGGAAACCATGAAGATTTCTCAAGAATTGGTATTCTAAAGAAGCTTGAAGAAGCAACAGAAGGAGTTAAAGAAAGTAAACAAGCTTTAGAAAATGCGTTAAACCGTGTAGAGATTGCTAATGTTAAGCAACTTGAAGCTGAAACTGCTTTCCGTGGATGGAATCAAGAAGATGAGTCAATAAAAAGAGATAAGTTTCCGCCATTAAATCAACCTCGAAGATCCTTTTTTAGCCATTTGAATAAGCATGAGCCACTGGAGAATGTTGTTCCTAAGTTAAGGTCTAATGTTTCAATGAGAGATGTTCTAAGGCGTAAGCAGGTGGTTAAAGACGATATTGTCCCTGAAAGACAGAGCCTTGAAGGGCAAAGACCAAGACGTAATACGAATTTGAGTCAAATGTTGAAAGAGCTTAAGGAGGATATAAAGTATTCAGGAGGAAGTGAGAAAGAAGTGGTAGCGGAAGGGAAACAGTACAGTACGCAGAGGAGAAAGTTTGGTTTTATACACATTACACTGCCATTGCAGAAGCAGAGAGCTACGTTAGCTGAGCCTAAAGTCTCCACAAACACAGAACCTTTACTTCTAAATGCTGTTAGAGGTGAACTTGTAGATAGACCTCCGGTTTGGCTAATGAGGCAAGCTGGGAGCTATCAAACACTCTGTGAGAAGTATCCTTCGTTCCGAGATAGATCAGAGAATGCAGATCTTGTGGTGGAAATCTCTTTGCAGCCATGGAAAGTGTTTAAGCCAGATGGGGTGATTTTGTTCTCAGACATTCTTACTCCTTTGACTGGAATGAACATACCTTTCGATATTGTTAAAGGAAAAGGTCCTATAATCTTCAATCCGCCGCAATCAGCTGCTGATGTAGATCTAGTTAGAGAATTTGTACCGGAGGATTCTGTTCCTTATGTTGGTGAAGCACTCAAAAGATTAAGAAATGAGGTGGGCAACGAAGCTGCAGTTCTCGGTTTCGTCGGGGCTCCATTTACTCTTTCTTCATATGTAATTGAAGGTGGCTCATCAAAGAACTTCACAAAAATAAAAAAATTAGCTTTCTCTCAACCTAAGATTCTACATGCCTTACTCCGTAAATTCACAGCCTCAATGATCACTTACATCCGTTACCAAGCGGATAACGGAGCTCAAGCAGTACAAATCTTTGATTCTTGGGCCACAGAGCTTAGTCCTGTAGATTTCGAGGAGTTTAGCTTACCTTATCTAAAAGAGATAGTGACTGCAGTGAAACAAACACACCCTAACCTCCCTCTTATACTGTACGCTAGTGGCTCAGGAGGTTTGCTTGAAAGATTGGTGAAAACTGGTGTAGATGTAGTGAGCTTGGACTGGACTGTGGACATGGCAGAAGGAAGGGAGAGGCTAGGACGCGACATAGCAGTTCAAGGAAATGTGGACCCTGGAGTTCTGTTTGGATCTAAAGAGTTCATCACTAGCAGGATTCATGACACTGTAAAAAAAGCTGGAAGAGGTAAACATATTCTGAATTTGGGACATGGAATCAAAGTTGGAACACCTGAAGAAAATGTTGCACACTTCTTTGAAGTTGCTCAAGGAATTAGTGTTGCTACTGTTGCCGCAGTAGGTTTCTTCACGCTTTATAGAAAATTTAAACCCGATGAAGAAAACACAGAGAGGGCAGGTATTTCTTCTTTTTTACCTCCATCACCTCAATATTACTTATCTTCTCTACTTTCTCCTCTCCCTCGCACCTGTCTACACCATGTATTTACAAGCTTCACGGGCGATGATGTTCGCGCAAAGTTTCTGAGTCACATTCAGAAGGAATTTGATAGAAGGGGAATCAGTCAATTCTATGATAATAGAATGGACAAAGGAAGAGGAAGCATAGGCGATGAGCTCAAAAAAGCTATTAGAGGATCTAAGATTGCCCTCATCTTGCTTTCCAAGAACTACGCTTCTTCGAAGTGGTGTCTTGAGGAATTGGTTGAGATTATGAAATGCAGGAAAAGCAGCTTTGGTCAAATAGTGTTGCCTATTTTCTATGAAGTGAATCCATCTGATATAAAGAATCGGTGTGGATATTTTGGGGAAGTCTTCATGGAAACATGTAAGGGTGAAGGAACGGACAACATTGCAAGATGGGAAAGAGCTTTGGCCGATGTCGCCACAATCCCTGGCTATCATCTAATCAAAAGGGATAATGAAGCGGATATGATCGACAAAATAGCGAATGAAATTTCGTATATGTTGAATAATTCTTCACCCTCAAGTGATTTCAATGATTTAATTGGGATGAGATCTCATATGGAAATGTTGGAACCTTCCTTACACATACCTACTTTTGAAGTGAGGATGATTGGGATTTGGGGTCCAGCTGGGAGCGGTAAAACCACCATTGCCAGAGCTTTATTGCACAAATTCTCTAACAGTTTTCAAAAGAGTGTGTTTGTGGAAATTACCAAATTAAAGTATAATGCAACATCAGCTCGTTCTGATCACCATAGTGTGAAGTTGCAGTTACAGCAGCAGTTAATATCTCAAATAACGCAACAGAAAGATATAGAGATTTCTCATCTAGGagctgtacaagacagatgcaaattcatgaaactacttattgttcttgatgacgtggatgatttagttcaactggatgctatggttaaagaacctgaatggtttggtcctggAAGTAGAATTATCATTACAACAAGAAATCTAAGACTTTTGAAAGCACATAAGATAAAACAGAAAGATATACACAGAGTTAAGATTCCAACTACTGAACAAGCTGTTGGAATCTTTTGTAAGCATGCTTTTAATCAAGAGATTCCTAAAGATGGTTTTGAGGATCTTGTTCAAGAAATTACACAACTTGCAGGTAAACTCCCTTTAGGACTTAGAGTTATGGGATTGAAACTTCGAGAAATGTCTAAAGAGGAGTGGACAAGGGCATTACCGAGACTGAAAACTCTGGTTGATGATAAAATTGAGAGCGTTTTGAAATCAAGTTACGATGCTTTAAATGATAAAGATAAAGATTTGTTTCTTtatattgcttgcttttttaatggtgaaagaattgtgaaacttgaagagcatcttgttgcaaacaagttatcgaatgtgagacatggggttcaaatcttagctgagaaatctctcatatctatcaatagaagaacaagaagcgtggagatgcatactctgctagtacaaatgggtagagaaattgttcgtaagcaattcattcatgaccctGAGAAACGTATTTTCTTGGTTGATGCCAGAGAAATTTGTGATCTACTTTGTGATGATACAATAGGTAGTGAGAGAGTCAAATTCATAGATTTTGACTTGTCTAAGATCGAGGATGAATTGAAGATAAGTGAAAGAGATTTCAAAAGAATGCCATCTAATCTCCATTTCTTGAGAATCTATGGTGATTTTGTTCATTGGGACAAATTGTACTTTCTGGGAGATTTGAAGTATCAATTTCAGAAACTTAGATTACTAGATTGGATGCATTTTCCATTGAAATGCTTGCCTCTTATCTTTAATCCAGATTCTCTCGTTGAACTAAACCTGCGCCACAGCAAGCTTGAGAAGTTGTGGGAAGGAATTAAACCACTTAGGAATCTGAAGTGGATGGATTTGAGCTGTTCCAAGAATCTGAAGGAGATTCCTGATCTCTCAACAGCTAAGAATCTCAAGGAATTGGATCTTAGTGGTTGCTCAAGTCTGGAGACTCTCTCCTCCTCCATTAGCAAAGCCATTAATCTTCAAAAGCTGTATCTAAATAGATGTACAAGTCTTGTGGAGATCCCTTCCTGTATCGGAAATCTTCAAAAATTATCAAAGCTGAGTTTACAAGGATGCATAAAGCTACAGATTCTACCGGTAAACATCAACTTGGAATCTCTTTCCGAACTTGATCTCACTGATTGCAAACTGCTGAAAACTTTTCCTGAAATCTCCACAAAAGTTAAGTATCTAAAGCTTAGAGGAACTGGAATAGAAAAAGTGCCTTCATCAGTGTATAACTGGTCTCATCGTTGTCGCTTGCATATGTCATACAGCGAAAACCTGGAGAAATCTTGGGTTACTCTTGAAAACATTACAGTATTGCATTTAAGTGATGTAGGTATACAAGAGATTTCTCCATGGATCGAGAGTGTCTCTTGTCTTCGTGGACTTTTACTTACAGGGTGCAGAAAGCTGAGATCACTTCCAGATCTTCCATATTCTTTAACATACCTAGATGCAGAGAATTGTGAGTCTTTGGAGACACTAGATTGCTCCTTTCCCAATCCAAAGATATATCTCAACTTTGGTAACTGCTTTAACCTTAATGAAAAAGCTAGAGACCTTATTATTCAGACAAGAACTAGACGTGTGGTGTTACCAGGTAAAGAAATGTCTACATACTTCACTTACAGAGCTTCTGGTGATTCTTTAACAGTAAAGTTGTTGAAAGAGAAGGTGTTTCCTGTTTCCTTGAGGTTTAAAGTTTGTGTTTTGCTGGTAAAAAACGGTGAAGATAAAGCTTGTGATGAAGATATGATGCAAATATATAATCGAATCATGGATAAAATGAGGGGAGTCATCGTTCAGTACAGCCCAATCTCGCATCCATTATTTCAATCTTTAACAAATCATCTGTATACATATGAAGTTGAAGCAGAAGTGACTTCCAGTGAGCTTGTCTTTAATTTTTACATAGAGAGTGATAAATGGAAGATAGGAGAATGTGGAGTATGTCAAATTTTGGAGGCTATTAAGAGACGAGATCAAGGAAGTGAAGCTTTATACTCAAACATTGAAACTGAACCCTCCGGAGAAACAGCGTGGAATCTGAGTTATATGGAAGAGAGAATTAGGAACAGGCGAATATCAGTGGGAGCTTGGAGTTTGAGCTAG
>AA_scaffold4798_2
atgggaaagttgttatgcctagatttggatgaagtgaggatgataggaatttggggtcccgcaggaatcggtaagaccaccattgctagatgtttgtttaacgaacactctcataaatttcagcttagtacaatcatggtgaatattagacaaagttatccaagaccatgttttgatgagtacagtgcaaaattacagttacagaagcaattcttgtctcaaataataaaccaaaagaatatcaatatttctcatcttggagttgcaaaagacaggttgaaaggtaaaaaagtgtttgttgttcttgatgatgtggataggttagtacaactagatgcattggcacaaaaaagttgttggtttggtccgggaagtcggataatcatcacaacagaaaacctaagagttttaaaaggacatggaatcaaccatatttacaaggttaattttccaccaaatcatgaggctcttcaaattttttgtttgaatgcgtttggtcaaaaattgcctaaaaatggattcgaagagcttgcatgggaaattacacacctcgctggtaaacttcctttgggattagaagttatggggtctcattttcgaggaatgaccaaaaaagagtggataaattcattaccaagattaagaactcgccttgatggcaatattcaaagtattttgaagtttagttatgatgctttagatgatgaagataaagtcttgtttctttacatagcctgctttttcaactatgaaaaccttgataaagttgaagcgcatctacaaacaaattttccggacgtgagggaagggattaacgtcttagttcaaaaatctctcatatctatagacatatatgcgggttttagaacaatacatgtgcatgacctactagaaaaactcggtaaagaaatcgtttgtaagcaatctatttttgatcgtgtacaccgtcagtttttggtTGATGCTACAAAGATTAGTGATACACTTGTTGATGATGCAGCGtttttaagattcagatttgatcacaatatgttgcatccattgcgtggtttgaattatctatctcaaaaacttcgattattagactgggattattttccgatgacatgtctaccttgcattgttaatacggataatctagttgaaataaggttgtggcacagtaagcttgagaagttgtgggaaggaactaaacctctaggaaatctcaagtggctgaatttaagtggatcttccaatcttaaagagttacctttttcgattggaaatgccactaatcttaaggtcttattacttagtgattgcaaaagtctacgagagcttcctttttcaattggaaatatcattggtctccaaatattagatcttagcggttgttcaagtttggtgagacttcctttctcaatgggaaatttcattagtctccaagagttagatcttagtgaatgctcaagtttggtgaatcttccttcaatacttggaaatgtcactagtcttcaatacttgtcccttagagaatggtcaagtttgatggaacttccttcctcaattggaaatattactaatctccaaagcttggacattagtggatgttcaagcttggtgaagttgcctttctcaattggaaatatcactggtctccgagacttaaatctttgtggttgttcaaccttggtggagcttccttactcaattagaaatatcactagtcttgaaagcttatgtcttggtggatgctga
>AA_scaffold4798_3
ATGGATTCCTCTGTTTTGCTCACCATTattatagctgctctaattggcttcttcttcgagcttcttaagaaactcagattccatcaagaaaacagagatgaagattcttgttcgtcttcttcttcaccacctccatctcccacttcttcactttctttgtctcgtcgtgcctgttggacacacgatgtgtttcctagcttccgtggagaagatgtccggagtaacttactggctcacattcggaaagagtttgaaagaaagggaatcacactatttaatgataacgggatcaagagaggagaatccatcactcctgaactcgaaaaggccattagagaatcTAAGATCGCggtcatcttaatctcggagaactatgcttcttcgtcctggtgtcttgatgaattagtggagattatgaaGTGTagggaggagtttggtcaaattgtgttagccgttttctataaagtggatccatcagacgtgaagaagcaaaccggaaaatttggggaaatcttcaaaaaaacttgcaaAGGTAGAacaaaggaggtaactcgaaaatggagtcaagctttggcaaatgtagccacagtagctggttatcattcaaacaactgggataatgaagcaaaaatgatcgaagatatcgccaatggtatttcgaacatgttaaattattcatctccatcaagtgagtttgatagcttagttgggatggaagctcgtatgaaaaaaatggaaacactgttatgcctagatttagatgaagtgagggtgataggaatttggggtccagcaggaattggtaaaagtactatcgctagatgtgtgtttaacaaacactctcacaaatttcagttgagtacaatcatggtgaatatcaaagaaagttatccaagaccgtgtcttaatgagtataatgcaaaattacggttacaaaatcaatttgtgtctcaaataatgaatcaaaaggatatcaatatttctcatcttggagttgcaaaagatagattgaaagataaaaaagtgcttgtagttcttgatgatgtggatagggtagcacaagtagatgcattggcacaaagcacttgttggtttggtcccggaagtcggataatcatcacaacggaaaacttaagagttttgaaggcatatggaatcaaccatatttataaggtgaattttccaccaagtgatgaagctcttcaaattttttgtttgaatgcgtttggtcaaaaatcgcctaaagatggttttgaaaagctagcatgggaagttacaaaactcaccggtaatcttccattgggattagaagttatggggtctcattttcgaggaatgcctaagcaagagtggacaaaggcattgccaagattaagaactcgtcttgatggcaatattcaaagtattttgaagttcagttacgatgctttagatgacgaagataaattcttatttctttacatagcctgctttttcaactatgaaagacttgacaaagtggaagcgcttttagaaacaaatattttggatgtgaaagaagggcttaaaatcttagccgaaaaatctctcatatctattgtttatggaagtataaggatgcgtaatctactagtaatattcggtagagatattgttcgtaaacaatctgtatgtgatcctcgacaccgccggtttttggtTGATGCTAGAGAGATTCGTGACATACTTGTTGATGATGCAACAgatagtagaagtattgtatgcatagatttcaactataatgagatcaataacgaagtaaatataagtgagagagcctttgaaggaatgtctaatctccaattcttaagattgaatcaccatatgttgaatacatcacgtggtttaaactatctatctcagaagcttcgtttattagattgggattattttccgaggacatgtttgccttccattgttaatacggaaaacctagttatgattaagatgtgtcacagcaatcttgagaaattgtgtgaaggaactagacctcttggaaatctcatgtggatggatttgagttggtctttaaacctaaaggagcttcctttctcaattggagatgccatcaatctcaaggaattatatcttaaggaatgttcaagcttggtagagcttccttcctcaattggaaatatttctagtcttcaaaaattgaatcttagtggatgctcaagtttggtggagcttccttcctcaattggaaatatcactagtctcaaatacttgtatcttaatggatgttcaagtttggtggagattccttcctcaattggaaatatcactagtctcgaatacttgaatcttagtgcatgctcaagtttgatcgagcttccttccacaataggaaatatcattaatctccaagacttgaatcttagtaaatgttcaagtttgatggagcttcattcctcgatcggaaatatcactagtctcaaaaacttgaatcttagtaaatgtgtaagtttggtggaactcccttcctcaattggtaatatcactagtctccaagaattgaatctaagtggatgctcaaattttgtggaacttcttccctcaattaaaAATATTCATGGTCTCAAACTTATTACTTCGTGGATGTTTAAGCTTGGTGGATCTTCCTTCCTTGATTGGTAA
>AA_scaffold5063_48
ATGGCTCGAGAAAACACATCTCATCACAACGGCTCATCTCGTGGAAACCGAACCGAAACAGTCTTGCAACCATTCACTAACTACTATAATACATGGTCAGATAATCAGAGAGATTCTTCACCATCATCAAATCAGAATCTTGAAGAGGAACGTACAGAGACCAATTCCACACCTCCAAAGCAAACAATTCACGGTTTTGAGAACGAGATCAAGTCATTACAGAACTTCTTATTGGATAAGAAGGTTTACAATGAGTTCAAGACTCTTGTGGTTTCTGGAGAATATGGTGTTGGAAAAACAGCATTGTGTCAGAGAATCTTCAATGATGAAACTGTAAAGAGTGTTTATGTTCCCAGAATCTGGATTTCTATGTACAGTGAAGAGAGAAGTCAAGGAGAAGATGGGAAAATTTCTGTGTTGAGGAGGATCTTGAGGAGTTTAGGGTTTGAAGATGAGAAATTGAAATCAATCAATTTGGAAGCTGTTGAAGAATATGTAAACAATAAAGAACGTACAAAAAATGATCCAGAAACTGATAAAGAAAAGGAGATTTCTGCTTTACTTTATGCACTTCACTTGAATCTAAAGTATAAAAAGTATCTAATTGTGTTTGATGATGTAAGAAGAGAAGATAATTGGGATCAAAAGCTTGGAGTTGATGATGATAAAGAGAAGAAATTTGGAAAATATCTTTCAGATGGGTTTCCTAAAGGATCTGGTGGAAGAGTTATATACACAACTAGAGATGAGGATTTGGCTGCTAACTTAGTTGCAGAGAAACATGAAGTGCATCGTCTTTGGCCATTGTCTGATTCAAGGAGTGTATGGAAGATATATAAAGATGCACTTGTTGTTGAGAAGAAAGAGGTTCCAAGAAATGATAAGAAGTGTATTGAAGAACTGATGAATAAGTCTCGTGGTCTTCCTTTAGCTGCTAGATTGATGGGAATGCTTCGTCCTGTGTTTCTTGATGATGAAGATCCTATGAACCGTGGTTCTAGCCGTGGACCAAACGCCCCACCTGCCCCACCTGCCCCAACCGCATCAGCCATTCCCTCCAACCGTTAA
>AA_scaffold5171_62
ATGGGTAAAGATTTCAAGAGTTTAATAACAAAATGCATATATGTTGGAAAGATGAATGATACCATAATGAAGCTAAAGCTTGCAACAGAAGAGCTTAAAGATCTTGGCAACAATATAATAAAAAGAGTCAAAATTTGTGAAGAACAGCAACATATGAAGAGACTTGAAAAAGTACAATCTTGGCTTAGACAAGCAGACATTGTAATCAAAGAAGCAGAAGATTATATACTAATGTCTAATTCTTCAAGCCATGGATTAATTTCACTAAGTCATAAGATGGAGAAGAAGGTGTTAAAGAAGTTAAAAGAAGTTCAAGAACTCAAAAGTAGAGGACATTTTGAAGTGGTTGCAGAAGGCGGTGGCGTAGGAGGGAGCGGTGGACCGTCAATTGACGAGAATACAATCGGTTTAGAGGCGGTTTCCGGTTTAGTTTGGAGATGTTTAACAATGGAGAATACCGGTATTATTGGGTTATATGGTGTAGAAGGTGTTGGAAAGACAACAGTTTTAACTCAAGTTAACAATAGGTTACTTCAACAAAAAGCTAATGGGTTTGATTTTGTTTTGTGGGTGTTTGTGTCCAAGAATCTGAATCTTGAAAAGATTCAAGATACAATTAGGGAAAAAATTGGGTTTTTGGATAGGAGTTGGATGAGTAAAAGTCTTGAAGAAAAAGCTGGAAAAATCTTTGAGATCTTGAGTAAGAGAAGATTTGCTTTGTTTCTTGATGATGTTTGGGAGAAAGTTGATTTAGTGAAAGCTGGGGTTCCACCACCAGATGGGCAAAACCGGTCAAAGATTGTGTTCACGACATGTACCGATGAAGTGTGTAAGGAGATGGGTGCGCAGACAAAGATCAAAGTGGATAAATTGGTGTCGGAGAGAGCTTGGGATTTGTTTAAGAAAAATGTTGGAGAAGAGACGATAATGAGTCATCCAGACATAGCTAAAGTGGCTCAAGAGGTTGCAGCTAAGTGTGATGGGTTACCTTTGGCTTTGGTTACTATTGGTAGAGCAATGGCGTCTAAGAAAACTCCACAAGAATGGCGTGATGCTTTGTACATTTTGAGTAACTCTCCACCTAATTTCTCAGGTTTGTAA
>AA_scaffold5269_12
ATGGGAAGTCATTTATCTGTTCCATGGGGTGCAATAAATCAAGCTGCTCAATGGTTATGGTCAGAAGGGAGTTCCATTCGCAACCTTCAAGGGAATCTAGAATCTCTAGAGAATGCTATTGAAAGGCTCCAAGCAAAGCGAGATGATGTGCAAAGAAAGGTAGATAGAGAAGAATATACGGGGAATCAACTCAGGCTTAAGCAAGTCCAGGTTTGGCTAAATAATGTCTTGAAACTTGAGAACCGATTTAATGATTTGATTAGAGCTAGTGAAATTGAGAGACAAAGGTTGTGTCTCGGTGGTCTTTGTTCCCAAAATTTTAAAGAaagttatttgtatgggaataaagttacggtgttgttaaggaaagttgagaatctttattctcaaggagaatttgatgtagttgctgagaaagttggaccttcggttgaagcgatgcCTATTCAACCAACAATTGTTGGTCAGGAAACATTGCTTGAAAGGGTTTggaaccgtctcatggatgacgaagttgggcttgtggggttgtatggtatgggtggagtgggcaaaacaacccttctcactcagatcaacaatagattcagtgaaaGAGCTAACAACAATAGATCTAGTGAAATAGCTAATAACAATAGATCTAGTGAAATAGCTAATAAATTTAATATTGTGTTATGGATTGTTGTATCTAATGGGGCATCAATCTTTAAGATTCAAAGCGATATAGGAGAaaaactagatctcaacggagaagggtggaacgaaaaaaAAGTTTGTGGGCGCATGGGGGTTAATCAACCAATAGAAGTCACTTGTTTGGATTCTGAGAAAGCTTGGGAATTGTTTGAAAAGAAAGTTGGAGCAGAGACATTGGAAAGTCATCCAAGCATACCTGAACTTGCTAGAAAAGTCGCGGAAAAATGTTACGGCTTACCTTTGACACTCAATGTCATCGGTGAAGCTATGACATTTAAAACAAGTGTACGAGAATGGTATCAGGCAATCGAAGTTCTGATATCTCGTGTCactgatttcccagatatggaaaaccaggttcttgctatattgaagtatagctatgataatttaagagaggagaaagtgaaatcatgttttctctattgttctctatttccagaagattatgaaataAGAAAAGAGATGTTGATTgaatattggatatgtgagggattcatagatgaaaatgaaggtagagagaaggcattaaatagaggttatgagatagttggtactcttgtccgtgcatgcttaGTGTTGGAAAAGAATAAAAGGACAACTGATTTACATAAAGTTGTGGTTATGCATGATGTGCTTCGTGAAATGGCTCTATGGATTACAACTGATCTTGGAAAGAATAAAGATCAATGTATTGTGCGAGCTGGTATTGGGTTACGTGAAGTACCAAAGGTTGAAAATTGGAAAGATGTGAGAAAGATGTCGTTGATGGAGAATGATATTGAAAAGATAATTGATAGTGCTGAATGCCCTCAACTTACAACTCTCTTCCTCCAAGAAAACAAGAGGATGATAAACATTTTTAGAGAATTCTTTCGAAGTTTGACTAAGCTTCTCGTTTTGGATCTATCATCTAATGAAAGTATAACTGAATTACCAGAAGAAATATCAAATTTGGTTTCATTAAGATATCTTAACTTGTCAGGGACATTCATAAAGCGATTGCCTATTGGGTTGCAAGAGCTGAAAAAGTTAATATATCTGAATTTGGAGCGCATGAGCAACCTTGAGAGTTTGCATGGAATATCAAAATTGTCAAGTTTGAGGACATTTCGATTGATGAAATGTTCTAACGTGAAGTTAGATATGAACCTAATGAAGGATTTGGAACTCTTGGAACATTTAGAGTACATAACTATAGATATTCCGCCGAGTTTTGTTGAGGAGCAATTGCTATATGAATCTAGAGTGTGGAGATGCACTAAAAAAGTTGATTTTTCAGAGTTTCAATTTAAATCAGTAAGAATATTAGTTTTGCCAGCAGCTATGATTAATCTTGATCACATCTCGATATGGTATGATGGACTAGCAGACATTAAGATAGAGAAGATATTATGGAACAAAAGTTGGTCAACTCCATACTTCTCTAACCTCTCCACTGTGATTATAAATATGTGTGGAGGTTTAACAGATCTGACGTGGCTGAtgtttgctccaaatcttactcatcttgaagttatgttatcattacaagtagagactataataAACAAAGATAAACTTATGGAGAAGGAGACATGCCAAATCACTCCTTTCCTAAAACTAAATTTTCTCTTCTTGCATCATTTACCAGCGTTGAAGAGCATTTACTCGACTCCTCTACCTCTTCCATGTTTGCAGGAAATTGGCATATTAGCTTGTGATAATCTGAGAAAACTTCCACTAAATTCACAAAGTGTAGAGAAGATTGAAGAACTTACCATAAATTGCTTAGGTGACGAAGCGTGGAAAGATAGGATAGAATGGGAGGACGAAGACACAAAACTCCGTTTCTTACCTTCCTTCAGAGCATCTCCGATTTATTCCTCCCTTTTTTCATCCATGACTCTAAAATGA
>AA_scaffold5269_13
ATGGGAGGTCATTTATCTGTCCCATGGGGTCCAATAAATCATGTCTCTCAATGGTTATGGTCGGAAGGAAATCACATTCGTAACCTTCAAGGGAATCTAGAATCTCTAGAGAACGCCATTGAAAGGCTCAAAGCAAAACGAGACGATGTGGAAAgaagggtagatagagaagaatttacggggaatcgacgtaggcttgcgcaagtccaggtttggctaactaatgtCTTGAAACTTGAGAACCAATTTAATGATTTGATTAGAACTAGTGAACTTGAGAGTCAAAGGTTGTGTCtaggtggtttttgttcacaaagttttattgaaagtaatatttatgggaagagagttatcaaaatgttaaaggaagttgagaatcttgattctcaaagagagtttgttgtggtggctgagatagttggaccttcagttgatgcgatgcctattcaaACAACAATTGTTGGCCAGGAAACAATGCTTGAAAGGGTTTggaaccgtctcatggatgacaaagttggaattgttggtttatatggtatgggtggagtgggaaaaacaacccttctcactcagatcaacaataaatttagtgaaacatcTACTCAATTTGATATTGTGATATGGGTTGTGGTATCTAGTGGTGCTTCAATCTATAAGATTCAAGACGATATAGGAGAaaaactacatctcaaaggagaagggtggaacaaaaaaagcgagaaccaaagagctcttgacatacataaAGTTCTTGTTAGAAAACAATTTGTGTTGTTGTTAGATGATATATGGGAAAAAGTGATTTTGAAAACAATTGGAGTTCCGGATCCCAACAAAAAAAGCAGAAGTATAGTAGTATTTACCACACGGTCCAAAGATGTGTGTGGACGTATGGGAGTTGATGATCCCATACAAGTCAGTTGTCTGGACCTTGAAAAAGCTTGGGAATTGTTCCAAAACAAAGTCGGAGTAAACACACTGAAAAGCCACCCTGATATTCCTGAACTTGCTAGAAAAGTCGCTGAAAGATGTCGTGGCTTACCTTTATCACTGAATGTCATTGGTGAAGCTATGGCGTGTAAAACCACTGTACAAGAATGGCGCcatacaattaaagttctgacttcttctatcgctgatttttcagatatagaaaacgatgttcttcctatattgaagtatagctatgataatttaagagatgaacaagtgaaatcatgttttttgtattgctctctatttccagaagattgtcatatagAAAAAGAGGGATTGATAGACCattggatatgtgaaagattcatagatgaaactgatggcagagatatggcaatgaataggggttatgagatacttggtactcttgttcatgcatgtttattgtcggaaatatatgaaggggctgctagtatgcatgatcttgttcgtgagatggctctatggatttcaactgatttgggaaagAATAAAGATCAATGTATTGTGAAGATTGGTGTTGGGTTACGTGAAATACCAAAAGTGAAGAATTGGAAAGATGTAAAAAAGATGTCGTTGATGAAGAATGATATTGAAAAGATAATTGATAGTCCTGAATGCCCTCAACTTACAACTCTCTTCCTCCAAGAAAACAAGAGATTGGTAAACATTTCAGGAGAATTCTTTCGGTCTATGACTAGGCTGCTCGTTTTGGATTTATCATATAATGAGGATATTACTGAATTACCAGAAGAAATATCAAACTTGGTTTCCTTAAGATATCTTAACTTATCTTGGACCAACATAGAGCGATTGTCTATTGGTATACAAGAACTGAAAATGTTAATACATTTGAATTTGGAGAACACAAGTAAACTTGAGAGTTTGCATGGGATATCAAATTTGTCGAGTTTGAGGACATTTCTACTGGAATGTTCCAAAATAATGTTAGATATGAGCCTACTAAAAGAGTTGGATCTCTTGGAACATTTAGAATATATAACTATAGATACATCGCATAGTTTGTTTGAGGAGCAGTTGTCATACGATTCTAAAGTGTGGGGATGTATTCATAATATTGAGATAACACATTTTGGGGAATCAAAAATAATATTAGTGTTGCCAGCAACTATGATTAATATTCATCGTGTCTACATAGAGAGTTGTGGAATATTGGAGATAAAGATAGAGGACCCACCATGGAACAAAAATTTGTCAAGTCCTTGCTTCTCTAACCTTTCCTTTGTTTATGTAACTGAATGTGATGGTTTGAAGGATTTGACGTGGTTATtgttatttgctccaaatcttactgatcttcatgttagttcctcaagacaaatagagagtataataAACAAAGATaaagctgcaagtgttttagagaaggaagagtcatgccaattaatcattccttttcggaaactagaATATCTCGCCTTGGAGGATTTACCAGAGCTGAAGAGTATTTACTGGACTTCTTTACCTTTTCCATGTTTGAGAGATATTAACATAACAGACTGTCAAAATCTGAGAAAACTTCCATTAGATTCACAAAGTGTAGGGAAGATTGAAGAATTTACCATAACATTCTACGATAAAGATAAGGAAACGATCGAATGGGAGGACGAAGACACAAAACTCCGTTTCTTACCTTCCTTTGGAGGATGCCTCTCTTTGTTTAATTTCAAGTAA
>AA_scaffold5279_36
ATGGTGAAGCGGAGTAAAAAGAGTAAAAGTAAGAGGGTGACCTTGAAGCAGAAGTACAAGGTCCTGAAAAAGGTGAAGGAGCACCACAAGAAGAAGGCAAAGGATGCTAAGAAACTCGGACTTAACCGTAAGCAAAAGGTCGAGAAGGACCCAGGAATCCCTAATGATTGGCCTTTCAAGGAACAGGAACTCAAGGCTCTTGAAACTCGACGTGCCCGAGCTCTTGAAGAGATTGAACAAAAGAAAATTGCTCGCAAAGAAAGGGCAAAAAAGAGGAAACTCGGTTTGGTTGAGGATGAAGATACCAACACTGAAGATACCACGACCGAGTCCACTAAAGTTGTCAATGTTCGAGATAATTCGGAGAGAGCTTTCTACAAGGAGCTTGTCAAAGTTATTGAATTGTCTGATGTCATTGTGGAGGTTCTTGACGCTCGTGACCCTCTTGGCACTCGTTGTACCGATATGGAGAGGATGGTGATGCAAGCTGGTCCCCATAAGAAACTCGTCTTGTTGCTAAACAAGATTGATCTTGTTCCTCGCGAGGCTGCTGAGAAATGGTTGACGTACCTTAGGGAAGAATTTCCAGCTGTTGCCTTCAAATGTAGTACTCAGGAACAAAGATCAAACTTAGGGTGGAAATCATCTAAGTCTAGGCCATCAAAACCAAGCAATCTTTTGCAGACGAGTGATTGTCTAGGAGCAGACACTCTTATCAAATTGCTAAAAAACTACTCAAGAAGTCATGAGTTAAAAAAATCTATTACAGTTGGTATTATCGGTCTACCAAATGTTGGGAAGAGTAGTCTTATTAACAGTCTGAAGAGAGCTCATGTGGCCAACGTCGGTGCCACACCTGGGCTAACTAGGTCTCTACAAGAGGTTCAGTTGGACAAAAACGTTAAGTTGTTGGATTGTCCTGGAGTTGTGATGCTCAAATCTTCAGGAAATGATGCTTCCATTGCTCTCCGGAACTGTAAAAGGATTGAGAAATTGGAGGACCCAGTTAGTCCAGTGAAGGAAATTCTCAAGCTTTGTCCAGCACAAAAGCTGGTGATTTTGTACAAAATCTCAAGCTTTGAATCAGTTGATGATTTTCTATATAAAGTTGCCACTGTAAGAGGTAAGCTTAAGAAGGGTGGTCTTGTTGATATTGAAGCTGCTTCAAGGATTGTTTTGCATGACTGGAATGAAGGTAAAATTCCATACTATACTATGCCACCAAAGAGGGACCAAGGTGAACATGCAGAGTCAAAAATTGTTACTGAGCTAGCTAAGGATTTCAACATTGAGGAAGTTTACAGTGGCGAATCCTCTTTCATTGGGAGCTTAAAGACAGTTAACGATTTTAATTCTGTTGAAGTTCCTTCAAATGAACCTCTCAATTTTGATGAAACAATGGTCGAGGATGGATCTGAGAAGCAGGTGGAAGAGTCAGATGGTGATGAGGTAGATGATGATGAGGAGATGGGTGAGAAAGAAGATGAAACAGGTAAGAAGGAGAAATCAGAGACGAGCAGGCAAAACGAGAAGCTATATGCAGCAGATAGCATGCTGAACACGAAAAAACAGAGAGCGGAGAAGAAGAGGAGGAAGAAGGCGAAGAAACTAGCCGGCGATGATGTCATGGACGGAGATTATGATTTCAAAGTTGATTATGTGAAGAACAAAGACTCAGGCTCAGCCATGGATGAAGGAGAAGATGATGAAGAAGAAGACCAAATCGGTCAGACAGAAAACGTTGACTCTATTGAAGCCATTGAAGGAAAAAGCGTAGGTTTTGCTCAAGTTCAAGAGAAAATGGCTTCAGCTACTGTTGATTTTGGGATCGGACGGATTCTTAGTGTTCTTGAAAACGAGACTTTGTTATTAACAGGAATCCATGAGGAGATTGAGAAGATGAAGAATGAGTTCTTGATCATGAAATCCTTTCTTGAAGACACTCATAAAAATGGCGGAAATGGATCCAACACCACAACAACTACACAACTCTTTCAAACTTTTGTGGAAAACACAAGAGATTTAGCTTATCAAATTGAGAACATAATCGACGAGTTTTCATATCACATCCAAAGTTATCGTACTTCCCCCAAGCTTTGCCGTGTATTTCATTTCCCCAAGTATATATGGGCAAGACACTCCATAGCTCAGAAGCTAGGAATTGTAAATGACATGATTCAATCCATTTCTGATTCCATGAAAAGATACCATCAAGGAGCTTCATCTGTTAATAATGGCAGTACAAAATGGGTGAATAACATTAGCGAGTCATCTCTTTTCTTGAGTGAAAGTAGTCTTGTAGGGATTGATGTAGCTAAGGGAAAGCTCATGGGATGGCTTCTGAATCAAGAACCTCAGAGGATTgttgtttctgtagttgggatgggtggttcagggaagacaacacttgcagcaaatgtctttaagtcccaaactattcgaagacacttcgagtcttatgcttgggtaacaatctcacaaTCATATGTGATTGAAGATGTATTTAGGAACATGATCAAGGAGTTTTATAAAGAAGCAGAAGCACAGATTCCAGCTGAACTTTACTCTTTCAGCTACAGAGAATTGGTGGAAAAACTTGTGGGTTATTTGCAGTCAAAGAGATATATTGTTGTGATTGATGATGTATGGAGCACTGGTCTCTGGAGAGAGATAAGTATTGCGTTACCAGATGGTATTTGTGGAAGCCGTATTGTGATAACTACTCGGAAAGAGAATGTAGCTGCTTACTCCTATGGGATTGGGAGCCAAAAGCATGAGATTGAGGCATTGGGAGAGCAAGAAGCTTGGATGCTGTTCTGCAACAAAGCATTTGCAGGAGATTTAGAGCAAAATCTTGAGCCAATAGCAAGGAAATTAGTTGAGAGATGTCAAGGTTTGCCATTAGCTATTGCTTCTTTGGGAAGTATGATGTCAACAAAGAAAATGGAATCAGAATGGAAAAGAGTCTGCAATACCCTGAATTGGGAACTGAACAACAGTCCTGAACTGAAGAAATATGCTTCAAGTTGTGTTGTGGAATCCTTTGGAAGACCCAAGGCGTTCAAGATGCATGATGTGATAAGGGAGATTGCGCTTTCGATATCTAAAACTGAGAGATTCTGTGATATATatgattatgacaatgatgatgatgatgatcatgatgGGGAGCACAGTACTCGCCATTTATGCATTCAGAAAGAGATGAGATCAGGTAGTGTATACACAAAAAATCTTCACTCTCTTCTGGTTTTATCTTCTGCTAAACAAAATATTGAATTACCTTCTAATCTAAAGCTTTTGAGGGCTTTAGACCTTGAAGACTCTGCAATCAGCAAGCTGCCAGATTGGTTAGTAGATCTGTTCAACTTAAAGTACTTGAATTTATCGAAAACCCAAGTGAAGGAACTTCCAAGACAGTTCCATAAACTCATTAACTTGGAGACATTGAACACTAAGCACTCCAAGATTGAGGAACTTCCTTTAGGGATCTCCAAGTTGCAGAAGTTGCGTTATCTGATTACTTTTCGTCGCAATAATGGACATGATTCCAATTGGAATTATGTTTTGGGAATAACTGCTCCTCCTAATATTTGGCAGTTAAAAGATTTGCAAGTCCTGGACTGCATCAACGCAGACGCTGAGTTTGTCAGAAAGCTTGGAAACATGACTCAACTCACAAGATTAAGTATTGTTATGGTTAAAAGAGAACATGGACGTGACTTATGTGATTCTCTGAATAAGATAAAAAGACTAAGATTCTTATCTTTGACTACAATTCATGAAGAAGAAGCATTAGAGATTGATGAACTTGTAGCAACTACAAGCATTGAAAGGCTCTTTCTTGCTGGAAAACTAAAGAGAGTACCTAGTTGGTTCAATACTCTTCAGAGTCTAACTTATTTGGGTTTACGTGGGTCTCAGTTAGAAGAAAACGCTATTCTCTCTATACAAACACTTCCTAAGTTAGTATGGCTTTCATTTTACAATGCATACACAGGTCCTAGGCTGTGTTTTGCACAAGGGTTTAAGAATCTAAAGATTCTAGAGTTAGTACAGATGAAACATCTGACACAAGTCGTTATAGATGATGGTGCAATGTTTGGGCTACAGAAAATGTATATCAGAGCATGTAGAGGGTTAGAGTCTGTACCTATAGGAATTGAGAATCTTATCAATCTTCAAGAACTGCATTTGATCCATGTTTCTGATCAGCTAGTAGAGCGCATCCATGGTGAGGAGCGTGTGGACCGATCAAGGGTTAAGCATATTCCTGCAATCAAACATTATTTCAGAACTGAAAATGGCTCTTTTTATAAACAAGACTTCTCTGATAAGGCACATGTGCAGGCTTTTATCAAGTGTGGCCAACCAAAGTTCCGGTGCAATGATCAGCCGGTCAGCGATCAATAG
>AA_scaffold5422_2
ATGGAAAGCTCAGCCGATTCCGATTCTGGTCCAGGGACAAAGCTTAACATTGTTGCCGGGAAATCGGAATCCCTAGATGTTACGAGTGGGTCCCCATTCAATGGCTGGGAACCTTTCTGTGAGTTCCTCAGGAACTGCCAACCTCCGCGTTCTCTCTCTGAGTGCACTGCCGATGACGCCGTTGAATTTCTTAGTCGCCTTCCCTCCAACCAAATCGAAGCAGTCGTCGGCAGCCTCAGCGCCGCCACCTTCCAAGAGATTGGCGGGAACAATAAGGAAAACCCTTTTTGCAGCTCAATTATAAGAAGAACATTCTTGAAGGAGCTTCTGGAAGAAAAGGGTAGGGAGAAAGAATACGGCAATAAGCTCCAGATTGAAGTTGGGAATCCAATAGTACCAGCTACATCGGCCCAGACGCAAGAACTTGTGGAGAAACACGAGGATGTTAAAACTCCTCTCAAACTACCAGTCCCCGAGCATAGCATTCCAATGGTTGAGCCTGTCTTTGTCATTACTTGTGATAAGAACCAGGACCCTGAGGAGACATACTTCATTAGCTACATCTTCAACGAGTTATGTCTGCGTGGCTTCACCCCTTTTAGATGTGATTTAACCAGGAGCACAGTGGCTGGGAATCTGGAGATGCTATGCAGATCACGGGTTGGTATTATAATTGTCTCGAGGAACTATGTTCGTTCTTGGTATTGCCTTGATGAATTCGTGGCACGCATGGACCATTTGAAAGCAAACGACATTGTGGTTCTTCCTGTGTTTTTTAAAGTGAGTCTTTCGGATATTACGGATCAAAGGGGGTATTTTGCAAGAGCGTTCTTGCGGCTTGTAGAAAAAAAGAAAGTACAGGCATACATAGTTAAGAAATGGAAGGCTGCTATGATAGAATTAGCTGCCGTCAATAGTTATCTATATATGAAGGGGGATGAGGTTAAGCTCGCCAAGAATATTGTTCGTGATGTCTGCTTGCTGCTCAATTCTGAAACTAACAGAAACGTAAACGGAATCAGGGTTATATTAAAAAGTATCTTGCCATTGCTACATTGTCCTCAATCTACAGGCCCACATATTGTTGGATTATGGGGTATGGCTGGTATAGGGAAGACTACCATCATGAGAGAAATATTCAGAACACAAGCTGAGAGATATGATGTGAGCTACTTTCTGCCAGACTTTCATATAATGTCTGAAACTAAAGGGTTGAGTCGTTTGCGTGATGAGTTCTTCTCGAAAATCTTTGGGGAAGAGAAAAATTTCATAAACGTATGTGATACAAAACTAAGTTTCATAAGGGATAGGTTTCTTGATAAAAGGGTTCTCATTGTTCTTGATGGTGTGAGTAATGTTGGAGATGTAGAAGTTTTGGTTGGAGGATTTGGCTGGTTTTCTAGTGGACATACAATCATCTTATCATCTAGGAATAGGCAAATCCTTGTACAGTGTAAAGCTAAAGGGGTTCATAAAATCTCGAAACTATCCGAGTCTGAATCTTTTCGCATTTTCTATCAGTATGCCACTGAACAAAATTGGAAAGGAAGGCTGATCTCGGAGCTGTTGAATTACGCTAGTGGCATTCCATTGGCTCTCCGACTCTTAGGTTTGTCGTTACAAAAGCAACGTATTAGCAATGGTAAAGAACATCTCAGAAGATTACGTCAACATCCTCCAGTTGAGATTCAGGATGCATTTAAAAGAAGTTTCAATGGACTAGATGACAACGAAAAGAACATATTTTTGGACCTCGCATGTTTTTTCAGAGGGGAGTTTAGAGATCATGTGGTTAAAGTCCTTGACGGTTGTGGTCTCTTTACAGATTTAGGAATCTGTGGTCTTTTTGATGAGTCTCTCATAAGCATTGTAGACAATAAGATAGACATGCCCAACATTTTCCAAGACATGGGTCGATTTGTTGTTTGTCAAGAAAACGAAGAAGCAGGCAAACGTAGCAGATTGTGGGAATCTAATGACATTGCTGATATATTGACAAACAATTTAGGAACAGAAGCAATTGAAGGCATATTTCTGGATGCATCTGGCTTAGCATTTGAGTTGAGTCCTACTGTATTTGAGAGGATGTATAGACTTAGATTGCTCAAGCTCCGATGTCCAAGTTCTGAAAACGTTTTGCTGCCTCAAGGCCTTTACTGTTTGCCTGATGAGCTAAGGTTACTCCATTGGGAGAGATACCCGCTGGGATCCTTACCTCGGAACTTCAATCCTAAACATCTTGTAGAACTGAAAATGCCCTATAGCAACATGACAAAACTATGGAAAGGAACAAAGAATCTTGAGAAGCTAAAGAGGATCATACTGAGTCACTCCCAACAGTTGGCTAAATTCCCAAGGCTTTCAAAGGCCAGGAACCTTGAGCATATTGACCTCGAAGGATGTACGAGTTTGGTTAAAGTTAATTCATCTATACATCATCTTCACAAGCTTACTTTCTTGAGTCTGAAAGACTGTTGCCATTTGCGAATTATGCCTACAACAGTTCATCTAGAATCTCTTGAAGTTCTTAATCTATCTGGTTGCTCAGAGCTGGAGGAAGTTCAAGGTTTCTCACCAAATTTAAAAGAACTATATCTAGCTGAGACTGCCATCAAAGAAATACCGTCATCAATCTTGGATCTCACTAGACTTACTACATTAGATTTGGAGAACTGTGAAAGACTTCAGCACCTGCCACCAGGGGTAAGTGATCTGAAAGCTCTGGTCACAATTAAGCTGTCTGGTTGCTCAAATCTAGAGAGCCTTTCAATTCTTTATGCGCTATACTTACGAGATTTGCAACATCTTAACCCAAAGATAACCATGGACAGATCTGTGTTCTTAAAACTTCACTCTGCTACTCAAGAGCCAAGGTTAGAGGGTTCCGAGACCCTTCTGAACTCTGATAATTTGCAGTTTAGATCAGATATTCTCGGTTTACGTTTGAGCGGAGAAGCTGTACAAGAATTTTTACCAGTATTTGGATATCCATCAAGCGATAGAATAACGCAAGCCAACTGGCCATGGAACACTATTACTCCACTGCCTTCATCAATTTTACACTCATTGGCGTCAAAACTATATGCCTTAGTATCTCTGTTCCTTTGTAACACATGCCTGGTGGATTTACCTGAAGAGATTTGTTGGCTTCCTTCAGTGAAAGCATTGGATCTTGGTGGGAATTCTTTCAGCCAAATTCCTGAAAGCATTAAAGAGTTTCGTAAACTACAGACCCTTAGATTACGCCATTGCAAAAATCTCAGATCATTGCCAGAGCTTCCAAAAAGTCTAGAAATCTTGAATGCGCATGGTTGCGTGTCTCTTGAAGCATTTCCTTCTAGCTTGGGGCAGTCTTTGCACTACACATTCACTAATTGCTTTAGTTTGTCTCCTGAAGTAGTAAAAAAATATATAGTGAACGCCTTTGAGAGCTTTGAAGGAATGGCCAAGGGACATCTGCAGGAACATAGAAAAGCGCCTGCATTCAGCATTTGTATGCCTACCTCTGCATGTCGTCAATCCTCAATATATTTTCAAGTTGGGTCAAAAGCAAGGATAGAGCGCATGCGAAAAACTCCCGCAGGATTTGTTTTATCAGTTGTCGTTGAGTTTTGGGAAAATTATCGCAATGCTGTTGGTTTTGGCATCAAGTGTATATGCAAATGGAAGACCAATCAAGGTCTCTCACTTGGGCTAGAGAAGACTTACCAGTTTTGGGCTCCAAAGGAAGCTCCCATTGTTCAAAAGGATCATATGTTTGTCTTTGGCTTTGTTAAATTTCACCCAAACACTGCTGAAGGACATGACCTTGATATCCTGAATGGTTTAATGACCTTCGAATTCCATCCTGTCAATTTGCAGAAGAAGCTTCTAGATGATAGCTGCACGGTGAAGAAATGTGGAGTCCATTTGATTAGAACTGCAACATGTGATAAGACACTTAGCACAAAACGACTTGCTTCTTCCATGGATCCAGGGGAGCTTTCTGGCTTGGAGCATATGACACCTCCATATAAGAGATGTAGATTCAAGAGAGTTATTGAATCTGTTATTCTGAGCTTAAGAAAAAGGAAGCGGGAAAAGAGTGTCTCGCGTATCATAAAACAGCGTATCATAAACCGTTCTAAGCTTGGTTCAGTTAATCTCGCGCAAATTGATCAGTCCTTGAGAAAGCTAGAGCAGAATGAGGAAAAGAAGTCCTTGAGATTCTATCCAAGCAGTGTCTGGCCAGTTAATGCTTTACCGGAAAGACCTGGCACGCCAGAATGCGCATTTTACATGAAAACAGGAGTCTGCAACTTTGGCAATTTCTGCAAATTTCATCATCCAAGAGACAGAGTCTCAGATGACCTCCCACTCCGACCAgaccagtttggctcagttattccttcAATATTCGATCATAACTCTAAAAAACTAAAGCAGAAGGAGGAAGCAGAAGGACAGTTGTTAAAATTGGTAGGAACCACGGTCAAGCCGAGGAATGTTTTACCCGAACGACCTGACCAACCAAATTGCATATATTACATGAGAACAGGAGACTGCAAATTTGGCAACACTTGCAAATTTAATCATCCCAAAATCAAACCTGAGAGTTCCTTAAGCCTCAAAGACCTCTCATTAAAGACAGCGCAGACGTATGCTCAAAGGATCGATCGTTATTTCATGACTCCAAAAGCACCACACTTGTATCCTCCATCAAGTAAGCTTGCTGATACATCAGATGAGAAACTTGGAAGATTCTCTATGCAAACAACCTCTAGTGGAGACGTCATTGATGCAGAGCAGGAAGAAGAAGAGTAA
>AA_scaffold5422_3
ATGGCTGCTAGATCTACCTCTACTTCGGATCCTTCCCGCCGGCAATACGACGTGTTTCTCAGTTTCCGAGGCTCAGACACGCGCCATTCCTTCACCTGCTACCTCCACGATTTTCTCCGCCGGAAAGGCATCGATGCTTTTATCGATGAAGAACTCCGACGAGGCAACAACCTCTCCGGCCTTCTTGAAAGGATCGAGCAATCAAAGATCTCAATCGTCATATTCTCAGAGAACTACGCAAACTCCGCATGGTGCTTAGAGGAACTCACAAAAATCATAAAATGTAAGGAGACTTTCAATCAGGTAGTTTTACCAGTCTTCTACAAAGTTCCAGCATCCGACGTGAGGAATCAAACGGGAAGCTTCGGAGCTCCGTTCAATACACCTGAAGAGAGTTTCCCGGAATCTCAACACAGAATCCCGGCATGGAAAGAAGCCCTAAGAGCTGCTTCCGATATCGCTGGTTATGTACTGCCGGAAAGAAGTCCCGAGTGCGATTTCGTCGACAAAATTGCTAAAGAAACATTCAGGATCTTAAACAAGTTATCTCCATCTGAAATTCAAGGTCTTCCAGGGATTGAATCTCGTGTAAAAGAGCTAGAAACCCTAATAAATTTCAAAAACACGAGCTGCTTACAAGTTATCGGAGTTCTTGGAATGGCTGGAGTTGGTAAAACAACAGTTACAGATTGTGTATATAAACGCAACTACAATACCTTTGATGGTTACTGCTTTCTCGCAAATGTTCATAACGAATCAAAACTACACGGAATCGATCATTTACAGCAAAAACTCCTCTGTAAGTTACTAGACGAAGAAAATCTTCATGTAGGTGCTCCTGAAGGAGCACATGAATCCTTAAAAGATCGTCTTCGAAACAAGAAACTGTTGATTGTTCTTGATGATGTTACTAACGAGAATCAAATCAAGCTTCTGATAGGAACACAGATACAAGATCTATACAGAAATGGAAGCCGTATTGTTATAACAACACGAGACAAGAAACTGTTAGAGAAGATTGTGACTGAAACATATTTAGTTCCGAAATTGAATGGAAGAGAAGCTTTAGAGCTTTTCTGTTTAAATGCATTCTCTAGTAATCTTTGTCCAACAGCAGAGTTTTTAGATTTATCAAACAAGTTTATCGATTACGCGAAAGGACATCCTTTTGCTTTGAAGTTGTTAGGATCTGATTTATGTCAAAGAGATAAGTTATATTGGGTGAAGAAACTTGAAAGATTGCAGAGAAAACCAGATGGGAAGATTCAAGAAGTGTTGAAAATGAGTTATGAGGAGTTAACTTCAGAAGAAAAGAGTGTATTTCTTGATGTTGCTTGCTTCTTTAGATCAGAAAAGATTGATTTTGTTTCGAGGATTCTAAGTAGTTATGAGATTGATGGTTCTAGTGTGATAAATGATCTTGTGGACAAGAGTTTGGTGACTGTTTCAGATAATAGAGTTGAGATGCATGATTTGTTACTTACAATGGCGAAAGAAATCGGGTTTGAATCGGGAATTAAAGAAGCGGGAAAGCGAGTTCGGTTATGGAATCATGAAGATATTTGTCGAGTTTTGAAGTATAAAACGGGGACTGCTGAAATTAGAGGTATGTTCTTAGATATGTCTAATGTGGAAACTATGAAGCTAAGTGGTGATGTTTTTGCAAGGATGTGTAATCTTAAGTTCCTCAAATTCTACAATTCTCATTGCTCAAATTGGTGTGAGAATGATTGTCGAATTCGTTTCTTCGATGGAATTGATTGTTTTCCTGATGAGCTTGTTTATCTCCATTGGCAAGGCTTTCCTTTGCAGAATCTGCCATTGTATTTTAACCCGAAGAAACTCGTAGATCTTAATCTACGTTATAGCAACATTGAACAACTTTGGGAAGAAGAAAAGGATACAGGAGAGTTAAGATGGGTTGATCTCGGTTTTTCGAAAGAGTTACTGAATCTATCTGGTTTAATGAAATCCCGGAATCTTGAAAGATTGAATCTGGAATGTTGTACAAGTTTAGTAAATTGTTCATCAATTCAACAAATGGACAGTCTAGTTTCATTAAATCTCAAAGATTGCATAAGTCTCAAGAAGCTTCCTAAGAGAATCCACTTAAATTCTCTCAAGATTCTTATCCTCAGCGGCTGTTCAAGACTCAAAAGATTCCCAATCATTTCAGAAACATTAGAATCTCTATATCTGGACAGAACAGGAATTAAAAGAGTTCCAGAATCTATACAAACTCTTCGGAAACTCGCTGTTTTAAACCTCAAGAACTGTTGCAAATTAAAGTATCTTCCGAAGAATTTTTGCAAGATGAAATCACTTAGGAAACTGATTCTCTCTGGTTGTTTAAAGCTAGAGAGTTTTCCTGACATTAATGAAGATATGGAAAGCTTAGAGATTCTTCTAATGGATGAAACCGGAATCAAACAAACACCGAAAACTATGTTCATGAGTAATCTCAAGCTGTTCACTTTTGCTGGATCTAAAGTTCAAGATTCCACATGTTTGGAATTGATTCCTTTCTCAAGCTGTTCTAACTTATCAGATCTTTATCTCACAGATTGCAATCTGAACAACTTACCAGACAGTTTCAGTTACTTAAACTCACTTCAGTGTTTATGTTTAAGCAGAAACAATATCGAAAAACTACCTGGAAGTATCAAGAAACTTCATCATCTCAAGTTTCTTTATTTGAAGCATTGCCAGAATCTGATCTCTCTTCCAACACTACCTTCAAATCTGCAATATCTGGATGCTCATGGCTGCGTTTCGCTAGAAACTGTAGCGGATCCCATGACGGCTCTTGTTCTAGCTGAAAGAACTCAGTCTAGTTTTGTATTCACGGATTGTTTCAAGCTAAACAGAGATTCTCAAGAAGCTATTGTAGCTTATGCTCAACTCAAGAGTCAATTACTAGCAAATGTTTATCTTCAACATAACCATAAGGGACTGGTTTTAGAGCCTTTGGTTAGTGTTAGTTTCCCAGGAACTGATTTACCTTTATGGTTTCAACATCAAAGAACAGGTTCCTCCATGGAAACACAATTGCCTCCACATTGGTGTGATAACAAATTCATTGGACTTTGTTTCTCCACAGTTATCTCTTTCAAGAACTATGAAGATCAAACCAGACGATTTTCGGTAATCTGTAAATGTAAATTCAGATACGAAACTGGGAATTCAATTAGTTTTACTTGCAATCTTGGAGGATGGAATGAACAAGCTGGATCATCTAATCAAGAACCAAGAAAACTTAGCTCAGATCATGTCTTTATAAGTTATAACAACTGTTTTCATGTCAAGAGAAAGATCAATCATGTTGATCATGATGATGATCATGATAATAGATGTTGCAAGACTACTGCAACGTTTAAGTTTTTTGTGACTGATGATGCAAAAAGGAATCTAAAATGTTGTGAAGTGGTGAAATGTGGGATGAATTTGTTGTATTCTCCTGATGAGAATGATTATAGGTTGCAGGGATTGCAGGGAGTAGAGGAGAAGAGGTTAGAAAACGCCATTAATGGAGAAAAAAGAGATGTTTTTGATGAATATGCCATTAATGGAGATATTGTTGTGAGAAAGAGAGGAAGGTTTTGTGTAAAAGAGGAAGAGATATTGAAGAGGAAGAAGATAAAGGAAGAGATAGGCTTTGGTGATTATGAGTGTTCTGTTCTTACTTATCTTGAGCCACCAAAATCTAGTCTTTTGAAATAA
>AA_scaffold5573_13
ATGGGAGGTTGTTTATCTATCCCATGGGCTCCAATAAATCATGTCTCTCAATGGTTATGGTCCGAAGGGGGTTACGTTCGCAATCTTCAAGGGAATCTAGAATCTCTAGAAAACGCCATTGAAATGCTCAAAGCAAAGCGAGATGATGTGCAAAGAAGAGTAGATAGAGAAGAATCTACGCGGAATCAACGCAGGCTTGTACAAGTCCAGGTTTGGCTAACTAATGTCTTAAAGTTTGAGAACCAATTCAATGATTTGATTAGAGCTAGTGAACTTGAGAGTCGAAGGTTGTGCCTAGGTGGTTTTTGTTCTCAAAATTTTATAGAAAGTAATATTtatgggaagaaagttagcaaaatgttaagggacgttgagagtcttagttctcaaggagtgtttcctgtggtggctgagatagttggacctttggttgaagaaatgcctattccaccgataatttttggtcaagaaacaatgcttgaaacggtttggaaccgtctcatggatgacgaagttgggattttgggtttgtatggtatgggtggggtgggcaaaacaactcttctgacgcaaatcaacaataaatttactgaaataGTTTGTAAATTTCATATTGTGATATGGGTTGTGGTATCTAATGGGACATcaatctataagattcaaagcgatataggagaaaaactagatctcaaaggagaaggatggaacaaaaaaagcgagaaccaaagagctcttgACATACATACAGTTTTAATTAAAAAAAAGTTTGTGTTGTTGTTGGATGATATATGGGAAAAAGTAATTTTGAAAACAGTTGGAGTTCCGCATCCCAACAAAAAAAACGAAAGTAAAATAGTTTTTACCACTCGTTCTTTAGATGTATGTGGACGCATGGGAGTTCAACATCCAATAAAAGTCACTTCATTGGACCCAGAGAAAGCTTGGGGATTGTTTCAGGATAAAGTTGGAGTAGCGACATTGGAAAGCCATCCAAGTATTTGTATACTTGCTAGATTTGTCGCTGAAAAATGTCATGGTTTACCTTTGACACTCAATGTCATCGGTGAAACCATGGCATTCAAAAGCACAATACAAGAATGGTATCATGCAATCAATGGATTGACTTCTTGTGCTGCAAatttcctagatatagaaactgacgttcttcctgtattgaaatataacgatgataatttaagatgggagcaactgaaatcatgtttcttgtattgctctttcttttctaaagattatgaaatagAAAAAGAGAAATTGATAgattgttggatatgtgagggattcatagatgaaaatgaaggtagagagacggcattaaaaaaaggttatgagatacttggtactcttatccgtgcgggtctattgttggatagagaggtacgaactttctctatacagactgtaagtatgcatgatgtgagtcgtgagatggctctaaagattacaactgattatggaaagAAGAGAGACCAATATATTCTACAAGCCCGTGTTGGATTACGTGAAATGTCAAAAGTAAAGAATTCAAAAGATGTGAGAAAGATGTCGTTGATGGAGAATGACATAAAAAAGATAACCGGTAATTTCGATTTTCCTCAACTTACAACTCTCTTCCTCCAAAAAAACAAGAATTTGGTAAACATTTCAGGAGGATTCTTTCGGTCTTTGAGTAGTCTACTTGTTTTGGATCTATCATCTAATGAAAATATAACCGAATTACCAGAAGATATATCATACTTGGCTTCCTTAAAGTATCTTGACTTGTCATCGACAAACATAAAGCGATTGCCTTCTGGTTTACAAAAGCTGAGAATGTTAACACACCTGAACTTGGAGAGAACATGGAGTCTTGAGAGTTTGAATGGGATATCAAAATTGTCGAGTTTGAGAACGCTTCGACTGAAAACTCATAAAAGGATACTAGATATAAGTCTAATGAGAGAATTGGAGTTCTTGGACCATTTAGAATGTCTAACTATCGATATACCGCAAAGTTTGCTCGAGGAACAATTTTCATATGATTCAAGAGTCTGGAAATGTATTCAAGAAGTTGATATTAGACATCTTCAAGATAACTCAGTAACCATATTAGTTTTTCCAACAACTATGACTAATCTTCGTTACGTCTTCATAACAGGTGTTGGAACTTTGGAGATAAAGATAGAGAAGACATCATGTTACAAAAGTTTGTCAAGCCCATGCTTCTCTAATCTTTACGCTGTGTCGATAAATAACTGTTATGATTTAAAAGATTTGACATGGTTGTTGTTTGCTCCGAATCTTACTCAGCTCGTAGTTTCTCATATAACAGAGATGGAGTATATAATAGACAAAGAGAAAGCTGCAAGATTTTTTGGGAAAGAGGAGTTCAGCAAAATCATTCCTTTTCGGAAACTAGAACGTCTCGTCTTGGATTGTTTACTAGGGTTGTGGAGCATTTACTGGACTTCTTTACCATTTCCATGTTTAAGGAAACTTATAATAGTACATTGTGATGGTCTAGGAAAACTTCCTCTGGATTCACAAAGTGTAGCGAAAATTGAAGATTTTACCATAGAATACAATGACAAAAATTGGAAAGAAAGGATCAAATGGGAGGACGAAGCCACAAAACTCCGTTTCTTACCTTCTTTCGTACCAAATGAAATGACCCCTTTGTCACCCGTGAGTAGGGTTGGCTATAAAAACCGGAACCGAAGAACCGAACTGAAAAAAGAAGTTTAG
>AA_scaffold5573_2
ATGGGAGGTTGTTTCTCTCTCTCCTTACCATGTGACCAAGTCGTGAATCAATGTTCTCAGTGGTTATGTCTCAAGGGGAGTTACATTCACAACCTTTTTGAGAATCTAGCATCTCTAGAGAAAGCCATGGCCGTCCTCAAAGCAAAGCGAGATGATGTTCAAAGAAGGGTTAACAGAGAAGAGTTTACAGGGCATCAATGGAGGCTTGCGCAAGTCCAGGTTTGGCTAACTAGTGTCTCCACTATTGAGAACCAACTTGATGAGTTGTTTAAAACTAGTACGGTTGAGGTTCAAAAGTTGTGTTtatgtggtttatgctctagaaatttaaaacaaagctataaatatggaaagagggttatcataatgctcaaggatgtcgagactcttggttctcaaggagaattttctgtagtgactgaaacaactcctataattgaggttgaaatggtgcctactcaagcaacaattgttggtcaagagacaatgcttgaaagggtttggaatcatcttatggaagacgatgtcgggattgtgggtttatatggtatgggtggagtgggcaaaacaacacttcttgttcagattaacaataaatttgctgagatatcTAGTAAATTTGATATTGTGATATGGGTTGTGGTATCCAATGGGGCATCAATCCATAAGGTTCAAGGAGATATAGGACAAAAACTAGGTGTTGGTGGAGAAGAGTGGAACAAAAAAAATGAAAACCAAAAAGCTATTGACATTTACAATGTTCTTAGGAGAACAAAATTTGTGTTATTATTAGATGATATATGGGAGAAAGTGGATCTAAAAACACTTGGAGTCCCAAATCCAAGCAGAGAAAATAGATGTAAAATAATATTTACCACTCGTTCTAGAGATGTGTGTGGACGCATGGGAGTTCATCAACCGATAAAAGTCAGTTGTTTGGAGTCTGAGAAAGCTTGGGTATTGTTCCAAAAGAAAGTTGGAGTAGAGACATTGGAAAGTCATCCGGACATTCCTGAACTTGCTAAAAAAGTCGCTGAAAAATGCCGTGGCTTACCTTTGGCTCTTAATGTCATTGGCGAAACTATGGCATGCAAAAACACAATACAAGAATGGTATCATGCAATCGATGTATTGACTTCTTGTGCCGctgactttccagatatagaaaatgaggtacttcctatcttgaaatatagctatgataatttaagaggggaacaagtgaaatcatgtttcttgtactgctctctatttcctgaagactatgaaatagAAAAAGATGCATTGATAgactactggatttgtgagggattcatagatgaaaatgaaggtagagagaaggcattaaacaaaggctatgagatacttggtactcttgtccgtgtgtgtttattGTTTGATTGTATAGGTAATATATCAAGTGTGACGATGCATGATGTGGTACGTGAAATGGCTCTATGGATTTCAACTGATTTTGGAAAGAATAAAGATCAATGTATTGTGAAAGGTCGTTTTGGATTACGTGAAATACCAAAAATAAAGAATTGGAAAGACGTGAGAAAGATGTCGTTGATGGAGAATTACATTGAAAAGATAATTGATATTTCTGATTGTCCTCGACTTACAACTCTCTTCCTCCAAAGAAACCCGAGATTGGTAAACATTTCTGGAGAATTCTTTCGGTCTTTGACTAAGTTGCTCGTTTTGGATCTATCAGGTAATGAAAATATAAATGAATTACCGGAAGAAATATCGAATTTGGTTTCATTGAGATATCTTAACTTGTCATCGACAAACATAGAGCGATTGCCTATTGGCTTCCAAGAGCTGAAAATGTTAATACATTTGAATTTGGACAACACGATGAAGCTTGAGAGTTTGCATGGGATATCAAGCTTATCAAGTTTGCGGACATTTCATCTGATACCTTCTAAAATGATGTTAGATATGGACCTAATGAAAGAGTTGGAGCTTTTGGAACATTTAGAATATATAACTATAAATATATCGCAGAGTTTTTCTGAAGAACAATTGTCATATGATTCTAGAGTGTGGAGTTGTATTCGAAAAGTTTCTATTATAGGTCTTCGAGAGAAATCAACAAGAATCATAGTTTTGCCAACAACTATGACTAATCTTCATCACCTCTACATAGATAGTCGTAGAATATTGGATATAACGATAGAGAATACATCATGGAATAAAAGTTTGTCAAGTCCATGCTTCTCTAACCTTTCCGAAGTGGTTGTAATGTGTTGTGATGGTTTAAGGGATTTGACATGGCTGATGTTTGCTCCAAATATTACTCAACTTGGTGTTACGAACTCAAAACAAATAGAGAGTATAATAAGCGAAGAGAAAGCTGCGAGTCTTTTAGACAAGGAGTCCTGCAAAATCGTTCCTTTCCAGAAACTACAATATCTCTATTTGAATTCTGTACCAGAGTTAAAGAGCATTTACTGGACTTCTCTACCTTTTCCATGTTTGAAGAAAATCAGAGCAGAACATTGTCAAAAGCTGAGAAAACTTCCACTAAATTCACAAAGTGTAGGGAAGATTGAAGAATTTACCATAAGATTTCACGATGAAGAAATGATCGAATGGGAGGACGAAGACACAAAACTCCGTTTCTTACCTTCCTTCGTAGAATGGGGGAGGTGA
>AA_scaffold5573_3
ATGGTGGATCAATTTTCTCAATGGTTATGCTTGAAAGGGAGTTACGTTCAAAACCTTTCAGAGAATCTAGCTTCTCTAGAAAAAGCCATTGTAGTGCTCAAGGCAAAACGGGATGATGTGCAGAGAAAGCTAGACAGAGAAGAGTTTACAGGACATCAACGTAGACTTGCGCAAGTCCAGGTTTGGCTAACTAGTGTTTTGAGTATCGAAAACCAATTCAATGATTTGATTAGTACTAGTAATTTTGAGCTTGAAAGGTTGTGTCTATGTGGTTTTTGTTCCAAAAACTTAACAAAAAGTTATCGTTATGGAAAAAAGGTTATCATGATGTTGAGGGAAGTTGAGAGTATTGGCTTTCTAGGGGAGTTTGATGTGATGGTTGAGGCAACtcctataggtgaggttgaagagatgcccattcaatctataattgttggtcaagaaacattgcttgaaaagatatggaaccatctcatgaaagatgaaattggaattgtgggtttgtatggtatgggtggagtcggcaaaacaactcttctcacacagatcaataatagatttactgaaacaGTTGATGATATATGGGAGAAAGTGAATTTGAAAACAGTTGGAGTTCCGCATCCCAACAAAAAAAACCGAAGTAAAGTAGTATTTACGACACGTTCTAGAGATGTGTATGGGAGGATGGGAGTTGATGACCCAATAGAAGTTAGTTGCCTGGACCCTGAGATAGCATGGAGATTGTTCCAAATGAAAGTTGGAGTAAACACATTGGAAAGCCACCCAAACATTCCTAAACTTGCTAGAAAAGTTGCTGAAAAATGTTGTGGCTTACCTTTGGCACTCAATGTCATCGGAGAAACCATGGCGTGCAAAAGAACAATACAAGAATGGTTATGTGAAGTACCAAAAATAAAGAATTGGAAAGATGTGGGGAAGATATCGTTGATGGAGAATTATATTGAGAAGATAGTCGATTGTCCTGAATGCCCTCAACTTACAACTCTGTTTCTCCAGAAAAACTGGAGATTGGCAAAAATTTCAATAGAATTCTTTCGGTCTATGACTAAACTTCTCGTTTTGGATCTATCACAAAATTTTAATCTAGCTGAATTACCAGAAGAAATATCAGAGTTGGTTTCTTTGAGATATCTTAATTTGTCATTTACTAACATCGAACGATTGCCTATTGGTTTACAAGAATTGAAGATGTTAATACATCTTAATTTGGAGGAAACAAGGAGCCTTGAGAGTTTGGATGGGATATCAAAATTGTCGAGTTTAAGGACACTTCGACTAGAATCTTCCAAAGTGATGCTAGATATTAGTCTAATGAAAGAGTTGGAGCTCTTGGAATGTTTAGAATATATAACAACAAATATATCAACAAGTTTATTTGAGAAGCAATTGTTATATGATTCTAGAGTGTGGAGATGTATTCAAAAGTTTTGTATCAAAGATCTTCGAGACGAATCAGTAAGAACATTAGTTTTGCCATCAGCTATGATTAATCTTCATCATGTCTACATATCTAGACGCAGAATTTTGGAGATAAAGATAGAGAAGACATCATGGAACATAAGATTGTCAAGTCCTTGCTTCTCTAACCTTTTCCGTGTGTCCATACATAACTGTGATGGTTTACAAGATTTGACGTGGCTGTTGTTTGCTCCAAATCTTACAAGTCTTGACGTTGGTTACCTAAAACAACTAAAAGCTATAATAAGCAAAGAGAAAGCTGAGGAGGAGGAGACATATCTTATCGTCCCTTTTGGAAAACTACAATCTCTTAGATTGGAATCTTTACCTGAGCTCAAGAGCATTTACTGGAGTTCTCTACTTTTCCCATGTTTGACAGATCTCTATGTACTTTATTGTCCAAATCTGAGGAAGCTTCCATTGGATTCAAAAAGTGTAGTCGAAATTGAAAAACTTAAGATACAGGGTTATGACCGTACATGGACAGAAAGGATTGAATGGGAAGACGAAGCTACAAAACTCCGTTTCTTACGCTGCTTCACGATACATCAGCTTCAAGAACATGACAAACAGAGAGTATAA
>AA_scaffold5573_4
ATGGGAGGTTGTTTCTCTGTCTCCATTCCATGTGATCAAGTAGTGAATCAAGGTTTCCAATGGTTATGCCTCAAGGGGAGTTACATTCACAAACTTTCTGAGAACATAACATCTCTAGAGAAAGCCATGGGTGTGCTCAAAGCAAAGCGAGATGATGTGCAGAGAAGGATAGAGAGAGAAGAACTTAGAAGGCATAGACGACGGCTTTCCGAAGTCCAGGTTTGGCTAACTAATGTTTTGGAAATCGAGAACCAATTTAACAATATACTTAGTACTAGTAATATTGAGCTTCAAAGGTTGCATGtgtgtggtttttgttccaagaattttataaaaagttatgattacgggaagagagttatcatgatgttaagggacgttgagattcttggttctcaaagagattttgatgcggtggttgagaaagttgtgcctgaggttgaagagttgcctattcaatccataattgttggtcaagaaacattgcttgaaaatgtatggaaccatattctgttagatggagttgggattgtggggttgtatggtatgggtggagtgggcaaaacaacccttctcactcaaatcaacaataaatttactgaaataATTGGTAAATTTGTTGTGATATGGGTTGTGGTTTCTAATGGGGCATCAATCCATAAGATTCAAAGCGATATAGGAGAAAAACTGGATATTAAAGGAGACGAGTGGAATGAAAAAAATGAAACCCAAAGAGCTCTCGACATACATTATCATCTTACAAAAAAAAAATTTGTGTTGTTGTTGGATGATATATGGAAGAAAGTGAATTTGGAAATTGTTGGAGTTCTGTATCCCAATAAACAAAACGGAAGTAAAGTAGTATTTACCACACGTTCTAAAGATGTGTGCGGACGCATGGGAGTTGATGATCCAATAAAAGTTAGTTGTCTAGACCCCGGGGAAGCTTGGATATTATTCCAAAAGAAAGTTGGAGTGAACACATTGAAAAGTCACCCAAACATTCCACAACTTGCAAGAAAAGTCGCTGAAAAATGTTGTGGCTTACCTTTGGCACTCAATGTCATCGGTGAAACTATGGCATGCAAAAACACGATACAAgaatggcatcatgcaatcgaagttttgacttcttgtatcgctgattttccagatatagaaaatgacgttcttcctatattgaagtatagctatgatgatttaagagaggaacaagtgaaatcatgtttcttgtattgctctttgttctccgaagacgatcaaatagAAAAAGAGAAGTTGATAAACtattggatatgtgaaggattcatagatgaaaatgaaggtagagagaaggcattaaacaaaggttatgagatactcggtacacttgtccgggtatgtttattgctggaaaaacatataaagacggtgagcatgcatgatgttgttcgtgagatggctctttggattacaactgattttggaaagAATAAAGATCAATGTATTGTACAAGCTGGTGTTGGGTTAAATGAAATACCAAAAGTGAAGAATTGGAAAGATGTGAGAAAGATGTCATTGATGAAAAATGATATTCAAAAAATAATTGATAATCCGGGATATCCTCTACTAACAACTCTCTTCCTCCAAGAAAACAAGAGATTGATAAACATTTCAGGAGAATTTTTTCAGTCTTTGACTATTCTACTTGTTTTGGATCTATCACATAATGAAAATATAAATGAATTACCAGAAGAAATGTCAAAGTTGGTTTCCTTGAGATATCTTGACTTGTCAAGTACAAACATCGAGCAATTGCCTATTGGGTTACAAGAGCTAAAAATGTTAATATATCTCAATTTGGAGCACACAGAGAGGCTTGAGAGTTTGTATGGGATATCAAAATTGTCGAATTTGAGGACTCTTCGACTAAAATCTTCCAAAATGAGGCTAAATATAAGCATCATGAAAGAGTTACAGTTCCTGGAACATTTAGAGTATATAACCATAGATATATTGCCAAGTTTGTTTCAGGAGCAATTTTTATATGATTCTAGAGTGTGGAGATGTATTCAAGACGTTGATATTATAGATTTTCAAGAGGAATCAATAAGAATATTAGTTTTGCCAGCAGCTATGATTAATCTTCGTGTCATCTCCATAGAGACTTGTGGAATATTGGAGATAAAGATAGAGAAGATATCATGGAATCAAAGTTTGTCAAGTCCAAGCTTCTCTAACCTTTCCAAGGTGGTTGTAAGTGGTTGTGATGGTTTAAGAGATTTGACATGGCTGTTATTTACTCCAAATCTTACTCGTCTTCATATTAGTTCCTCGAAACAAATAGAGACTATAATAAACAAAGAAAATGCTGCAAGTGTTCTAGAGAAGGAAGAATTATGCAAAATCATTCCCTTTCGAAAACTAGATTACCTCTTATTGTCTCATTTACCAAAGTTGAAGAGCATTTACTGGAGTTTTCTACCTTTTCCATGTTTGCGGAAAATTGTCGTATTAAACTGTGAAAATCTGAGAAAACTTTCATTGGGTTCACAAAGTGTAGTGAAGATCGAAGAATTTACTATAACAAACAGTGACAATGAATGGAAAGACATGATTGAATGGGAGGATGAAGCCACAAAATTTCGTTTCTTACCTTCCTTTGGAGATCTTAACAAAACAGGGGCAAAAGATAGCAGAAAACAGAGGAGCTGA
>AA_scaffold5573_5
ATGGGGGGTTGTGTCTCTGTTTCGATGTCATGTGATCAAGTGGTCAATCAAGGTTTTCAATGGTTATGTCTCAAGGGGAGTTACATTCACAAACTTTATGAGAATCTAGCCTCTCCAGAGAAAGCCATGGGTGTGCTCAAAGCAAAGCGAGATGATGTGCTAAGAAGAGTAGCCAGAGAAGAGTTTACAGGACATCAACGCCAGCTTGCGCAAGTCCAGGTTTGGCTAACTAGTGTCTTGACTATTGAGAACCAATTTGATGAGTTGTTTAAAACTAGTACGGTTGAGGTTAAAAAGTTATGTTTATGTGGGTTTTGCTCTAGAAATTTAAACCAaagctacaagtatggaaagagggttatcataatgctgaaggatgttgagagtcttggttctcaaggagaatttgatgtagtgaccgaaactactcctttagttgaggttgaaatgatgcCTACTCAAGGAACTATTGTTGGCCAGGAGACAATGCTTGAAAGGGTTTggaatcatcttatggaagacgatgttgggattgtgggtttatatggtatgggtggagtgggcaaaacaacacttcttgttcaaattaacaataaatttgctgagatatcTAGTGCATTTGATATTGTGATATGGGTTGTGGTATCCAATGGGGCATCAATCCATAAGGTTCAAAGAGATATAGGACAAAAACTAGGCATTAGTGGAGAAGAGTGGAACCAAAAAAATGAAAACGAAAAAGCTATTGACATTTACAATGTTCTTAGGAGAAAAAAATTTGTGTTATTATTGGATGATATATGGGAGAAAGTCGATCTGAAAGCACTTGGAGTCCCAAATCCAAGCAAAGAAAATAAATGTAAAGTAACATTTACCACTTGTTCTTTAGAAGTTTGTGGGCGCATGGGGGTCCATCAACCGATAAAAGTCAGTTGTTTGAAGTCTGAGCAAGCTTGGGAATTGTTCCAAAAGAAAGTTGGAGTAGAGACATTGGCAAGCCATCCAAACATTCCTGGGCTTGCTAAAAAGGTCGCTGAAAAGTGCCGTGGCTTACCTTTGGCTCTTAATGTTATCGGTGAAACTATGGCATGCAAAAACACAATACAAGAATGGTATCATGCAATCGATGTATTGACTTCTTCTGCTGctgattttcccgatatagaaaatgatgttcttcctatattgaaatacagctatgacaatttaagaggggagcaagtgaaatcatgtttcttgtattgctctctatttcctgaagactatgaaatagTGAAAGAGAATTTGATAgaatattggatatgtgagggattcatagatgaaaatcaaggtagagagaaggcattaaacagaggttatgagatacttggtactctaatccgcgcgtgtttattGTCTGATAAATATATACAATCTACAagtatgcatgatgttgttcgtgagatggctttatggattacaactgattgtggaaaAAATAAAGATCAATGGATTGTGCAAGCTGGTATTGGGCTACGTGAAAAACCAAAAATGAAAAATTGGAAAGATGTGAGAAAGTTATCGTTGATGATGAATGATATTGAAGAGATAGTTGGCAGTCCTGAATGCTCTCAACTTACAACTTTCTTCCTTCAAAAAAACAAGAGATTGGTAAACATTTCTGGAGAATTCTTTCGGTCTATGACTAGGCTGCTCGTTTTGGATCTATCAGAGTACACGAAGAAGCTTGAGAGTTTGCATGGAATATCAAAATTGCCGCGTTTGCGGACACTTGGACTGCAATATTCTAAAGTGAAGGTTGATATGAATCTAATGAAAGATTTAGAACTCTTGGAACATTTAGAATATATAACTATAACTATATCACAATATTTTTCTGTGGATCAATTGTCATATGATTGA
>AA_scaffold5573_6
atgttaaagaaagttgagactcttagttctcaaggagaatttgatgaagtggttgagacaggtttacttgcggttgaagtgatgcctcttcaaccaacaattgttggtcaagaaacattgcttgagagtgcatggaaccagctcatgaaaaatgaagttggggttgtgggtttgtgtggtatgggtggagtgggtaaaacaactcttctcaagcaaatcaacaatagatttAGCGAAGTAGCTAGTAAATTTGATATTGTGATATCTGTTGTCGTATCTAGCGCGACATCGGTCTATAAGATTCAAGGAGGTATAGGAGAAAAACTAGGTTATAAGGGAGAAGAGTGGGACAATAAAAACGAAAAAGAAAGAGCTCGTGAGATACATTATTATCTTACAAAAAAAAGATTTGTGTTGTTATTGGATGATATATGGGAGAAAGTTAATTTAGAAGCGGTTGGAGTTCCGTATCCCAACGAAAAAAATGGAAGTAAAGTAGTATTTACCACTCGTTCTTTAGAAGTTTGTGGGCGCATGGGGGATCATCAACCAATAAAAGTCAATTGTTTGGACCCCGAACAAGCTTGGGAATTGTTCCAAAAGAAAGTTGGAGTAGAAACATTGGAAAGTGATCCAGATATTTATGAACTTGCAAGAGAAGTTGCTGAAAAGTGTCATGGCTTACCTTTGGCACTCAATATTATCGGCGAAACCATGTCATctataaccactgtttatgaatggcgtgatacgattaaatttttgaattcatctgccactgattttccagatgtgaaaaatggtgttcttcctacattgaagtatagctatgataatttaaaagatgagcaagtgcaatcatgtttcttgtattgctctctgtttcctgaagaNGCTATGGGAGGTGTTTTTTCTATCTCATTGCCATGGGATCAAATGGTGAACCAAGTCTCTCAATGGATATGGTCAGAAGGGACTTCTATCCGCAACCTTCCTGAGAATCTTGAATCTCTAGGGGATGCCATTGAAATACTCAAAGCAAAGCGAGAGGATGTGCAGAGAAGAGTAGACAGAGGAGAAGCTCAAATGCATCAACGAGAGCGTGCCGAAGTCCAGAAAGTTGGAGTAGAAACATTGGAAAGTGATCCAGATATTTATGAACTTGCAAGAGAAGTTGCTGAAAAGTGTCATGGCTTACCTTTGGCACTCAATATTATCGGCGAAACCATGTCATctataaccactgtttatgaatggcgtgatacgattaaatttttgaattcatctgccactgattttccagatgtgaaaaatggtgttcttcctacattgaagtatagctatgataatttaaaagatgagcaagtgcaatcatgtttcttgtattgctctctgtttcctgaagattatggaatagAAAAAGAGAATCTAATAgactattggatttgcgagggattcatagatgaaactgaaggcagagagatagcattagcgaaaggttataagatacttggtactcttgttcgtgcgtgtttacttttggatagagatatagagaccgtaagtatgcatgatgtggttcgtgatatggctctatggattacaactgattttgggaaAAATAAAGATAAATGTATTGAGCAAGCTGGTGTGGGGTTACACGAAATACCAAAAGTGAAGAATTGGAAAGATGTGAGAAAGATGTCATTGATGAAGAATGATATCGAAGAGATAAATGATAGTCTTGAATGCCCTCAACTTACAACTCTTTTCCTCCAGCAAAACAGGAGATTGGTAAATATTTCAAGAGAATTCTTTCGGTCTTTGACTAAACTACTCGTTCTGGATCTATCATATAATGACAATATAATTGAATTACCAGAAGAAATATCAAACTTAGTTTCATTGAGATATCTTGACTTGTCAAGAACAAACATAGATCGATTGCCTATTGGATTTCAAAAGCTGCAAATGTTAATATATCTGAATTTGGAGTCCACGAGGAAGCTTGAGAGTTTGGATGGGATATCAAAATTGTCGAGTTTGAGGACATTTCGACTAGAAGGTTCAAAAATGAAGCTAGATATGAGCCTAATTCAAGAATTGGATCTCTTGGAACATTTAGAATATATAACTATATATATATCACCGAGTTTGTTTGCGGAGCAATGTTTATATGATTCTAAAGTTTGGAGATGTATTACAAGAGTTGATATTCAAGATCTTAGAGACGAATCAGTAAGAACATTAGTTTGGCCAGCAGCTATGATTAATCTTCATGAGGTCGAAATGTACAATTGTGGGATAACAGAGATAAAGATAGAGAAGACATCACGCAACAGAACTTTGACAACTCCGTACTTCTCTAACCTTTCCAAACTGGTTTTAGGTGAATGTGATGGTTTAAAAGATTTGACGTGGTTGTTGTTTGCTCCAAATCTTACCGATCTTTATGTTCTTTTCTTAGAACAAATAGAGACTATAATAAACAAAGAGAAAGCTGCAAGTGTTTTAAACGAGGAGGATCGGTGCAATATCGTTCCTTTTCGGAAACTGAAATCCCTCGTTGTGCATAGTTTACCAGAGCTGAAGAGCATTTACTGGACTTCTCTACCTTTTCCATGTTTGCAGAAAATTGATGTATTAGGTTGTCCAAATCTGAGAAAACTTCCACTTAATTCAAAAAGTGTAGCGAAGATTGAAGAATTTACCATAAATTTCTACCGTGACGAAGAATGGAAGAACAAGATTGAATGGGTGGACGAAGACACAAAACTCCGTTTCTTGCCTTCCTTTGGAAGAAAGTAA
>AA_scaffold5573_7
ATGGGAGGTCATTTATCTGTCCCATGGGGTCCAATAAATTATGTCTCTCAATGGTTATGGTCGGAAGGGAATCACATTCGCAACCTTCAAGGGAATCTAGAATCTCTTGAGAACGCCATTGAACGGCTCAAAGCAAAACGAGATGATGTGGAAAGAAGGGTAGACAGAGAAGAATTTACGGGGAATCAGCGCAGGCTTGCGCAAGTCCAGGTTTGGCTAACTAATGTCTTGAAATTTGAAAACCAATTTAATGATTTGATTAGAGCCAGTGAACTCGAGAGTCAAAGGTTGTGTCTAGGCGggctttgttcccaaaactttaaagaaagttatttttatgggaagagagttactgagatgttaagggcagttgagaatctttattctcaaaaggattttaatgtagtgAGCGAGACAACtcctatagctcaggttgaagagatgcctattcaggcaataattgttggtcaagaaacaatgcttgaaagggtttggaaccgtctcatggatgacgaagttgggattgttggtttgtatgggatgggtggagtgggcaaaacgacccttctcacacaaatcaacaatagatttagcgaaataGCTAGTCAATTTGATATTGTGATATGGGTTGTGGTATCTAATGGGGCATTCATCTATAAGATTCAAAGTGATATAGGGGAAAAACTAGGTCTTATAGGAGAAGAGTGGAACAAAAAAAATGAAAAGCAAAGAGCTTTGGACATACATAATGTTATGAGAAGAAAAAAATTTGTGTTGTTGTTAGATGATATATGGGAGAAAGTGAATTTAGAAAAGGTTGGAGTTCCGAATCCCAACAAAAATAATGGAAGTAAAGTAGCATTTACCACACGCTCTAAAGATGTGTGTGGACGCATGGGAGTTGATGATCCGATGAAAGTCAGTTGTTTGGATTCCGAAAAAGCTTGGGAATTTTTCCAAAAGAAAGTTGGAGTAAACACATTGAAAAGTCATCAAGACATTCCTCGACTTGCTAGAGAAGTTGCTGAAAAATGTTGTGGCTTACCTTTGGCACTAAATGTCATTGGTGAAACTATGGCGTGCAAAACCACTGTACAAGAATGGCGTCATACAATTAAAGATTTGACTTCTTCTATCGctgacttcccatatatagaaaacgatgttcttcctatattgaagtgtagttatgatagtttaagaggacaaaatgtgcaatcatgtttcctgtattgctctctatttcgagaagactataaaatagAGAAAGAGAAGTTGATAgaatattggatatgtgagggatttatagatgaaaatgaaggtagagaaatgacattaaacagaggttatgagatacttggtactcttatacgtgcatgtttgttgattgatgagagacaaacggtaagtatgcatgatgtggttcgtgagatggctctatggattacaactgattttggaaagAATAAAGATCAATGCATCGTGCAAGCCGGTGTTGGGTTACGTGAAATACCAAAAGTACAGAACTGGAAAAATGTAAGAATGATGTCATTGATGGAGAATGATATTAGAACTATAACTAGTAGTTTTGAATGCCCTCAACTAACAACTCTCTTCCTCCAAGAAAACGAGAGTTTGACACACATTTCTGGAGAATTCTTTCGGTCTTTGACTAGACTACACGTTTTGGATCTATCACGTACTGATATAACTGAATTAGCACAAGTATCAAAGTTGGTTTCCTTGAGATATCTTGACTTGTCATATACATGGATAGAGGGATTGCCTATTGGTTTAAAAGAGTTGAAAATGTTAATACATCTAAATTTGGAGTGCACAGTAGTACTTGAGAGTTTGTGTGGGATATCAAAATTGACGAGTTTGAGGACACTCCGACTGAGATCTTCTAAAGTGAAGTTAGATATGACTCTAATGAAAGAGTTGAAAGTCTTGGAGCATTTAGAATATATAACTATAGGTATATCAGAGAGTTTGGTTGAAAAACAATTATCATATGATTCTAGAGTGTGGAGATGTATTCAAGACGTTGAAATTACAGATCTTCCAAAGAAATCAGTAAGAATACTAGCTTTGCCAGAAGCTATGATTAATCTTCATCACATCGACATAGAGAGATCTCGAATAACTGAGATAAAGATAGAGAAGACATCATGGAACAAAAGTTTGTCAACTCCATTCTTCTCTAACCTTTCCACGGTGATTATAGGTGAATGTGATGGTTTAAGAGATTTGACGTGGCTGTTGTTTGCTCCAAATCTTATAAATCTTGAAGTTAGATCCTCATTTCAAGTAGAGAGTATAATAAACAAAGAGAAAGCTGTGAGTGTTTTAGAGAAGGAAGAGCCATGCCAAATCATTCCTTTCCGAAAACTCGAATCACTCGTTTTGTCTATTTTACCAGTGTTGAAGAATATTTACTGGACTTCTCTACCTTTTCCATCTTTGAGAGCAATTCACATATACAACTGTGAAAATCTGAGAAAACTTCCACTGGATTCACAAAGTGTTGTGAAGATTGAAGAATTTACCATAAGACTATGGGATGCTAAAGAAGGGATAAAAAGTGTTGAAAAATGGAGTGAAAGTTCTGAATGGGAGGACGAAGCCACAAAACTCCGTTTCTTACCTTCCTTAAGTTGTATGAAATTAATCACATGA
>AA_scaffold5599_7
ATGGGAAATTGTTTTTCTGTTTCTTTTTCATGTGATCAACTGGTGAATCAAGTTTCTCAACGGATATGTCTCAAAGAGAGTTATATTCACGACCTTCCCGAGAATATATCTTCTCTACAGAAAGCTATGGAATTGCTCAAAGCAAGGCGAGATGATATGCAAAGAAGAGTAGATAGAGAGGAATTTACTAGGCGACAATGCAGGCTTGCACAAGTGGAATTATGGTTTAACAATGTTTTAACTATAGAAAATCAAGTAAGTGATTTGCTAAGTATGAGTGAGGTTGAGATTCAAAGGTTGTGTGTTTGTACTTTTTGCTCTAAAAATTTGAAACGGAGTTATCATTATGGAAAAAAGGTTATAGTGGTGTTGATGGAAGTTGAGAATCTTACCACAAAAGGAGATTTTGATGTGGTGGTTGAGACAACTCTTGTAGTTGAGGTTGAAGAATTGCCTATTCAACGAATAATTGTTGGTCATGAAATATTGCTCGAGAGGGTATGGAACCATCTAATGAAAGATGAAGTTGGGATTGTAGGTTTGTATGGTATGGGTGGAGTTGGCAAAACAACTCTTCTCACACAAATCAACAATAAATTTACTGAAAGAAGTGGTATACTTAATGTTGTCATATGGGTTGTCGTGTCTAATAATGCAACAATTCATAAGATTCAAGGAGACATAGCAAAAAAACTACGTCTTAGGGGAGAGGAGTGGGACCAAAAAGAAGAAGATGAGAGAGCTCGTGAAATACACAATGTTCTTAAGAGAAGGGTATTTGTATTGTTATTGGATGATATATGGGAGAAAGTGAACTTGAAAGCAGTTGGAATCCCGTACCCGAGCACAAAAAACAAATGCAAAGTGGCATTTACCACTCGCTCTAGAGATGTGTGTGGGCGTATGGGGGTTGATGATCCAATGGAAATCAATTGTCTAGACCCCAAAACCGCATGGGATTTGTTCCAAAAGAAAGTTGGAATAAACACATTGGAAAGCCACCAAGACATTCCTAAACTTGCAAAAAAAATTGCTAGAAAATGTTGTGGTTTACAATTGGCACTTAATGTCATTGGCGAAACTATGGCATCTAAAACCAAATATAGCTATGATAATTTAAACGACGAGCAAGTGAAATTGTGTTTTCTTTATTGTGCTCTATTTCCTGAAGGCTCTGAAATAGATATGAAAAAGTTGATAgagtattggatatgtgaaggattcatagatgaaaaggtaggttgggagaaggcattagaccaaggtcatgatatatttggtacccttattcgcgtttgtttattGTTGGATATCTGTAAGGATGATTTGATTGTGAGAATACATGATGTCGTTCGTGAGATGGCTTTGTGGGTATCAGTTGATCTTGGGAAGCATAAAGATCAATGTATTGTGCAAGCGGGTGTTGGATTATGTGAAGTACCAAAAGTGAAAAATTGGAGAATTGGAAGAAGGATGTCGTTGATGAACAATGAGATTAAAGAGATAAGTGGGCATCCCAAATGTCCCGAACTTACAACTCTTTTGCTCCAAAATAACTCTAAATTGGATTTGACGTGGCTATTATTCGCTCCAAATCTTAGTAGTCTTCTGGTTGCTCACTCAAAAGAAGTAGAGACTATAATAAGTGAAGAGAAAGCTGCAAGTGTTTTAGAGATGGAGGATGAGACATGCAAAATCATTCCTTTTCAGAAACTAAAATTCCTTGCATTGTCGAACTTGCCTCAACTGAAGAACATTTGTTGGAATTCTCTTTCTTTTCCATGCTTGAAGGGAATCATGATTGATTATTGTCAAAATCTGAGAAAACTTCCATTTAATTCACAAAGTGTATTCAAAGTTGAAGAATTTGTCATACTCCACAATGATGAAGAATGGAAAGAAAGTGTTGAATGGGAAGACGAAGCCACAAGACTCCGTTTCTTACATTCTTTTAGGGTTTTAACTTTCGACTTCTAA
>AA_scaffold5721_24
ATGGCTGCTCCTTCTTCTTCAATCGTCTGGAAAAGTGACGTATTCGTGAGTTTCAGAGGAGAAGATGTGAGGAAAACATTCGTCAGCCATCTCTTCTGTGAGCTTGATCGGATGGGAATCAAAGCATTTAAAGACGATTTGGATCTAGAGAGAGGAAAATCAATCTCTCCAGAGCTTATAGACGCAATCAAAAGCTCAAGATTTGCGATCGTTGTGATCTCTAGAAGCTACGCTGCTTCAAGCTGGTGCTTAGACGAGCTTATGAAGATAATGGAATGTAAAGACAAATTTGCACAAACAGTTATACCAATTTTCTACGAGGTTAACCCTTCAGATTTGAGAAAGCAAACTGGGAATTTCTATGAGTATATGGAGAAGCACGATGACAAGAAAAAGGTAGAGAAATGGAAAGAAGCTTTGATGAAATTGGCTGCAATTTCTGGTGAAGATTCTCAGAATTGGAGAGATGATTCAAAGCTAATAAGGAAGATTGTTAAAGACGTTTCTGATAAATTGATCTCCATTTCATGTGAATCATCACAAGGATTGATTGGAATCAACGCACATATGGATTTTCTGCAATCTATGATCTCTTTTGAAGACAAAGATGTTCGAATGGTCGGAATCTGGGGAATGGGTGGAGTTGGGAAGACTACAATTGCTAGACATCTCTACAATCAAATCTCACATAGATTTCAAGCTCATTGCTTCATAGATAACGTGAAGGAACTGTCCAACAGATATGGAGTTGTGCATTTACAGAAGGAATTCATATCCAGAATGTTTTCAGAATTAGGAGCTTGGAGTTCAGCTTCATGTTCTAAGATACTAAAGGAAAGATTCAGACACAAAAGGGTTTTAGTTATCCTCGACGATGTCGATAAATGGGAGCAACTGAATGCATTGGTTAAGGAGATAGATTGGTTTGGTTCTGGAAGTAGAATCATTGTGACTACAAGAGACAAACACTTACTAGTTGGCATAAACTTGGTGTATAAAGTGAACTGTTTACAGAAGAAAGAAGCTCTTCAGCTCTTTTGTCGGTACGCTTTCAGAAGCGAGATCATTCCTCATGGTTTTCGCGAGGTATCGGTTCAAGCTATAAACTATGCTTCTGGTCTTCCATTAGCTCTTAGAGTTTTGGGTTCATTTCTTTATAAGAGAAGCCAAAGAGAATGGGAGAGTACACTGGTTAAGCTTGAAACTATTCCTCACAAGGATATCATTGAAGTTCTGAAAGTTAGCTATGATGGGTTAGATGAGGAAGAGAAAGCTATTTTTCTCTATATTTCATGTTTTTATAACATGAAACATGCTGATTATGTGACAAAAGTGTTGGAGATTTGTGGCTATGCTGCTGAAATTGGGATCAAAGTTCTTATAGAGAAGTCTTTGATAGTTATATCAAATGGATTCATAAAGTTACATGATTTGTTAGAACAGATGGGTAAAGAACTTGTTCGTCAACAAGCAGTTAAACAACCAGGTCAAAGACTACTTTTATGGAATTTTAAAGACATTTCTGATTTGTTGTCGGAAAATTCTGGGACACAAGTTGTTGAAGGAATTTCTCTGAATCTATCTGAAATTTCTGAGATATTTGCTAGTAATGGAGCTTTTGAAGGGTTGTGTAATCTCAAGCTTCTTAACTTGTATGATCTTTCATATGATGGAGAAGACACTAGACTGCATTTACCTTCTGGTCTTAGTTATCTTCCCCGGAAGCTTCGGTATCTACGTTGGGATCGATACCCATTAAAGTCTATGCCTTCAAGATTTCACCCAGAGTCTCTTGTTGAAGTTTGTATGAGTAATAGCTATCTTGAAAAGCTTTGGGATGGGATTCAGCCTCTTGGGAATTTGAAGAAGATGGATCTTTCTCGCTGTAAATACCTTGTGGAACTTCCAGATCTTTCAAAAGCTAGAAATCTTGAGGAACTTAATGTTTCCTATTGCAAAAGCTTACTTGAGGTTACTTTATCTGTTAAGAATCTTCAGAGACTTACTTGCTTGAACATGACTGGTTGCATTCAACTCAAGAACATTCCAAGTGGTGTTACATTGAAGTCACTTGAAACAGTTGTAATGAGTGGCTGCTCAAGTCTTATGTCTTTTCCAGAGCTTTCATGGAATACTAAGAGACTTTATCTTAACAGTACAAAGATAGAAGAACTGCCATTACTGATCAGTCGTCTGGTGTGTCTTGTTGAATTAGATATGTCAGATTGCCAGAGACTTAGGACACTTCCAAGCTCTGTTAAGGACTTGGTATCACTTAAACACATGAGTTTAGATGGGTGTAAACATCTTGAGAATCTCCCAGATACATTACAGAACCTGACATCTCTTGAAACTCTTGAACTGTCTGGTAGCCTTTATATCAATGAGTTCCCTCATGTTCCTGCAAATACACAAGATCTGCGTATATCTGAGACATCAATTCAAGAAATCCCTGTAAGGATTGGTAATCTCTCTCAGCTTAGATCTTTGGATGTTTCAGGGAACAAAAGACTGAAATCTCTGCCTGTAAGCATCTCTGAGCTAAGATCACTTGAGAAACTCAAGCTTTCTGGATGTTGTATACTTGAGAGTTTTCCTGCAGAGATTTGTTATACAATGACCTGTTTGAGATGGTTTGATTTAGACAGTACCTGCATTAAAGAACTCCCTGAGAACATTGGGAACTTAACAGATCTTGAGGTACTTGAAGCCAGAAGAACTGCGATAAAACGAGTACCGTGGTCCATTGCACGGCTTACTCGTCTTCAAGTTTTATCAGTTGGGAACAGGTTCTATAATCCAGACTCTGTGCCTTCTCTATGTTCTCATTTATCAAGATTTGATGACTTGAGAGCTCTGTGCTTAAGCAACATGAACATGACAGAGATCCCAAACAGTATAGGTAACTTGTGGAGTCTAACAGAACTAGATTTGAGTGGAAACAATTTCGAGTTCATTCCCGTGACCATTAAACGACTTACTGGATTGAACAAACTGAATTTAAACTATTGTCAGAGACTTCAAGCATTACCTGAGCTTCCACGAAGTCTTTTGTATGTTTACACACATGGCTGCACATCTCTAGAGAGTATCTCAGGCTGCTTCAAACATCATTGTCTCCGCAAACTTGTGGCTAGCAACTGTTATAAACTGGATCAAGAAGCACAACTTCTTATTCACCAAAACATCCAGTTAGGCTCGGCAAAACCAGAACACTCTTGTTTTCCAGGAACAGATGTCCCTTCTTGCTTCAATCACCAAGCTGCAGGGCCTTCCTTGAACATCCACTTACCTCAGACTGAACCATTGACCAACATTCTGGGATTCTCTGTCTGCATATTGATTGGAATCAATGGAGAATACCCAATGAATGAACTCAAGATACGATGTTCTTGTCATTTAAGAGGAATAGACTCTAGTGAGCTCGTTGTTATGGATGAGCTCTGGTTTCTTGATCCAAAAGAATTCACAAACATGTGTTTTGAATCAGATCACCTCCTCTTGTTCAGTAGAAACTGCATCTCAATGGATGCTTATGAAGATATATTGTTCAAATTCTCACTTGAAGACACAAAAGGAGATTCTAACTCACTTGCAGAGGTTAAGAAATGTGCGGTTCACCTGATTTCATTTCAAGACATGGCGCAAGAGCTCAATACCACAGCTTCCAAGAACATTTACAATCAAGAAGTGGTTTCAAAATCAAGAAAGCCAGATGAAACTGAGTTCTTGAATAAGAAACAACCAAATCTCAAGAGAATCAAGATTCTTCCTATGCAGTTATCTCCAATGGATTTAAAGTTACAGCAACCCAGAACATGA
>AA_scaffold573_1
atggtgaatatcagacaaagttatccaaggccctgtctagacgaataccatgcaaaactacggttacagagccaatttatgtctcaaataatggaccaaaaggacatcaatatttatcatcttggagttgaaaaagacaggttaaaagataaaaaagtgcttgtagtttttgatgatgtggatgggttagtacaactagatgcattggcacaaaagacttgttggtttggtcctggaagtcggataatcatcacaacggaaaacttaagagttttgaaggcatatggaatcaaccatatttataaggtggattttccaccagatcataaagctcttcaaattttctgttggaatgcgtttggtcaaaaatcgcctaaagatggttttgaaaagctagcatgggaagttacagaactcactggtaatcttccattgggattagaagttatggggtctcattttcgaggaatgactaagcaagagtggacaaaggcattgccaagattaagaactcgtcttgatggcaatattcatagtatttttcagttcagttacgatgctttagatgacgacgataaaatcttatttctttacatagcatgcttgtttttcaactatgaaagacttgatgaagtggaagcgcttttagaaacaaatatttcgaatgtgaaggaagggcttaacgtgttagctgaaaaatctctcgtatctattttttttggaagtataaggatgcataatctactagtaatattcggtaaagatattgttcgtaaacaatttgtttgtgggcaccgccggtttttggtTGATGCTAGAGAGATTCGTGATATACTTGTTGATGATGCAGCAGGtagtagaagtactgtatgcatagatttcaactataatgagatcaataacgaaatagatttcaactataatgagatcaataacagagtaaatataagtgagagagcctttgaaggaatgtctaatctccaattcttaagattgaatcaccatatgttgaatacatcacgtggtttgaactatctatctcagaagcttcgtttattagattgggattattttccgatgacatgtttgccttccattgttaatacggaaaacctagttatgattaagatgtgtaacagcaaacttgagaaattgtgggaaggaactagacctcttggaaatctcatgtggatggatttgagttggtctttaaacctaaaggagcttcctttctcaatcggagatgccatcaatctcaagaaattatgtcttgagaaatgttcaagtttggtagagcttccttcctcaattggaaatatttctagtctccaatacttgcttcttagtggatgctcaagtttggtggagattccttcttcaattggaaatattattaatctccaatacttggttcttagtggatgctcaagtttggtggatcttccttcttcagttggaaatgtcattaatcttcaaaatttgtatcttgagggatgttcaagtttggtggagcttccttcctcaattggaaatatcactagcttgcaatacttggatcttgataaatgtttaagtttggtggagcttccttcctcaattggaaatatttctagtcttcaatacttgcatcttaatggatgttcaagtttggtggagattccttcttcaattggaaatattattaatctcaaacaattgaatcttagtggatgctcaagtttggtggatcttccttcttcaattggaaatattattaatctccaatacttgcttcttagtggatgctcaagtttgcttcctttttcattcatcctcccaaaatacactttaaactgtttcacgatcatactcatggATACTTTTGTTTTCCTTACCattattgctgctctaattgacttcttcgcgctttttaagaaactacggttccatggaggaaacagagatgaggattcttcttcatcaccaccatctcctactttatcgcttcctgtatcttctttgtctcatatctggagatacgatgtctttcctagcttccgtggagaagatgtccgagaaaactttctcagtcatattcaaaaagagtttcaaagaaagggaatcacaccatttattgataacaatatcaagagaggaaaattcattggtcctgaactcataaaggccattagagaatcTAAGATCGTCGTTATCTTGCTCTCAAGGAACTATGCTTCTTCCTCTTGGTGTCTTGACGAATTAGTGGAGATTATGAAGTGTagggaggagtttggtcaaactgtaatagccattttctataaaatggatccatcagatttgaagaagctaaccggagattttggaaaaatcttcagaAAAACTTGCAAGGATAAAacaaaggaagttattggaagatggaaacaagctttggcaaatgtggccactgttactggttatcattcaatcaactggttcgttatctttcattttttattttgtggcttttaa
>AA_scaffold573_2
atgtctgagcaagagtggacaaaggcattaccaagattaagaactcgtcttgatggcaatattcaaagtattttgaagttcagttatgatgttttagatgacgaagataaagtcttatttctttacatagcatgttttttcaactatgaaagacttgataaagtggaagaacatctaaaaagaaaattctcggatgtgagggaagcgcttaacatcttagctgaaaaatctctcatatctataagctatagaaaaaagatagagatgcataagctactagaaaaactcggtagagatattgttcgtaaacagtctgtttctgatcctatgcaccgctggattttggtTGATGCTAGAGAGATTCGTGACATACTTGTCGATGATGCAGCAggtagtaaaagtattgtatgcatagatttcaactataatgagatcaataacgaagtaaatataagtgagagagcctttgaaggaatgtctaatctccaatttttaagattcaatgattgggattattttccaatgacatgtttgccttccattgttaatacggagaacctagttgagatagcgatgcgtcacagtaaacttgaaaaattgtgggaagaaaacagacctcttggaaaactcaagtggatgactttgagttggtctcttaacctcaaagagcttccttcaacaattggaaatataaatagtcttcaaagcttagatcttagtggatgttcaagtttggtggaacttcctttttcaattggaaatatcactggtctacaaaatttggatcttagtggatgttcaagcttggtagaaattccttcctcaatcggaaatctaattggtctaaaacacttggatattagtggatgttcaagcttggtgaagcttccttcctcaattggaaacatgactaatcttaaaaacttggatattagtggatgcttaagtttaatagaggttccttcctcgattggaaatatcactaatcttaagacattaggactttgtaattgcacaagtcttgtggagcttcccttctcaattggaaatatcactaatctccacaatttggatcttagtaattgcacaagtcttgtgaaacttccttcctcaattggaaatatcacttctcttcgagaattattccatcaagaaaacagagatgaagattcttgttcgtcttcttcttcaccacctccatctcccacttcttcactttctttgtctcgtcgtgcctgttggacacacgatgtgtttcctagcttccgtggagaagatgtccggagtaacttagtggctcacattcggaaagagtttgaaagaaagggaatcacactatttaatgataacgggatcaagagaggagaatccatcactcctgaactcgaaaaggccattagagaatcTAAGATCGCGGTCATCTTAATCTCGGAGAACTATGCTTCTTCGTCCTGGTGTCTTGATGAATTAGTGGAGATTATGAAGTGTagggaggagtttggtcaaattgtgttagccgttttctataaagtggatccatcagatgtgaagaagcaaaccggaaaatttggggaaatctttagaaaaacttgcaaAGGAAGAacaaaggaggtaattggaagatggagtcaagctttggcaaatgtggccacagttgctggttatcattcaaataattgggataatgaagcaaacatgatcgaagatatcgccaatggtatttcgaacatgttaaataattcatctccatcaagtgagtttgatagcttagttggaatggaagctcatatgacaaaaatggaagcattgttatgtctagatttagatgaagtgagggtgataggaatttggggtccagcaggaattggtaaaagtactatcgctagatgtttgtttaacaaacactctcacaaatttcagttgagtacaatcatggtggatattagagaaatttatccaagaccatgtcttaatgagtacaatgcaaaattacggttacaaaaccaatttctgtctcaaataatgaatcaaaaggatatcaatatttttcatcttggagctgcaaaagacagattgaaagataaaaaagtgcttgtagttcttgatgatgtggatagggtagcacaagtagatgcattggcacgaaacgcttgttggtttggtcccggaagtcggataatcatcacaacagaaaacttaagagttttgaaggcacatggaatcaacgatatttataaggtggattttccaccagatcatgaagctcttcaaattttttgttggaatgcgtttggtcaaaaatcgcctaaagatggttttgaaaagctagcatgggaagttacaAAACTCACCGGTAATCTTCCATtgggattacaagttatggggtctcattttcgaggaatgcctaagcaagagtggacaaaggcattgccaagattaagaactcgtcttgatggcaatattcatagtatttttcagttcagttacgatgctttagatgacgaagatcaaatcttatttctttacatagcctgtttttttctcaactatagaggactcgataaagtggaagcgcttttagaaacaagtatttcggatgtgaaggaagggcttaaatccttagttgaaaaatctctcatatctatttttcatagaagtatatggatgcataatctactagtaatatttggaagagatattgttcgtaagcaatctgtttgtgatcctggacaccgccagtttttggtTGATCCGAGAGAGATTCGTGATATACTTGTCGTTGATGCAGCGggtagtagaagtattgtgggcatagatttcaactataatgagatcaataacaaattaaatataagtgagagagcctttgaaggaatgtcgaatctccaattcttaagattcaatcaccatatgttgaatacattgtgtggtttgaactatctatctcaaaagcttcgtttattagattgggattattttccgatgacatgtttgccttccattcttaatacagagaacctagttgtgataaagatgtgtcagagcaaccttgagaaattgtgtgaaggaactagacctcttggaaatctcatgtggatggatttgactgcgtctttaaacctaaaggaacttcctttctcaattggagatgccatcaatctcaaggaattatatcttactggatgttcaagtttggtgaaacttccttcctcaattggaaatatcattaatcttcaaaatttgtatcttaatggatgttcaagtttggtggagattccttcctcaattggaaatatcactagtctccaatacttgggtcttaagagatgctcaagtttggtggagattccttcctcaattggaaatattattaatctccaaaaattggatcttagtggatgctcaagtttggtggagattccttcctcaattgaaaatatcactagtctccaagatttggatcttagtggatgctcaagtttggtggagattcctatttcaattggaaatatcactagtctgaaatacttgtatcttagtggatactcaagtttggtggagcttccttcctcaattgaaaatattactagtctcgaatacttgaatcttagtggatgctcaagtttggtggagcttccttcctcaattgaaaatattactagtctcaaatacttgaatcttagtggatgctcaagtttggtggagcttccttcctcaattgaaaatattactagtctcaaatacttgaatcttacatgttttttcaactatgaaagacttgataaagtggaagaacatctaaaaagaaaattctcggatgtgagggaagcgcttaacatcttagctgaaaaatctctcatatctataagctatagaaaaaagatagagatgcataagctactagaaaaactcggtagagatattgttcgtaaacagtctgtttctgatcctatgcaccgctggattttggtTGATGCTAGAGAGATTCGTGACATACTTGTCGATGATGAAGCAggtagtaaaagtattgtatgcatagatttcaactataatgagatcaatgacgaagtaaatataagtgagagagcctttgaaggaatgtctaatctccaattcttaagattcaatggtaatcgcaatatgttgcatccctcgtgtggtctaaactatttatctcggaaacttcgtttattagattgggattattttccaatgacatgtttgccttccattgttaatacggagaacctagttgagataacgatgcgtcacagtaaacttgaaaaattgtgggaaggaaacagacctcttggaaaactcaagtggatgactttgagttggtctcttaacctcaaagagcttccttcaacaattggaaatattaatagtcttcaaagcttagatcttagtggatgtttaagtttggtggaacttcctttttcaattggaaatatcactggtctacaaaatttggatcttagtggatgttcaagcttggtagaaattccttcctcaattggaaatataattggtctaaaacacttggatattagtggatgttcaagcttggtggagcttccttcctcaattggaaacatgactaatcttaaaaacttggatattagtggatgcttaagtttaatagaggttccttcctcgattggaaatatcactaatcttaagacattaggactttgtaattgcacaagtcttgtggaacttcccttctcaattggaaatatcactaatctccgcaatttggatcttagtaattgcacaagtcttgtgaaacttccttcctcaattggaaatatcacttctcttcgagaattgtatctcattgatgcttcaagtttaatggaacttccttcctcaatcgaagataacactaaacttgagaaattggatcttagtaattgtacaagtcttAACTACGCTTCATCGTCCTGGTGTCTCGATGAATTAGTGGAAATTATGAAGTGCaggaaggagtttggtcaaattgtgctagccgttttctataaagtgcatccgtcagacgtgaagaagcaaagaggaaaatttggggaaatcttcgaaaaaacttgcaaAGGTAGAacaaaggaggtaactcgaaaatggagtcaagctttggcaaatgtagccacagtcgctggttatcattctatcaactggaaaaatgaagccgacatgattgaagatatcgccactgatatttccaacatgttaaataattcatctccatcaagtgattccgatagcttagttgggatggaaactcatatagaagagatggggaagttcttgtgcctagatttggatgaagtgaggatgataggaatctggggtccggcaggaattggtaagagcaccatcgccagatctctctttaatgaacactctcatcaatttcagctaagtacaatcatggtgaatatcaagcaaagttatccaagaccatgttttgatgaattcaatgcaaaattggagttacaaaagcaattcttatctcaaataataaaccaaaaggatcttaatatttctcatcttggagttgcgaaaaacaggttgaaaggtaagaaagtgtttgttgtttttgatgatgtgaatgagttggcacaactagaagcactcgcaccaaacacttgctgctttggtcccggaagtcggataattatcacaacggaaaacaaaagagttttgacggcacatggaatcgaccatatttacaaagtgaattttccttttgatgacgaggctcttcaaattttttgtttgtatgcgtttggtcaaaaatcacctaaagatgggttcaaagagcttgcttgggaagttacaaaactcgctggtaaacttcctttgggtctaaacgttatggggccctattttcgaagaatgtccaaacaagagtggaaaaagtcactaccaaggttaaggactcgccttgatggcaagattcaaagtattttaaatttcagttatgatgctttagatgatgaagataaagttttattcctttacatatcatgctttttcaattatgagaaacttgataaagtggaagctcatttaaagacaaatttttcggttgtgagacaagggattagcgtcttagctgaaaaatccctcgtatccatgaacgatggagcaataaagatgcataatctactagcaaaatttggtagagaaattgttcgtaaagagtccatttctgatcctggacgacgccagtttctagATTGTACAACAGAGATTTGTGATATACTTGACGATAATGCAACGggtagtggaagtgttacatgcatagatttgaacttaaacgagatcaaatacaaagtaaatataagtgagagagcttttaaagaaatgtctagtctccaatttttaagattcaagggtaattgcgagatgttgcatttgccgcgtggtctgaactacctatctcgcaaacttcgtttattagattgggattattttccgatgacatgtttgccttccattattaatacggagaacctagttgagataaatatgtgtcacagcaaacttgaaaaattgtgggagggccctagacctcttgaaaatctaaaatggatgaacttaaggtggtctgttaatctcaagaagcttcctttttcgatcggaaatgccactaatctcaaaaaattatatcttagtggatgctcaagcttggaggagttacctttttcgattggaaatatcattaatctcaaaaaattggatcttgatagatgctcaagtttggtggagcttccttcctcaattggaaatatcactagtctccaaaacttaaatcttagtggatgctcaagtttggtggaacttcctttcacaattgggaatatgactagtcttcaaatgttggatcttactggatgttcaagtttggcaggtcttccttgctcaattggaaatatcactagtctccaaaacttggatcttgttggatgttcaagcttggtggagcttccttcctcaattgaaaatatcactagtctccaaaagttagatcttagcggatgttcaagcttggtgaaacttccttcttcaattggtaaaatcactagtctccgatacttgattcttgataaatgtttaagtttggtggagcttccttcctcaattgaaaatatcactagtctccaattcttggaactcagtgaatgctcaagcttgttgaagcttccttcctcaattggaaatatcactagtctccaatttttaaatcttagtgaatgctcaaatttggtggatctccctttctcaattggaaatatcactagtctccaacagttaaatcttagtggttgctcaagcttggtggaacttcctttctcaataggaaatatcactaatctccaagacttggatcttagaggatgttcaagattaggggagcttcctttctcaataggaaataatactcgtctccaagacttggatcttagaggatgttcaagcttggtggagtttcctccctcaattgaaaatatcactagtctccgagaattggatatttatgaatgctcatgtcttaaaaagcttccttATTCCATTGGAAATGTGAGTAATATTAAGAAATGgaatcttactagatgttcaagtcttgttgagcttcctttctcaattggaaatgccaaaaatctcaaaattttggattttattgaatgctcaaatttggtggagtttccttcttcaattggaaatgtcacttgtctcgaggaattaaatcttagtggatgttcaagtatagtaaagcttccttcctcaattgaaaatatcaccaatctcaaaaaattggatcttagtagatgttcaagattagtgaagattccttccatcgaaaatgctactaatctcaatgaattggatttgagTGgatgctcaagtcttgtagagcttcattctccaattggaaatgtccctaatctccataaattaaatttgagtggatgttcaactccggtggaactttcttcctcaatcggaaatatcactaatctccaattattggatcttagttattgcTTAAAGCTCTTCGTCCATTGGAAACCTTCATCATTTATTGGTTTTGAGATTGCGAGGATGCTTAAAATTGGATATGTTATGTAA
>AA_scaffold573_3
ATGGAGCCACCCACCAAGAAACAGAGATTGAATCTAGAATACAGAGATGAGGcttcttcttcttcttcttcttcatcacttcctttatcttctttgtctcgtacttggagatacaatgtctttcctagcttccgtggagaagatgtccggaataactttctgagtcacattcagaaagaatttaaaagaaagggaatcacaacatttagtgataacggaatggagagaggagaatccattgttcctgaactcaagaaggccattagagaatcTAAGATCGCCGTCATCTTGCTTTCGGAGAACTACGCTTCTTCCTCCTGGTGTCTTGACGAATTAGTGGAAATTATGAAGTGCagggaggagtttggtcaaattgcgatagccgttttttataaagtggatccatcaaatgtgaagaagctaaccggagactttggggaaatattcaaaaagacttgcgaAGGTAAAacaaaggaagttactgaaagatggagacaagctttggcgaatgtcgccacagtcgctggttatcattcaaacaactggaaaaatgaagcggaaatgattgaggatatcgccactgatatttcaaacatgttaaataattcatctccatcaagtgagtttgatagcttagttgggatgaaaactcatatagaaaacatggaagcgttcttatgcctagatttgaatgaagtgaggatgataggaatttggggtccagcaggaattggtaagagcaccatctctagatgtgtgtttgacaaacactctaatcgatttcagttcagtacaatcatggtgaatatcagagaaagttatccaaacccatgtcttaacgagtacgttgcaaaattacgattagagaagcaacttatgtctcaactaatgaatcaaaaggatatcaatatttctcatcttggagttgcaaaagatagattgaaagataaaaaagtgcttgtagttcttgatgatgtggatagggtagcacaagtagatgcattggcacaaaacacttcttggtttggtcccggaagtcggataatcatcacaaccgaaaacttaagagttttgaaagcatatgggatcaaccatatttataaggtggattttccaccagatcatgaagctcttcaaattttttgtttgaatgcgtttggtcaaaaatcgcctaaagatggttttgaagagttagcatgggaagttacacacctcgctggtaatcttccattgggactaaaagttatggggtctcattttcgaggaaggactaagcaagagtggacaaatgcattgccaagattaagaactcgtcttgatggcaatattcatagtatttttcagttcagttacgatgctttagatgacgaagataaattcttatttctttacatagcatgcttgtttttcaactatgaaagtcttgataaagtggaagcgcttttagaaacaaatatttcggatgtgaaggaagggcttaaaatcttagttgaaaaatctctcatatctattattcatgaaagtatatggatgcataatctactagtaatattcggtagagatattgttcataaacaatctgcttgtgatcctggacaccgtcggtttttggtTGATGCTAGAAAGATTCGTGATATACTTGTCGATGATGCAACAGGTAGTAGaagtattgtatgcataaatttcaactataatgagatcaataacgaagtgaatataagtgagagagcctttgaaggaatgtctaatctccaattcttaagattgaatcaccatatgttgaatacatcacgtggtttgaactatctatctcaaaagcttcgtttattagattgggattattttccgatgacatgtttgccttccattgtcaatacggaaaacctagttatgattaagatgtgtaacagcaaacttgagaaattgtgggaaggaactagacctcttggaaatctgatgtggatgaatttgagttggtcttttaacctaaaggagcttcctttctcaattggagatgccatcaatctcaaggaattatatcttgaggaatgttcaagcttggtagaacttccttcctcaattggaaatatcattaatcttcaaactttgtatcttaatggatgttcaagtttggtggaacttccttcctcaattggaaatatttctagtctcaaaaacttgaatcttagtggatgctcaagtttggtggatcttccttcttcaattggaaatatcactagtctccaaagattggatcttagtggatgctcaagtttggtggagcttccttcctcaattggaaatatcactagtctccaacaattgaatcttagtgaatgttcaagtttgatcgagcttccttccacaattggaaatatcattaatctccaaaaaatggatcttagtaaatgttcaagtttgatggagcttcattcttcgatcggaaatatcactagtctcaaacacttgaatcttagtggatgctcaagtttgttggatcttccttcctcaattggaaatatcattaatcttcaaggtttggatcttaatggatgttcaagtttggtagagattcattcctcaattggaaatatcactagtctcgaatacttgaatcttagtggatgctcaagtttggtggagcttccttcctcaattggaaacattacttctttcactattttgaattgtagtggatgcttaagcttggtggaacttccttcctcaattggaaatctcaatgttctatatggcttgtatcttattggatgttcaagtttggtggaacttccttcatcaattggaaatatttctagtctcaaacacttgaatcttattggatgttcaagtttggtggaacttccttcctcaattggaaatatttctagtctcaaacacttgaatcttagtggatgctcaagtttggtggatcttccttcttcaattggaaatatcactagtctccaaagattggatcttagtggatgctcaagtttggtggatcttccttcttcaattggaaatatcactagtctccaaagattggatcttagtggatgctcaagtttggtggatcttccttcttcaattggaaatatcactagtctccaaagattggatcttagtggatgctcaagtttggtggatcttccttcttcaattggaaatatcactagtctccaaagattggatcttagtggatgctcaagtttggtggatcttccttcttcaattggaaatatcactagtctccaaagattggatcttagtggatgctcaagtttggtggatcttccttcttcaattggaaatatcactagtctccaaagattggatcttagtggatgctcaagtttggtggatcttccttcttcaattggaaatatcactagtctccaagaattgaatcttagtggatgctcaagttttgtggaacttcctccctcaattaaaaatattcctggtctcaaacttattacttag
>AA_scaffold5757_1
ATGGTGAATCAAATCTGTCGATGGTTATGTCTGCCATGGAGTTACATTCATAATCTTTCCGATAATATAGCTTCTCTGCGAACAGCCATGAGAGTACTCAATTCAAAGAGAGTTGATGTAGAAAGTTGGGTTAAAagagaagaatttacaggaagtcaacgtaggcttgcccgagttagagaatggctaaacagtgtCGTGAGTGTCGAAAATCAagttagtgctctgcttagtactaacacagttgaacttcaaaggttgtgtctatgtgatgtttgctctaaagattttaaagaaaGCTATTGCTATGGTAAGAGGgttgttatgatgttgaaagaagttgagaatcttgatactcaaggaaatttcgatgtggtgactgaagcagttcctttaagtgaggttgaagtgttgcgtatttcacccataattgttggtcaagaaacaatattcgaaagggtatggaaccatctaatggaagatggagttggggttgttggtttgtatggtttaggtggagttggcaaaacaacacttctcaaacagattaacaataaattttctgaaataGTTGGTAGCTTTCACGTTGTGATTTGGGTTGTTGTGTCTAGCAACGCAACAATCCATAAGGTTCAAGGAGATATAGCACacaaaataggccttaagggagatgagtgggaacagaaaaacgaaaaccagagagcaattgacatacataatgttTTGAGGAGACACAAATTTGTGTTGTTGTTGGATGATTTATGGGAGAATGTTGatctagaagcaattggagttcctaatcccaccagagaaaacaaatgcaaaatagcatttaccacTCGTTCTACAGAAGTATGTGATAGTATGGGTGTTCATAATCCAATGGAAGTCAATTGCTTAGACCCTAACAAAGCTTGGAATTTATTCCAAAAAAAAGTTGGAGTGAACAAATTGCAAAGCCACCCAGACATTCCTGAACTTGCAAGAACAATTGCTCACAAATGTCGTGGTCTACCATTAGCACTCAATATCATTGGTGAAACTATGTCTCTCAAAAGCACaatacaggaatggcgtgatgcagttgacgttttgacttcatctgctgctgagttttcaggtatggaaaacaaaattcttcctatcttgaaatatagctatgataatttaaatgggaagttagtcaaatcatgtttcttgtattgctctctattccccgaagatgatcaaataCACAAAGAAAGGTTGATAgaatattggatatgtgaaagatttatagatgaaacagaaggtagagaaaaagcaataaaccaaggatataagatacttgctacccttatccgtgtaagtttattgttagacacatctatagataaatcaactgtgagtatgcatgatgtggttcgtgagatggctttatggatatcatctgatcttggaaagAATAAAAATCAATGTTTTGTACAACCCAATATGGGGTTAATTGAAGTACCTAAAGTGAAAAACTGGAAAGTTTTGAAAATGATGTCTTTGATGGGGAATAAGATTAAAAACATAATCGATACGCCtgaatgcccgcaacttacaactctcctcctccataagaacaccaaattggtaaatatttgtggagaattcTTCCAGTCTATGCCTATATTGCTCGTTTTAGATTTATCGGAGAATAAAAAGCTACGGGAATTACCAGAAGAGATATCAAAGTTGGTTTCCTTGAGATATCTTGACTTGTCACATACCAATATAGATCGATTGCCTCTTGGATTACAAAAGTTGGAAATGCTAATACATTTGAATTTGGAGCATACAAAAAGTTTGCAAAGTTTGAAAGGAATATCAAATTTATTGAGTTTGAGGATATTTCGACTACGGTATTCCAGTATGATGTTGGACATGAGCCTAATAAAGGAATTAGAGCTGTTAACACATTTAGAATTTATAAGCGTAAACATACGgtggagtctagtaggggagaaattgttctatgattctaaagtagggaaatgtgttcaaGATGTTTTTATTTGTAAGCGTGCGATAGAACCTTTAAATATAGTAGTTCTTCCGGCAATGGTTAATCTCCGTGATGTCTACATAGAGTTTTCCGATATGTCGAAGATAAAGATAGAGAAGACGATATGGAACAAAACTCCGACAAGTCCATGTTTCTCAAGCCTATCTTCTTTGTATTTGAAACAATGTTATGGTCTAAAGGATTTGACCTGGCTATTGTTTGCTCCAAATCTTACATATCTTTTTGTTCTCACCGCAACACAATTAGAGACTATATTTAGCAAAGAGAAAGCAGTAAAGGAGAGGGCATGTAATATCATTCCTTTTCGGAAACTAGAAGTCTTGAGGTTGTATTCTTTACCATTGTTGAAGAGTATTCACTGGACATCATTACCTTTTCCATGTTTGAAGGAAATCGATATATATAATTGTCCGAATTTTACGAATCTTTCGTTGGATTCACAAAGTGTTCATAAGATCGAAGAATTTACCATAAACTATAGAGGCGAAGAATGGAAAGAAGGAATCGAATGGGCCGACGAAGCTACAAAATCCCGGTGCAACAAACAATGGTTTACTATAGCCCCAAGCTCGTATAATACACGTCAAAAGATTATCCAAAGACCACTCAATCTACACATAATCAACAACAATGTTTTTCAGATCATAATGTAA
>AA_scaffold5757_11
ATGGAAGTTGTTAATTTCTTATGGGATAAAATTTTGACTCCAGTCTGCCAATGCTTATGCCTCAAGGAGAGTTACATTCACAATCTTCCCGAGAATCTATCTTCTCTAGAGAATGCTATAGACGTTCTCAAAGCAAAGCGGGATGATGTGCAAACAAGGGTAGATAGAGAAGAGTTTGCAGGAAGTCAATGTAGGCTTGCCGAAGTTGAGTTATGGTTAAACAGTGTCTTGACAATCGAAAATCAAGTGAATGATCTGCTTAGTACTGATAAACTTGAGCTTCAAAGGTTGTGTCTTTGTAGTTTTTGTTCCAAAGATTGTACACTGAGTTATCAATACGGAAAGAATGTTTTCATGATGTTGAAGGAAGTTGAAAGATATAATTCTGAAAAAGGGTTTGATGTGGTGACCGAAGCAATTTCTGTAGCTCATGCTGAAGAGTTACCTATTCAACCCATAATTGTTGGTCAAGAAACACTGTTTGAAAGGGTACGCAACCATCTCATGGAAGACGAAGTTGGGATTGTGGGTCTATATGGTATGGGGGGAGTTGGCAAAACGACCCTTCTTAAGCAAATCAACAATATGTTTACCAAAATAGGTGGTAGATTTGAAGTCGTGATATGGATTGTTGTCTCTAATGGTGCAACAATACATAAGATTCAAGGGAATATAGGAGGAAAACTAGGTCTTAGGGGAGAAGACTGGGACCAAAAAAATGAAAGCGAAAGAGCTATTACCATACACAACATCCTTAGGAAACAAAAATTTGTGTTAATATTGGATGATATATGGGAGAAAGTGAATCTTGAAGCAGTTGGAATTCCAAATCCGAGCACAGAAAACAAATGCAAAATAACATTTACCACTCGTTCTATAGAAGTATGTGCGCGTATGGGAGTTGAAAATCCAATAGAAGTTAAATGTCTAGACGTTGAAAAATCTTGGGAATTGTTTCAAAAGAAAGTTGGAGTGAAGACACTTGGACTTCACGCAGACATTCTTGAACTTGCAAAAAAAATTGCTAGCAAATGTCGTGGTCTACCGTTGGCGCTCAATCTTATTGGAGAGACTATGGCATGTAAAACCACTATAGAAGAATGGCATTATGCAATTTACATTTTGAATACATCTGCAGATAAGttttcagatatggaaaacaaaatccttcctatcttgaagtatagctatgataatttaaatggagatcaagttaaatcatgttttttgtattgttgtctatttcccgaagaTTATGAAATACAAAAAAAGAGGTTGATAgagtattggatatgtgaaggattcatagatgaaaaacaaggcatagttagagcattacacgaaggttatgggatattgggtacccttgttcgagcatgtttgttGCTCGAAGGAACTAAAAATAAACCAACTGTGACTATGCATGATGTGGTACGTGAGATGGCAATGTGGATAACATCTGATCTTGGAAAGCATAAAGATCAATGTATCGTGCAAGCTGGTGTTGGTTTACATGAAGTACCAAAAGTGGAGAATTGGAAAGTTGTGAGAAGAATGTCATTGATGGAGAATAACATTGAAAAACTAGTTGATaaccatgaatgccctcagcttacaactctccttctcaatggaaattacaaattggtaaagatatcaggagagttcTTTCGATCTATGCCTAAGCTACTTGTTTTGGATCTATCAAGGAATTTCAAACTAGATGAATTACCATATGAAGTATCAGAGTTGGTTTTCTTGAGATATCTTAACTTGTCACGCACAAAGATAAAGCGATTGCCTTTTGGTTTACAATCATTCAAAATGCTAATACATCTGAATTTGGAGGGGACGAGCAACCTTGAAAGTTTAACTGGGATATCAAACTTTTCAAGTTTGAGGGTTATTCGACTACAATATTCGGAAATCAAGTTTGATATGAGTTTAATGAAAGAGTTTGAGTTGTTAGACCATTTGGAATATATAACCATAAATATTTCACCGTGGATGGTTGGAGAGCAATGGTTATATAATTCCAGAGTGGGGAGATGCATTCAAGGTGTTTCTATTGCAAATTTTCTGAAAGAATCAGTGAGAATATTAATTTTGCCAACAATGGTTAATCTCACTCATGTCGGAATATACAATTGCACAATGCAGGAGATAAAGATAAagaagacaatatggaacacaagtcatacaaaaggtatatgtttctcaaacctctccactgtgaatatagaAAACTGTGATGGTGTAAAGGATTTGACATGGCTATTGCTTGCTCCAAATCTTGCACACCTTCGAGTTTTTAACTTAAAAGAAGTGGAGAGTATAATAAGTAAAGAGAAAGTTGCAGATTTCTTAGAAGAGGGAGAGACATGTATAAGTATCATTCCTTTTCAGAAACTAGAATCCCTAACCTTGGATTCTTTACCCGCACTGAAGAGTATTTACTGGAATTCTTTACTTTTTCCATGTTTGAAAGAAATTTATGTACGTGATTGTGAGGATCTGACGACGCTTCCATTGGATTCGAAAAGTGTAGTAAATCTGGAAGAATTTGAGATATTATATACGACTGGACCAATTGAGACAGAACATGACTGGATAGGATCTCTTGAATGGGAAGATGAAGCCACAAGACTCCGTTTCTTACCTTCCTTAAGAACAGGTCGGTTAACGAAGTAA
>AA_scaffold5757_12
ATGGGAAGTTGTTTCTCTGTCTCTTTGTCACTTGATAAAACGGTGGAGCAAGTTTCTCAATGGTTATGTCTCAAGGGGAGTTATGTTCATAGCCTTCCTGAGAATCTATCTTCTTTAGAGGAAGCCATGAAAGTGTTCAAGGGAAAGCGAGATGATGTTCAAAGTAGGGTAGATAGAGAAGAGTTTACGGGAACTCGACGTAGGCTTGCCCAAGTTGAGGAAATTGAGTCTCTTAGTTCTGAAGGCGAGTTCAATGTGGTGACCGAAGCAGTTCCGGTAGCTCTGGCCGAAGAAATGCCTATTCATCCCACAATCGTTGTGGGAAAAACAACTCTTCTCACACAAATAAACAATAAGTTTGCTGAATTAGGTGGTAGATTTAATATTGTGATATGGGTTGTGGTGTCTAACGGTGCAACAAGCTATACAGTTCAAGAAGAGATATCACACAAACTAGGCTTTAAGGGAGAAGAGTGGGAGCGGACAAAAGAAAAGGAGAGAGCTGTTGACATACACAATGTTCTTAGGAGAAAGAAATTTGTGTTATTGTTGGATGATATATGGAAGAAAGTTGATTTGAAAACTGTCGGAATTCCAAATCCAAGCAAAGAAAACGGATGCAAAGTAGTATTTACCACTCGTTCGAAAGATGTGTGTGGGCACATGGGAGTTCATGATCCAATAAAAGTCAACTGTCTAAGCCAAAATAAAGCATGGGAATTGTTCCAAAAGAAAGTTGGAGCAAACACATTAGAAAGTCACGCAGACATTCCTCAACTTGCAAGAAAACTCTCTAGCAAATGTCAAGGTCTACCATTGGCACTTGATGTCATTGGAGAAACTATGACTTGTAAAACTACCGTGGAAGAATGGCGTCACGCAATTGGGGTTCTGACTTCATCTACCGctaaattttcaggtatggacaatgagattcttcctatattaaagtatagctatgatagtttaataggggatcaagtgaaatcatgtttcttgtattgctccctattctgtgaggaTTCTCAAATAGAAAAAAAGAGTTTGATAgagtactggatatatgaaggtttcatagatgaaaaacaaggtagagaaaaagcattaaaccaaggttatgagattattggcactcttgtacgtgcaagtttactTGTGGAAGGAACTAGGTATAAATTGGCAGTGAGTATACATGATGTGCTCCGTGAGATGGCTTTGTGGATAGCAAATGATTGTGGGGAATATAAAGATCAATACATTGTGCAAGCTGGTGTTGGGTTATCTGCAACACCAAAAATAGACGACTGGAAAGTTGTGAAAAGGATGTCGTTGATGAAGAATGAGATTGAAAATATAATTGATAGTCCGGAATGTTCTCAACTTACAACTCTCTTTCTCCAGAGGAACACAAAATTGGTAAATATCTCGAAAGAATTCTTCCAATCTATGCCTAAACTACTCGTTTTAGATTTATCTGATAATGGCAATCTAGATGAATTACCGGAAGAAATATTGAAGGTGGACTTGTTAAGATATCTTAACTTGTCAAATACAAATATAAAACAACTGCCTCTTGGTTTACAAGCATTGAAGATGCTAATGCATTTGGATGTAGAAGGCTCAAGAAGGCTTGAGAGTTTGAATGGGATATCAGATTTGCCAAATTTGAAGATAATTCGATTTCGATTTTCCAATATAATGTTCGACACAAGCCTAATGAAGGAGTTGGAGGTATTAGAACATTTAGAATCTATAAACATAAATATCTCGCCGAGTATCATCCGGGAGCAATGGTTCTACGATTCTAAAGTGGCGACTTGTGTTCATGAACTTCGTATTATAGAGGTTCCAGATGAATCAGTGAGAATGTTAGTTTTACCAACACTGGTTAATCTCCATGGAGTTTTCATATCAAAATGTGAAATGTTTGAGGTAATAATAAAGAAAACAAAATGGAACACAAGTTTGAAAACTCTCTGTTTTCAAAATCTCTCCTCAGTGTATGTGATAGAGTGTAACTATGTAAAGGATTTAACATGTCTGATTTTCGCGCCGAATCTAACTACTCTACATGTAAGTGACTCTAACCACTTAGAGGCTATCATAAACAAAAGGAAAGCTGCAAGTCTTTTAAAAGCAGAAGGAGAAGAAGATGAATGTTCTGTTATTCCATTTCGGAAACTTAAAGTTCTCTACTTGTCGAATTTGCGTTCGCTGATGAGTATTTACTGGAGTTCTTTACCTTTTCCATGTTTGTTGGAACTCCAAGTTAAAATGTGTCCGATTCTGTTTAAGCTTCCTTTGGATTCACAAAGTGTACACAAGATTGAAGATTTTGTCTTAATCTATCATGGATTCGATGAATTGATGGAGAGCATTACTTGGAAGGATGATGCCACACGACGCCGTTTCTCACCTTATGTAAGGGAAAACGGAGCTTAA
>AA_scaffold5757_13
atggcggatcaagcttgtcaatggctatgtctcaaggagagttacgttcacaatcttcctgagaatATATCTTCTCTAGAGAAAGCTATGGGAGTGCTCAAAGCAAAACGAGATGATGTGCAAGCAAGAGTAAATAGAGAAGAGTTTACAGGAAGTCAACGTAGGCTTGCACAAGTGGACGTATGGTTTAGCAATGTATCGACTATCGAAAATCAagtcagtgatttgcttagtactaataagattgagcttcaaaggttgtgtctttgtagcttttgctccaaagatttgaaaAAGAGTTACCGTTATGGGAAGAATGTTATTATGATGTTGAGTGAAGTTGAATGTCTTAGTTCTGAAAGTGAGTTTGATGTGGTTAGCGAAGTAGCTCCTGTAGCTCAGGCTGAAGAGTTGCCTAGTCATTCCACAATTGTTGGTCAGGAAATATTGTTTGAAAGGGTATggaaccatctcatggaagacaaagttgggattgtgggtttgtatggtatgggtggagttggtaaaacaactcttttcacacaaatCAACAATAAGTTTTCTCATATAGGTGTTGGTTTCGATGTTGTGATATGGGTTGTGGTGTCCAATGATGCTACAGTTTATAAGATTCAAGGAGACATAGGACAAAAGCTAGGTCTTAGGAAAGATGATTGGGACAAGAAAAATGAGAATCAGAGAGCTCTAGACATACATAACATTCTCAAAAAAGAAAATGGTTGTAAAGTAGCATTTACCACTCGTTCTCGAGAAGTGTGTGGGCGCATGGGAGTTGATGATCCAATAAAAGTGAGTTGTCTGGAATCCGACAAAGCTTGGGAATTGTTCCAAAAGAAAGTTGGAGTAAACACATTGAGAAGCCACCCAAATATTCCTGAACTCGCAAGAAAAATCGTTAGTAAATGTCGTGGTCTACCATTGGCACTCAATGTTATTGGGGAAACTATGGCATGCAAATCCACAATACAAGAATGGCGTCATGCGGTTGATGTATTGAATTCATCTGCTGTtgagttttcaggtatggaaaatgaaattcttcctatcttgaagtatagctatgataatttaagtggagagcaagccaaaacatgcttcctatattgctctctattccccgaagaTTATGAAATAGACAAAAAGAGGTTGATAgaatattggatatgtgaaggatttatagatgaaaaagaaggcatagaaagagcattaaaccaaggttatgaaatacttggaacccttattcgtgcatgtttgttattagatggaagtaaaagtaaatcgactgtgagtatgcatgatgtggttcgtgagatggctttgtggatatcatctgatcttgggaagAATAAAGATCAATGTATTGTGCAAGCTGGTGTTAGGTTACGCAAAATACCAAAAGGGAAGAATTGGAAAGTCGTGAGAAGAATGTCGTTGATGGAAAATGAAATTGAAAAGATATCCGATAGTCATGAATGCCCTCAACTTACAACTCTCCTCCTCCATAGAAACTCCAAATTGGTAACTATCTCGGGAGAATTCTTCCGATCTATGCCTAAACTACTTGTTTTGGATCTATCAAGTAATGAACAACTAGATGACTTACCAAAGGAAATTTCAGAATTAGGTTCCTTGAGATTTCTTGATCTATCTAAAACAAATATCAAGCGTTTGTCTTTTGGTTCACAAGCATTCAAAATGCTAATACATCTGAATCTGGAGTCCACGAGCAAGCTTGAAAGTTTAACTGGGATATCAAACTTTCCGAGTTTGAGGGTAATTCGACTGCTCTCTTCCAAACTTATGCTTGATATGACCTTATTGGAAGAGTTTAAGGCGTTAGAATGTTTGGAATATATAAGCATAAATATATCGTCACATATGGTTGGAGAACAACAATTTTATGATTCAAGAATGGGGAGATCTATACATCGTGCTAATATTACTGAGTTTCCAAAAGAATCAGTGGGAATATTAATTTTGCCAACAATGGTTAATCTCAGTCATGTTGAAATAAAAAATTGTGCAATGCATGAGATAAAGATAgagaagacaatatggaatacaagtgagacacaaggtatatgcttctcaaacctctcatctgtaacaatagaCCATTGTGATGGTCTAAAGGATTTGACGTGGCTATTGATTGTTCCAAATCTTACTACTCTTGAAGTTAGTCACTTAGAAAAAGTAGAGACTATAATAAGTAAAGAGAAAGTTGAAGGTGTTTTCGAGGAATGTTTAAGTATCATTCCTTTTCAGAAACTAGAAGTCCTCTCCTTGAATTCGTTACCGTTGATTAAGAGTATTTACTGGAGTTCTTTACCTTTTCCATGTTTGAAAAAAATTCATGTATCTGATTGTCTACATCTATCGAAACTTCCATTAGATTCAAAAAGTGTGGTCAATATCGAAGAATTCGACTTAGGATACGACGATCCGGAATGGGCAGATGGACATGATTGGATAGAATATGTTGAATGGAAAGATGAAGCCACAAGACTTCGTTTTTTACCTTCCATAAGAACATTTGGGTAA
>AA_scaffold5757_14
ATGGCAGATGATGTTTGCCAATGGTTTTGCCTGAAGGCAAGTTATGTTCATAACCTTCCTCATAATCTATCTGATCTAGAGGGTGCCATGAAAGTTTTACTAGCAAAGCGAGTTGATGTGCAAACAAGAGTAGATAGAGAAGAGTTTAGAGGAAGACAAAAAAGGCTTGCACAAGTCCAGGTATGGCTTAACGACATTTCGACTATCGAAAAACAAGTCAATGATTTGGTTAGTACAAAAGATGTGGAGATTCAAAGGTTGTGTTTCTGTAGTTGTTGCTCGAAAAATTTGTGCAAGAGTTATCTTTATGGAACTAATGTTATCACGAAGTTGAGGGAAGTTGAGAGGCTTGATTCTCGAGGCGAGTTTGATGTAGTGACCGAAGCAGTTCCGGTAGCTCAGGCTGAAGAGTTACCTATTCAGCCTATAATTGTTGGTCATGAAACATTACTCGAAAAAGTATGGGACCGTCTCatggaagatgaagttgggattgtgggtttgtatggtgagggtggagttggcaaaacaactcttctGACAAAGATCAACAATAAGTTTGCGAAAACAGATAGTGGATTCAAAATTGTGATATGGATTGTTGTATCAAAGGATACAACAATCGATAAGATTCAAGGAGATATAGGTGAAAAGCTAGAGATTAGCGGAGAGTGGGATCGAAAAAACGAAAAACAGAGAGCAATTGACATACACAATGTTCTTAGGAAAAAGAATTTTGTTGTTTTGTTTGATGATATATGGGAGAAAATGAATCTGGAAGCGGTTGGAATTCCAAATCCAAGTGAAGAAAACAAATGCAAAGTAGTATTTACTACTCGTTTTAGAGATGTATGTGGGCACATGGGTGTTCATGATCCTATAGAAGTCAGTTGTTTGAAGCCTGACAAAGCATGGGAATTGTTTCAAAAGAAAGTTGGAATGAATACATTGGGAAGTCATCGAGACATTTATGAACTTGCAAAAACATTATCTAGCAAATGTCGTGGTCTACCATTGGCACTCAATATGATCGGTGAAACTATGACGTGTAAAACCACAGTCGAAGAATGGCATCAGGCAATAGATGATTTGAGTTTAATTATTATGGAGTTCACACAAAATCTTCCGATGGAAAAAGAAACTCTTCCCatggaaaacaaaacacttcctatattgaaatatagttatgataatttaagtggggaaaacgtgaagtcatgctttctttactgctctctttttcctcaagaTTGTGAAATACACAAAAAGAGATTGATAgagtattggataggtgaaggattcatagatgaaaaacaaggtatcaaagcagcaataaaagaaggttatgagattcttggtactcttattcgtgttggtttGCTGTTGGATGGATCTAACAATAACTTGTTTGTGAGAATGCACGATGTGGTTCATGATATGGCCTTGTGGGTATCATCTGATCTTGGAAAACTTAAAGATCGATACATTGCGCCCGTCGGTGTCGATTTACATGATTTACCAAAAGTAAAGGATTGGAAAGTTGTTAGAAGGATGTCGTTGACCGAAACTAAGATCACAAAGATAGTCGATTGCCTCGAATGTCCTCAACTTACAACTCTACTTCTCAACAGAAACTTCGAATTGGTAAATATCTCTGGAGAATTTTTTCAATCTATGCATAAACTGCTCGTTTTAGATATATCAATGAGTGGTAAATTACTTGAATTACCAAAAGATATATCCAAATTGGTTTCCTTGAGATATCTTGACTTATCGGGGACGAAAATACAAAGTTTACCTCTTGGTTTACTAGCATTGAAAATGCTAATACATCTGGATTTACAGTCCACAACCATGCTTAAAAGTTTAGGGGGGATATCAAACTTATTGAGTTTGAGGGTAATTCGATTGATATATTCCGAATTGATGTTAGATACGAGTCTAATGAAGGAGTTGGAGTTGTTAAAAGATTTAGAATCTTTAAGCATAAATGTACCAGCGAGTATGATTGGAGAGAAATGGTTCTATGATTCCAAAGTTGGGAGATGTATTGAACAACTTTCTATTAAAGAGCCATATGGACATAAAAAAGTGAAACTACTAATTTTCCCGACATTGATTAATCTCAGTCATGTCGAAGTATATGGATGTGGAATGTTGGAAATGAAGATCGAGAAGACGATGCAGAACAAAAGTATGAGAATTAGTGAATGTTTCTTAAATCTCTCTTCGGTGAGTATATACCAATGCAACGGTGTAAAAGATTTGTCATGGCtattgtttgctccaaatcttattcgtcttcaagttgatcaatcgaaacaagtagagactataatatgtgaaGAGaaagctacaattctattagagatggaggacgagacatctaaaatcattccttttttgaaactagaggttcttgagttatggtttttaGATTCTTTGAAGAGTATTTACTGGAGTTCTTTACCTTTTCCATGTTTGACGAAAATCGTTATAAGTGATTGTGAAGATTTGAAGAAGCTTCCATTGAATTCTCAAAGTGTAGGTAATGTTGAAGAATTTGTGATAATCTATAAAGATCAATCCACCTTTACTGGGTATGCTGAGGAAGAAGATCTTGAATGGGAAGATGAAACGACAAAACTCCGATTCTTACCTTGTTTTAAGGATGTCAATCGGGTTAGCCCGGCTCGGCGCGGCCCGAAGCCCGGGAAGCCCTCTATAATACATAAAGTGGACGAAGTGCACGAAAGGGACAAAGTGGACGAAATGGACAAAGTGGGCGAAGGGACGAAATGA
>AA_scaffold5757_15
ATGGGAGGTTGTTTCTCTGTTTCTTTATCATGTGATCAaatggtgaatgaagtctctcaatgtttatgtctcaaggaaagttatattcacaatcttgctgagaatctTGAGTCTTTAGAGAAAGCTATGGAATTGCTCAAAGCAAAGCGAGATGATGTGCAAACAAGGGTAGATAAAGAGGAGTTTACAAGACGACAACGGAGGCTTGCGCAAGTGGAACTATGGTTTAAAAATATTTTAACTATCGACAATCAagtaagtgatttgctaagtactagtgagattgagcttcaaaggttatgtttatgtagggtttgctctaaaaacttaaaaAAGAGCTATCGTTACGGAAAAAGGGTTATCATAAAGTTGAAAGATGTTGAAGATCTTGATTTTAAAGGGAATTTTGATGTGGTGACTGAAGTGGTTTCtgtagttgaggttgacgaattgcctattcaaccaataattgttggtcaagaaatattgctcgagaaagtatggaaccatctcatgaaagatgaagttgggattgtaggtttgtatggtatgggtggagttggcaaaacaactcttctcaaacaaatCAACAATAAGTTTACAGAAACAAATGGTATGTTTGATGTTGTCATATGGGTTGTTGTGTCTAATTTTGCAACAATTCATAAAGTTCAAGGAGATATAGCAAAAAAGCTAGGTCTTAGGGGAGAGGAGTGGGACCAAAAAGAAGAAGATGATAGAGCTCGTGAAATACACAAGGTTCTTAGGAGAAAGAAATTTGTATTGTTGTTGGATGATATATGGGAGAAAGTAAACTTGGAAGCGGTTGGAATTCCAAACCCAAACAATGAAAACAAATGCAAAGTAGCATTTACCACTCGTTCCAGAGATGTGTGTGGACGTATGAGGGTTGATGATCCGATGGAAGTTAATTGTCTAGACCCCAAAACCGCTTGGGATTTGTTCCAAAAGAAAGTTGGAATAAACACATTGGAAAGTGATCCAGACATTCGAGAACTTGCAAAAAGAGTCGCTAAAAAGTGTCGTGGTTTACCATTGGCACTCAATGTCATTGGCGAAACTATGGCGTGTAAAACCAAAGTACAAGAATGGAATCACGCGATTGTTGTTCTAACTTCATCTGCCattgaatttcctgatatggaaaatgatattcttcctatcttgaagtatagctatgataatttaaaaagtgaacaactacaatcatgtttcctttattgttctctatttcctgaagaTTCTGAAATAGATAAAAAAAAGTTGATAgagtattggatatgtgaaagattcatagatgaaaatgtaggtagggagagggcactaaaccaaggttatgatatacttggtacccttattcgtgcttgtttattgttagataactctaagaatgatcgggttgtgagaatacatgatgtggttcgtgagatggctttgtggatatcatctgattttgggaaTTATAAAGATCAATGTATTGTGCAAGCGGGTGCTAGATTATGTGAAGTACCAAAAGTGAAGAACTGGGGAGTTGTAAGAAGGATGTCTTTGATGGACAATAAAATAAAAAAGATAAGTGGTCGTCGTGAATGCATTCAACTTACAACTCTTTTACTCCAGAAAAACTCCAAATTGGTAAATATCTCAAAACATTTATTTCAATCCATGCCTCAGCTACTCGTATTAGATTTATCTCAAAATGGTAATATAGATGAAATACCAGAAGAAATATCAGAATTGGTTTCGTTGAGATATCTTGACTTGTCAAGAACAACTATAAAGGGATTACCTCTTGGCTTACAAAAGTTAAAAATGCTAATACATCTGAATTTGGAGTTCACGCCATGGCTTGAAAATTTGAATGGGGTATCAAATTTGTCAAGTTTAAGGACAATTCGATTAAAGAAATCCAAAATAATGTTAAATATAAAGCTAATGAAAGAGTTTGAGCTCTTAGAAAATTTAGAATATATATCAATAAATATCTCGCCGAGTATAGTTAAAGAGAAATGGTTATGTGACTCTAGCGTTATGAGATGTATTCAATCTATTCAAATTATTGTGCTTCGAGACGAAGAAACAGAGAAAGTATTAATAGATGAAGAATCAGAGATCAAAATATTAGTTTTTTCAGCTGGATTTGTTAATCTACATCAAGTCAGTATAGATGATTGCGAAATGTTGGAGGTAAAGATGGAGAAGACAAGATTGAACAAAAGTTTGACAAGTCCATCTTTTCCAAGTACCCTCTCCTCTGTACATCTATACGGTTGTGATGGTTTAAAGGATTTGACGTGGCTCAtgttcgctccaaatcttattcttctcgcggttactgcatcaagaaaagtagagagtatattaagtgaaGAGAAAGCTGCAAATGTTTTAGAGGAGGAAAAGCTGGACATTACCCTTGTTTTTCGGAAACTACAACACCTCATTTTGTTGGACTTGCCTGAATTGAAGAGCATTTGTTGGACTTCTCTTTCTTTCCCATGCTTGAAGAAAATCGACATTTCTCAGTGTCCAAATCTCAGAAAGCTTCCATTGAATTCACAAAGTGTAATCAAAGTTGAAGATTTTGGCATATACTATGAAGAGGAAGAATGGAAAAAAAGTGTTGAATGGGAAGACGAAGCCACAAAACTCCGTTTTTTACCTTTTTTTATTAAAGGTTTTCTTGATTGA
>AA_scaffold5757_17
ATGGGAGGTTGTTTCTCTGTTTCATTGTCATGTGATCAaatggtgaatgaagtctctcaatgtttatgtctcaaggaaagttatattcacaatcttgctgagaatctAAAGTCTTTAGAGAAAGCCATGGATCTACTCAAAGCAAAGAGAGATGATGTGCATAGAAGGGTAGATAAAGAGGAGTTTACAAGACGACAAAGGAGACTTGCGCAAGTGGAACTATGGTTTAAAAATGTTTTAACTATCGAAAACCAagtaagtgatttgctaagtactagtgagattgagcttcaaaggttgtgtctatgtcgtttttgctcgaaaagtttaaaaAAGAGCTATCGTTATGGAAAAATGGTTATCATAAAGTTGAAAGATGTTGAAGATCTTGATTTTAAAGGAAATTTTGATGTGGTGACTGAAGCGGTTTCtgtagttgaggttgaagaattgcctattcaaccaataattattggtcaagaaacattggttcagaaagtatggaaccatctcatgaaagacgaaattgggattgtaggtttgtatggtatgggtggagttggcaaaacaactcttctcacacaaatCAACAATAAGCTTATTGAAACAAGTGGAATATTTGAACTTGTCATATGGGTTGTTGTGTCTAATAATGCAACTATTAATAAGGTTCAAGGAGTCATAGCAAAAAGACTATGTCTAACGGGAGAGGAGTGGGACCAAATGGAAGAAGATGAGAGGGCTCGTGAAATACACAATGTTCTTAAGAGAAAGAAATTTGTATTGTTGTTGGATGATATATGGAAGAAAGTGAGCTTAAGTGCAGTTGGAATTCCAAATCCAAACAAAGAAAATGGATGCAAAGTAACATTTACCACTCGCTCTATAGATGTGTGTAGACGTATGGGGGTTGATGAGCCCATGGAAGTCAGTTGTCTAGACTCTAAAATTGCTTGGGATTTGTTCCAAAAGAAAGTTGGAGTACACACATTGGAAAACCACCCAGACATTCTTGAACTTGCAAAAAGAGTTGCTAGAAAATGTTGTGGTTTACCATTGACACTCAATGTCATTGGCGAAGCAATGGCATGCAAAACCAAAGTACAAGAATGGAAGCATGCTATTGATGCTCTGAATTCATCAGCTactcaatttcttgatatgaaagataatgttcttcctatcttgaaatatagttatgataatttaaacaatgaccaagtgaaatcatgtttcctttattgctctctatttcctgaagaTTATGAAATAGATAAAAAAAAGCTGATAgaatactggatatgtgaaggattcatagatgaaaaagtaggttgggagagggcattaaaccaaggtcatgaaatacttggcacccttattcgtgtttgtttattgttggataattctaaggatgatttggttgtgaaaatgcatgatgtggttcgtgagatggctttgtggatatcatctgatttggaaaATCATAAAGATAAATGTATTGTGCAAGCAGGTCTTGGCTTACGTGAAATACCAAGAGTGAATGATTGTACAGTTGTGAGAAGAATGTCATTGATGAAAAATAAGATCAGACAGATAAGTGACCGGCTTGAATGTCTTCAACTTACAACTCTCTTACTCCAAGATAACATATTGGTAAATATGTCAAAACAATTCTTTCAATCAATGCCTAAGTTACTCGTTTTGGATTTATCTGAGAATTATGGTTTAGAGGAAATACCAGAAGAAATATCAGAATTGGTTTCGTTGAGATATCTTAACTTGTCAGAGACACAGATAAAACGATTGCCTTTTGGCTTACAACAGTTGAAAATGCTAATACATTTGAATTTGGAGGAGACAAACGAGCTTGAAAATTTGACCGGGGTATCAAATTTGTCAAGTTTAAGGATAATTCGATTAAAGAAATCCAAAATAATGTTAAATATAAGGCTAATGAAAGAGTTTGAGCTCTTAGAGCATTTAGAATACATGACAATAACTATTTCACCGAGTATGGTTGGGGAGAAATGGTTCTATGATTCGAGAGTTGTAAGATGTATTCAATCTGTTCAAATTGATGGAGATCTAGAAGAAAAACCGGAGAGAATATTATATTCGCAAGATGGATTTGTTAATCTACATGCATCTAGAGAGGCATGTAGTTTGTTGGCAATAAAAATAGATAAGATAACATTGGATAAAAGTTTGACAACTCCATGTTTCCCATCCCTTTCCTCTGTAGTTCTATCAGAGTGTAATGGTTTAAAGGATTTGACGTGGCTGTTAATGgctccaaatcttattaaacttgatgttacttcctcaaaagaaatagagagtataataagtgaaGAGAAAGCTACAAATGTTGTAGAGAAGGATAAGCCATATATTATTACCTTCCTTTTTCAGAAACTAGAATTCCTCAAGTTGGTGAACTTGCCTGAACTGAAGAGCATTTGTTGGACTTCTCTTTCTTTTCCACGCTTGAAGAGATTCACCATTGATACTTGTCCAAATCTGAGAAAGCTTCCATTGAATTCACAAAGTGTAATCAAAGTTGAAGAATTTATCATAAACTATGGAAATGAAGAATGGAAAGAAACTGTGGAATGGGAAGACGAAACCACAAGACTCCGTTTCTTGCCTTCTTTTAAACAGTTCTCATCTCATCGATTTGATCAGTGGTCAAAAGCAATTAAGCTTGTGGCTGAAATCCACCGTACTTCTACAATCAAGCGGAACTTCCTTAATCCAGCTTTGGTTTAG
>AA_scaffold5757_18
ATGGGAGGTTGTTTCTCTGTTTCTTTTTCATTTGATCATTtggtggatcaagtttgtcaatgtttatgtcttaaggagagttatattcacagtctcgctgataatttAGAGTCTTTAGAGAAAGCTATGGAAGTCCTCAAAGCAAATCGAAATGATGTACAAACACGAGTCGTTGGAGAGGAGTTTACAGGACGAAAACGCAGGCTTGAGAAAGTGGAATTATGGTTGAACAATGTTGTAACTATCGACGACCAAAACGTTATCACAAAGTTGAACAATGTTAACGATCTTATTTCTCAAGGAGATTTTAATGTGGTGACTGAACCAGTTCGGGTAGTTAAGGTTGAAGAGTTGCCTATTCAACCAATAATTGTTGGTCAGGAAACATTGCTCGAGAGGGTATggaatcatctcatgaaagacgaagttgggattgtaggtttgtatggtatgggtggagttggcaaaactacccttctcaaacaaatCAACAATAAGTTTACCGAAACAAATGGTATGTTTGATGTTGTCATATGGGTTGTTGTATCTAACAATTCAACAATTCATAAGGTTCAAGAAGACATAGCAAAAAAGTTACGTCTCTCGGGAGCGGAGTGGGACCAAAAGGAAGAAGATGAGAGAGCACGTGAAATACACGATGTTCTTAGGAGAAAGAAATTTGTATTGTTGTTGGATGATATATGGGAGAAAGTGAAATTGGAAGCAATTGGAATTCCAAATCCAAACAAAGAAAACGGATGCAAAATAGCATTTACCACTCGCTCTAGAGATGTGTGTAGACGCATGAGGGTTGATGATCCGATGGAAGTCACTTGTCTAGACCCAATAACCGCTTGGTTTTTGTTCTTAAAGATAGTTGGAGTAAACACATTGAAAAACCACCTAGACATTCTTGAACTTTCAGTAAAAGTGGTTATAAAATGCCGTGGTTTACCATTGGCACTTAATGTCATTGGCGAAGCTATGGCATGTAAAACCAAAGTACAAGAATGGCAATATGCGGTTGATGTTCTCACTTCATTTGCGAAtgaatttcctgatatggaaaatgatattcttcctatcttgaagtatagctatgataatttaaaaaatgaacaagtgaaatcatgtttcctttattgctctctatttcctgaagaTTCTATAATAGATAAAAGAAAGTTGATAgagtattggatatgtgaaggattcatagatgaaaaagtaggtatggagagagcattaaaccaaggtcatgagatacttggtacccttattcgtgcttgtttattgttggataactctaaggaggatggggttgtgggaatacatgatgtggttcgtgagatggctttgtggatttcatctgattttggaaagCATAAAGAGATATATATTGTGCAAGCGGATGTTGGAATATCTGAAGTACCAAAAGTGAAGAATTGGAAAGTTGTAAAAAGGATGTCTTTGATGGGCAATAGGATTGAAAAGATAACTTGTCATCCTGAATGTTGTCAACTTACAACTCTCTTACTCCAGAAGAACTCCAAATTGGTAAATATCTCAAACCAATTCTTTCAATTCATGCCTAAGCTACTCGTTTTGGATCTATCTGAGAATATTAGTTTAGACAAAATACCAGAAGAAATATCAGAATTGGTCTCGTTGAGATATCTTGACTTGTCAAGAACAAAGATAAAACAATTACCTCTAGGCTTACAAGAGTTGAAAATGCTAATACATGTGAATTTGGAGGAGACAAAAAGACTTGAGAATTTGAATGGGATATCAAATTTGTCAAGTTTAAGGATAATTCGATTAAAGGGCTCCAAAATAATGTTAAATATGAGGCTAATGAAAGAGTTTGAGCTGTTAGAGCATTTAGAATATATATCAATAAATATCCCACTGAGTATAGTTGGGGAGAAATGGTTATGTGATTTTAGAGTTATGAAATGTATTCAATCTATTCAAATTATTAGGCCTCGAGAAGAAGAATCAGAGAGAATATTAGTTTTGCCAGCTGAATTTGTTAATCTACGTGAGGTCTCTATAATTATATGTGGAATGTTGGAGATAAAGACGGAGAAGATAAGTTTGAAGAAAAGTTTGGCAACTCCATCTTTTCCAAGTACACTCTCCTCACTAGATCTATTCAATTGTGATGGTTTAAAGGATTTGACGTGGCTGTTGTTCGCTCCAAATCTGGTTCATCTTGTTTTGGGTTTCTTAGACGAATTAGAGAGTATAATAAGTGAAGAGAAAGCTGCACAAGTTTTAGACAAGGAGAAGCCATCCATTACCATTCCTTTTGAGAAATTAGAAGATCTCTCATTGGGTATCATGCCTCAATTGAAGAGCATTTGCCCGATTTCTCTTCCCTTTCCATGCTTGAAGAAAGTCTTCATTTTTCTTTGTCCACATCTAAGAAAACTTCCATTGAATTCGCAAAGTGTATTCAAAGTTGAAGAATTTGCCATACTATATCAAGAGGAAGAATGGAAAGAAAGTGTGGAATGGGAAGATGAAGCCACAAGACAACGTTTCTTATCTTCTTTTGTGAAGCTTGTAGATTAA
>AA_scaffold5757_3
ATGGAAACTTGTCTTTCTTTGTTATGTGGTCAAATGGTGACTCCAATATCTCAATGGTTATGCCTCAAAGGGAATTACGTTCACAATCTTCCCGAGAATCTATCTTCTCTAGAGAAAGCTATGGAAGAGCTCAAAGCAAAACAAAATGATGTGCAAACAAGGGTAGATAGAGAGGAATTTACGggacgacaacgaaggcttgcgcaagttgaactatggtttaacaatgttttaactatcgaaaaccaagtaagtgatttgttaagtactagggagattgagcttcaaaggttgtgtctatgcaggttttgctccaaaaattgcaaaaaaaGTTATCGTTATGGGAAGAGTGTTATCGGAAAATTGAAGGATGTTGAAGATCTTGTTTTTCAAGGAGAGTTTGATGTGGTGGTTGAGACAACTTCtgtagttgaggttgaagagttgcctattcaaccaataattgttggccaagaaacattactcgagagagtatggacccatctcatgaaagacggagttgggattgtaggtttgtatggtatgggtggagttggtaaaacaacccttctcacacaaatcaacaataagtttattgaaacaAGTGGTACATTTGATGTTGTCATATGGGTTGTTGTGTCTAATAATGCAACAATTCATAAAGTTCAAGGAGAGATAGCGAAAAAACTAGGACTTAGGGGAGAAGAGTGGGATGAAAAGAGAGAAGATGAGAGAGCTTATAAAATACACAATGTTCTAAAGAGAAAGAAATTTGTATTGTTGTTGGATGATATATGGGAGAAagtgaacttgaaagcagttggaatcccacacccaaacaaagaaaacaaatgcaaagtagcatttaccacTCGGTCTAGAGATGTGTGTGGACGTATGGGGGTTGATGATCCCATGGAAGTCAATTGTCTAGACCCCAAAACCGCTTGGGATATGTTCCAAAAGAAAGTTGGAGTAAACACATTGGAAAGCCACCCAGATATTCCTGAACTTGCAAAAAAAATCGCTAAAAAATGTTGTGGTTTACCATTGGCACTCAATGTTATTGGTGAAGTTATGGCATCTAAAACAAAAGTACAAGAATGGAAACACGCAATTGATGTTCTCACttcatctgccactgaatttcctgatatggaaaatgatattcttcctatcttgaagtatagctacgataatttgaacaatgagcaagtgaaatcgtgtttcctttattgttctctatttcctgaagattatgaaatagATAAGAAAAAGTTGATAgaatattggatatgtgaaggattcatagatgaaaatgtaggttgggagagggcattaaaccaaggccatgagatacttggtacccttattcgtgcttgtttattgttgaataattttaaagatgatttggttgtgcgattgcatgatgtggttcgtgagatggctttatggatatcatctaatcttgggaagCATAAAGATCAATGTATTGTGCAAGCGGATGTCAGATTACGTGAAGTACCAAAAGTGAAGAACTGGAGAGTTGTAAAAAGGATTTCTTTGATGAACAATGAGATCAAAGAGATAAGTGGTCATCCTGAATGTCTTCAACTTACCACTCTCTTGCTCCATGGGAACTCCAAATTGGTAAATATCTCAAAACAGTTCTTTCAATCGATGCCTAAATTACTCGTTTTGGATTTATCTCACAATTATGATATAAAAGAAATACCTGAAGAAATATCAAATTTGGGTGTGTTAAGATATCTTAACTTGTCAAATACAAATATAAAGCGATTGCCTCTTGGCTTACAAGAATTGAAAATGTTAATACATTTGAATTTGGAGTGCACAAGAAGGCTTGAAAATTTGAATGGGGTATCAAATTTGTCAAGTTTAAGGATAATTCGATTAGAATACTCCAAAATAATGTTAACTATGAGCCTAATGGAAGATTTGGAGCTCTTAGAACATTTAGAATATATAACAGTTAGtatctcgtcgactatggttggggagaaacggttatctgattccaaggttatgagatgtattcaaTCTGTTAGAATTATCGAGCTTCAAAAAGAAGAACCGAAGAGAACATTAGTTTTGCCAGCTGAACTTGTTAATCTACATGATATCTATATAAATCACTGTAGAATGTTGGAGAAGATAAAATTGGACAAAAGTTTGACAAGTCCATGTTTTCCAACACTTTCCTCGGTAAATCTACAAGGGTGTATTCGTTTAAAGGATTTGACGTGGTtgttattcgttccaaatcttattcgtcttgaggttggttactcagaaatagaggttataatatgtgaaAAGAAAGCTGCAAATTTTTTGGTGATGGAGAAGGCATGTATTATACATCTTTTTCAGAAACTAGAATTCCTCAAGTTGTTTGCCTTGCGTGAACTGAAGAGCATTTGCTGGACTTCTCTTTTTTTTCCATGCTTGAAGAAAATCGACATTTCTTTGTGTCCAAATCTGAGAAAACTTCCATTGAATTCACAAAGTGTAATCAAAGTTGAAGAACTTGAGATAGAATATCATGAGAAATTAGAAAGTGTTGAATGGGAAGATGAAGCCACAAGACTCCGATTCTTACCTTGTGTTAAAGTTGGTTAG
>AA_scaffold5757_9
ATGGGAAGTTGTTTTTCTGTCTCTTTGTCATGTGATCAAGTAATTAACCAGGTTTCACAATGTTTATGTATCAAACATGGTTATATTCACAACCTTGCCGATAATCTAGTGGACCTACAGAAATCTATGGGAGTACTCAAGGCGAAGCGAGATGATGTGCAAAGAAAAGTAGATAGAGAAGAGTTTACAGGGCGCCAACGCAGGCTTTCCCAAGTCGAGGTATGGCTCACGAGTGTCTTAACTATCGAGAACCAATTTGATGATTTATATGGTTCTTATAAGGTTGAACTTCAAAGGTTGTGTCTTTGTGGGTTTTGTTCCAAGAATTTAAAATTAAGTTATCATTATGGGAAAAGGGTTATGTTAATGTTGAAGGAGGTTAAGAGTCTTAGTTCTGAAGGAGTGTTTGATGTTGTAACTGAGACAGTTTCTATAGCTGAGGTTGAAGTGTTTCCTATTCAGTCGACGATCATTGGTCAGAAAACATTACTCGAAAGAGTATGGAATCATTTCATGAATGATAGAGTTGGGACTTTGGGTTTGTATGGTATGGGTGGAGTGGGCAAAACAACTCTTCTCATACAAATCAACAATAAGTTTACTGAAATAAGTGATAGATTTGATGTTGTGATATGGGTTGTGGTGTCGAAAAATGCAACAATACGTAAGATTCAAGGAGACATAGCTCAAAAAATAGGCCTTAGGGAGATGGAGTGGAGCAACAAAGATGAAACCCATAGAGCCCTTGACATACACAATGTTTTGAGGAGAAAAAAGTTTGTATTGTTGTTAGATGATATATGGGAGAAAGTGAATTTAGAAGCCGTTGGAATCCCGTATCCTAGCAGAGGTAACGGATGCAAAGTAGCCTTTACAACCCGTTCTAGAGATGTGTGTGGACGCATGGGAGTTGACGATCCTATTAAAGTTAATTGTTTGGAACATGATAAAGCTTGGGCTTTGTTCCAAAAGAAAGTTGGAGTAAACACATTGAGAAATCACCCAGACATTCCTGAACTTGCAAAAAAGGTTGCCGGAAAATGTCGTGGTCTACCATTGGCACTCAATGTGATTGGTGAAACTATGGCATGTAGAAACACAGTACAAGAATGGTTTCGTGCAATTGATGTGTTGACTTCATCTGCCATAgattttaaaggcatggaagatgaaattcttcctattttaaagtatagttatgataatttaagtagtgagcagataaaaaaatgtttcctttattgctctatgtttcccgaagaTTATCATATCGATAAAGAGGGGTTAGTAGCTTACTGGATTTGCGAAAGATTTATATATAAAAAGCAAAGTAATGAGAAGGCATTGAACGAAGGTTATGAAATACTTGGTATTCTTGTACGGTCATGTTTATTAATGGAGGATAGAGAGAATAAATCAAAGGTGAAAATGCATGATGTGGTTCGTGAGATGTCGCTATGGATATCATCTGATTTTGGAAAACATAAAGAAAGATGTATTGTGCAAGCTGGTGTTGGATTACGTGAAGTACCAGAAGTTGAGAATTGGAGACTTGTCCATATAATGTCATTGATGAACAATGAGATAGAAAACATATCAAACAATCCTGATTGCTTTGAACTTACAACACTCCTCCTCAAGAAAAACGAGGTAGTAAAAATCTCAAGTGGATTCTTTCGATATATGCCTAAGCTAGTCGTCTTAGATCTATCAGAGAATCGCAGTTTAGATGAATTACCAGAAGAAATATCAGAGTTAACCTCATTGAGATATCTCGACTTGTCATATACATGTATAAATCAGCTACCAATTGGCTTACGAAAGCTGAAAAATCTTATACATTTGAATCTTGAACACATGAGAAGTCTCGGGAACATATTAGGGATATCAAATTTGTGGAGTTTGAGGATATTAAGACTTCGAGACTCGAAAATATTGCTAGATATGAGTTTAATAAAGGAGTTGGAACTCTTAGGACATCTAGAACTTCTAACCATTGATATCTCATCAAGAAAGGCATTGAATCAAGTGGTATCCTCTCAGAGATTGGTGAGATATGTTAAAGAGATAGATATTAAAACCCTTCAAGCAGAATCCATAAGAGTATTGACATTACCAGCTATGAATCTACATAGACTTAGCATAAAAAAGTGTGGAATGAAAGAGATAAAGATCGAAAAAAGCCTCGCAACAACACTTTCATATTCCAACCTATCTACGGTTTTTATAACTAATTGCTATAAGCTAAAGGATTTGACATGGTTATTGTTGTTTGCGCAAAACCTTACTTTTCTTGAAGTTGGTTTCTCAAAGAATATAGAAGAGTTAATAAGCGAAGAAAAAGCCGAGGAGGCGCAATCAAGTATGATTGTTCCTTTACAGAAACTAAAGACCTTAAATCTATTTGATTTACCTCTGCTCAAGAGTATCTACTGGAGTTCTTTGCCATTTCCATGTCTGAATGTTATAAATGTAGAAATGTGTCCAAATCTGAGAAAACTTCCATTAGATTCTACAACTTGTGTTGCTTATGAAGAACTTGTTATATGTTATGGAGATGAAGCATGGATACGTAGAGTTGAATGGAAAGATGAAGCTACTGAACAACGTTTTTTGCCTGCTTGCAAGTGGTTGTGGAAAGCAACACATTAA
>AA_scaffold578_70
ATGTCTCAAAAAGCTCAGGGAAGAAAAGTCCCAAACGAAAATTACCACACGCGTAACGCTGTGAGAGTATTCAGGAGCAACAGAAAACTCTCCAACTTCTTGAGCCTGGTTCTTGTTTCTCTTTTTTTTTCGAGGAGATTTTTGTGTGACGAAGATATGGAAATGGTTCTCTCAGCTTTCTTACAATCTCTTTTCCAGACGCTGATGTCTGGTGCTTTCCAAGGATTCTTCAAGAGGCGAGAACTGAATGAGAACATTCTAGAGAGGCTGAACACTGCTCTGTTGACAGTAAGTGCAGTCCTAATTGATGCAGAGGAGAAACAGATTACGAACCCGGTGGTGGAAAAATGGATCAACGAACTGAGAGATGTTGTTTACCATGCTGAAGATGCTCTTGATGATATTGCTACAGAAGATTTACGCCTCAACATACGAGCTGAATCTTCCACCAATAGGCTCAAACAGCTTCGTGGCAAAATGTCTCTAGGAGATTTATTTGACGGGAATACTGAACACTTAGATACCAGGCTTGAGGGAGTCACCCTGCGGCTCGAACGGTTAGCCTTACAAAGAAATATCTTGGGCTTAAAGGAGCTAACTGCAATGGCACCCAAACCAAGATTGCCAACAACATCTCTTGTGGATGAATCTGAAGTATTTGGTAGAGTTGATGAAAAAGACGAGATGGTGAGATTCTTGATTCCTGAGAATGAAGAAGAAAATGGGATTTCAGTTGTTGCTGTGGTTGGAATTGGAGGAATCGGAAAGACTACACTTTCACAACTCCTATACAATGATCAGCGCGTTCTGCGCCATTTTGAAACTAGAGCTTGGGCTCATGTCTCAGAGGAGTTTGATGTCTTTAAGATCACTAAAAAAGTTTATGAATCGATAACTTCCCGGCCTTGTGAATTCACCGATCTTGATGTACTTCAAGTCAAATTGAAGGAGAGGTTAGTCGGCAAACGGGTTTTGCTTGTTTTAGATGATCTCTGGAATGAAAATTTGGAGGATTGGGATCTTCTACGTCGTCCTTTCTTATCTGCTCCTGAAGGCAGTCGGATTCTTGTGACAACAAGAAGCCAACGCGTTGCATCCATTATTGATGCTGTTCATGTACACAAGCTTCAGCAGTTACCTGATGGAGACTGCTGGTCTTTGTTTATTAAAACTGTATATGGTAATAAAGAATTATGCCAAGATCAAGAAATTGGAGAAATTGCTGCAAGGATAGTGCAGAAATGCCGTGGCTTGCCTTTAGCAGTGAAAACACTTGGTGGTGTTTTACGATTCGAAGGTAAAGTCAAAGAATGGGAGAGAGTTTTAAACAGCAGGATTTGGGATCTTCCAGCTGATAAAAGCAACTTACTTCCAGTTTTACGAGTAAGTTATTACTACCTTCCACCTCACTTGAAACGATGCTTTGCCTATTGCTCGATATTTCCCAAAGGATATGCGTTTGATAAGGAAAAGTTAGTTCTTTTGTGGATGGCAGAAGGTTTCTTACATCAGACGAGAAGCAGTAAGAATCTCGAAGAGCTTGGCGATGAATACTTTTCTGAACTGGAATCAAGATCTCTTTTTCAGAAAACGAAAACGAGATATATAATGCATGATTTTATTAACGAGTTGGCTCAATTTGCTTCAGGAGAATTCAGCTTCAAGTTTGAAGATAACTGCAAACTTAAGATTTCAGAAAGGACTAGATATTTATCATACTTGCGAGATAGCTATGGCGAGCCTATGAAGCTTGAGGTTCTTCGTGAGGTGAAGTTCCTAAGAACATTTTTACCACTTAGCCTCACAAACTCTTCCCAGTCATGTTACTTAGATAAAATGGTTTGCGAGAAGTTACTTCCGAAGCTTACCCGCTTGCGTGTCTTGTCCTTATCACATTACAAGATTGGAAAACTGCCACCAGAGTTTTTCAGGAACTTGAGTCATCTTCGATTCTTGGATTTCACTCGTACTGATCTCGAGAAACTTCCGAAATCCGTTTGTTTAATGTATAACCTCCAAACACTTCTTCTATCCTATTGTTCGAGTTTGACGGAGCTACCTACAGACATCTGCAACCTCATCAATCTTCGGTATCTTGATCTGATTGGAACAAGGCTTAAACAAATGCCACAAAGATTTAGTAGATTGAAGAGTCTCCAAACTCTCACAACTTATTTTGTAAGTTCTGGAGATGGAGCAAGGATTTCTGAACTTGGAGAGCTTCACGAACTCCATGGGAAACTTACAATATTCGAACTGCAACGAGTTGTAGATGTTGCTGATGCTGCAGGAGCAAATTTAAACAGTAAAAAACACTTGAAGGAGATAAACTATGTTTGGAGAACTGAATCTAATAGCTTAGAGAGCAACAAAAACGAAGCTGAAGTTTTTGAGAAGTTACGTCCAAATCGTCATATAGAGAAACTCACCATTGAAAGATACAACGGAAGAAGATTCCCAGAATGGTTAAGTGATTCTTCATTCTCAAAAGTTGTGTGCATACGTCTCAGCAATTGTCAAAACTGTTCTTCCTTGCCATCTTTAGGTCAATTACCAGGTCTTAAAGAACTTTACATTACCCGAATTGCCGGGATGAGAAGCATAGGTCCTGAATTCTACTTCAGCAATCGATCACTGCACGATCGAGAACAACAAACGTTTAGATCGCTGGAGCAGTTGCGATTCGAAAACTTGCCTGATTGGGAAGACTGGTTAGACATTAGGGTTACTAAAGAAAGCTTATTCCCATCTCTCAAGAACCTTTCAATACTGAAATGTCCAGAGCTGACTGGGACATTACCGACCTTTCTTCCGTCTTTGATTTCTCTTCATATTCAGAAATGTGGGATCTTGGATTTCCAGCCAGACCACCATGAGAATAGCTACGAAAAGCTTCAAACGTTAAGTATAAAAAGCAGTTGTGACTCTCTTGTCATGTTCCCTTTAGGACACTTCCCTAACCTCAACAAGCTTGAAATCGAAAGCTGCAGATCTCTCCAGTCTATTCAGTTGTTGAATGAGCATTTGTATGGTCTTGAAGCTCTAAGGAAGTTGAGAATCAATGACTGCCAGAATCTATTACGTCTTCCAGAGAGATGCTTCCTGTCTCAAAACCTACAGCTCACAATCTTAAACTGCAGGTTTCTCAAGCAGACAAATATGGAACAGCTTCCGTTTCCTCTTCCAAGATTAAACGCTTCAGATTCACAGAGGTCTAGTGATTCACAACGATCGTACGGTGTGATGGTTATGATCTTATGGTGTGTTATCACTATCAAGAAGTCACCTCCCAGGTCACAGCTCAAGACGCCTTTGTACAGAACCAAAGATGGAGATCTGGTGTTTCTGATAGGAGCTGAGGTAGGTGCTGGAACCGCCATAACCGTAGCTGCAGCGGCTAATTCTTATGGTGTTGTAGCCGGAGGTGGTAGTTGTGGAGGAGAGTGTGGTGGTTGTGGACACAGCTGTTGCGGAGGCGGTGATTGTGCAGGTGACTAA
>AA_scaffold578_71
ATGGTGAATTCACATCTATCAACTTGCGCAAGTGTGATGATTGAGCGGATTAACACTTCTCAAGAATTAGTTGAATTATGTAAAGGTAAGTCCTCCAGTGCATTGTTGAAGAGATTGAAGGTCGCTTTGGTGACTGCAAACCCTGTACTTGCGGATGCTGATCAGAGAGCAGAACAGCGTTGGGAAATTAAGGATTGGCTTACCGGAATTTTCGATGCTTTCTTACAGGCAGAGGATATTCTTGATGAGCTATTAACCGAAGCTTTAAGAAGAAAAGCAGTAGCTGAAGCAGGACGCTTTGGAGGACTAATCCAGAATCTCATGGCTGGTCGCGAAGCCATCCTAAATAAGATAGAACCAAAGATGGAAAAAGTAGTTAGCCAACTTGAACATCATGTGAAACGGATACAAGTTATTGGATTAAAAGAGTATGGTGAAACTCGAGAACCGCAATGGAGGCAATCATCTTCAACAATGGAAGGTAGAATGGTCGGGCGAGCCGAAGATAAGCTAATATTAGTTAACTTGCTACTCTCTGATGATAATCTAGCCACTGGTAAAGCTGCAGTGATCCCGATTGTCGGTATGCCAGGGATCGGAAAGACTACCTTGACAGAAACTGTATACAACGACGAGGAGGTGATCGAGCATTTCGATACTAGAATGTGGATTTCTGTTGGCCAAAACTTCAATGTGTTCTCAGTTACAAAAGCTATTCTGCAGGAAATCACTTCAAGTCCAATTAACATTGAGAATCTACCTTCACTTCAACTTCAGCTAAAGAAAACACTATCAGGAAAGAGATTTCTACTTGTTCTAGATGATGTTTGGGTTGAGAGTAATTCAGACTGGGAAACTTTCCAGGTAGCCTTTACTGATGCAGAAGAAAGAAGCAAGATTGTTTTAACCACACGAAGTGAAATCGTCGCTGCAGTCACACAGACTGGTAAAGGGCCTAAAGGCTACCAACTGAAGCCGATGAGTAACGAAGAATGCTGGGATCTGATATCCAGAACTGCTTTTGGAGATAAATCAGTCAGTTCAATCCACCAAGAACTTGAAGGAATAGGCAAAAAGATTGCAGAACAATGTAAAGGTTTGCCGTTAGCTGCAAAACACATCGCATCTCATCTCTCGTCAAATCTAAATCCTGACAACTGGTATGCTGTATCGAAGAATTTCTCTAGCCACACCAATGGTGTCCTTCCAGATCTTAAACTGAGCTATGACGCTCTCCCTCCTCAACTTAAACGATGTTTCGCCTTCTGCTCAATCTTCCCCAAAGGTTATGTGTTCGATAAGGAGAAACTGGTGCTTCTCTGGATGGCAGCAGATCTCTTATACGAACCAAGGAGCAACAAAAGAGTGGAAGAGATTGGTTCTGATTACCTTGATGATCTAATTGCTCGATCATTTTTTCAGAGAGACAACACCACGACACGATTTCTGATGCACGATCTGATGAATGATTTAGCTAAAGCTGTTTCAGGAGATTTTTGCTTCAGACTTGAAGATGACAAAGATCCGCAAATATCAAGCAAAGCTCGACATTTTTCATTTTCTAGAAGCCAATGTGATGCTTCAGTGGCTTTCAGATCCATCCGTAAAGCTGAGTATCTAAGAACAATTCTTCCGTTCGACATGCCAACAGGTCTTGAATCTCTCCAACTAACAGAGAAAGTTTTGAATCCTCTGCTCCAGGCGTGGAGACGCTTAAGAATTCTTAGCTTATCTCATTATCCTATAAACAACTTGCCTAAAACCTCAAAAGGTTTAAAGCACTTACGGTATCTAGATCTGTCAAGTACCAGAATAAAAGAGCTTCCAGAGTTTGTGTGTACCCTCTGGAATTTGCAGACATTGTTATTGTCAAATTGCCGTGACCTCAGAAGCTTACCAAAAACCATGGCTGAACTCATCAACTTGCGGCTTCTCGACCTTATTGACACTCCTTTGTTAGAGATGCCACAAGGAATAAGAAAGCTGAGAAGCTTACAGAAGTTATCTAACTTTGTTTTAGGACATCTAAGCGGTGCTGGAATGCATGAACTCAAAGAACTTTCTCAACTCCGGGGAACACTTTGCATCTCTGAGCTACAAAATGTGGCTTTCGCCTCAGAAGCCAAAAACTCTAGAATGAAACGGAAGCCATTTCTTGATGGGTTAACCATGAAGTGGGCTGTTAAAGGTTCTGGTTTCGTCCCTGGTAATGCCAACACGGTGGCTTGTAACCCGGAAGAGGTCCTGACGATGCTAGAACCTCATACGAACTTGAAAACTCTTTGCATTGAGTCTTATCAGGGTGCAAGATTTCCTAATTGGCTCGGTGATTCATCATATTTCAGTATCGTATCTGTCACTCTCAGTGGCTGTGATCTCTGCATATCACTGCCTCCGTTGGGCCAGTTGCCTTCACTCAAGCACATCACCATTGAAAAATTCAACATTCTGCAGAAGGTTGGTGTAGACTTTTTCTTTGGTGACAACAACTCCTCTCAAGTAGTACCGTTTCAGTCCTTGCAGACTCTTAAGTTCTATGGCTTGCCGAGATGGGAAGAATGGGATTGTCCGGAACAAGAGAATCAGATCTTTCCTTGTCTACAACAGCTCACAATACAGAGATGCCCTAACCTTAGAAAGAAGCTTCCACAAGGGTTACCTTCTTCCACTGAAGTCACTATCTCTGAATGCCCCTTGAGATCAGTTTCCGGAAGAGTACATTCCTCCACAGGAAATCTGACAGATATTCGAGAAATTCCATCCAGAAGCCAATCTAGAAGCAGAAGTGAAGCGTCTTCCCCAGCAAGAAAGCCAATATCAGATACACTCACAAGTGTTCAGCCAGGTTTAGCTACAAGAAGTCCAAGTAATGATGAATCTGAAGTCATTTCTCTGTCAAATCTGTCATCTTCGTCGAAGGATCAATATGAAATTCAACTTGAAAGGTCACCTCAGCATTTTGAAGAATTTGCTGTGATCTCAGCAAGATACTCAGGAGGATCTGTCTCAGATAATCCTAGCTCCGTGTTAAGTTCACATGTGTCAAAATCACGAGTTCTTCCAGATCCCAAACCTGCAGATTCTGGTCTTCTTCCTGGAAGTAGTAGTTACCAGTACCAGCCATATGAAATTCCGTCTGTTCAGAGTCCAAAATCCAGTGAAAGGAAGCTTTTAAAGTATGATGATGAAACAAACATGGAGTATCTCAAAGTTACAGATATCTCTCACCTCATGGAGCTTCCCCAAAATCTGCAATCCCTCCAAATTGACAGTTGCGATGGACTAATTTCTCTATCTGAGAGTTTAACGGAGAGCTATACAAATCTCCAGGAACTGATCATCGTTGCTTGTCACGCTCTGGAATCCTTCCCTGAAAGCCACTCTCTAATCACATTGAAAACCCTATACCTAAGAGATTGCGAGAAACTCGATTTCGCAGAGAGTTTGCAGCCAACGCGGAGTTACTCGCAGCTTGAGTACTTGTTCATCGACAACAGCTGCAACAATCTCCTCTCCTTTCCATTATCCTTGTTTCCGAAGCTCAAAAGCCTATCAATTAGGGATTGCGAAAGCTTCAAAACCTTTCGGGTTCAGAATGGTCTCGGAGACGATCGTGTAGCACTCGAGTCTTTGGAAATTAGTGACTGTCCAAATCTGGAAAATTTCCCGCAAGGAGGACTCCCAACTCCGAAGCTCTCATCAATGTTGCTCTCAAATTGCAAGAATCTCCAGGCATTACCGGAGAATCTGTTCGGGCTCCGTTCTCTTCTGTCAGTATTTATAAACAAATGCCCAAAACTCGAGAGAATCCCTAATGGAGGATTTCCGAGTAATCTCCGAACATTAAGCATAAACCTTTGCGACAAGCTCACACCAAAAATCCAATGGGGATTACAAAATCTCGAAAATCTTCGAAATCTTGAAATCGAAGGAGGAAACGATGACATTGAATCGTTTCCAGATGAAGGTTTATTACCGAAAGGTCTTTCTTCACTGCGCATAAGCTATTTCAAGAACCTGAAGACTCTAAATCACAAAGGCTTTCAACACACAACGGTTCTCGAGACATTAGAGATCAATGGCTGTGATAAGCTACAGAGATTAATTAATGAAGATGAAGAGCTCCCTTCTTCCTTGTCTTGCCTCCGAATAAGCTCTTGTTCAATGTTAACAGAGAAATTATCCGAAGCAGAAACAGAGCTTTTCAAGGTCTTGAACATTCCACATGTGGAAATCAATGGCGAAATCTTTTCGTGA
>AA_scaffold6113_12
ATGGAGTCTTCTCCGACTACCTCTGCAGAGTTCGATGTGTTTCTTAGTTTCAGAGGCCTGGACACACGAAACAACTTCACCGGCCATCTCCAAAAAGCACTCCGCCTACGAGGAATTGACTCCTTCATGGACGACAGGCTCCGTCGAGGGGAGAATCTCAAGGCGCTTTTCGAAAGAATCGAGCAATCGGCGATTTCAATCATCGTCTTCTCGAAGAATTACGCAAACTCTGCGTGGTGCCTCAGGGAGCTTGTGAAGATCCTTGAGTGCAGGGACAAAAACCAGCAGTTAGTGGTACCTATCTTCTACAAAGTTGCCAAATCGGACGTCGAGAAGCAGATGAATACTTTTGCCGTGCCGTTTGAGGTACCGGAAGAGACTTTTCCCGGAGTTACGAGGGACGAGATTTCATCTTGGAGAGCTGCTTTAGCCACAGCATCCAACATTCTCGGCTATGTGGTGAATGAAATTAGCTTCATCTTCATCTTTGTCAGCACGTCCGAGGCCAAACTTGTGGATGAAATTGCTGTTGACACATTCACGAAGCTGAATGATTTGGATCCCATTGGAAACGAAGGTCTGGTGGGAATAGAACCTCGTGTAGAGATTCTTGAAAAGCTATTATCATGTGAAGAATTGGATTCTGTTCATATCATAGGCATTGTTGGAATGGCTGGGATTGGTAAAACTACCCTTGCAGATTGTTTGTATGAACGAATGCGAGGTCGATTTGACGGAAGCTGCTTTCTCCCAAACATTCGTGAAAACTCAGAAAGAAGTGGATTAGAATGTCTGTTGAAGAGACTCTTCTCTACATTACTTCATGAAAAAGATCTGGAGATAGGAGCTCCTGGAACTGCACATGGAAGATTTGAACGCCGGCTTAAGAGCAAAAGACTTCTTATTGTGCTTGATGATGTGAAAAATGAAGATCAAATAAGGTTTTTAATGGGGCACTGTAAATGGTATCAAGGAGGAAGTAGAATAATCATAACTACAAGAGACAGTAACTTGATCGAGATGATCAATGGCCGTAAATACATACTCCCAAAGTTGAATCACAGAGAAGCCTCCAAGCTTTTTACCTTGACTGCATTTAATGACTCCTGCCCGCCATTAGAGTTTGAGAGTTTGACAAATATGGTTCTTGATTACGCTAATGGCCACCCTTTGGCTCTTAAGTTATTAGGATCTGATCTTTGTAAGAGAGATAAAGTATACTGGGAAGTTAAATTGGAGAGACTGAAGAGTACATCACATGGAGATATCTACAAAGTTCTTGAAACAAGCTATGATGATCTTAGCCTTGAGCAGAAAACTATTTTCCTGGATATTGCATGTTTCTTCAGATCAGAGAAAGTGGATTACGTGGCGAGCTTATTGAACATTCATGGTGTGGATGTTTCCAGCGTGATAGAGGATCTCGTTGACAAATGTCTGATTACAGTTTCAGATAACCGCATCGAGATGCATGATATGTTGCAGACGATGGGCAAGGAGATAAGTCTAAAATCAGAGGCAATAGGAGTACGAGACTCTAGGTGGTTATCCAGACATGGTACCTTGCACCAGTGGTATATCAGATTATGGGATAGTCAAGATATATGTGATCTGTTGACCAGAGGCATGGGGTCTGACAAGATAAGAGGCATTTTCCTCGACACATCGAAGCTAGGAGAGATGCGTCTAAGTGCTAAAGCTTTTAACGAGATGTATAATCTTAAGTACCTGAAGATTTATGATTCTAGTTGTTCCCGTAGATGTCAAGGGGATTTTAAGCTTCACTTGAGGAAAGGTCTTGATTTCCTTCCAAGTGAGCTTACATATCTACACTGGCATGGTTATCCTCTCCAGAATCTCCCTCTTGACTTTGATCCTGAGAATCTCGTTGACCTTAAACTGCCATATAGTGAATTAGAAAAGATATGGGGTGATGACACGGATGCTGGAATGCTAAAATGGGTCGATCTCAGTCACTCGTTGAATTTACGTGAATGCTTAGGTTTATCTAATGCTCAGAAACTTGAGAGATTGAATCTAGAAGGTTGTACAAGTTTGGAAAAGTTGCCGCCATTGATGAACTGTTTGGAGAAGCTTGTTTACCTTAACCTCAGGGACTGCACAAGCCTTAAGTGTCTTCCAAAAAACATTAGATTCCAATTCTTGCAAACTCTTATTCTCAGTGGCTGCTCCAAATTGAAGAAATTTCCTTTGATTTCAAAAAATGTTGAAGTTTTACTCTTAGATGGTACAGCTATAAAGAGCCTTCCTGAATCCATTAAGATGTTAAGTAAGCTTGCTTCATTGAATCTGAAGAACTGCAAAAACCTGAAGCATCTTTCTTCTGATCTTTACAAGGTGAAATCTCTACAACAGCTGATACTCTCAGGCTGCTCACAACTAGAAATTTTTCCAGAAATTAAAGAAGACATGGAATCTTTAGAGATTCTACTTCTAGATGATACAGCCATTACAGAGATGCCTAACATGATGCATTTGAGAAATCTCAAGACCTATTCTTTATGTGGAACAAACAGTCAAGTTTCTCTTGTAGGTGGCTCGCGGTTAACCGATCTTTACCTCACAAGATGCAATCTCAACAAAGTCCCAGATAATATTCATGGCTTATCCTCTTTGCAGTCTTTATGCTTAAGTGGCAACAACATGGAGAATCTACCAGATAGCTTTAACCAACTCCATAATCTCAAATGGTTTGACTTAAAGTACTGCAAAAGACTCAAGTCTCTACCAATACTTCCTCAAAACCTGCAATATCTAGACGCACACGAGTGCGAGTCACTTGAAACATTGGCTAATCCTTTGATGAAAGGAGAGAGAATCCATTCTATGTTCATCTTCACCAACTGCTACAAACTGAACCACGAGAGTCTCATCGGGTATGCTCGAGTCAAAAGCCAGTTAATGGCTAATGCATCTGTCAAACGTTACTACCGGGTATCTCTTCTTATCCTTCCTTTTCCTTTTCAAGAACAGAATCTTATCGTCTCTGTCTTTCACAGGGCTTCATCCCCGAGCCTCTGGTCGGAATCTGTTGTCCAGGAACCGATATACCGAGCTGGTAAATTCAAGAACCAAGACGGTTCTTTTACAAGATTCAACTGTACACTCGCAGGATGGAATGAACCGTGTGGTTCACTTAGCCACGAACCCAAAAAGCTCACTTCTGACCATGTCTTAATGGGCTACAACAGTTTCTTCCACGTCGAGAACGGAGAGAGTAACAACTGCTGTTACACAAAAGCTTCGTTTAAATTCTCTGCAACAGATGATACAAGGAAGAAGATAGAGAATTGTGAAGTGATGAAATGTGGAATGAGTTTAATCTATGCTCTTGATGATGATAATGAGTGTTTGTTATTGAAGAAGACAAATCTGGTTAAGTTATGTTCGAAGACTGAGTTAAGTTTATGTGACGGTCTTGTTAATGTCGTCGACGATGTTAGACAGAAGAGAGGGAGGTGTAGCATTGGTGGTGGTGAAATTGAACCGGATTGTAAAAGAGTCAAAGAGGAGAATATCATGATGGGGTTTGAAGAGGTTTTAGGTTTTGGATTGCATTCTATGACTTATCGCGTGGAAGACGATGCGGTTCCTGAACTGCGTGTGAGAGTTGAAGACGATGATGATAAGAAAGGGGTTTATGTTAAACTCTCTGATGAATTCGAGAAAGACCAAGAACAGCGGCAAGAAACAGAGCCGGAAGATGAAGAAGAAGAAGATTCATTGCCGTCTTCTTCTTCATCTCCTGGAAGGAAAAGATCTCTGTGGTTCTGGATCAAACTAGCTCTTATATTCTCCTTTATCGGTGCTTTAGCTATCGTGGGTTACAAATGGATCGGTCCTTTAATCATGAATAAGGAGCTTATCCCTCTCATAGAATGGGAGATGAAGACATTTACACACCCTGTATGTGGTCTTCTTGTGTTTGCATCTGTAGCATTATTTCCTTTGATTCTTCTTCCATCTACGCCAGCAATGTGGGTAGCTGGGATCACATTTGGTTATGGCTATGGCTTTCTTCTTATCATTTCAGCAGTAGCTCTTGGTGTATCACTTCCTTACTTCATCAGTCATCTCTTCTGCCACAAAATTCAAGGATGGTTAGAAAGATATCCTACACAAGCTGCAGTTTTAAGAGCTGCTGGTGAAGGCAATTGGTTTCATCAATTTAGAGCAGTAGCTTTAATCCGAATTTCTCCATTTCCTTATGTTCTTTACAACTACTGTGCTGTAGCAACTTGTGTAAAGTACAGTCCTTACATAGCCGGCTCCCTCTTAGGCATGGTACCTGAAGTCTTTGTTGCTATCTACACagggattgttataaggacagtagcagatgcatcatctgcagaccaaaagggGCTTTCGGTTGTTCAAACTGTTGTAAACATTCTTGGTTTTGTAGCAGCTGTTGTAACGACAGTGTTCATTACAAGGTATGCAAAAAGACAGCTTAAAGTGATGGAGAAAGAAGAGGAAACGTTGTTGCAGTAA
>AA_scaffold6113_13
ATGGAACCGTCCGAATATCCTCCCGGCGGGAATTCGCCAGGTCAACAGAACCAGGAGCCATCACTCCAGAACTCTAGTCATCGGCGATCACCTCCCAGTGACCATGAAAACAGTCGCAATATTAAGAAACCGCATACTAGTGTCACGTTACCGCCTAAGGAGACGCCACTGCTTCCCCGGTTCAAGCTGCGTTTCATAAACTCGCCACCATCGCGTATATACAAGTACTCCAAGATCCAGTTAGAAATCGAGCTCGTTGACGTGGTCACCAACACTCGAGTCACCGCGGAGCCGCTGTCGTCTTCACAGATCGAGATCGTGGCGCTGAATTCCGATTTCCCCGAGGGCACATGGACCACCGAGGACTTCAATCGATATATAGTAAGGCCACGGGAAGGGGAATCATCATTGCTCATCGGACATTCGTCCATTAGGCTTGAGAACGGTATCGGCGTGATCCCATTCGTCGCTTTCACGGATAGTTCGAGGTGGTTGAGGAGCGGGAAGTTCCGATTAGGGGCTAAAACAACCGGTGGAGGAGTTGTAGAGGCGATAACTGAAGCGTTCGTATGCAGAGACCATCTGCCTTATAAGAAAGAACGCCCTGTGTTCCCTAATACTGAGGTTTCAACGCTAACAAGTTTCACCAAATTCTTCTGCCTTACCGCGTTGCGATTGGGGGAATCGGAGATCATTACCGTCCAAGATCTTCGCCGTTATCTGGCAATAAACTCAAACGCCTTACCCCGCATACTACAAGGGAGGATCTCACAGGGAAACTGGGATGCAATTGTATCGCGAGCGATGACTTGTGTTATAAACGATGAGTGTTACATGTACTACGCGAAATCTCAGAAAGCATTTCTTCTCTTTAACTCTTTTTACGAGGTGATGAGAGTTTCGTTTGATGGCATTGCTGTTCTAAAGGCTGGTGAACTTACTTCGAACCAAAAGGCATTTCTTGACGTACTGAAGCGTGAAGCTTATGAAAACATAAATCGTTTTTTCGTGGTGAATGATGAGGGGCTTTTGGAGCCTCCAGGACCTTCACCAATGCCCCTATTGAGTATGTCAGACGAGTTTGAATTTAGTGCTCCTTGGTCGCAAAGCATATCAGAAGATGAAGGACCTGGTTCGTTGAAATTTATCAGTGCACCCTCTGATAAAAGCGAGATCTTTGGAACTTTAGACAAATGGCCTGTATTATCATCCTCTAGAGATTCTGATGTTGTCATCAGATACAGAAGAGGGGAGATAAGCAACGATTTCATTAGCCATCTTCGTGCTGCCCTCTGCCGGAGAGGGATTTCTGTGGATGAAGACTTTGATGAAGTTTCTACACAGGTCCAATCAGTGGGTGCGGTTCCAAAATGTAGGATTTTGATCATATTCTTATCGAACACATACGTGACTTCAAGCCTCTTAAACATACTCGAAGACCAAAGAAGGAATCGTCTAGTGGTTTATCCAATTTTTTACGGACTATCACCATCTTATTTACTGAGCAACATCCAAAATTATGAAAGATTTTTTCTCCAAGACGGTCCAAGGTGGCGGGATGCTTTGGAGGAAATAACTCAGATGCCTAGCTACATATTGAGAGATAAGTGTGAATCGGAATTTATAGATGAGATTGTCAGAGATGCAGTGAGCGTGATATATTCCAATATCAAGACAAACATGAGTGGGATTAGTATGCAAGTTGACCAAATTTTGTCAATGCTACTCGTTGAGTCTCCAGATGTTCGCAGTATAGGCATATGGGGTACGGTTGGTATTGGAAAAACAGCCATTGCCGCAGAGATATTTCGCAGAATCTCTGTCCAATACGAGACATGTGTCTTCCTGAAGGACCTTCACGAAGAAGTGGAAATTAAAGGGCATGATGCTGTAAGAGAAGACTTTTTATATAAAATTTTAGAGGTAGAACCACATGTTCTTCAGATTTCCGGCATTAAAACAAGTTTCGTGAAGAGTAGGCTTCAGCGTAAAAGAGTCCTTGTTATTCTTGATGACGTGAATGACTTCAGAGATGTTGAAACCTTCCTGGAGATGCTAAACTATGTTGGTCCAGGAAGCAGAATAATCATAACCTCTAGAAACAGACGTGTTTTCGTCCTATGTAAAGTCGATCATGTCTATGAAGTCAAGCCATTAGATGCTTCCAAGTCTCTACAACTTCTCGAGTGTGGTACATTGCAGAGTGTCATGCCACCCAAGTCTTACAGGAAATTGTCACTTGATCTGGTCAAATTTTCAAATGGAAACCCACAGGTTCTTCGATATTTGAGCAATGCACATGAAAAATTGGATCTATTGTCACAACAAGTTCAGCAAAGCTTTCCCATTTACATTCCAGGTATATTTGAAAGAAGCTGTTGTGGGCTTGACGACAATGAGAGGAATATATTTTTGGACATTGCTTGTTTCTTTAGGAGAATGGATAAAGACAACGTTGCAATGTTGCTGGATGGTTGTGGTTTCTCAGCACATATTGGCTTCAAAACTCTTGTTGACAAGTCACTGTTAACCACATCACAAAACTTGGTGGACATGCACGGTTATATCCAGGCAACAGGTCGACAAATTGTTCAACAGGAATCAGCCAATAAGCCAGGAAATCGCAGTAGGTTGTGGAATCCAAAAGATATCAGAGATGTATTCATAGATGGTAGTGCTATGAAGGCTAACTTCTTTTCTCTTGGTTTTCAGGGCACGTCAGCTATTGAGGGTATTTTCCTGGACATGTCAAAGATGAAATTCGATGCAAATCCCAATGTATTCGAGAAAATGTGCAACCTTAGACTGTTAAAACTTTACTGCTCCAAAATTGGAGAGAATCATGGAGTATCTTTACCTAAAGGGCTTAAATCTTTGCCAAGCAAGCTAAGGCTTCTCCATTGGGAATCTTATCCTTTAAAATCCTTGCCTCGCAGTTTTGATCCAAAGAATCTTGTAGAGCTTAACTTGCCAAGTAACTGCATAGAGAAGCTTTGGAAAGGAACAAAGGCAAGTTTGGAGAAACTTAAAAAGATGAGACTTAGCCACTCTATCCAGTTAACTAAAATCCCAAGACTTTCAAGTGCATTGAATCTTGAGCATATTGATCTTGAAGGTTGCAGCAGTTTGGTGAGCATTGGCCAGTCCATCTCTAATCTTAAGAAGCTTGTTTTTCTGAATCTAAAGGATTGCTCCAAGCTAGAGAGTGTTCCATCTATGCTTGGTTTAGAATCTCTTGAGGTTCTTAATCTTTCTGGCTGCTCAAAGCTTGAGAATTTTCCAGAGATCTCACCAAATGTGAAAGAACTGTACATGGGCGGGACTATGATACAAGAAATCCCATCTTCCATTAAAGACCTGGTATTGCTTGAGAAACTAGACCTTGAAAACAGCAAACATCTTGAAAGTATTCCGACCAGCATCTGCAAACTGAAGCATCTTGAAACACTGAATCTATCAGGATGCTCAAGGCTAGAGCGGTTTCCAGACTTGTCAAGAAGAATGAAATACTTAAGGATTCTTGATTTAAGCAGGACTGGGATCAAAGAGCTACCATCCTCCATTTCTTATCTAACTGCGCTTGAAGAACTGAGATTTGTAGACTGCAAGAACCTCGTAAGATTGCCTGATAACGCCTGGAGCCTACCCTTTAAAGTTGAGTTTCGTCAAATTGACACAGAGAAGTTTTCAAGACTCTGGAATAGACTTGGATGGCTCAAGAAAGTTCAGACATTAGGAGAGGGTATAAAATTCCAAGATAAGACTTTAGAGATGATAATTAGGTGTGAGCACCGACACGTGCTTATTGCTAAGTTGGTACCGCACGTGCTTACACCATGGAAGAGATCATCGTTTGGTTTCAGAAACAAAGTGAACGTTAAAATGGGAGTAATCAACACTCTGTTCATAAAATCTCCACATTGTCTTCTTCAACCTCTTCGTGACTGTTCCTTCCCAGTCGCTGTTCTTCACGCTCCACGAGTTGCTATTTTCCCGCGCAACAGCTTCTCAGGTCGGAGGTCAAGTTATCCATGGCCAATACATGTCTCCGAGAATCTCTCTGGATCTGACTCAAACGATatgttgaagaagaagttctctataatggaaacgttgaagcaagccaactctttaactcctcatgtaCTTCTCTCAAGCACAATCTTAGCTCTTCTTTATCCACCTTCTTTCACTTGGTTCTCTCCCAGATACTTTGTCCCAGCTCTAGGGTTCTTGATGTTTGCAGTTGGAATCAACTCTAATGAAAAAGATTTCCTCCAAGCTTTCAAGAGACCAGACGCCATTCTTGCAGGCTACATTGGACAATACTTCATTAAACCTCTTTTAGGTTACTTCTTTGGTCTAATCTCTGTCTCTCTTTTCAATCTCCCAACTTCAATAGGCGCTGGAATCATGTTAGTTTCATGTGTTAGCGGAGCTCAGCTCTCCAATTACATGACTTTCTTAACTGATCCTTCACACGCACCTCTTAGTATCGTCATGACATCAATCTCAACCGCTACCGCAGTTCTCGTTACACCAATGCTTTCTCTCTTACTCATAGGAAAGAAACTTCCCGTTGATGTAATCGGAATGATATCCAGCATTCTCCAAGTCGTGGTTACACCTATAACCGCAGGATTGCTTCTAAACCGGTTGTTTCCAAGGTTATCTAATGCAATCAAACCGTTTCTTCCGGTTTTATCACTTGTTGATATGGGTTGTTGTATTGGAGCACCAATTGCTTTAAACATTGAATCGATTATGTCTCCTTTTGGAGCTACAATGTTGTTCCTTGTGATTACTTTTCATCTATTGGCTTTTGTTGCTGGTTACTTTCTCACTGGTTGCTTCTTTAGCAAGGCACCTGATGTAAAAGCCTTGCAAAGAACGTTATCTTATGAAACAGGAATGCAAAGTAGTCTTCTTGCTTTAGCACTCGCCACTAAGTTTTTTCAAGATCCACTCGTTGGTGTACCTCCTGCTATCTCTACTGTGGTTATGTCTTTGATGGGAGCCACGCTTGTTATGTTCTGGAAGAAGAAGGAAGAGTAG
>AA_scaffold6119_13
ATGGCCCCATCATCTTCATCTCCAACTTCTCCAATGGCTTCTTCTTCTTCATCTTCTTCATTACAAAACCATAGTTTCAGCCACGAAGTCTTCCCTAGTTTCAGCGGAAAAGACATACGCAAAACCTTACTAAGTCATCTACTCAAAGAGTTTCAACGCAAAGGAATCGAGACATTTAATGATAATGGAATGATTAAAAGAGGTGAGTCCATAGCTCCTGAGCTTATAAGAGCTATAAATGAATCAAATGTGTTACTTGTGGtgctctccaagaactatgcttcctcaagctggtgcttgaatgaattggttcagatcttgaaGATGAGAGAGATTAAGGAAAAGTATGTGATGACTGTTTTCTACGGTGTTGATCCTTCTGATGTAAGGAAACAAACGGGAAAATTTGGGAGAAATTTTGAGAAGATTTGTTTGGGGAAAACAGAGGAGGAGATATGTTTATGGAGACGAGCTTTGATTGATGTAGCTAATATTGCTGGTGAAAATTCTAAGAACTGggacaatgaagcggacatgattgaaaaaatagtcaaagacatatcaaacaCACTAAACATTACACCATCTTTAGATTTCAATAACTTAGTCGGAGTTTCAACTCACATAACTAAACTAACTTCATTACTTTCTCTAAACTCCATCAACGAAGTCAAAATGGTCGGAATCTGGGGACCTTCAGGTATCGGTAAAACAACCATCGCAAGAGCTCTCTTTAACCAAATCTCCAACACTTTCCAACTCACTCTTTTCATGGACAACATCAAAGTCAACAACTACAACCAAAAACTCCAATTTCAAGAACAGTTCTTGTCCAAAATCATCGATCATCAAGGTATTAAAATACAAAACTTAAACGCAATTCAAGAAAGATTAAAGAACAAGAAAGTTTTAATCATTCTTGATAACATTACTGAAACAGAGCAAGTAGTTCaaacccattggtttggtttaggaagtaggattcttgtggttacagaagataaacaagtgttgaaatctcatgggattaatcttgtttacaaagtaaattacccatcttgtgatgaagctaatgaaatcttgtcaagatatgtttttggacagagttttcctcaacctccaaaagttaaggaactagtgtctgaaaccgcaaagttagtaggaaatcttccactaggtttaagtgttttgggttcgtttttacgaggaaaaaatgaagaagagtggcgaatttcgttgcctcgagtaagatctagtcttgatgtgaagctagagaaagtgttagaagttgggtatgattgtttagatgagaaagataagactatatttcttcatgttgcttgtttctttaacggtgaaaagcttggtcggattttggagttgttgtctagtagtgagttagatattgtgtttggagttaaggttttagtagataagtgtcttgtgtgtataacgagtgatgaaagagtggtgatgcattctttgttgcaaaagttaggtagagaaattgtgcggaaacaatgtgtttatgagcctggaaaacgtcagtttttggtgaatgctgatgagatatgcgatgtacttcaagatgaaacgggtacaagatctgttttaggtatatcattagatatatcaaaagctaataaacaactaagtataagtaaaaaagctttcaagaagatgcgtaatcTTCGGTTTATGAGATTATACATGAGCTCTATGAAGAAGAAGTGTGAGATTTTAAAAGTAGGTGAAGAAGAAGGGTTAGATGAGTTACCAGAAAAACTAAGGTTATTGCATTGGGAAGCATATCCATGGAGTAAAATTCCTTCAAAGTTTTGTTGTGAGTATCTTGTTGAACTTAACATGCAACATAGCAACCTACAGAAGCTATGGGATGGACCTCAGTCATTAAGAAACCTTAAACAAATGGATCTAAGTTTCTCCAAAAACTTAGAATCAATTCCAAATCTTTCAAAAGCAACAAATCTCGAAACTCTAGACTTATCTTACTGCGAATCTTTAGTAACTCTCTCTTCATCAATCAAAGACTTAAACAAACTCAAAGACTTAAACAAACTCAAAGACTTAACCATGTTCAGTTGCACAAAACTACAACATCTTCCAACAAATCTCGATCTAGATTCTCTTGAATCACTTTACATGGATGGCTGCTCACAACTCAAAACCTTCCCTGAGATTTCAACAAACATCAAACTTCTATATCTTGGAGAAACCGCCATTGAACAAGTTCCTTCATCGATTACTTCATGGACACGTCTCCTCGAATTCAACATGTCAGGTAACAAAAAACTCAAAACATTCCCTCAAATTCCAGACAACGTGAGACTCTTATCTCTTGGAAACAACGAATTCGAGTTTATCCCGACCGGTTTCATCAAGAAAACGTCTCAATTACGCAGTCTCGATTTAACCGATTGCAAAAAACTTGTTTCCTTACCAGAACTTCCAGAGACTTTAGGTTATATCAATGTTGATAACTGTGAATCACTTGAGGTAATCTCACATCTTGGTTTAAATACTCGAAACATCGTTCTTGAGCTTGGAAACTGCTTGAAATTGGATCAAGAAACGAGGAATTTAGTAGAGAAATCTGAATTTGAGTATGTGTTTTCACCAGGAGGTGAAGTGTCTAGTGAGTTTACTTATTGTAATACTCAAGGAAGTGTTTTGAAGATTCAAAGATCTGATTTTGTTGGTGAGATTAGTGGTTTCAAGGCGTGTATTGTGTTGTCTGAAGGATGTAATGAAGATGTGTTGGTGAGAAATGCGATGACAGGGATCTCGTGTCGGTTTAAAGGGGAGTTATGTAATGGATCTTCGAGGTTTAAGTGTTATGAATGGCCAGTGATGTATCCATGTGTGCTTATGAGTGATCATTGTTGTGTAGTGAGTGTTGAAGATGATGTGGTTGGAGATAAGGAGATGGTGTTTGAGTTTGGTTGTTCTCATCATAAGATTGTTGCTTGTGGTGTACGGTTCTTGAGGAGATGTGAAGAAGAAGAACAGGGGAAGTTTAATGGTAGATATAGAGAGAAGAAGAGAAAAAGAGTTGATTTTTTACCGTGA
>AA_scaffold6119_14
atggcttcgtcttcttctacttctcgcacctgggcatacgacgtgttcccgagtttcagcggagaagatgtccgcaaatcattcctcagccatctactcagggagctcagttgcaaatcaatcactacattcatagaccatggcattgagagaagccgatcaatcgcccctgCGCTTTTTTCGGCGATAAGAGAATCCAAGATCGCAATCGTTGTGTTCTCTAAGAATTATGCTTCCTCCACCTGGTGCCTGAACGAGCTGGTAGAGATCCACAAATGCTATgaggagtccggtcaaattgtgattcccgtgttctacgaagttgatccttctcaagttagaaaacagaccggagagtttgggaaTTTATTTGAAGAGACCTGCTGGGGTAAAACAGAAGATGAGAAACAACGGTGGATTCGAGCTCTGGCAGAGTTAGCAGATATAGCCGGAGAGGTTTCTCGGAACTGGAGTAACGAAGCAGAAATGATTGAAACGATAGCCAGCGATGTTTTGAATAAAGTGATTATACAATCGACTGATTTTGGTGATTTCCTCGGGATTGAAGCTCATTTAGAGGCAATGAAATCAATGGTGGACTTGAAATCCGAGGAAGTGAGAATGATAGGGATTGTGGGGCCTTCTGGGATTGGTAAGACTACCATTGCAAGAGCATTATTCAGTCAACTCTCTCGCAAATTCCAGTATCAGGCGTTCGTAACTTATAAGAGAACCAACAGGGACGATTATTGCATGAAGTTGTGTTGGGAAGAAAAATTTCTATCGGAAATATTGTGCCTAAGGAACATCAAGATAAACcatttaggtacggtgaaacaaaggcttaatcacaggaaagttcttatcgttcttgatgatgtagatgatatagagctactaaagacattggtcggagaaactggatggtttggGATTGGGAGCAGAATTATTGTGATCACTCGAGATAGGCATATCCTGAAAGCACACAAGATTAACCTTGTTTATGAGGTGGAGTTCCCATCTAAAGATCTGGCTCTTCAGATGTTCAGTCGATCTGCTTTTGGACAAAACTCTCCCCCAGATGGTTTCTTGTATCACGCAGTTGAAGTTGTAGAGCTTTCCGGGAATCTTCCCCTGGGTCTCAACGTGATGGGTTCGTTTTTGAGAGAGAGAGACGAGGAGGAGTGGATGGAGCTGATGCCTAGGCTCCGTAATGATTTGGACGGGGAAATTGAAAAGACATTAAGAGTCGGCTACGACGGGTTAGATGGCAAAGATCAAATTATATTCCTTTATATTGCGTGTTTGTTGAATGGTGAGGGCGTTAGTTACATCAGCAATTTGCTCGGTGATGGTTTTAACATTGGGATTAAAATGCTGGTTGAGAAGTCCCTCATACGTATAACACCAGCACGCAAAACTGTAGAAATGCACAGTTTGCTACAAAAGTTGGGTAGAGAGATTGTTCGTGCTGAGTCCATGTACAATCCTGGAAAACGTCGGTTCTTGGTGGATGCTGAAGATATCTGTAATGTATTTACAGATAACATGGGCACAGAAACTGTGCTTGGTATATGTTTTAACGCATCAGAAATCGACAAGCCATTGTTTATGGATGAAAACTCGTTCAAAGGAATGAGTAATCTTCAACTTTTGAAAGTTTACAAGGGGAATAGTAATGAAGGCAGATTGTATTTACCGCGAGGCCTGATTTATTTGCCCCGTAAACTCAGATTGCTAGAGTGGGATGCATGTCCATTGAACTGTTTGCCTTGTAACTTTACAGCGGAGTATGTGGTTAATCTCAGAATGGACGACAGTAAGCTTGAAAAGTTGTGGCAAGGAACTCCGCAACTTGGAAGTCTCAAGTATATGAGTCTCGCTTGCTCCATAAATTTGAAAGAAATTCCCGATCTTTCAAATGCCACAGGTCTCGAGAAATTACATCTCGGGGGATGCAAATCTTTGGTGACGCTTCCTTCCTCAATTCGGAATCTTAAAAAACTGAAGGTGTTGATGATGAGGGGATGCACAGAGCTCGAGGTTCTTCCAATTGACGTCAACTTGGAATATATTGAGCTCCTCGATCTCAGTAAATGCTCAAAGTTGAGAAGTATCCCTCGGATTGCAAGTTGCATTTCAATGATCTTTCTAGGAGGAACTGCCATAGTAGTAGATGAAGAAGATTATTTTTCTATTGAGAATTCTTCTAAGTTCAAGGAAATCCATTGGGAGAATTGTCCTCTGAGATATATTCCTTCTAACTTCCACTCAGAACATCTCGTTGAACTCTTCTTGCCAGATAGCAAGCTTGAAAAGTTATGGGAAGGAGTCCAGTCGCTTGGAAGTTTGAGGAAGTTGAACTTGTCGGGAGCTGAAAAATTGAAGGAATTTCCGGATCTTTCTATGGCCACCAACCTCGTTTATcttgaactcaatcgttgcaaaagtttggcgatggttccttcttcaattcggaatctcaataaactgaagCGTTTAGGCATGATGGAATGCACAGGACTCGAGGATCTTCCAACAGACGTCAATTTGGAATCTCTTGATTCTCTCGATCTCACGTTTTGCTCCAGGTTGAGAAAATTTCCTCAGATTTCAACGAGTATTTCAAGCCTTTATCTAAGCTACACTGGGATTGAGGAAGTTCCTTCTTGGATTGAGAATATGTCTGGGCTCACTACGCTAACAATGAGAGATTGCAAGGAGTTAAAACACATATCTCTAAATATTTTTAAATTGAAAAATCTTGAACAGGTAAACTTCTCCAATTGCAAAGGTGTAACGTCATTCAGTGATGCAAGTGCGATGACAAGGATAACAGGCACAATTGATTACCATTTAGAACTGCCTGAAAAGTCTCTCCAGGCTATATCTTCCTTCTACAATCCAACGGCTTGCCTCAAATTCCATAATTGCTTCAACTTGGTTCATGCAAAGCAATTCATCCTACAGTCAGATTTCAAGTGGACGGTCTTACCTGGTGGAAAAGTGCCCACCTATTTCAGGCATCAAGCTTCTGCAAGTTCCTTAATGTTCCCTCGCAGCTCTCTTTTTGAGGAATATTCTAGATTTAAGGCTTGCATCATGCTTGAACCTTCAACTGCTCCCAAGCATTGTTCTGTAAACATTGAGTTACGCTGGTACTTGAGAGGCAAAACTGGCGTGCATCGTTTTTCCGTAGTTGGCGTTGATTCGTTTGAGATGGATCATTTGGTTTTGTTCCACTTTGGGTTCCATACAAAAGAAGTCAATGATCCTACCTATGAATTGGACCATGAAAATGTTAAGTTTGAGTTTTACTGCCATGATGATGCTTGTAGCTGCGAAGAATATAGTCCTGATCCCCGCACAGAAATTTGTCCCAGTTCGGTCCAGAGGATTAAAGGATGTGGTATAAAACTCTTGCATGCCTCTCCACATCTGAATGGTAGTGGTATGATCTCTGAAACTGCGTACAACTTGATCATGTCGTCTTTTCAGGGAACTGGAACATGCTTTAATCTCTAA
>AA_scaffold6160_1
ATGTCTTGTTTATCCTACACTGTCTTCCTCAGCTTTCGTGGTGAAGACACACGTAAAAACATCGTGAGTCATTTACATCAAAAACTTATAAGCAAAGGAATTTCTACTTTCAAAGACGATCCAGAGATTAAATTGGGAGACACCATTTCTGAAAAACTCATCGAAGTCATAAACAATTCAAAGTTTGCAGTGGTGAAGAAAATTGAAGTCATTCCCTTATTCTATGGAATATTCCCCTCTGATGTTAGACATCATCGAGGAAACTTCGATTTGGAAACATACCAAAATCACGAAATGGCCGACAAGATTCCCAAGTGGAAAGAAGCGCTTCAACTTATCGCTGGCCGAAATGGCGCAGTTTCTTTGAGTTGCACGGATGAGGCGAAGATGATTAAAGACATTGTTGAACAGATTTCAAGAAGGTTGTTGTCTTTGATGCCAATAGATTTGGAAGGTAAGATTGTTGGGGTAGAAGTGTACATGGAAGGTCTGAGACCTTTGTTAGATATGGAATCCATGGATAAGAAGGTTCGTATGATTGGAATTTGTGGAATTAAAGGCATTGGCAAGACCACCATAGCTAGTTATCTTTATGAAAAACATAAAACTCACTTTTCAACACATCATTGTTTCATTGAAAACATTCGGAGTCTTGTAGAGCTACCAAATGGTCTCTTAGAATTACAAAAAAAGCTTGTTTCTGATGTCATTAGCGAACATAATGTGAATTTGACCAATAGGGAACAAGGAGCTCGTCTTATTAAGGAAAGGTTAAAGAACCTTAAAGTTTTACTTGTTCTTGATGATGTTGATAATGGATTTCAGCTTCATTACTTAGCAAGAGATGCTACATGGTTTGGATTAGGGAGTCGGATCATTATCACCACACGGAACAAGAACTTTCTCAGGTTATATAGAGAGATGTTTTTGTATGATGTCAAGTGTTTAGATCATACAAAAGCTTTAATACTCTTCAAAGACTTTGCTTTTCAAGGGCAACACCCTTCTCCTCCTCCCAATTATGTTCATCTCTATAGTCATCTTTCGAGTCGTATCGCGTGGCATGCCCATGGTCTTCCTTCAACTCTGATAGCTTTCGGTTTAAGTCTACGTGGCAAGTCCCTAGAGGAGTGGCAAAATGCTTTGAAGTCTTTGGATAAAGCTTTTCAAGATAATATTAAAAGGATGTTAAGAAATAGCTATGAGAGCTTAAACGGATTTGGTAAAATTGTTTGTCTTCATGTAGCTTGCCTTTTCAATGGAGATAATGTGCGGCGTGTGGTACCTCTTTTTTTAAAGAAAGGTGTAATTGGGATAAGAGATTTAGCTGAAAAGTCTCTTATAGAGTTATCAGCTGATGGTATTATACTTATGCCCGCTTTGGTAAAGAAAATGGGGAAGCAAATTGTTCGTGAAGAATCAGATAGCAACCCTGCAAATCAACGAATCTTATGGGACCACGATGATATCATTCCAGTCATTGCAACCAAATCAGGTGCTTGGAAAACTGGAGGCATTGCGATAGATGTTGGtgaaatgcccaatggtattcatatcgattggaatgtattcaaagggatgcataatctcatttttctgaagatctacaacaactccgaatcaggcaaggcaggtgtggttcttgaagaagattcatatgttcctcgTAAGCttagattactagattgggatgcatatccttttacaactttaccttccatgatcattccagattctctagttgaactaaatctctgtaacagcaagctcacaaatctttggagcggaacactggaacttttgCATCTGCGAAAACTAGATTTGAGTGGCTCTAAGTATCTGAAACAACTTCCAGATCTTACGAAAGCAACGTGTCTTGAAGAGTTGATTTTGGAAGCCCTGGAGAAATTAGACCTCAGTGGAAATAACTTCAAAGTCTTACCTACaacaatgaattatctcttgaagttgaaacatttgacgctttgtaactgtcgtgaactcaaagaactcccaaaactatatcatctggagaagcttatactttctgactgtaccaaaCTCACAACTTTGGTGAATCCTCTTGATCAAAGcagaaatgttgaaaacttgtccgatcagcttgcacggtttcagaagttaagatatttagatatgagcagACATGATTTTGAAACAGTTCCCCTAAACATCAACAATCTCAGTTCCTTGGTAACTCTCTACCTCAATTACTGCAACAACCTCACATCACTTAGAAACATTCCGAGGAGTCTTAAGAGCTTAAGGGCACATGGATGCAATTCATTATTAGCTCCCACTTACACTTGCTTACATCCAACGCATAACATACATCATATCACTCGGTTTCCAGCTGGAAGACGTGGAGATGAGTTACCGATGTGTGGTTGCTTTAAGGAGACTATGGTTCCCAGAACGAGTGACCAACTGATTTGGAGGCCAACGTCAGTCCCTTGGCAGTTTTTAACACCATGGTTACAGGGTTTTGCTATCCGTATAATAGTTATGCGTCATAAGTTAGCTTTATTTTGGGCTACTATCTTATATTGGATTAAGCTCAGATAA
>AA_scaffold6329_1
ATGAAGTGCagagaggagtcaaatcaaacggtgatagccattttctataaagtgaatccatcagatgtgaagaagctaaccggagattttggagaaatcttcagaAAAACTTGCAAAGGTAAAacaaaggaggttattgagagatggaaacaagctttggcaaatgtggccactgttgctggttatcattcaatcaactgggataatgaagctagaatgatcgaagttatcgccaatgatatatcgattatgttaaataattcatctccatcaagtgatttcgatagcttagttggtatgagagctcatatagaaaacatggaagcgttgttatgtctagatttggatgaagtgaggatgataggaatttggggtccggcgggaattggtaagagcaccattgctagatctctgtttaacaaacactctcagaaatttcagttgagtacaatcatggtgaatatcagagaaagttatccgagaccttgtctcgatgagtacaatgcgaaattgcagttacaaaaccagtttgtggctcaaataatgaaccaaaaggatactaatatttctcatcttggagttgcaaaagatagattgaaagataaagaagtacttgtggttcttgatgatgtggatggtcgtataattatcacaacagaagaccttagagttttgatagcacatggaatcaaccatatttacaaagtgaattttccaacaaattacgaagcttgtcgaattttttgttggaatgcgtttggtcaagagtcgcctaaaaatgggttcgaaaagctagtatgcgaagtcacagaactcactggtaaacttcctttgggactgagagttatgggatcctatttcggaggaaagtccaaagaagagtggaaaaaggcattaccaaagttaagaactcgtcttgatggcaatattcaaaatgatttgaatcgattagaaggagagaaagaagaacacaccgagtttaacgagttcagactcaatcaaggtgactga
>AA_scaffold6329_4
atgaatcaaaaggatatcaatatttctcatcttggagttgcaaaagatagattgaaagataaaaaagtgcttgtagttcttgatgatgtggatagggtagcacaagtagatgcattggcacaaaacacttcttggtttggtcccggaagtcggataatcatcacaacggaaaacttaagagttttgaaagcatatggaattaaacatatttacgaggtgggttttccaccaagtgatgaggctcttcaaattttttgtttgaatgcgtttggtcaaaaatcgcctaaagatggttttgaagagttagcatgggaagttacaGAACTCACTCGTAATCTTCCATtgggattacaagttatggggtctcattttcgaggagtgactaagcaagagtggacaaatgcattaccaagattaagaactcgtcttgatggcaatattcatagtatttttcagttcagttacgatgctttagatgacgaagataaattcttatttctttacatagcttgctttttcaactataaaagacttgaccaagtggaagcgcttctagaaacaaatattttggatgtgaaggaagggcttcacgtcttagctgacaaatctctcgtatctatggattgtgaaagcatacggatgcataatctactagtaatattcggtagagatattgttcgtaaacaatctgtttgtgatcctggacaccgccagtttttggtTGATGCTAGAGAGATTCGTGATATACTTGATGCGGATGCAGCGggtagtagaagtattgtaggcatagatttcaactctaatgggatctatcacaaagtaaatataagtgagagagcctttaaaggaatgtctaatctccaattcttaagattcaatcaacatatgttgaatacatcacgttgtttgaactatctatctcaaaagcttcgtttattagattggacttattttccgatgacatgtttaccttccattgtcaatacggaaaacctagttatgattaagatgtgtgacagccaacttgagaaattgtgggaaggaactagacctcttggaaatctcatgtggatggatttgagtgggtctttaaacctaaaggagcttcctttctcaattggagatgccatcaatctcaaggaattgaatcttcttgattgttcaagtttggtagagcttccttcctcaattggaaatatttctagtctccaatacttggttcttagtgaatgctcaagtttggtggagattcctccttcaattggaaatattattaatctccaatacttggttcttagaggatgctcaagtttggtggagcttccttcttcaattggaaatattattaatctccaatacttggttcttagtggatgctcaacatgttttttcaactatgaaagacttgataaagtggaagaacatctaaaaagaaaattctcggatgtgagggaagcgcttaacatcttagctgaaaaatctctcatatctataagctatggaaaaaagatagagatgcataagctactagaaaaactcggtagagatattgttcgtaaacagtctgtttctaatcctatgcaccgctggattttggtTGATGCTAGAGAGATTCGTGGCATACTTGTCGATGATGCAGCAggtagtagaagtattgtatgcatagatttcaactataatgagatcaataacgaagtaaatataagtgagagagcctttgaaggaatgtctaatctccaattcttaagattcaatggtaatcgcaatatgttgcatccgtcatgtggtctaaactatttatctcggaaacttcgtttattagattgggattattttccaatgacatgtttgccttccattgttaatacggagaacctagttgagataacaatgcgtcacagtaaacttgaaaaattgtgggaaggaaatagacctcttggaaaactcaagtggatgactttgagttggtctcttaacctcaaagagcttccttcctcgcttggaaatataaatagtcttcaaagcttggatcttagtggatgttcaagtttggtggaacttcctttttcaattggaaatatcactggtctacaaaatttggatcttagtggatgttcaagcttggtagagcttcccttctcaattggaaacatgactaatcttaaaaacttggatattagtggatgcttaagtttaatagaggttccttcctcgattggaaatatcactaatcttaagacattaggactttgtaattgcacaagtcttggggaacttcccttctcaattggaaatatcactaatcttcgcaatttggatcttagtaattgcacaagtcttgtgaaacttccttcctcaattggaaatatcacttctcttcgagaattcctcaaggaattaaatcttaagggatgttcaagcttggcgaagctcccttcctcgattggaaatatcattaatcttaaaaacttggatcttaatggatgttcaagtttggtggaactgccttccttgattggaaatatcgttaatcttgataacttggatcttagagcatgttcaagctttgagatgcttccttcttcaattggaaatatcactagtctgggatacttgaatttgagtggatgctcaagtttggtggagcttcctttctcgattggaaatattactagtctcaaatacttgaatcttagtggatgctcaagtttggtggagcttcctttctcgattggaaatattactagtctcaaatacttgaatcttagtggatgctcaagtttg
>AA_scaffold6482_46
ATGGCGGTGACTCTTTTCATCGCCGTTTTCCTCTTCATTGCCCTCTACTCGGGATTACGGCGTCTCCGGCAATCTCACACTAGAGGATCAGCTCAGCTTTCTCATCCTGTAACTTCCACAACCCCTTTCCCAGCGGCTGAAACGCAATCGCAGTCGCTACCCTTGAAGTACGATGTGTTTCTGAGTTTTGAGGAAACAGATGTAGGTAAAGGATTCATCAGTCATCTCTACAAAGGTCTAACTGAAAACGGAATCAATACCTTTCGTGACGATACACAGAGAAGGAATTTCATCGAACAGTCGAGATTCGCTGTCGTTGTGGTCTCCGAGAACTACGCAAACTCTCGACGGTGTTTGCAGGAGCTCGTTCACATCACTGAGTGTGCTGAGAAGAAACAACTCGATTTGGTTCCTGTTTTCTTTGGCGTTGATCCTTCATATTTGAAGAGACAATCCTGGAATTCTGAAGAAGCCTTTGCTAAACACGAAACGAGACCTAATTTAGAAACAGTAAGGATGTGGAAAAAAGCTATGAAACAAGTGGGGTTGATCTCCGGTTGGGATTCCAGAAACTGGAATGAAGAGTCGAAGCTAATCAAGGAACTTGTTCAAGATCTTTCAGATAGATTATATTCTCCGGTGTCATCAAATGAAGACTCCGGAGAATTCATAGGAATGAGCACACACATGAGAAGTCTACATCCTTTGATACAAACTGACCTTAAAGATGTTAGAATGATCGGAATTTGTGGCATCCGCGGCATAGGTAAAACCACCATAGCAAAGTTTGTCTATAAAAGTTACTTAAGCGAGTTCTATGGTGTTTGCTTTCTAGAGAATGTGAAAAGAGACTTTATGCAATATAGTCCATCACATTTACGTAAACAGATCTTGACTGAAATCTATAGGAATAAAGACATGAATATATGTAAAGGAGATTCTTTGATGAAGCAACGATTATGTGGCAAAAAAGTTCTTCTTGTTCTTGATGACGTTGACGACATAAACCAGCTTGATGAGTTGGCTGGAAGCAGTGAATGGTTTGGACCAGGAAGCAGAATCATTATAACTACTCGCGACAGGCGTGTTCTTGACCAACATGATGTTGAACACGTTTATGAAGTTAAGCCTTTGAGTACTAACCAGGCACTTGAGCTTTTTAGTAAGCATGCTTTTAAGCAGCCTTATCCACTTGAAGGGTTTAGAGAGCTCTCTCTTGATGTTGTTGAGCAGCTTGATGGTCTTCCCTTAACTCTTAAATGCGTTGGTACTTCTCTGTATCGCCGGGAACTAGAATTTTGGGAAGAGGAATTGGTCAAACTGAGAGATACAGAATCGAAGGAAGCAGGACAAGGCCGTTAA
>AA_scaffold6748_3
ATGTTGTTGGCTAGCACAGACGAGACGAAGATGATTAAAGACATTGTTGAACGGATTTCAAGTAGGTTGTTGTCTTTGATGCCGATAGATTTAGAAGAtaagattgttggggtagaagtgtacatggaaggtctgagacctttgttagatatggaatccatggataagaaggttcgtatgattggaatttgtggAATTAAAGGCATGGGCAAGACCACCATAGCTAGTTATCTTTATGAAAAACATAAAACTCACTTTTTAACACATCACtgtttcattgaaaacattcggagtcttgtagagctaccaaatggtctcttagaattacaaaaaaagcttgtttcCGATGTCATTAGCGAACATAATGTGAATTTGACCAATAGggaacaaggagctcgtcttattaaagaaaggttaaagaaccttaaagttttacttgttcttgatgatgttgataatggatttcagcttcattacttagcaagagatgCTACATGGTTTGGACCAAGGAGTCGGATCATTATCACCACACGGAACAAGAACTTTCTCAGGTTATATAGAGAGACATTTTTGTATGATGTCAAGTGTTTAGATCATACAAAAGCTCTAAAACTCTTCAAAGAATTTGCTTTTCAAGGGCAACACCCTTCTCCTCCTCCCAATTATCTTCATCTCTATAGTCATCTTTCGAGTCGTGTCGCGTGGCATGCTCATGGTCTTCCTTCAACTCTGATAGCTTTCGGTTTAAGTCTACGTGGCAAGTCTTTGGAAGAGTGGCAAAATGCTTTGAACTCTTTGGATAAAGCTTTTCAAGATAATATTAAGAGGATGTTAAGAAATAACTATGACAGCTTAAACGGATTTGGTAAAATTGTTTATCTTCATGTAGCTTGCCTTTTCAATGGAGATAATGTGCGGCGTGTGGTACCTCTTTTTTTAAACAAAGGTGTAATTGGGATAAGAGATTTAGCTGAAAAGTCTCTTATAGAGTTATCGGCTGATGGGATTATACTTATGCCTGCTTTGGTGGAGAAAATGGGGAAGCAAATTGTTCGTGAAGAATCCGATAACAACCCTGCAAATCAACGAATCTTATGGgaccacgatgatatcattccagtcattgcaaccaaatcaGGTGCTTGGAAAACTGGAGGCATTGCGATAGATGTTGCtgaaatgcccaatggtattcatatcgattggaatgtattcaaagggatgcataatctcatttttctgaagatctacaacaactccgaatcaggcaaggcaggtgtggttcttgaagaagattcatatgttcctcgTAAGCttagattactagattgggatgcatatccttttacaactttaccttccatgatcattccagattctctagttgaactaaatctctgtaacagcaagctcacaaatctttggagcggaacactggaacttttgCATCTGCGAAAACTAGATTTGAGTGGCTCtaagtatctgaaacaacttccagatcttacgaaagcaacgtgtcttgaagagttgattttggaaggttttccatgggtgatggagttaaatctaatcaacttaaacattcaagaaatcccacatgacattcaccaaatggtagccctggagaaattagacctcagtgGAAATAACTTCAAAGTCTTACCTACaacaatgaattatctcttgaagttgaaacatttgacgctttgtaactgtcgtgaactcaaagaactcccaaaactatatcatctggagaagcttatactttctgactgtaccaaactcacaactttggtgaatcctcttgatcaaaAcaggtacagattgcatgagctttggattgacaactgcagaaatgttgaaaacttgtccgatcagcttgcacggtttcagaagttaagatatttagatatgagcagGCATGATTTCGAAACAGTTCCCCTAAGCATCAACAACCTCAGTTCCTTGGTAACTCTCTGCCTCAATTACTGCAACAACCTCACATCGCTTAGAAACATTCCGAGGAGTCTTAAGAGCATAAGGGCACATGGATGCAACTCATTATTAACTCCCACTTACACTTGCTTACATCCAACGCATAACATACGtcatatcactcggtttccagctggaagacgtggagatgagTTACTGATGTGTGGTTGCTTCAAGGAGACTATGGTTCCAAGAACGACTAACCAACTGATTTGGAGTCCAACATCAGTCCCTTGGCAGCTTTTAACGCCATGGTTACGGGGTTTTGCTATCCGTATAATAATTATGCGTCATAAATTAGCTTTATTTTGGGCTACTATCTTATATTGGATTAAGCTGAGATAA
>AA_scaffold6748_4
ATGTCTTGTTTATCTTACACTGTCTTCCTCAGCTTTCGTGGTGAAGACACACGTAGAAACATCGTGAGTCATTTGCATCAAAAACTTATAAGCAGAGGAATTTCTACTTTCAAAGACGATCCAGAGATTAAATTGGGAGACACCATTTCTGAAAAACTCGTCGGAGTCATAAACAATTCAAAGTTTGCAGTGGTTGTTATCTCGGAAAACTACGCTACTTCAACCTGGTGCTTAGATGAACTACGATTGATTATGGATCTTGAGAAGCAAAAGAAAATTGAAGTCACTCCGTTATTCTACGGAATATTTCCCTCTGATGTTAGACATAATCGAGGAAATTTCGATTTGGAACGATACAAAAATCACGAAATGGCTGAAAAGATTCCCAAGTGGAAAGAAGCGCTTCAACTTATCGCCGGCCGAAATGGCGCAGTTTCTTTtgtaaggaatattatgtttttattcctttcctataagtatggtcattag
>AA_scaffold871_18
ATGGAGAAACAAGTTAAAGAAGCTTTGAGGATTATTACAAAGTATATGGGGATTAGATCTTCGGAATTCAGTGCGGAATTGGACTTCATAAAAAAAATCGTCGAAGAGGTGCAAAAAGTGTTGAAAACTATTAATGAATCAGAGAACAAACACAAGGATTCAAACAAAATTGAGGCAAGACCACAAGTACTGAAAAGGCAAGAAATTTTGAAAGCAACGTCTAAAACACCACAAATGGCTACAAATCTTGCTGGGATCACAAGACGTCTTCAAAAACTACAAGAAAAGTTACAAATGTTCGAAAAAACTAACGAAACTCGTGTGATCGGAGTTCTTGGAATGTCTGGTATCGGCAAAACAGCACTTGTCAAAATGTTATTCGACGAGAAAAAAGACGAATTTCAACGAAAAATGTTATTCGTGAATGTACACAAAACTTGGGAAGAAAATGGACCGAAATGTTCAAGAGTTTTACTTCTTCAAAATCTTTTAGTGAATAACAAGACAATAGTGGAAGAAACTACACATGAAAATGTTGAAAACGAGTTACTTGAGACTAAAGTCTTTCTTGTGTTAGATAACTTAAGACACAAGAAACAACTAGAGTTACTTCTTGGCGATCGAAAATGGATCAGGAAAGGTAGCAAGATAGTTGTCGTGGCGAGCGATAAGTCCGTGGTTGATGGACTTGTCGATGATACTTACGTGGTTCCGGAATTAAACGAGACAGAAGGATTAAATTGTTTTCGCCATCACGCTTTTGGCGATTCTATCCCCGAGGGGAACTGGATGAATCTGTCGAAAGAGTTTGCGAATTTCGCTAAAGGAAATCCATTTGTTCTCAAGGAACTTGGTCTAGAGCTTCGAGGTCTCGATGAGACTTACTGGAGATCGAAGTTGCGTGAGCTCGAGCAAAGTCCTAGGAGAAACATTCAAGATGTTTTGAACTTGAGTTATGATGGTCTAAAGGAGCAGGAGAAAGAGGCTTTTCTTGATGTTACATGTTACTTTAGATCAGAGAATTATAAGTTTGTGGAATCTTTAGTGAGTAACAATGGTTCCGAAATCAAAGCTCTTGCGGATAAGTTCTTGATCGAAGTTTCTTGCGGCCGAATTGAGATGAATGGTTTGTTGTATACACTAGGAAAGAAACTGGCTTCGAAACAAGTAAAGAGGCTATGGAACCATCAAGACATTATCAATGTGTTGGAAAAGAAACCGCAGGGAGATATCTGTGTTGAAGGTATTAGAGGTATGTTCTTGGACATGTCTGAAGTAGCAAAGAAGATACCATTAGATGCAGCGGCTTTCGACAGGATGATGAATCTCCGATACCTCAAATTTCATGATTCTGTTTGTTATCAAGAATCTGAAGCTGAATGTAAATTGATCTTCCCGGATGGAATCAATTTCGGTTTACAAGAAATCCGATATCTACATTGGCTCAAATTCCCACTTGAAGAGTTTCCACCGGACTTTGATCCGAAGAACCTTGTTGATCTCAAGCTCCCTTATAGCAAAATTAAACGTCTTTGGGACAATGTTAAGGACACAAGAAACTTGAAATGGGTTGATCTCAATCACTCGAACAATCTCTGCGACTTGTCCGGGCTAGTAGGAGCTCAGAATCTTCAAAGATTGAATCTTGAAAGCTGCATAGATCTGAAAACATTACCCAAAGAGATGGAAAACATGCTAAGTCTCATTGTACTGAATCTAAGAGGCTGCACAAGTCTTGTATCTCTCGAGGAGATGAATATGAAGTCTCTTAAAACACTTATCCTCACTGGTTGCTCGAATCTTGAAGACTTTCAGGTGATATCAGAAAGCCTAGAAGCTCTTTATTTAGAGAACACATCACTAAAAGGACTTCCAGACACCATTAACAAGCTGGAGAAACTAGTTTTACTGAAAATGAACGACTGCAAATCGCTACAAAAAGTTCCAAATTGTCTTGGAAATATGAAATCTCTTCAAGAAGTTATACTTTCTGGTTGTGTAAAGCTCAAGAGTTTTCCTCATCTTCAAAAAAACATGAGAAGATTGCGGATTTTACTGCTCGATGGAACATCGATAAAAGAGGTTCCAAATCTGTTGCAATACTCTGAAATCTCGATAAGACGACCAACGTCATTGTTAAGACACTTATGCTTAAGAGGAAACAATGGGATACTTACTCTGCCACCAGATATGGATCAATTGCTGCATTTGATAAGTATTGATCTTAAGTATTGCAAGAACTTAACTTCTGTTCCAACATTACCACCAAATCTTCAATGCTTTGATGCGACCGGCTGCGAATCACTCGCAACGATAGGGGATCCACCTGCTGTTACTGTTTTATCCGATCAAGTTAACTCCACATTTACCTTCTCAAATTGTCACAAATTGGATGAAGTTGCAAAGAGTAGTATTGTTTCCTACATTGAAAAGAAGAGCCGGTTAATGTCACATTCGCTTAACCGATACAATTTAGATTCTGTTTCGGAATCTTTTATTGGAATTTGCTTTCCTGGAAGTGAAGTACCAGCATGGTTTAGTCACCAAAGCTATGGAGAAAAGATAGTTTTTCCAGAGTTGCGCCGATATTGGAGGAACCATAGGATAACCGGATTAGCTTTATGTGCTGTTGTTTCTTTTACAAACCACCAAGATCATCAAAACCAGCGTTTCTTGAAATGCACCTATGAATTCAAGAACGCAAATGGGTCTTTGAGACGGTTTAATTGCCCGGTTGGAACCATTCAGCCGTGGAAAATCGAGTCAGATCATGTCTTTATTGGCTACATTAGCTGGTCACAGATCAAGAAACAAAAGGAAGAGGTGGATAGTGATGATCAAGCCTGTCTTCGATTTGAAGTGATAGATGGTAGAGGTGATGAGGTTAAGGTTTCTCAGGTGGTTAAATGTGGTTTCAGATTGGTGTATGAAGTTGATGAAACTGAAGATAATGTTTCTTGGGAGATTACTGATCCAAATATGAGTGATGTAACGACAACACCTGTGGATTTAGAAGAATTTGCTGGTCAGAAAACTGAAAATGATGTTTCTGCAGAGAACTTACTTGTGCTGCTAATGAAATCTCTGTGGCTTGTTCTTATGATCTCCATTTTTGCTGGAGCTGCTTTTGTGTTGGCAGAGAACACCAAAACACAATGA
>Al_scaffold_0001_2559
ATGATGACGACCGGCGCCTCTGTTTCCAATCCACGTTCGAGGGTCAAGTGGGACGCATTCCTCAGTTTCCAAAGAGACACGAGCCACAATTTCACGGATCCTCTCTATGAAGCGCTCGTCAAAAAAGAGCTCCGGGTTTGGAACGATGATCTGGAACGTGGGGATAATGATGAGCTACGTCCAAGTCTCGTGGAGGCTATAGAGGACTCGGTGGCTTTTGTCGTCGTCTTATCTCCTAACTACGCTAACTCTCATCTGCGCCTGGAAGAATTAGCTAAGCTCTGCCATCTGAGATCGTCCCTGGAACTTCTGGTGTTTCCGATCTTTTACGAGGTGCAACCATGGGAAGTTCGGACACATAACGGTCCTTTTGAAAAAGATTTTGAGGAGCATTCGAAAAGATTCGGCGAGGAGAAGATGGATGAATCGGCGGCTTCCGTCATCATCTTATCCACTAACTACGCTAACTCTTCTTGGTGCCTAGATGAATTAGCTTTGCTCTGCGATCTTAGATCATCTCTTAAACGTCCCATGATACCTATCTTCTATGGAGTCAATCCCTCCGATGTCCGCAAACAGAGCGGTCATTTCGAGGAGGATTTTAACGATGGAGAAGATACAGCGATGGAGGAGAGCTATGAATTTAGTCGGAAATATCCCTGGATTTGTTTGCACGTAGGGACTCCATATCTCATCCATCTCTTGATTTGTAAATCATGTAGTAGAATTGAATTTTGGATAAAACCTACTGATGAAGATGTCAAGGCTGGCAAAAACGGAGAGAAAGTGGATGAACTGATAGGGCTGGTGGTGAAAAGGGTTTTAGCTCAAGTGAGGAATACACCAGAGAAAGTGGCAGACTACATTGTTGGGCTGGAATCTTGTGTGGAGGATTTGGTCAAGCTGCTCAACTTTAAATCCACTTCTGGCGTTCAAATCCTGGGGCTTTATGGTATGGGTGGTATTGGCAAGACGACCCTAGCAAAATCCTTCTATAATAAGATCATTGTCAACTTCAAGCATCGAGTTTTCATCGAAAGTGTTAGGGAAAAATCATCAGACCAAGATGGTTTAGTCAATCTACAAAAAACTCTCATCAAGGAACTTTTCGGTTTGGTACCTGAAATAGAGGATGTTAGCAGAGGCCTGGAAAAGATAAAAGAAAATGTTCATGAGAAGAAGACTATTGTTGTTTTGGATGATGTTGATCACATAGACCAGGTTAATGCGCTGGTTGGTGAAACAAAATGGTATGGTGAAGGAAGTCTTATAGTCATCACTACAAGAGATTCTGAGATTCTGAGTAAGCTCTCAGTGAACCAACAGTATGAGGTCAAGTGCTTGACTGAGCCGCAGGCGTTGAAGCTCTTTAGTTTTTATTCACTACGAAAAGAAAAACCACCAACACAGAGTTTATTGGAGTTGTCCAAGAAGATTGCCGAGGTGACGGGACTGTTGCCACTGGCTGTTAAAGTGTTTGGTTCTCATTTGTATGACAAGGACGAAAACGAATGGCCAGTTGAACTAGAGAAGCTGACAAATACCCAACCAGACAAACTTCACTGTGTTCTGGCTCTGAGTTTCGAATCTTTAGACGATGAAGAAAAGAAAATATTCCTCGACATTGCATGTCTCTTTCTCAAAATGGAAATAACAAAAGATGAACTTGTCGACATACTGAAAGGATGTGGGTTTAACGCCGAGGCTGCTCTCCGTGTTCTTATACAGAAATCTCTCGTTACAATCATGACAGACGATACGCTGTGGATGCATGATCAGATCAGAGACATGGGTAGGCAGATGGTCCTTAGAGAATGCAGTGATGATCCTGAAATGCGGAGTAGACTCTGGGATCGTGGTGAAATAATGAACGTATTGGACTATATGAAGGGAACATCATCCATCCGAGGAATCGTGTTTGATTTCAAAAAGAAGTTTGTGAGGGACCCTACTGCAGATGAAATTGTCTCGAGGAATCTACGCAACAATCCAGGTATCAACTCTGTGTGCAATTACCTGAGGAATATATTTATAAGATTTCCAGCAGAAGAAAAGCCAAAAAGGTCTGAAATCACCATTCCCGTTGAGCCTTTTGTACCAATGAAGAAGTTGAGACTTCTTCAGATTAATAACGTGGAACTGGAAGGAAATCTTAAACTTCTCCCATCTGAACTCAAGTGGATACAGTGGAAAGGTTGCCCCTTAGAAAATCTTCCTCCGGATATTCTTGCTAGGCAACTTGGTGTTCTTGATCTTTCAGAGAGTGGAGTAAGACGAGTCCAGACTTTGCGCAGCAAAAAGGGGGATGAGAACCTGAAAGTTGTAAATTTGCGTGGTTGCCACAGCTTAGAAGCCATTCCTGATTTATCAAACCATATTGCCTTAGAAAAGCTTGTTCTTGAGCGATGCAACCTTCTGGTGAAGGTTCATAGATCAGTTGGTAATCTGGGAAAATTGCTTCAGCTGGACCTCCGAAGGTGCTCAAGTCTTTCTGAATTTCTTGTGGATGTTTCTGGACTGAAGTGTCTTGAAAAACTTTTCCTCACTGGCTGTTCAAATCTGAGTGTGTTACCAGAAAACATTGGTTCCATGCCACTTTTGAAAGAGCTTCTTCTTGATGGAACTGCGATAAGTAACTTACCGGACTCTATTTTTCGCCTCCAAAAGCTTGAAAAGCTTAGTCTTATGGGTTGCAGGTCTATTCAAGAGCTACCTTCGTGCATAGGAAAATTGACATCGCTGGAAGATTTATATCTTGATGATACTGCATTGCGAAACCTTCCGATTTCTATTGGAGATCTTAAAAATCTCCAGAAGCTGCATCTGATGCGCTGCACGTCCCTTTCTAAGATTCCCGACAGTATCAATAAGCTCATATCATTGAAGGAATTATTCATCAACGGAAGCGCGGTGGAGGAGCTACCTCTAGACACTGGCTCACTGCTATGTTTGAAAGACCTCTCAGCAGGAGATTGCAAATTTCTGAAACAGGTTCCGAGTTCAATTGGTGGATTAAATTCTCTTCTCCAACTTCAGTTGAATGGCACCCCAATTGAAGCTCTACCAAAAGAGATTGGTGCCTTGCATTTTATACGCAAACTTGAGTTGATAAACTGCAAATTTCTGAAGCGTCTGCCTAACTCAATCGGAGATATGGACACACTCTATAGCTTAAACCTTGTAGGATCTAACATTGAGGAACTGCCGGAAGATTTTGGCAAGCTGGAAAACCTAGTTGAACTGCGAATGAGCAACTGTAAAATGCTAAAGAGGCTTCCTAAATCGTTTGGAGACTTGAAATCTCTTCACCGTCTGTACATGCAGGAAACTTCGGTCGCAGAGTTGCCAGATAATTTCGGAAACCTCTCAAATTTAATGGTACTGAAAATGCTGAAGAAGCCTCTTCGTAGAAGTTCTGAGAGTGAAGCTCCAGGTACAAGCGAAGAACCTCGTTTTGTAGAATTACCACACTCTTTTTCAAACCTCTTGTCGCTTGAGGAACTAGATGCTCGCAGCTGGAGAATATCTGGTAAAATGCGGGATGATCTTGAGAAGCTTTCGTCTTTGATGATACTGAATCTGGGGAATAATTATTTTCACAGTCTTCCATCTAGTCTTGTGGGGTTATCAAATCTCAAAGAACTTTTATTGTGTGACTGCCGGGAGCTCAAGGGTCTTCCCCCTCTTCCGTGGAAACTGGAACAGCTAAACCTGGAAAACTGCTTTTCATTGGACAGTATATTCGACCTTTCCAAGCTAAAGATCTTGCATGAGCTCAATCTCACAAACTGTGTGAAAGTGGTTGATATTCCAGGCCTAGAGCACTTGACGGCTCTGAAAAAATTATACATGAGCGGCTGTAACTCCAGCTGCTCCTTTCCAAGAGAAGACTTCATACACAATGTAAAGAAAAGACTTTCTAAGGCTTCTTTGAAAATGCTACGGAATCTGAGCTTGCCTGGAAACAGGGTCCCGGACTGGTTCTCACAAGGCCCTGTCACATTCTCAGCTCAACCGAACAGAGAGCTCAGAGGTGTAATCCTTGCTGTTGTTGTGGCTCTTAAGCATAAAAAGGAAGATGACGAGTACCAGCTGCCTGATGTGTTGGAGGTTCAAGCCCAAATTCATAAACTTGATCATCACATATGCACCCACACATTGCAGCTCTCTGGAGTGCCTAGAAAAAGTGATGATCAACTCCACATCTGCCGATACTCAGGTTTTCACCCATTGGTTACGATGTTGAAAGACGGGTACACCATACAGGTGATCAAACGAAACCCACCAATCAAAAAAGGTGTTGAGCTAAAGATGCATGGGATTCATCTAGTTTACGAGGGGGATGATGATTTTCCAGATAAAGAAGATACAATAACCGAGACTTATTTAACCGTGTCTCAGAAACTTGCCAATTTTTTCACCTCTTTCGAAGAAGGTGAAGCCAGCTCAGAAGGTGCTGCTACATGA
>Al_scaffold_0001_2562
ATGGAATCTGAGGTTGTTTCGAAGCCGCATAGGCTCAAGTATGACGTCTTCCTCAGTTTCCGAGGCGCAGACACGCGCGATAACTTCGGAGGGCGTCTCTATGAAGCGCTAATGAAAAAGGTTCGGGTCTTCCGCGACAACGAAGGTATGAAACGCGGGGATGAGATCGGTTCAAGTCTTCAGGCAAGCATGGAGGACTCTGCTGCTTCGGTCATCGTCTTATCGCCTAACTATGCTAACTCTCACTGGTGCTTAGATGAATTAGCTATGCTCTGCGATCTTAAATCATCATCTCTGGATCGTCGCATGTTACCTGTTTTTTATATGGTCGATCCCTCGCATGTCCGCAAACAGAGCGGCGATTTCGACAAGGATTTTCAAAAACTCGCCAAAACATTTAGCGAGGCGGAGATAAAACGATGGAAAGACGCTATGAAATTAGTTGGAAATCTTGCTGGATATGTTTGCCACAAGGACTCGAAGGAGGATGATATAATAGAGCTTGTGGTGAAAAGGGTTTTAGCTGAATTGAGCAATACACCAGAGAAAGTGGGAGAATACATTGTGGGCCTAGAATCACCTATGAAGGATTTGATGGACCTGATCGTCGCTGAATCCAGTTCTGGCGTACAAGTCTTGGGACTTTATGGTATGGGTGGTATTGGCAAGACTACCCTTGCAAAAGCCTTTTATAACAAGATTGTCGGAAACTTCAAGCAACGAGCTTTCATCTCAGACATTAGAGAAAGATCATCAGCCGAAGATGGGTTAGTCAATCTTCAAAAATCTCTCATCAAGGAACTTTTTCGTTTGGTAACTGAAATAGAGGATGTTAGCAGAGGCCTGGAAAAGATAAAGGAAAATGTTCATGATAAGAAGATTATTGTGGTTTTAGATGATGTTGATCACATAGACCAGGTTAATGCCTTGGTTGGCGAAACAAGATGGTATGGTCAAGGAACTCTTATAGTCATCACTACTAGAGATTCTGAGATTCTGAGTAAGCTCTCAGTGAACCAACAGTATGAGGTCAAGTGCTTGACTGAGTCGCAGGCGTTGCAACTGTTTAGTTATCATTCACTACGAAAAGAAAAACCAACAGATAATTTGATGGAGTTATCCACGAAGATTGTCCGGATTTCGGGACTATTGCCGCTGGCAGTTGAAGTGTTTGGATCCCTTTTGTATGACAAGAAGGAGGAAAAGGAATGGCAAACTCAACTGGATAAGCTGAAAAAGACCCAACCAGGCAATCTTCAGGATGTTCTGGCACTGAGTTTCGAATCTTTAGACGATGAAGAAAAGAAAGTATTCCTCGACATTGCCTGTCTCTTTCTCAGAATGCAAATAACAAAAGAAGAAGTTGTTGAGGTTTTGAAAGGATGTGGATTTAACGCTGAGGCTGCTCTAAGTGTCCTCAGGCAGAAATCTCTTGTTAAGATCTTCGCAAATGATACTCTTTGGATGCATGATCAGATTAGAGACATGGGTAGGAAGATGGACCTTACTGAAATTCATGGGGATCCTAGCATACGAAGTAGACTCTGGGATCGTGCTGAAATTATGACTGTGTTGAACAATATGAAGGGAACATCATCCATCCAAGGAATCGTATTTGACTTCAAAAAGAAGCCTGCTTGGGACCCGAGTGCAGAAGATATTGCGTTGAGGAATCTACAGAAAAGTCCGGGCATCAAATCTGTGTATAGTTACCTGAAGAATAAATTTATACCATTTCGAGAAGAGGAAAAGCCAAAAAGTTCTGAAATTACAATTCGGGTAGAGCCTTTCGTACCAATGATTAAGTTGAGACTTCTTCAGATTAATCATGTGAACCTGGAAGGGAATCTAAAACTTCTCCCACCTGAACTCAAGTGGATACAGTGGAAAGGTTGCCCATTAGAAAATCTCCCTCCAGATTTTCTTGCTGGGCAACTTGCTGTTCTTGATCTTTCAGAGAGTCGAATAAGACGAGTCCAAAGTTTGCGTAGCAAAGGGGTAGGCTCTCTTATTTCCACTAATGGGCAAGTTGATGAGAACTTGAAGGTTATAAATTTGCGTGGTTGCCACAGCTTAGAAGCCATTCCGGATTTGTCAAACCATAAAGCCCTAGAGAAGCTTGTTTTTGAGCGATGCAACCTTCTGGTGAAGGTTCCTAGATCAGTTGGTAATCTGAGAAAATTGCTTCAGCTGGACCTCAGAAGGTGCTCAAAGCTTTCTGAATTTCTTGAGGATGTTTCTGAACTGAAGTGTCTTGAAAAACTTTTCCTCTCTGGCTGTTCAAATCTAAGCGTGTTACCAGAAAACATTGGTTCCATGCCATGTTTGAAAGAGCTTCTTCTTGATGGAACTGCGATAAGTAACTTACCGGACTCTATTTTTTGCCTCCAAAAGCTTGAAAAGCTTAGTCTAATGGGTTGCAGGTCTATTCAAGAGCTACCTACGTGCGTAGGAAAATTGACATCACTGGAAGAGCTATATCTTGATGATACCGCTTTGCAAAATCTTCCAGATTCTATTGGAAATCTAAAAAATCTCCAGAAGCTGCATTTCATGCACTGTGCATCCCTTTCTAAGATACCTGACACTATCAATGAGCTCAAATCATTGAAGGAATTATTTCTCAATGGAAGCGCAGTGGAGGAGCTACCTCTAAACCCTGGCTCACTGCCAGATTTGTCTGACTTATCAGCAGGAGGTTGCAAATTTCTGAAACATGTTCCGAGTTCAATTGGTGGATTAAATTATCTTCTTCAACTTCAGTTGGATAGGACCCCAATTGAAACTCTACCAGAGGAGATTGGTGACTTGCATTTTCTTCACAAACTTGAGTTGAGGAATTGCAAATCTCTGAAGGGTCTACCTGAATCAATCAAAGATATGGATCAACTCCACAGCTTATACCTTGAAGGCTCTAACATTGAGAATTTGCCGGAAGATTTTGGCAAGCTGGAAAAGCTAGTCTTACTCCGAATGAACAACTGTAAAAAGCTTAGGGGGCTTCCTGAATCATTTGGAGACTTGAAATCTCTTCACCGTCTGTTCATGCAGGAAACTTCGGTGACAAAGTTACCAGAAAGTTTTGGAAACCTTTCAAATCTAAGGGTATTGAAAATGCTGAAGAAGCCTTTTTTTAGAAGTTCTGAAAGTGAAGAACCTCATTTTGTAGAACTACCAAACTCTTTCTCGAACCTCTCGTCGCTTGAGGAACTGGATGCTCGCAGTTGGGCAATATCGGGTAAAATCCCAGATGATCTTGAGAAGTTGACGTCTATGAAGATACTGAATCTGGGGAATAATTATTTTCACAGCCTTCCGTCTAGCCTCAAAGGGTTATCAAATCTCAAAAAACTTTCATTGTATGACTGCCGAGAGCTCAAGTGTCTCCCCCCTCTTCCGTGGAGACTGGAGCAGCTAATCCTTGCAAACTGCTTTTCATTGGAGAGTATATCCGACCTTTCCAACCTGAAGTTCTTGGATGAGCTCAATCTCACAAACTGTGAGAAAGTGGTTGATATTCTAGGCCTAGAGCACTTGACGGCTCTGAAACGATTATACATGAGTGGCTGTAACTCCACCTGCTCCCTTGCAGTAAAGAGAAGACTTTCCAAGGCTTCTTTGAAATTGCTGTGGAATCTGAGCTTGCCTGGAAACAGAATCCCAGACTGGTTCTCACGAGGCCCTCTTACGTTCTCAGCTCAACCGAATAGAGAGCTCAGAGGCGTAGTCCTTGCTGTTGTTGTGGCTCTTAACCAAGACACGGGAGATGACTACCAACTGCCTGATGTGTTGGAAGTTCAAGCCCAAATTCTTAAACTTGGCCTAGCCTTATACACCCACACATTGCACCTCTCTGGAGTGCCTAGAACAAGTTATGATCAACTCCATATCTGCCGTTACTCAGATTTGCACCCAATGGTTATGACAATGAAAGACGGGTACACCATCCAGGTGATCAAACGAGAACCGCCGATCAAAAAAGGCGTTAAGCTAAGGATGCATGGGATTCATCTGGTTTACGAAGGGGATGATGATTTTCAAGGCGAAGAACATTTGTTAACCGAGGCACAACGAACGGTCTCTCAGAAACTTGCCAATTTTTTCCGCTTTTCCGAAGAAGGTGAAACCAGCTCAGAAAGTGACTCTACTGTTGCATGA
>Al_scaffold_0001_3343
ATGTCGTCAGCGCAAATGGATCCACACGACAAGATGAGATCGCGCGACATAAGTAAAGTTGCGAGAGGCCAGCAAGCGCCAAGACCAGCTCATACTCCCGGTACAGTGTCACCGCCACCGCAAAACGAGGCAACGTTTCGAGCGAAGAGAGGAGAGGACAGCGGAGAGAGCGGAGAAGAGGTGGATTCAACTGTGGAAAAACGGTTTCCGGTAACTAATGAAACGCGACATTGTTTCAATCGGTTCATGCAATACAATAAATGTATTGAGAAAAATGGAAGAGATGCATATGATTGCAACAACTTGAGAGATTATGTGCGTTCAATGTGTCCCAAAGATTTGGTTGACAAGTGGGAGGAACAGAGAAAGTCTGGGACATTGCCATCGTCAATACGAAGATTAGATTCTGTCCTGAAAAATTCTTCTGTTCTTCTGCAAAGTCTAATCCAAGTCTGA
>Al_scaffold_0001_3923
ATGGATTCTTCTTTTTTCGTTAGTAGTGTTGTTACTGCAATAGTCATGCTTTTTGGTACAATATTTCCAGTGGTTTATAGAAAGTTCAGATCCCATCAAGAGAACAATATAACGGTTTTTTCTTTACCTCCTTCATCTTCTCGATCTTCTCCGTCTCGCAATTGGAAACACCATGTCTTCCCGAGCTTTCACGGGGCAGATGTTCGTAAAGCATTTCTTAGTCACATATTGAAAGAGCTCAAAAGCAAGGGAATAGACCCATTTATTGACAATGATATCGAGAGGAGTAAGGCGATCAGTCCTGCGCTCATTGAAGCGATCAGAGGATCGAGGATCACAATCGTCGTGCTCTCTAGGAACTATGCTTCTTCGACGTGGTGCTTGAACGAATTGGTGGATATCATGAAGTGCATGGATGAGTTTGGTCAAATAGTGATGACTATTTCTATGAAGTGGATCCATCAGACGGATACTGAAGCAGTCATGGTCGGAAAAATCGCTACTGATATCTCTAACAAGTTGAATAATTCCACGCCATCTCGTGATTTTATCGGTTTAGTTGGGATGGGAGCTCATATGGAGAAAATGAAACCGTTGTTATGCCTAGAGTCAGATGAAGTGAGGATGATAGGGATTTGGGGACCATCTGGGATTGGAAGAGGGTTGTACAAGAAAGAATTCTTGTTTCTTGTTATTCTTGATGATGTGGATAGGTTAGGACAGCTAGATGCCTTGGCGAAAGAAACTCGTTGGTTTGGTCCTGGGAGTCGAGTTATCATCACAATGGAAGATCGGAAACTTTTACAGGGACATGGGATCAACCATATTTACAAAGTGGATTTTCCATCTACTGAGGAGGCTGTTCAAATATTTTGCATGAATGCTTTTGGTCAAAATTCCCCTAAAGATGGTTTCGAGGGACTTGCTTGGGAAGTTGCAAATCTTGCCGGTGAACTTCCCTTGGGACTAAAGGTTATGGGCTCGTATTTTCGGGGAATGTCCAAGGAGGAGTGGAAAAGTGCACTACCAAGGTTAAGGACAAGCCTTGACGGAGAAATCGAGAGCATTATAAATTTCAGTTATGACGCCTTGAGTGATAAAGATAAAGAGTTGTTCCTTCATATAGCTTGCTTTTTCAACCATAAAGAAATGGAGAAAGTGGAAGAACATCTTGCAAAGAAATTCTCGTATTTGAAGCAAGGACTTCACGTATTAGCTGATAAATCTCTTATTTCTATCAACTCGACGTATATGGAAATGCATAACTTGTTAGCTCAACTAGGTAGAGAAATTGTTTGTAGACAATCTATTAATGAGCCTGGACAACGTCAGTTTTTGATTGATAGTAGAGAGATTTGTGAAGTATTGACAGATGATGCAACAGGTAGTAGAAATGTTATAGGCATAGAACTCAATTTTGGTGAGTCTGAGGACGAATTAAATATAAGTGAGAGAGGCTTTGAAGGAATGTCTAATCTACAATTCTTAAGAATCTATAGTGATCATATAAATCCCGGCAAAATGTTTTTACCGCAAGGTTTGAACTATCTATCTCGTAAACTTCGACTATTGCATTGGATTCATTTTCCAATGACATGTTTCCCTTCTATTGTTAATCCGGAGTTCCTAGTCGAACTAGTCATGTGTCATAGCAAGCTCGAGAAGTTGTGGGAGGGAATTAAACCGCTGCGAAATCTTAAGTGGATGGATTTGAGTTCTTCTGTTAACTTGAAGGTGCTTCCTGATCTATCTACAGCCACTAATCTCAAAGAACTAGATTGTAGTTTTTGCTCAAGTTTAGTGAAGCTCCCTTTCTCTATTGGGAATGCTATTAATCTCGAGATCTTGAATCTCTATGATTGCTCAAATCTGGTTGAGTTACCTTCTTCTATTGGAAATTTAATCAATATCAAGAAATTTAACTTTCGTCGATGTTCAAGTCTGGTGGAGCTCCCCTCCTCTGTTGGCAAAGCCACCAAACTCGAGGAATTGGAACTTGGGAATGCCACTAATCTCAAGGAATTGTATCTCTATAATTGCTCCAGCTTGGTGAAACTCCCTTTCTCTATTGGGACTTTCTCTCATCTCAAGAAATTTAAGATAAGTGGATGCTCAAATCTGGTCAAGCTTTCCTCTTCCATTGGGAATGCCACTGATCTCAAGGAACTGGATTTTAGTTTTTGTTCAAGTTTGGTGGAACTCCCTTCCTATATTGGAAATGCTACTAATCTCGAGTTATTGGATCTTAGAGGATGCTCAAATCTGGTGCAACTACCTTCCTCTATTGGGAATGCCATAGTTACTCTAGATAGGTTGGATTTTAGTGGATGCTCAAGTTTGGTGGCAATCCCTTCCTCTATTGGAAAAGCCATTAATCTCAAGTATTTGGAATTTAGCGGATACTCAAGTCTTGTGGAACTCCCCGCCTCAATTGGAAACCTTCATAAATTGTCCTCCTTGACTTTGAATAGATGCTCAAAGTTGGAGGTTCTTCCCATCAACATCAACTTGCAATCTCTTGAGGCGCTTATTCTTACTGATTGCTCGTTGCTCAAAAGTTTTCCTGAGATTTCTACAAACATCAGCTATCTCGATCTCAGTGGAACTGCAATAGAAGAAGTGCCTTTATCAATCAGCTTGTGGTCGCGTCTTGAGACATTACATATGTCATACAGTGAAAACCTCAAGAATTTCCCGCATGCTCTTGACATAATCACAGACCTTCACTTGAGCGATACAAAAATACAAGAAGTTGCTCCATGGGTCAAGAGAATCTCTCGTCTTCGCCGACTTGTACTTAAGGGATGCAACAAGCTCTTATCACTCCCACAGCTTCCGGATTCCTTATCAGAACTAGACGCAGAAAATTGTGAATCTCTTGAAAGACTAGATTGCTCCTTTCTTGATCCACAAGCGAGAAATGTAATCATCCAGACATCGACTTGCGAAGTTTCGGTCTTACCCGGTAGAGAAATGCCAACCTACTTCACTTATCGAGCTAATGGAGATTCTTTGAGAGTGAAGTTAAATGAGAGGCCTTTCCCTTCATCCTTGATATTTAAAGCTTGCATCTTGTTGGTTAATAATAATGACGTTGAAACTGGTGATGAGGACATTGTGTTTCTAGATTGTTGCATTGTGGACAAAAAGAGTAGCGTTGATGTTCCGTGCAGTCCAAGTAACCATATTCTACCTCCCCCTTTAACGGAGCATCTGTACATCTTTGAATTTGAAGCCGATGTGACTTCCAACGATCTTTTCTTTGAATTCAGCATCAGCAGTGTTAGATGGGTGATAAAAGAATGCGGGGTGCATAACGTTAATACCAAAAAGAGAATGCGGGTAACTCGAAATCTAAGTCCCTTCACGTTCAAGGACACGAAGAGAACATCAGATGTGTTGGTCAATGGAGGCAGTGAAGTCGAAGAAAAAGTAAATGGAGATGAAAGTGAGAGACAAAGAAGGGACAAAAACGAATGA
>Al_scaffold_0001_5137
ATGGCTTCTCCTTCTTCTCTCAAGTCTCGTAATTACAGATTCAACATCTTCTCGAGCTTCCACGGGCCCGACGTCCGTAAATCATTTCTCAGTCACTTGCGCAAACAGTTTAACTACAACGGGATCACAATGTTTGATGATCAAGGGATTGAAAGAAGTGAGACAATCGCGCCTTCACTCATACAAGCGATAAGAGAATCGAGGATCTTGATTGTGATTCTCTCAACTAACTATGCTTCTTCAAGTTGGTGTTTGAATGAATTGGTGGAGATTATGGAGTGCAAGAAAGTTATGGGACAGATAGTGATGACCATATTTTACGGAGTGGATCCAACCCATGTAAGGAAACAAATCGGCGATTTTGGGAAAGCTTTCAGTGAAACATGTTCTCGTAATACCGATGTGGAGATGCGGAAATGGAGCAAAGCTTTGACTGATGTGAGTAACATACTCGGAGAACACTTACTAAACTGGGACAATGAAGCAAACATGATCGAAAAGGTTGCAGGAGATGTTTCGCGCAAACTAAATGCTACACCGTCTAGGGATTTTGCAGACATGGTGGGACTTGAAGAACACTTGAAGAAAATTGAGTTTTTATTACATTTAAATCATGATGATGGAGCTATGATTGTTGGAATCTGTGGCCCTGCAGGCATTGGTAAGACTACTATTGCCAGAGCTTTACATAGCCTACTCTCTAGTAGTTTTCAGCTTAGTTGTTTTATGGAGAATCTTAGGGGAAGCTATAATAGTGGTCTTGACGAGTATGGATTAAAGTTGTGTCTACAACAACAACTTCTTTCAAAGATTTTAAACCAAAACGGTATGAGGGTATACCATTTAGGTGCGATACATGAAAGGCTATGCGATCGAAAAGTGCTTATCATTCTTGATGATGTGAATGATCTTAAGCAGTTAGAGGCTTTGGCTGATGAAACTAGGTGGTTTGGTCCTGGAAGCAGGATTATCGTAACCACAGAAGATCAAGAGCTTTTGCAGCAGCATGGTATCAATAATACATACCAGGTGGGTTTCCCATCTAAAGAAATTTCTCTTAAGATCTTATGTAGATATGCTTTTCGACAAAGCTTTCCACATCATGGATTTAAAGAGCTTGCATTAAGACTAACAAAGCTTTGTGGTAATCTTCCATTGGGTCTACGTGTGGTGGGTTCTTCTTTACGTGGGAAGAAGGAAGAGGAATGGGAAGAAGTAATGTGCAGGCTAGAAACTATTCTTGATCATCGAGATATTGAAGAAGTACTAAGAGTTGGATATGAGAGTTTACATGAGAATGAGAAATCTCTATTTCTTCACATTGCGGTCTTTTTTAACCATAAAGATGGTGATATTGTTAATGCAATGCTCGCTGAAACTAACTTGGATATCAAACATGGGTTGAGAATCCTAGTAAATAAATCTCTCATATATATATCTACTAAAAGGGAAATAGTGATGCACAAGTTACTACAACAAGTGGGTAGACAGGTCATTCATAGACAAGAGCCTTGGAAACGCCAAATCTTAATTGATGCACATGAGATATGTGATGTCCTTGAAAATGATACAGGTAATAGAGCTGTGTCCGGCATATCATTTGATACATCAGGAATCGCTGAAGTTATCATAAGTGATAGAGCTCTTAGAAGAATGAGTAATCTTCGATTTCTTAGTGTTTACAAAACAAGATACAATGGGAATGATAGAGTGCACATACCTGAGGAGATAGAGTTTCCACCTCGTTTGAGGTTACTGCATTGGGAGGCATACCCGAAAAAGAGTCTTCCACTTAGATTCTGCTTGGAAAATCTTGTTGAGCTTTACATGCGGGATAGCCAGCTCGAGAAGCTTTGGGAAGGAGCTCAGCCGCTAACAAATCTCAAGAAGATGGATTTTTCATCGTCTCGAAAGTTAAAAGAACTCCCAGATCTTTCAAATGCTACAAATTTGAAGAGATTGCAACTAAATGGTTGCACAAGTTTGGTCGAAATTCCGTCAACTATTGCAAATCTTCATAAACTAGAAGACTTGGTGATGAATTCTTGCGTAAATCTAGAAGTTGTTCCAACTCACATCAACTTAGCATCTCTTGAGAGGATCTACATGATTGGATGCTCACGACTAAGAACGTTTCCAGATATGTCTACAAACATTAGCCAACTTCTTATGTCAGAAACAGCGGTAGAAAAAGTGCCTGCATCGATTAGGCTATGGTCTCGTCTTTCCTATGTTGATATAAGAGGCAGTGGAAATCTGAAGACCTTAACACATTTCCCTGAAAGCCTATGGTCTCTGGACCTAAGCTATACTGATATTGAGAAGATTCCATATTGCATCAAACGTATCCATCACCTACAAAGCCTTGAAGTAACGGGGTGCAGAAAACTCGCATCTTTGCCTGAGCTTCCTTCTTCGCTCAGACTTTTAATGGCAGAAGATTGTAAATCATTGGAGAACGTAACTTCCCCTCTAAGAACTCCAAATGCGAAACTCAATTTCACCAACTGTTTTAAACTTGGTGGAGAATCAAGAAGAGTAATTATCCAAAGTTTGTTTCTCTACGAGTTTGTTTGCTTACCAGGAAGAGAAATGCCTCCAGAGTTCAATCACCAAGCCAGAGGTAATTCTTTAACCATTATAAATGAGAAAGATTGCTCGTTTTCTGGATCTTCCAAGTTCAAGGTTTGTGTCATGATTTCGCCTAACCATCACCATCATACAAAAGAAAACAGAGAACTTCGTTTGAAGTATGGAATCATAGGCAAGAGCGGATATAGATATCCTATTTTCATAGTACACCCTCGTGAATCTCCTGGAATTAGAACAGATCATCTTTGTATATTTCATTGTGACTTTCCCGGAGAAGAGATATTACTTGACGTGGGCAGCAAGATATTGTTTGAATTCAGCAGCCGGTACTGCGAGATTATAGAATGTGGTGTAAGAATCCTAACCAAGGATGAGGAGGGAAGCAACAACAATAGAAGCAATAAATATAGACTAGACCAAGTTTCTGAAGACAAAGATAACTGGAGCTACGAGTTTGAACCTGGCGAGTCGATATTAGACAAGGTATCTGATGAAGAAGAAGACAATGTCGAAGGAAAGGAGCATACAAACTGTTGGAGTTGGCTATTCGCATGCTTTAATCTCTTCCATATTGGATGTTTGGGTTGGGGAACAAAACGATAG
>Al_scaffold_0001_5193
ATGTCTTCACGAGCTTCCATGGACCAGATGTCCGTAAGGCATTTCTCAGCCATGATCGATAAGATTGCAAGAGATATTTCAGATAAACTGAATGCTACACCGTCTAGGGATTTTGATGGCATGGTTGGACTAGACGCTCATTTGAAGGAAATGGAGTCTTTGGAAAACTATAAGATTGGTTTTGGTGAGTATGGTTTGAAGCTGCGCTTACAAGAGCAACTTCTTTCAAAGATTTTGAACCAAAATGGTATGAGGATAGACCATTTAGGTGTGATACAAGAAAGGCTACACGACCAGAAGGTTCTTATCATTCTTGATGATGTGGAGAGTCTAGATCAACTTGATGCGTTGGCTAATATGAGGTGGTTTGGTGCTGGAAGTAGGGTCATAGTGACCACTGAAAACAAAGAAATTTTGCAGCAGCATGGTGTTAGCGCTACATATCAAGTGGGGTTTCCATCAGAAAGAGAAGCTCTAATGATCTTTTGTCTATCTGCTTTTAGACAAACTTTTCCACCTCATGGATTTATAGCTCTTGCGGATGAAGTTGCAACGATTTGTGGTAATCTTCCATTGGCTCTGCATATTTTGGGGTCATCATTGCGGCCTTGCGGTCTTGATGGAAAACTTGAGAGTGTATTGAAAGTGGACTATAAGAGTTTACATGAGAAAGACCAAGCTCTATTTCTCCACGTTGCAATCTTCTTCAATCATGAACATGTTGATCATGTGGCATCCATGCTTGCAAAAAGCAACTTGAACGTTAGACATGGGTTGAAAGTCCTAGCTAATAGATGTCTCATACAAATAGACCATGAAAGTAAAGTGGTAATGCACCGTTTGCTACAAGTAATGGCCAGACAAGTCATTTCCAGACAAGCGCCTTGGAAACGCCAGATTCTAGTGTATGTATCAATTGACTTAGAAGAGAACAGTGAATTAATGATAAGCGCAAGAGCTTTTCAAAGAATGCACAATCTTTTTTTCCTGAAAGTTTACAATGCGGGGCGTACTGGAAAAAGACAATTATACGTACCCGAGGAGATGGAGTTCCCACCTCGCCTAAGGTTACTTTATTGGGATGCATACCCGAGAAAGAGTCTTCCTCGTAGATTTTTCGCAGAAAATCTCGTCAAACTTAACATGAAAGATAGCGAGCTCGAGAAGCTATGGGAAGGAACTCAGACGCTTGCAAATCTCAAGGAGATGGATTTCACGCTGTCGTCTCATTTGAAGGAACTCCCAGATCTTTCAAATGCTATAAATTTGGAGAGATTGAATCTGAGTGCTTGCAGTGCTTTGGTTGAGCTTCCATCCTCAATTTCGAATCTTCATAAAATAGCTGAGTTACAGATGGTAAACTGCAGCAATCTAGAAGTCATTCCAAGTCTCATCAACTTGACATCTCTTAATAGTATCAACCTGCTTGGATGCTCACGACTAAGACGTTTTCCAGATTTACCTATCAACATCTGGACACTCTATGTAACAGAGAAAGTGGTAGAGGAGTTGCCTGCATCACTTAGGCGTTGCTCTCGTCTTAATCATGTTAATATACAAGGCAATGGACATCCCAAGACCTTCTTAACACTTCTCCCGACGAGTGTAACAAACCTAGAGTTACACGGGAGACGTTTTATGGCAAACGATTGCCTCAAAGGTCTTCATAATCTGGCATTCCTTACTCTATCATGCTGCGATAGACTCACAGAAGCACGACGAGCGATTATTCAACAATTGTTTGTTTACGGGTTGGCTATCTTACCTGGAAGAGCAGTACCTGCAGAGTTCGATCACCGGGCCAGAGGAAATTCCTTAACAGTTCATCATTCTGCTTTCAACAGATTTAAGCTTGCCAATATCGATGATCCTTCTGAAGTGAGCAAAATGATAGTGATTCAATTCAGCGCCAGAGATAAAAATTTCGACATAATTGAATGTGCATGGCTATTGTATCGTTGCATATTCATCAGCAACTCAGTAAACTCTACTGACATGACGTTCGATCTATCCGATGGAGTATCCTCTGTAGATTTCAAGATTTGGCCATTACTGAATGAGGAATCTGGCGATAAAGATGATCACAGGGTTACATATGATTCTGGAGACGCATCTGACAATAAAGAAAACCATGACGATATATCTAAATCTGTATCCGGCGAGGCATTTGACAAAGAAGATGATGAAGAAGGATACAAATCTAAATCTGGAGAAGCGTTCAAAGACAAAGATGACAGTATCATCGAAGATGGTGACTATGAATCCGAATCAAGCACGCATCCGAGGAAGACAACGATGACAAGTTCTACTAAAAATATGAAGAAATGGTTAATCTCTCTATTCCTAATTTCCTATTATGTCTCTTTAAATTGTTTTGTTTCTCCCTTTTGCTTTGGTTTTCATATGTCTAATGTGTGCTCTTTAGAAATTGGATAA
>Al_scaffold_0001_5201
ATGGCTACTTCTCCTTCTTCGTCTCGCACCTGGGAGTACAATGTCTTCACGAGCTTCCATGGACCAGACGTCCGTAAGACTTTTCTCAGTCATTTACGCAACCAGTTTAACCAAAATGGTATCACAATGTTCGATGACAATGGGATCCCGAGAAGCGAAAATATACCATCTGCTCTCATACAAGGGATTAGAGAATCAAGGATCTCGATCATAGTGCTCTCGAAGATGTATGCTTCGTCCAGGTGGTGTTTGGATGAGCTATTAGAGATTTTGAAGTGCAAAGAAGATGTAGGTAAAATAGTGATGACCGTCTTCTACGGAGTTGATCCATCTGATGTGCGGAACCAAACTGGAGATTTCGGGATCGCTTTCAATAAAACTTGTGCTCGAAAAACAAAGGAGCATGGGAGAAAATGGAGCGAAGCTTTGGACTATGTGGGCAACATAGCCGGAGAACACAACTGGGGCAATGAAGCAGAAATGATCGCGAAGATTGCAAGAGATGTTTCAGATAGATTGAACGCCACACTGTCTAGGGATTTTGATGGCATGGTTGGACTTGAAACTCATTTGAGAGAAATGGAGTCTTTGCTTAATTTTGATTATGTTGGAGTTAAAATTGTTGGGTTAGCTGGTCCTGCAGGTATTGGTAAGAGCACCATTGCCAGAGCTTTATGTAGTGGACTCTCTAACAGGTTTCAACGTACTTGTTTTATGGACAACCTTATGGAAAACTGTAAGATTGGTCTTGGTGAGTATAGTTTGAAGTTGCACTTGCAAGAGCAGCTTCTTTCTAAGGTTCTGAATCTAAATGGCATTAGGATATCCCATTTAAGAGTGATACAAGAGAGGCTACACGACAAGAGGATTCTTATCATTCTTGATGATGTTGAGAATCTAGTTCAACTAGAGGCTTTGGCTAATATCAGCTGGTTTGGTCCTGGAAGTAGGGTTATCGTGACCACTGAAAACAAAGAGATTTTGCAGCAACATGGTATCAATGATATATACCAAGTGGGTTTTCCATCAGAAAGCGAAGCTCTAACGATCTTCTGTCTATCTGCTTTTAGGCAAACGTCTCCACCGGATGGGTTTATGAAGCTTACTTGTGAAGTTGTTAAGATTTGTGGTAATCTTCCATTGGGTCTGCATGTTTTGGGGTCTTCATTGCGGGGAAAGAGTCAAGCTGATTGGATTGATGAACTACCAAGGTTGAAAATTTGTCTTGATGGGAGAATTGAGAGCGTACTAAAAGTGGGTTATGAGAGTTTACATGAGAAAGACCAAGTTATATTTCTCCTCATTGCAATCTTCTTGAATTATGCACATGTTGATCATGTGACATCCGTGCTGGCAAAAACTAACTTGGACGTTAGTCTTGGGTTGAAAAACCTAGCGAAAAAATATCTCATACAACGTGAAAGTAGTATAGTCGTAATGCACCATTTGCTTCAAGTAATGGCTACACAAGTCATTTCCAAACAAGAACGTTCCAAACGCCAGATTTTAGTCGATGCCAATGAAATTTGTTTTGTTCTAGAAATGGCAGAAGGTAATGGATCAATTATAGGTGTATCATTTGACGTAGCTGAGATCAATGAATTAAGAATAAGCGCGACGGCTTTTGCAAAAATGTGCAATCTTGCATTCCTAAAAGTATACAATGGGAAACATACTGAAAAAACACAACTGCACATTCCAAATGAGATGGAATTTCCACGTCGCCTAAAGTTACTACATTGGGAAGCATACCCAAAAAAGAGTCTACCTATTGGATTTTGTCTAGAAAATCTCGTCAAATTCAACATGGCATTTAGCAAGCTCGAGAAGCTTTGGGAAGGAACTCAGCCGCTTGCAAATCTCAAGGAGATGAATCTCGCTGTGTCAACTCATTTGAAAGAACTTCCAGATCTTTCAAAAGCTACAAATCTGGAAAGTTTGAATCTTAATGGTTGCACTGCGTTGGTAGAGATTCCATCCTCAATTGTGAATCTTCATAAACTAAGTGAATTAGGGATGAGTACTTGCGAAAGTCTAGAAGTCATTCCAACCCTCATTAACTTGGCATCTCTTGAAAGGATCTGGATGTTTCAAAGCCTACAACTTAAAAGATTTCCAGATTCTCCTACCAACGTCAAGGAAATCGAGATATACGATACAGGGGTAGAAGAGTTGCCTGCATCACTTAGGCATTGCACTCGCCTTACTACTCTTGATATATGTTCCAACAGAAATTTCAAGACCTTCTCAACACATCTCCCTACGTGTATATCATGGATAAGCCTGAGTAATAGTGGTATTGAGAGGATTACAGCCTGCATCAAAGGTCTTCATAATCTACAATTCCTTATTTTAACAGGCTGCAAAAAACTCAAGTCATTGCCGGAGCTCCCCGATTCGCTCGAATTACTAAGGGCAGAAGATTGCGAGTCATTAGAGAGAGTAAGTGGCCCCTTAAAAACTCCAACTGCAACGCTCAGATTCACTAATTGCATCAAATTGGGTGGACAAGCAAGGCGAGCGATTATCAAAGGATCATTTGTTCGCGGATGGGCTCTCTTACCCGGAGGAGAAATACCAGCAAAGTTCGATCACCGAGTTAGAGGAAATTCCTTAACAATTCCTCATTCTACTTCCAACAGATTTAAGGTGTGCGTCGTGATATCACCCAACGATCAATACGTAAAATTTATGGAGTTAGAATTATTATGTCGTTGCAAAGTCATCGGCAACTCAGTAAACTCCTCTGACATGAAGTTCAACCTATTCAGAGTCTTTGAGTACAGGACAAAACATTTATTGATATTTCACTCTAGTTTGACATTTATTGACCCCTCCGAAGTGAGTAGAAAGATAGTGCTCGAATTCAGCAGCAGCAACCAAGTTTTGTACATTCTTGAATGCGGTGTCCAGATCTTGACGGAAGAAGAAGAAGATGTTGATAGTATAACTAACGAGGAATCTGATTCTGAATCTGGCGAAATGTCTGACAAAGAAGACGATGAAGAGAGTTACAAATCTCAATCTGGAGAAGCATCTGAAGAAAAGGATGAGGGTATCAGTGATGATGATAACCACAAATCCTTATCAAGGAAGCGTATGAGGATAACCTCTGCTCCCATAGCTGAAGTGCAGATTAAATTTGTGGTAGATGGCGAAACACCGAATTTAGCAGCTTGA
>Al_scaffold_0001_5206
ATGGTAATAGGGTTATGGAATTCAAGTGTGATGAAACAAAGGCTAGACGACCAGAGGGTTCTTATTATTCTTGATGATGAGGAGAGTCTATTTCCACTAGAGGCTTTGGTCGATATTACGTGGTTTGGTCCTGGAAGTAGGGTCATAGTTACAATTGAAAAACAAAAGATTTTGGAGCAACATGGTATCAATGATATATACCAAGTGGGGTTTCCATCAGAAAGAGAAGCTCTAAAGATCTTTTGTCTATCTGCTTTTAGGCAAACCTTTCCACCTAATGTGTTTATAGCTCTTGCGGATGAAGTTGCAAGTAATTGTGGCAATCTTCCGTTGGGTCTACATGTTTTAGGGACGTCATTGCGAGGAAAGAGCCAGGCTGATTGGATAGATAAACTACCAAGGTTAGAAAACTGTCTTGATGCAAGAACTGAGAGTGTAGTGAAAGTGGAAGATGATGAAGAGGGCCAGAGGGGTATGAATCTAAATCTTCAGAAGCGTCAAGCGACAAAGATGAGGATATCATCGGTGAACACGAATCCGTATCAAGGAAGTGTCTGA
>Al_scaffold_0001_5256
ATGGCTTCTTCTTCTTCTTTATCGCTTTCATTTCCTTCTTCTTCTTTGTCTCAAACCTGGGAACACGATGTCTTTCCGAGCTTCCACGGGAAGGATGTACGCAAAGCCTTTCTCAGCCACATTCTCAAGGAGTTTGGAAGAAAAGCAATCAACTTTTTTGTTGATAACGAGATCAAGAGAGGAGAATTCATCGGTCCTGAACTCAAACGGGCGATCAAAGGATCTAAGATTGCTCTTGTCTTGCTCTCCAAGAATTACGCTTCTTCGTCATGGTGTCTTGACGAATTGGCGGAGATAATGAAGCAAGAGTCTGGTCAAACGGTGATTACCATTTTCTATGAAGTAGATCCAACGGATGTGAAGAAGCAGAAGGGAGACTTTGGGAAGGTCTTCAAAAAAACATGTAAAGGTAAAGACAAGGAGAAGATTAAGACTTGGAGGAAAGCTTTGGAGGATGTGGCCACAATCGCAGGTTACCATTCAAGCAACTGGGTTGATGAAGCAGCCATGATTGAAAACATCGCTGCTGAAATTTCGAACAAGCTTAATCATTTGACACCATTACGTGATTTTGACTGTTTAATTGGGATGGAAGCTCATATGAAAAGGATGGAACAGTATTTACGTCTAGACTTGGATGAAGTGAGGATGATTGGGATTTGGGGTCCGCCTGGGATTGGGAAGACCACAATTGCCAGGTTTCTGTTTAACCAAGTTTCCAGCCGTTTCCAGAATAGCGCACTCATTGAGGATATCAAAGGAAGCTATCCGAAACCTTGTTTTGATGAGTACAACGCAAAGTTGCAACTACAATATAAAATGTTGTCTCGGATGATCAACCAGAAAGATATCATGATCCCTCATTTAGGAGTCGCACAAGAACGATTGAGAAATAGGAACGTGTTTCTCGTTCTTGATGATGTGGATCGGTTAGCACAACTAGAAGCCTTGGCCAACAATGTTCAGTGGTTTGGTCCTAGAAGTCGGATTATCATCACAACAGAAGATCGAAGTCTTTTGAACGCACATGGGATCAACCATATATACAAGGTTGGTTTTCCATCAAATGATGAGGCTCTTCAAATGTTCTGCATGTATGCTTTTGGTCAAAAGTCCCCTAAAGACGGTTTTTATGAACTTGCGCGTGAAATTACATACCTTGTCGGTGAACTTCCTTTAGGACTAAGGGTTATTGGATCCCACTTTCGTGGATTGTCCAAGGAGCAGTGGTCAATGGAAATATCAAGGTTAAGGACTAACCTTGATGGAGATATTGAGAGCATTTTGAAGTTCAGTTTTGATGCTTTATGTGATGAAGATAAAGATTTATTCCTTCATATAGCTTGCTTTTTCAACAACGAAAATATAAACAAATTAGAAGAATTTATTGGCCAAAGATTCAAGGATTTGAGTCAAAGGCTTTACGTTTTAGTGGAGAAATCTCTCATATCTATTGAAAGATTTCTTGAATATGTGAGTATAAAAATGCACAATTTGCTGGCCCAACTAGGTAAAGAAATCGTCCGTAAAGAATCTCGTGAGCCTGGGCAACGCCGATTTTTGTTTGATAATAAAGATATTTGTGAAGTAGTCTCTGGTTATACAACTAATACTGGAAGTGTTGTAGGCATAGACTCCGATTCTTGGTTAAATATAACTGAGAAAGCCTTTGAAGGAATGCCTAATCTCCAGTTCTTAAGAGTCGTCGTATACAATTTTGATCATCCAAACATTATATCTTCTTCGGGACCTCTGACTTTTATATCTTCGAAGCTACGATTAATAGAGTGGTGGTATTTTCCGATGACATCTTTGCGTTTTATTAATAATCTGGAATTCCTTGTCGAATTAAAAATGCGTTACAGCAAACTTGAGAAGCTGTGGGACGGAATCAAACTGCTTCGAAACCTCAAGTGTATGGATTTGGCAAATTCTGAAAACCTGAAGGAGCTTCCTAATCTCTCAATGGCCACTAGTCTTGAGGAGTTAAACCTTGAAGGATGTTCAAGTCTGGTGGAGCTCCCTTCTTCTGTTGGTAATTTAACTAATCTCCAGAAATTATCACTTGAAGGATGCTCAAGGCTTGTATCACTCCCACAGCTTCCAGATTCCCCAATGGTCCTAGATGCAGAAAATTGTGAGTCCCTAGAGAAACTAGATTGCTCCTTTTACAATCCATGTATTCATCTCAACTTCGCTAACTGCTTCAAACTAAATCAAGAAGCAAGAGATCTCCTCATCCAGACATCAACTGCTAGATTGGTGGTCTTACCCGGATGCTCAAGGCTTGTATCACTCCCACAGCTTCCAGATTCCCTAATGGTCCTAAATGCAGAAAATTGTGAGTCCCTAGAGAAACTAGATTGCTCCTTTAGCAATCCGGGTACTTGGCTTAACTTTTCTTACTGCTTCAAACTAAATAAAGAAGCAAGAGATCTCCTCATCCAGACATCATCTGTTAACGTTGTGGTCTTACCCTGTAAAGAAGTGCCTGCGTGCTTCACTTACAGAGGTTATGGGAATTCCGTAACAGTGAAGTTGAATCAAAAGCCTCTTCCTACATCAATTAAATTTAAGGCTTGTTGA
>Al_scaffold_0001_5260
ATGGCTTTTTCTTCTTCTTCTTCTTCTGCTCTTTCGATTCCTTTATCTTCTTCGTCTCAAAACTGGGAGTACGATGTCTTTCCGAGCTTCCACGGGAAAGATGTACGCAAAACCTTTCTCAGCCACCAACTGAAGGAGTTCGGAAGAAAAGCAATCAACTTTTTTGTTGATAACGAGATCAAGAGAGGAGAATTCATCGGTCCTGAACTCAAACGGGCAATCAAAGGATCTAAGATTGCTGTTGTCTTGCTCTCCAAGAATTACGCTTCTTCTTCGTGGTGTCTTGACGAATTGGTGGAGATCATGAAGAAAGAGTCGGGTCAAACGGTGATTACCATTTTCTATGAAGTAGATCCAACTGATGTGAAGAAGCAGAAGGGAGACTTTGGGAAGGTCTTCAAAAAAACTTGCAAAGGTAAAGGCAAGGAGAAGGTTCAGACATGGAAGAAAGCTTTGGAGGGTGTGGCCACAATCGCGGGTTACCATTCAAGCAACTGGGTTGATGAATCAACCATGATTGAAAACATCGCTGCTGAAATTTCGAACAAGCTCAATCATTTGACGCCGTCACGTGATTTTGACCATTTAATTGGGATGGGAGCTCATATGAAAAAGATGGAACAGTATTTACGTCTAGATTTGGATGAAGTGAGGATGATTGGGATTTGGGGTCCGCCAGGGATTGGAAAGACCACCATAGCCAGGTTTATGTTTAACCAACTCTCCAACAATTTCCAAAATAGCGCATTCATGGTGAATATCAAGGGAAGCTATCCAAGACCTTGTCTTGATGAGTACACTGCACAATTTCAACTACAGAAAGAAATGTTGTGTGAGATGTTCAATCAGAAAGATATCATGATTTCTCATTTAGGAGTCGTACAAGGACGGTTGGGAGACAGGAAAGTGATTCTTGTTCTTGATGATGTGGATCGGTTAGCACAACTAAATGCCTTGGCCAAAAATGTTCATTGGTTTGGTCGTGGAAGTCGGATTATCATCACAACAGAAGATCTAAGACTTTTGAAGGCACATGGGATCGACCATATATACAAGGTGAATTTTCCATCAAATGATGAGTCTCTTCAAATGTTCTGCATGTATGCTTTTGATCAAAAGTCCCCTAAAGATGGTTTCGATGGACTTGCTCGTGAAATTACATACCTTGTCGGTGAACTTCCTTTAGGACTGAAGGTTATGGGATCCTACTTTCGAGGATTATCCAAGGAGCGGTGGTCAATGGAAGTATCAAGGTTAAGGACTAACCTTAATGGAGAAATTGAGAGCATTTTGAAGTTCAGTTATGATGCTTTATGTGATGAAGATAAAGATTTATTCCTTCATATAGCTTGCTTTTTCAATGGGGAAAAAATGAGGAGAGTGAAAGAATTTCTTGCTGAAAAATTCAAGGATTTGAGTCAAAGGCTTGACGTTTTAGTTGAGAAATCTCTCATATCTATTGAATATAATCAATATGATTATCAACGCAAACATGATTCGTATGTAACGATGCATAAATTGTTGGGCCAACTAGGTAGAAAAATCGCCAGTAACTCTGATCTTGAGCCTAGGCAACGCCAGTTTTTGATTGAAACTGATATTTCTGCTTTACTCCCTGGTTATACAGCGATTACTAGAAGTTTTATTGGCATAGAATCCAAGTATGGGTTAAATATAACTGGGGAAATCTTTGAAGGAATGTCTAATCTCCAGTTCTTAAGAATCAGCAATGATCATGGTCATCGAAACATTATATCTTCTCAGAGATGTTTGACCTTTATATCTCCAAATCTACGATTACTATATTGGTCTTTTTGTCCAATGACATGTTTGAGTTTTACAAATGACCTAGAGTTCCTTGTTGAATTAAAAATGTTTTGCAGCACGCTTGAGAAGCTCTGGGACGGAACTAAACTGCTTCGAAATCTCAAGCGGATAGATTTGTCATCGTCTCGTTACCTGAAGGAGCTTCCTAATCTCTCAATGGCCACTAATCTCACATCCTTAGATGTTCGTGGATGTTCAAGTCTAGTGGAGCTCCCTTCCTCTATTGGGAATGCAACTAATCTCGAAGGTTTATTTCTCAATGGATGTTCAAGTTTGGTGGAACTTCATTGCTGCCCCATTCCTTTTGCAGGGAGCTTAGATCTCAGTGGATGTTCAAGTCTAGTGGAACTACCTTCCTTTAGCCATTTAACTAATCTCCAAAAATTATCACTTAAAGGATGCTCAAGGCTTGTATCACTCCCAAAGCTTCCAGATTCCCTAATGGTCCTAGATGCAGAAAATTGTGAGTCCCTAGAGAAAATAGATTGCTCTTTTTGCAATCCAGGTTTGCGTCTGAACTTCAATAACTGCTTCAAATTGAATAAAGAAGCAAGAGATCTCATCATCCAGAGATCAACTCTTGAATTTGCGGCCTTACCCGGTAAAGAAGTGCCTGCGTGCTTCACTTACAGAGCTTATGGGAGTTCCATAGCAGTGAAGTTGAATCAAAAGCCTCTTTGTACACCCACAAAATTTAAGGCTTGCATCTTGGTTGTTAACAAGGCCGAACATGAGGTTGGTTTTAAGGAAAGCGGGAGGGTGTCTTGTCGAATCAACTCCAAACAGAAACAATCAACTGATCGATATTTATTTCTAACGGAGCATCTATACATTTTCAACGTTAAAGCAGAGGAGGTGACTTCCACCGAGCTTTTTTTTGAGTTCGAGCTCTGCGTTTTCAATAAAACCTGGGGGATAAAAGAATGCGGGTTACTCCAAACTCTTGGAGCATCATGTTGA
>Al_scaffold_0002_102
ATGGCTTCTTCTTCTTCTTCTTCTTCGCTTCGCAACTGGACATACCACGTCTTCGCGAGCTTTCATGGAGAAGACGTCCGTAAAACATTTCTGAGTCATATACGCAAACAGTTTATCTGCAATGGGATCACGATGTTCGATGATCAAGGGATCAAGAGAGGCAAAACCATTACCCCTGAACTCATACAAGGGATTAGAGAATCGAGGATCTCGATCATCGTACTCTCAAAAAATTATGCTTCTTCCAGCTGGTGTTTGGATGAGCTACTGGAGATATTGAAGTGCAGGGAAGATATTGGACAAATAGTGATGACAGTCTTCTACGGAGTAGATACATCTGATGTGCGGAAACAAACCGGAGAATTTGGGATTGCTTTCAACAAAACTTGTGCTGGTAAAACGGAGGAGGAGAGCAGAAGATGGAGCCAAGCTTTGACCGATGCTGCCAACATAGCAGGAGTAGACTTCAAAAACTGCAAAAATGAGGCGGAAATGATTGAGGAGATTGCAAACCATGTTTCTAACCAACTGAATGTGACACCGTCTAAGGATTTTGATGGCATGGTAGGACTAGAGGCTCATTTGAGAGAATTGGAGTCTTTGCTAGATTTAGATTCAGTTGGAGTTCAAATGGTTGGAATCTACGGTCCTGCGGGCATTGGTAAGAGTACCATTGCTAGAGCTCTACATAGTCGACTTTCTAATAGGTTTCAACATAATTGTTTTGTGGACATCCAATGGGAAAGCTTCCGCATTGGTTTTGATGATTATGGTTTGAAGCTGCGTTTACAAGAAAAATTTCTTTCAAATATTTTGGACCTAAGTGGACTGAGGATAAGCCATTTAGGTGCCATAAAAGAACGGCTATCCAAGCTGAGGGTGCTTATCATTCTTGATGATGTGAACCATATGAAGCAACTAGAGGCGTTGGCAAATGAAACTACGTGGTTTGGTCCTGGAAGTAGGATTATTGTGACAACAGAAAACAAAGAGCTTCTGCATCAACATGGTATCAACAATACGTACCATGTGGGGTTTCCATCTGATGAAAAAGCGCTCAAGATCTTATGTCGATATGCTTTCAGGAAAAGCTATCCACATAATGGTTTTAAAAAGCTTGCATTAAGAGTAACAGAGCTTTGTGGCAACCTTCCATTGGCTCTCCGTGTGGTTGGTTCATCATTACGTGGGAAGAATGAGGAGGAGTGGGAAGAAGTAATATGCAGGCTAGACAGTATTTTTGATCATCAAGATATCAAGGAAGTACTAAGAGTTGGTTATGAGAGTTTACATGAGAATGAGCAATCTCTATTTCTCCACATTTCAGTCTTCTTCAACTATCGAGATGTTGATCTTGTGACAGCCATGTTGGCTGACAAGAACTTGGATGTCAAATATGGGTTGAAAATCCTAGGTACTAGAGAAGTGTCTGGCATATCATTTGATACATCAGGAATCAACGAAGTCATTATAAAAAAGGGAGCTTTTAAAAGAATGCCCAATCTTCGATTCCTCAGAGTTTACAAAAGTAAAGATGATGGAAATGATGTAGTGTATATACCAGAGGAGATGGAGTTTCCACGTTTTCTAAGGTTATTAGATTGGGAGGCATACCCAAGCAAGAGTCTTCCTGCTAACTTTAATGCAGAATCTCTTGTTGAACTCATATTGTCAGATAACCAGCTCGAGAAGCTTTGGGAAGGATCTCAGCACCTTCCAAATCTCAAGAAGATGGATTTGAGACATTCCTATGATCTAAAGCAACTCCCAGACCTTTCAAATGCTACAAATCTCGAGAGCTTGGATGTGCATCTTTGCGCGAGTTTGGTAGAGTTTCCTTCCTATATTGGAAATCTTCATAAACTAGAAGAGTTGAAAATGGGTTTCTGTATAAATCTACAAGTTGTTCCGACTCTCGTCAACTTGGCATCGCTTGATTATCTCGACATGAAGGGATGCTCACAGTTGAAAAAATTTCCAGATATTTCCACGAATATCAGAGCACTCGTAATCGCAGACACAATATTAGAAGAATTGCCTAGATCGATTAGGCTTTGGTCTCGGCTTCAGTATCTCAGTATATACGGCAGTGTCAAAGATCCACTTCTCGGTCGCGCAGATATTGAGAAAGTTCCAGATTGGATCAAAGATCTTCCTAGATTACAATCTCTTCAGATATTTGGCTGTCCAAAACTTGCATCACTGCCAGAGATCCCTAGCTCACTGAAAACACTAATAGCAAACACTTGTGAATCATTGGAGACCCTTGCATCTTTCCCTATTGACTCTCAAGTTACTAGTCTTTTTTTCCCCAACTGCTTCAAATTGGGTCAAGAAGCACGACAAGTAATTACTCAGCAATCATTGTTGGCATGCCTACCCGGAAGAACAATACCTGCGGAGTTCCATCATCGAGATATAGGAAATTCCTTGACATTCCGCCCAGGTTTCTTTGGATTTAGGATTTGTGTCGTGGTTTCGCCTAAACCAGCGATGGGAGAACATATTCGTCATTACTCAATGTCTCGCATATGTATAAACGGTTGCCCCACTGATCAACACATACTTACGGGTCTCCGTGAAATCCGAGGGGAACATCTATGTATAACTCAATTTGATTTGTCTGACGAAGATCCGGAGAAAGAGATATTGTTGGAAATCATCACCACACACCAAGAAGTCGACATTATTGAATGTGGTGTCCCGATCTTGACGGTTGAAACCGACAGAACAATAAGAAGCTATGAATCTATATCAGAACAAGTGTCTGCAGACGACGTTGAGAATATCTCTGGTGGGAGCAATGAGTTTGATGAACTCAGAGTATAA
>Al_scaffold_0002_103
ATGGCTTCTTCTTCTTCTTCTTCGTCTCGCACGTGGAGATACCGCGTCTTCACGAGCTTCCACGGACCAGACGTCCGTAAAACCTTTCTCAGCCATTTACGAAAAGAGTTTATCTGTAATGGGATCACCATGTTTGATGATCAAGGGATCGAGAGAGGTCAAACCATTTCCCCAGAACTTACACAAGGGATCAGGGAATCGAGGATCTCTATAGTCTTACTATCAAAGAATTATGCTTCTTCCAGCTGGTGTCTGGATGAGCTGTTGGAGATTTTGAAGTGCAAGGAAGATATGGGACAAATAGTGATGACTGTCTTCTACGGAGTAAATCCATCTGATGTGCGGAAACAGACAGGAGAATTTGGTATGGCTTTCAATGAAACTTGTGCTCGTAAAACAGAGGAGGAGAGGCGAAAATGGAGCCAAGCTTTGAATGATGTGGGCAACATAGCCGGAGAACACTTCCTAAACTGGGATAATGAATCGAAGATGATTGAAAAGATTGCTAGGGATGTTTCAAACAAACTAAACGCTACACCTGCTAGGGATTTTGAAGACATGGTGGGACTGGAAGCACACTTGAAGAAGATACAGTCTTTGTTACATTGCATTGGTAAGACGACCATCGCCAGAGCTTTACATAGCCGACTCTCTAGCAGTTTCCAGCTCACTTGTTTTATGGAGAATCTTAGGGGAAGCTACAATGGTGGTCTTGACGAGTATGGTTTGAAGCTGCAATTACAAGAGCAACTTCTCTCCAAAATTTTAAACCAGAATGGTATGAGGATATACCATTTAGGTGCAGTACCGGAAAGACTATGCGACCAAAAACAACTTGAGGCTTTGGCTAATGAAACTAACTGGTTTGGTCCTGGAAGCAGGATTATCGTAACCACAGAAGATCAAGAAATTCTGGAGCAACATGATATCAAGAATACATACCATGTAGATTTTCCAACTAAAGAAGAAGCTTGTAAAATATTTTGTAGATATGCTTTTAGACGGAGCTTAGCACCATGTGGTTTTGTACAGCTTGCCGAAAGAGTAACAGAGCTTTGTAGTAACCTTCCTCTGGGTCTCCGTGTCATGGGTTCAACTTTACGCGGAAAGAAGGAAGGTGACTGGGAAGGTATATTGCATAGGCTAGAAAATAGCCTTGATCAACAGATCAATGGAGTACTTAGAGTCGGATACGACACTTTACATAAGGATGATCAATATCTATTTCTCCTCATTGCATTCTTCTTCAACTACCAAGACGGTGATCATGTGAAAATAATGCTCAGTGACAGTAATTTGGATGTCAGTCTCGGTTTAAAAACCCTCACGTATAAATCTATTATACAAATAGCTAACGACGGAAATATAGTGATGCATAAGTTACTACAACAAGTGGGTAGAGAAGCGGTTCAATTACAAAATCCTAAGATACGCAAAATCCTAATAGATACTGATGAGATTTGTGATGTCCTCGAAAATGGATCTGGTAGTAGAAGTGTGATGGGTATATCTTTTGATATATCCACAATCCAAGATGGCGTGTATATAAGCGCAAGAGCTTTTAAAAAAATGTGTAATCTTCGATTTCTCAACATTTACAAGACAAGATGTGATGGAAATGATAGAGTGCATGTACCAGAGGACATGGGTTTTCCACCTCGTCTAAGGTTACTACGCTGGGACGTATACCCTGGAAAATGTCTCCCTCGTACGTTTAGTCCGGAATATCTTGTGGAACTCAAATTGCAACATAACAAACTGGAGAAGCTTTGGGAAGGAACCCAGCGGCTTACAAATCTCAAGAAGATGGATCTGACTGAGTCCCGGAAGTTAAAGGAACTCCCGGATCTTTCAAATGCTACAAATCTTGAGCAACTGACTCTGGTTAGTTGCAAGAGTTTGGTAAGACTTCCTTCTTCTATTGGAAATCTTCATAAATTAGAGTGGTTGCTGGTGGGTCTCTGTAGAAATCTACAAATTGTTCCGTCTCACTTCAACTTGGCATCTCTTGAAAGAGTCGAGATGTATGGATGCTGGAAGCTGAGAAAACTTGTAGATATTTCCACGAACATCACAACACTCTTTATCACAGAAACAATGTTAGAAGAATTTCCTGAATCAATTAGGCTTTGGTCTCGCCTTCAGACTCTTCGTATACAAGGCAGTCTCGAGGGATCACACCAGAGTGGCGCAGGTATTAAGAAAATTCCAGATTGCATCAAATATCTTCATGGGTTAAAAGAGCTTTATATAGTTGGCTGTCCAAAACTTGTATCACTGCCAGAGCTCCCTAGCTCACTCACAATACTACAAGCAAGCAATTGTGAATCACTGGAGACAGTATCTCTTCCTTTTGACTCTTTATTTGAATATCTCCATTTTCCTGAATGCTTCAAATTGGGCCAAGAAGCACGGACAGTAATTACCCAACAATCATTGTTGGCATGTCTACCCGGAAGTATAATACCTGCAGAGTTTGATCATCGAGCTATTGGTAATTCCTTGACCATCCGATCAAATTTCAAAGAATTTAGGATGTGTGTCGTGGTTTCCCCTAGAAAGCTTATGAACGGTCCCTTATTCTGTCGCATACACATAAACGGTTTCCCTCTTGATGAAAACATAGTTCAATATTTCTATACTCGTACGGCACATCTGTGTATATCCCACACTGAATTGCTTGACAAGTACGGATGGCTTGAGCAGGACAACGAGATATCATTCGAATTCAGCACCTCATCCCATGAAGTCGACATTATTGAATGTGGTGTCCAGATCTTGATGGACAAAACCGGCAGAAGTTGA
>Al_scaffold_0002_105
ATGTCTCTCATGGCTTCTCCTTCCTCTTTTCCGCCTCGCAATTACAACTTCAATGTCTTCGCGAGCTTCCACGGGCCTGACGTCCGTAAAACACTTCTCAGTCACATGCGTAAACAGTTTAACCGCAACGGGATCACTATGTTCGATGATGAAAAGATTGAGAGAAGTGCAACGATCGCCCCTTCTCTCATCGGAGGTATAAGGGATTCAAGGATCTCGATCGTGATTCTCTCTAAGAAATATGCTTCTTCAAGCTGGTGTTTGGATGAATTGGTGGAGATATTGGAGTGCAAAAAAGTTATGGGACAAATAGTGATGACCATCTTCTACGGAGCGGATCCTTCTGATGTGCGGAAACAGCTCGGGGAATTCGGGATCGCTTTCGATGAAACATGTGCACATAAGACGGACGAGGAAAGGAAAAAATGGAGTGAAGCTTTGAATGAAGTGGGCAATATTGCTGGAGAAGACTTCAACCGATGGGACAATGAAGCAAATATGATCAAGAAGATTGCCGAAGATGTTTCAGATAAACTGAATGCTACACCGTCAAGGGTTTTTGATGGTATGGTGGGACTTACGGCTCATTTGAGGAAAATGGAGTCTTTGCTAGATTTAGATAATGATGAAGTTAAGATGGTTGCAATCACTGGTCCTGCAGGGATTGGTAAGACTACAATTGCGAGAGCTTTACAAACTCTACTCTCTAATAAGTTTCAGCTTACTTGTTTTGTGGACAACCTTAGGGGAAGCTATTATAATGGTCTTGATGTGGTGCGTTTACAAGAACAATTTCTCTCAAATCTTTTGAACCAAGATGGTCTTAGGATACGCCATTCCGGCGTGATAGAAGAAAGGCTATGCAAGCAGAGAGTCCTCATCATTCTCGATGATGTGAACAATATAAAGCAATTAATGGCGTTGGCAAATGAAACTACATGGTTTGGTCCTGGAAGTAGGATTGTAGTTACCACAGAGAACAAAGAGCTGTTGCAGCAACATGGTATCGATAATATGTACCATGTGGGGTTTCCATCTGATGAAGACGCTATCAAGATCTTATGTAAATATGCTTTTAGAAAAAACTCTCTTTATCATGGTTTTAAAAAGCTTGCTAAAAGAGTAATAGAGCTTTGTTGTAATCTTCCATTGGGTCTCTGTGTGGTGGGTTCATCTTTACGTGGTAAGAATGAGGAGGAGTGGGAACAAGTAATACACAAGCTAGAAACTAATCTTAATCAAGATATCGAGGAAGTACTAAGAATCGGTTATGAGAGTTTAGATGAGAATGAGCAATCTCTGTTTCTCCATATTGCAGTCTTCTTCAACCATAAAGATGGTGATCATATGAAAACCATGTTTGCTGAGAGTGACTTGGATGTCAAACACGGATTGAAAATCCTTGTAAACAGATCTCTCGTAGAGATATCTACGTACGATGGAAGAATAATGATGCACAGATTACTACAACAAGTGGGTAAAAAAGCCATTCATAAACAAGAGCCTTGGAAACGCAAGATCTTATTAGATGCTCCAGACATTTGTGATGTTCTTGAACGTGCCACAGGTACTAGAGCTATGTCCGGCATATCATTTGATATATCTGGTATCAATGAAGTATCTATAAGCAAGAAGGCTTTTCAAAGAATGCCTAATCTTCGATTCCTCAGAGTCTATAAAAGTAGAGTTGATGGCAATGATAGAGTGCATATACCTGAGGGGATGGAGTTTCCCCACCGTCTAAGGTTACTAGATTGGGAGGAGTACCCAAGAAAGAGTCTTCATCCCACATTTCATCCTGAATATCTTGTCGAACTCAATTTTGAGAATAGCAAGCTCGAGAAGCTTTGGGAAGGAAGAGAGGTCCTTACAAATCTCAAGAAGATTAATTTGGCATTGTCCCGGAATTTGAAGAAACTCCCAGATCTTACGTATGCTACAAATCTGGAGGAATTGAGTCTTTTACGCTGCGAGAGTTTGGAAGCGATTCCATCCTCTTTTTCGCATCTTCATAAACTGCATAGGTTATTGATGAATAGCTGCATAAGCATAGAAGTCATTCCAGCTCACATGAACTTGGCATCCCTTGAACAAGTCTCCATGGCAGGATGCTCAAGTTTGAGAAATATTCCACTTATGTCAACGAACATTACCAACCTCTATATCTCAGACACAGAGGTGGAATACTTGCCCGCATCAATTGGGCTTTGCTCTCGTCTTGAGTTTCTCCATATAACAAGAAATAGAAACTTCAAGGGATTATCACATCTCCCCACGAGTTTAAGAACACTAAACCTAAGGGGTACAGATATTGAAAGGATTCCAGATTGCATCAAAGATCTTCATCGGCTAGAAACCCTTGATCTATCTGAATGCAGAAAACTCGCATCATTACCAGAGCTCCCTGGTTCGCTCAGTTCCCTAATGGCAAGAGACTGTGAATCACTAGAGACCGTATTTTGCCCTATGAACACTCCAAATACGCGCATCGATTTCACCAACTGCTTCAAATTGTGCCAAGAAGCACTAAGAGCAAGTATCCAACAATCGTTTTTTCTCGTAGACGCGCTCTTACCAGGAAGAGAAATGCCTGCAGTGTTTGATCACCGTGCCAAAGGAAATTCATTGACCATTCCTCCAAACGTTCACAGGTCCTACAGCCGCTTTGTGGTTTGCGTCCTGTTTTCCCCTAAACAGCAATTCACAGAAGGACTATTGCATAGACCCATAGGCGGATGGGACTTGAATCCCGTTGAGGGCGTAGTCTTAGTAGACAGTCGTTATGTCTCCACATGTCGAAGGGAACATCTATTTATATTTCGCTCTCGCTTCCCATTTAACGAACCCTCTGACGTGAGTAGAAAGATGGTGTTCAAATTCAGCAGGGAATTCCAAGAGTTCGACATTATTGAATGTGGCGCCAAGATCTTGACCGACGAGAGCATGGAAAATAGCTATGAATCTGGATCAGACCAAGTGTTTGAAGAAGAGGGCCTCGGATGGAGCTATGAATCTGGATCAGATCAAGTGTTTGAAGAAGATAGCCTCGCATGGAGCTATGGATCTGGATCAGACCAAGTGTTTGGAGAGGACATTGAGTTTCAACCCAGCGAAGAAGCCTTTGTAGATGAAACTAATATTGATGATATTTCAAATGGAGTAATCTGTGTCTCCAAAGAAGTCGAGAATCTCGAAGGCGAAAAACGCGCAGATTGTTGGAGTTGGCTCTTCCTCTGCTTCGATCTCTCGGTTTTGCCGTTTTGGGGAAGAAGACGATAG
>Al_scaffold_0002_1132
ATGGATAACAAAGAAATTGATTCTCCTTCTATATCTCCTTCATCTTCTTCGTCTCACAAGTTAATACATCAAGTCTTTCCAAGCTTCCGTGGGGAAGATGTCCGCAGAGATTTCCTCAGTCATATTCACAAGGAGTTTCAAAGAAAGGGAATCACACCATTCATTGATAGTGAGATCAAGAGAGGAGAATCAATTGGTCTTGAAATCGTACAAGCGATTAGAGGATCTAAGATTGCGATTGTCTTGCTATCTAGGAACTATGCTTCTTCATCTTGGTGTCTTGACGAGCTGGTGGAGATCATGAAGTGCAAAGAAGAATTGAGTCAAATAGTGATCCCCATTTTCTATAAAGTGGATCCATCTGATGTTAAGAAACTCACCGGAAGTTTTGGGAGTGTCTTCGAAGATAGATGTGCCGGTAAAACTAATGAGCTTATAAGGAGATGGAGACAAGCTCTAGCAAAAGTGGCAACAATTACTGGTTACGATTCTCGCTGCTGGGATAATGAAGCGGCCATGATTGAAAAAATTGCCAATGATATTTCGAATATGCTGAATTTTTCTACACCATCACGTGATTTTGACGGCTTAATTGGGATGAGAGCACATATGAAAATAATGGAACCGTTGTTATGCCTACACTCCGATGAAGTGAGGATGATTGGGATTTGGGGTCCTTCTGGGATCGGGAAAACTACCATTGCTAGAGTCTTATTTAGCCAGTTTAGCGGCACTTTTGAATTGAGTGTCTTTATGGAGAATGTCAAGGATTTAATGTATACAAGACCAGTGTGTTCTGATGACTACAGTGCAAAGATACACTTACAGAAACAGTTCATGTCCCAGATAATCAACCACAAGGATATCGAAATTCCTCATCTAGGAGTTGTAGAAGATCGGTTGAAAGACAAGAAAGTGTTTATTGTTCTTGATAATATCGATCAGTCAATACAACTAGATGCTATTGCAAAAGAAACTCGATGGTTTGGATGTGGAAGTCGGATTATCATCACGACACAAGACCGAAAACTTTTGAAGGCACATGATGGCATCAATGATATTTACAAGGTAGATTTTCCATCAGCATATGAAGCTTGCCAAATATTTTGTATGTATGCTTTTGGACAAAATTTCCCTAAAGATGGTTTCGAAGAGCTTGCATGGGAAGTTGCAAGACTTTTAGGTGGACTACCACTGGGTTTAAGAGTTATGGGCTCCCATTTCAAGGGAATGTCTAAACATGAGTGGATAAATGCACTACCAAGGTTAAGGACTCGCCTTGATGCCAATATTCAAAGCATTTTAAAGTTCAGCTACAATGCCTTATGTGAAGAAGATAAAGACTTATTTCTTCAGATAGCATGCCTTTTCAATAATAAAAGGATTGAAAAAGTGGAAGAACATCTTGCAGAGAAGTCTTTGGATGTGAGGCAAGGGATTCACGTATTAGCTGAAAAATCTCTCATATCTATTGAAGAGGGAAGGATAAAGATGCATAATTTGCTAGAAAAATTGGCTAAAGAAATTGTTCGTCATAAGCCTGGGCACCAATCCATTCGTGAGCCTGGAAAGCGTCAATTTCTGGTTCATGCTACAGATATTTGTGAAATTCTCACTAATGACACGGGTAGTAAAAGTGTTATAGGCATACATTTCTACTCATCCGAACTCTCAAGCGAGTTAAATATAAGTGAGAGAGCTTTTGAAGGAATGTCTAACCTTAAATTCTTAAGATTCTACTACCGCTATGGTGATCGGAGCGATAAATTGTACTTACCGCAAGGTTTGAATTATCTATCTCGAAAACTTAAAATACTAGAATGGGATCGTTTTCCGTTGACATGTATGCCTTCTAATTTTTGTACGGAGTACCTCGTTGAACTAAACATGCGGTTCAGCAAACTTCATAAGCTGTGGGATGGAAATATGCCGCTTGCAAACCTGAAGTGGATGTATTTGAATCATTCAAAAATCCTAAAGGAGCTACCTGATCTTTCAACTGCCACTAACCTACAAGAACTATTTCTCGTTAAATGCTCAAGTTTGGTGGAGCTTCCATCCTCTATTGGTAAAGCCACTAATCTCCAGAAATTGTATCTTAATATGTGCACTAGTTTGGTGGAGCTGCCCTCTTCTATTGGGAACCTTCATAAGTTACAAAAATTGACTTTAAATGGATGCACAAAGCTAGAGGTTCTTCCTGCTAACATCAACTTGGAATCTCTCGAAGAACTTGATCTAACTGATTGCTTGGTGTTGAAAAGATTTCCTGAGATCTCTACAAACATTAAAGTTCTAAAGCTTATTGGAACTGCAATAAAAGAAGTCCCTTCGTCTACTAAGTCATGGCTTCGTCTTTGTGACTTGGAATTGTCATACAATCAAAACCTCAAGGAATCCCAACATGCTTTTGATATCATCACAACGATGTATATTAATGATAAGGAAATGCAAGAAATTCCTTTATGGGTCAAGAAAATCTCTAGGCTTCAAACATTTATACTTAGCGGATGCAAGAAGCTGGTATCACTCCCACAACTTTCAGATTCCTTATCATACCTAAAGGTAGTAAATTGTGAGTCACTTGAGAGACTCGATTGCTCCTTTCACAATCCAAAGATATCTCTTGGGTTTGGGAAATTCCATGAGAGTAAACTGAATCAAAGGCGTCTTTCAACAACCTCGAGATTTAAGGTTTGCATCTTGCTGGTTAATAAAGGTGACAAAGAGAGTGAGGTCAAGGAGGTGTTTGGTAGAATACTGATGAAGGAATCTTATTGCATCTTATATCTTGGTCTTGATGTTCAATGCAGACCTACACACCATTTTCTACCTCCCTCTCTAACGGAGCATTTATACACCTTTGACTTTGAAGCGGATGTGACATCCAGGGAGCTTTTCTTTGAGTTCCAAGTCGACAGTAACGAAATGGTTATAAAAGAATGTGGGATATTCCAACTTTAA
>Al_scaffold_0002_117
ATGGCTTCTTCTTCTTCACCTCGCACCTGGAGATACCGAGTCTTCACGAGCTTCCATGGACCTGATGTCCGTAAAACCTTTCTCAGTCATTTACGCAAACAGTTTATCTGCAATGGGATCACCATGTTCGATGATCAAGGGATCGAGAGAGGTCAAACCATTTCCCCAGAACTCACACGAGGGATTAGGGAATCGAGGATCTCGATTGTAGTGCTCTCGAAGAACTATGCTTCATCGAGCTGGTGTTTGGATGAGCTGTTAGAGATTTTAAAGTGCAAAGAAGATATTGGACAAATAGTGATGACGATCTTCTACGGAGTTTATCCTTCTCATGTTCGGAAACAAACCGGAGAATTCGGGATCCGATTAAGTGAAACTTGTGATGGTAAAACGGAGGAGGAGAGGCGAAGATGGAGCCAAGCTTTGAACGATGTGGGAAACATAGCCGGAGAACACTTCCTAAACTGGGACAAGGAATCGAAGATGGTCGAGAAGATTGCTAGAGATGTATCAAACAAACTAAACACTACAATCTCTAAGGATTTTGAAGATATGGTGGGTATTGAAGCACACTTGCAGAAAATGCAGTCTTTGTTACATTTAGATAATGAAGATGGAGCTATCATTGTTGGAATTTGTGGTCCTTCCGGCATTGGTAAGACTACCATTGCAAGGGCTTTACATAGCCGACTCTCTAGCAGTTTTCAGCTTACTTGTTTTATGGAGAATCTTAAGGGAAGCTCTAATAGTGGTCTTGATGAGTATGGATTGAAGTTGTGTCTGCAACAGCAGCTTCTTTCAAAGATTTTAAACCAAAATGATTTGAGGATATTCCATTTAGGTGCGATACCGGAAAGGCTGTGCGACCAAAAAGTTCTTATCATTCTTGCTGATGTGGACGATCTGCAGCAACTTGAGGCTTTGGCTAATGAAACTAGTTGGTTTGGTCCTGGAAGCAGGATTATTGTAACCACGGAAGATCAAGAGCTTCTGGAGCAACATGATATCAACAATACATACCATGTGGATTTCCCAACTACAAAAGAAGCTCGTAAGATCTTTTGTAGATCTGCTTTTAGACAGAGTTCTGCACCATATGGTTTTGAAAAGCTTGTCGAACGAGTAATAAAACTTTGCAGTAACCTTCCGTTGGGTCTCCGTGTCATGGGTTCATCATTACGAAGAAAGAAAGAAGACGACTGGGAAAGTATATTGCATAGGCTAGAAAATAGCCTTGATCGAAAGATCGAGGGAGTACTTAGAGTCGGATACGATAATTTACATAAGAACGATCAATTTCTTTTTCTCCTGATTGCATTCTTCTTCAACAACCAAGACAATGATCATGTGAAAGCAATGCTTGGTGGCAGTAATTTGGATGTCAGATACGGGTTGAAAACCCTCACATATAAATCTCTCATACAAATATCTATCAAAGGAGAGATAATGATGCATAAGTTACTACAACAAGTGGGTAAAGAAGCGGTTCAAAGACAAGATAATGGGAAACGCCAAATCCTAATAGACACTGATGAGATTTGTGATGTCCTCGAAAATGATTCTGGTAGTAGAAATGTGATGGGTATATCTTTTGATATATCCACACTCTTAAACGATGTGTATATAAGCGCAGAAGCTTTTAAAAGGATCCGTAATCTTCAATTTCTCAGCATTTACAAGACAAGATTTGATACAAATGTTAGACTGCATCTATCCGAGGACATGGTTTTTCCACCTCAACTAAGGTTATTACATTGGGAGGTATATCCAGGAAAGTGTCTTCCTCATACATTTAGGCCGGAATATCTTGTGGAGCTTAATTTGCGAGATAACCAGCTCGAGAAGCTTTGGGAAGGAATCCAGCCCCTAACAAATCTCAAGAAGATGGAATTGTTACGGTCCTGTCATTTAAAGGAACTCCCAGATCTTTCAGATGCTACAAATCTTGAGGTATTGAATCTGGCTCGTTGCGAGAGTTTGGTAGAGATTCCTCCTTCTTTTGGAAATCTTCATAAGCTAGAGAAGTTGATTATGGATTTCTGTAGAAAGCTAAAAGTTGTTCCGACTCACTTCAACTTGGCATCTCTTGAATCACTGGGGATGATGGGATGCTGGCAATTGAAAAAAATTCCGGATATTTCTACGAATATTACAACACTCTCAATGACAGACACAATGTTAGAAGATTTGACTGAATCAATTAGGCTCTGGTCTGGCCTTCAGGTTCTCGATATATATGGCAGTGTCAATATATATCATGCCACTGCAGAAATTTATCTAGAGGGAAGAGGCGCAGATATTGAAAAAATTCCATATTGCATCAAAGATCTTGATGGGTTAAAGGAGCTTCATATATATGGCTGTCCAAAAATCGCATCACTGCCAGAGCTCCCTAGCTCGCTAAAAAGACTAATAGTAGACACTTGTGAATCACTGGAGACACTAGTACCTTTCCCTTTCGAGTCTGCAATTGAAGATCTCTATTTCTCCAACTGCTTCAAATTGGGTCAAGAAGCACGTAGAGTCATTACCAAGCAATCTAGGGACGCATGGCTACCCGGAAGAAATGTACCAGCGGAGTTTCATCACCGAGCTGTTGGAAATTCCTTAACCATCCCTTCAGATACATACGAATGCAGGATCTGCGTCGTGATTTCTCCTAAACAGAAAATGGTAGAATATTTTGACTTGTTGTGTCGTCAACGCAAAAACGGTATCTCCACTGGCCAAAAAAGACTTCAGCTTCTCCCCAAGGTCCAAGCTGAACATCTATTTATAGGCCACTTTACTCTTTCTGATAAACTGGACAGTGGGGTATTGTTGGAATTCAGCACCTCATCCAAGGACATCGCCATTATTGAATGCGGTATTCAGATCTTTCACGGACACTATCGATAG
>Al_scaffold_0002_1975
ATGGCTTCCTCGTCCTTGTCAACTCTTGTTAGGAGCAACTATGATGTCTTCCTCAGTTTCAGAGGGAAAGACACTCGGCGCACCGTAGTCAGCTTTTTGTATAAAGATCTTATACGCCAGGGAATTCTTACTTATAAAGACGATCAGGGGATCGGGGCAGGATCCGAAATTAAGGAAAGGCTCATCGAAGCCATAAAAACTTCACAGGTCGCTGTTGTCTTCATCTCGGAGAACTATGCTACCTCGCAATGGTGCTTGGAGGAGCTCCGATTGATAATGGAGCTTCATAGCGTGAATCGGATTCATGTGGTTCCCATCTTCTACAGAGTCGATCCTTCTGACGTGAGACACCAGAAAGGAAGATTCGCGGCTGCCTTTCAAAAGCACGAAGATAGGGAGCCGAATAGGGCTTCCCAATGGAGAAGAGCTCTCAACCAAATTAGTCATATATCAGGCATTCATTCCACGGAATGGGATGATGACTCAGCGATGATAGACGAAGTAGTTGTAAGCATCTCAAGGCACCTGCTGCTAAGGATGGAGTCAACTGTTTTGAACAGTTTAGTTGGGATGGAAGCACACATGGTTAAAATGAATCTCATTTTCAATATGGGATCTGAAAACCAGGTTCTCTTTATAGGAATATGGGGTATGGGAGGCATAGGCAAAACCACCATTGCCAATTGTCTATATGACCGATTTTCAAGTCAATTCTCAGCTCGTTATTTCATTGAAGACATTAAGAATATTTGTAAGGACAAGAGTCCTGCGTACTTACAGGAAAGATTCCTCTCCAGAATTTGTGGTGGTTTAGATATTGGTTTTCGAAGCCATGAAGCAAGATCGCAGGAGATAATCGCAAGACTCGGGCACCAAAAAATACTTATTGTGCTTGATGGTGTGGATAAAGCAGAGCAGGTAGATGCACTGGCAAAAGACACGAGCTGGTTTGGTCCAGGGAGCCGAATCATCATAACCACACGAGACAGGGGCCTGCTCAATTCCTGTGGAGTAAACAATGTATATGAGGTTAAGTGCTTGGATGATAAGGATGCCCTCCAGGTATTTAAAATTTCAGCTTTGAGAGGAAGCCCGCCACCTTCAGATGGATTTGAGCAACTCTTCATCAGAGCTTCTCGGCTGGCACACGGTCTTCCCTCTGCCCTTGTGACTTATGCCACATATCTCAGACAAAACACAACCATAAAGAAGTGGGAAGAGGAATTAGGTTTACTTGAAACAAGTCCTCACAAGAATGTCAAGGAGATTCTGAGAAATAGCTACGACGACTTAGATGAGCAAGACAAGACAGCTTTCCTTTATGTTGCATGTCTCCTTAACGGCTACCCTTTCAACCATGTCACTTCCCTTCTTGATGACGGCCGTCCTAGGATGAATCATTTAACTGCAAAGGCTCTTATCAGCATATCGATGGATGGATGTATAAACATGCATTTCTTGGTCGTACAAACAGGAAAGGCAATTGTGCGCCAAGAATCCAGGAATAGGCCTTCCAGGCAAAGGTTTCTATGGGATCATAAAGAGATCTATGATGTCCTAGATAACAACATAGGTACAGACGAAATTGAAGGTGTGACACTGCACATGTGTGAGATGCCTGATAAGTTACCTATGAGTATTACAGTATTCAACATTATGCATAGCATCAAATTTCTCAAGTTCTTCAAGCACTTGGGTGATGCAGAGTCCAACGTGCAGCTCAGCGAAGATGGTTTCTATTTTCCCCGTAATATTAGGCTACTACATTGGGATGACTATCCAATGAAAACCTTGCCATCCACACGTTCCGACACCACCACCTTGTCGAACTCAATCTCCAACGGAGCAACCTCGAGAGCCTCTGGGATAGCACGGTGGAAATTACGAAGACTGGATTTGACAGGCTCGAAGAATCTGAGAGAGCTTCCAGATCTTTCAACAGCCGTGAACTTTGAGGAGTTGATAATACAAGGCTGCAAGAGGCTACGGAATATCCCAGAGTCCATAAGAAGATTACATACTCTCAAAAAACTCAATGCAATCGACTGCTTCCTTAGGGGTGTCGAGTTCAGTGTTGAGTTAAGTAACAACTACATATGTGGAGGCAGCTCCGGAACTTCCTTGTCGTTTCCGAAAAACGCAATGATGTTCCCGTTTCTTAAAAATCTATCAATCGAAGGCAAACTATATATAGAGTTGTTGGGCCTTAACGGAAAAACAGAGCACCTCTCTTTTGGTTCCAAGCAACAGATCCCTGATCAGTCTATGACGATAGAAGAGGAACCAGGAATGCCTCAGCTCATGTCAGATTCTAACAGTTCAAAATCGCTTGAGATCAAGCAGTTTAGTTACAATGAGAATCGTGCTCCTTTCCGTTGTTCCAACTTTCAAAATGTTCCCTGTTTGACAGAGCTAAAGCTGATAAACTTAAACATCCACTACATCTCGAAAGACATAAGCCACTTGCAATTCTTAGAGACACTTGACCTCGAAGGAAATGATGTCAAGTATCTACCACAAACCTTGGGACAACTGCCCAAGTTGAAGTATCTCAGCCTTCGAAACTGTCGCCAACTTAGGGAACTGCCACAACTTACTCAGGTGGAGACGCTCATACTTTCTGACAGTGTGAACCTCTCATGGTTGCTGGACGAACTGGACACATACTGCTTGCTTGAGCTTTGGCTTGATAACTGCAAGGATGGGATGATGAGTATTGAGTACCCAGTACCTACGTGTCCTAATTCTCATGGATCAATCAAGGGCTTAAAAAGCCCATAA
>Al_scaffold_0002_1977
ATGGAGTTACCTCGTGTTGTGAAGCAGTACGATGTGTTCCTCAGCTTCCGAGGGGAAGATACTCGCAAAGGCATAGTCAGCCATTTGCACAGAGCATTTCTTGCCAGGGGTATTGACAAAATCTTCAAAGATGATCAAACACTTGAGATTGGCGACTCCATTTCAGAAGAAATCAAGGAAGCTATACATAATTCGAAATTTGCAATCCTAGTTATCTCAATGAACTATGCTTCCTCGACTTGGTGTCTAGACGAGCTCCAAATGATAATGGAGCTTCACAAGGAAAAGCAACTCACTGCCGTTCCAATCTTCTACAACGTTGATCCCTCCGATGTACGACACCAGAGAGGAACCTTTGCCTTAGAAAGGTACGAATGTTCAAGAGTTATGCTACTATTTTCAAGCAAGAAAAGAGCAATGGCGGCAAAGATTCAGAAATGGAGAGAAGCTCTCAGGGAGGTCGCAGGAACATCAGGCAAAGATTTGAGTACTTGTAAGGACGAGGCCACGATGGTTGCCGATATTGTTGGGCAAATTTCAAAACAAGTGTTCTCAATGGAGCCACTAGACTTCAGTGATATTGTAGGGATGAAAGTTCACATGGAACGACTGAATCCTCTATTGAGTATTGAATCGGAGGATGAGGTTCGTATGATAGGAATCTGGGGAATGGGAGGCATCGGGAAAACCACCATAGCCAAGTGTCTCTATGAAAAATATTCACGTCGATTTGCTCATTACTGTTTCATAGAAAACGTTAGGATTGCTGCAAAGAATGGCCTCCCGTATTTGCAGAAAAAGCTCCTTTCCAATATCAGAGGAAAGAAACAAGAGACCCTATGGTGCGTGGAGAAAGGATGCAGTTGTATCAAGTCAAAGCTTAAGGATAAAATTTTCCTTGTCCTTGACGATGTGGACAACGTGGACCAGCTGCATGCCCTGGCAAAAAATACTGGCTGGTTTGGACCAGGGAGCCGAATCATCATAACTACACGAGACTTTGGCTTGCTCTACTCCTTTGGAGTGAGATTATTATACCATGTCAGCTTTTTGGACATCGGTGATGCTATCCAGGTCTTTAAACAGGTTGCTTTTGAAGGAGGGCAAGCTCCTTCTGATGTCTACCAGCAATTCTCAATCCGTGCTTCTAGGCTCGCTCAAGGCCTTCCTTCAGCCCTCGAAGCTTTTGGCACATATCTCCGCCGGATTACCTGGATAGAAGGGTGGGAAAAGGCATTGGGTATTCTTGAAACAGTTCCCCATCAAAGTATCATGGATATTTTGAAAACTAGCTATGACGGTTTAGATGAGCAAGAACAGGCTGCGTTCCTTCACGTTGCATGCCTCTTCAATGGAACCTCTGTCCAGCGTGTAAATGCCCTTATCGATGATGGTGACATAAGGACAAAAGCTTTAGAAGCGAAGTCTCTCATAGAAATATCACCTGATGGATGCATCACCATGCATGTCTTGATAGAACAAGCAGCAAGAGAAATTGTGCGCCAAGAATCTGGCTCCATGCCTTGGAGACAAAGAATTTTGTGGAAAACTGATCCAATCATCTTTGTGCTACAAAACAACACAGGTACAACAACGACTGAAGGTGTAGCACTACACATGTGTGAGATGCTTCAAGCGTTGTCTATCGAGGGAAACGTTCTTAACGCGATCAACAATCTCAAATTCTTCAAAGCCTTCATGCATTTGAATGACAAAGAGTCCAAACTGAAGTTCCTTCCAGGCACAGATATGCTTCCCAACACACTCAAGTTACTACATTGGGATTCCTATCCTATGACAACTTTGCCTCCTGGATACTATCCGCATTGTCTGGTTGAACTCAATTTGCGTTACAGCAGTCTTGTGCATCTATGGGATGGAACCCTGGACCTCGGTCAGTTGAAGAGACTAGATGTTACTGGCTCAAAGAATCTGACCGAAATTCCAGATCTTTCAAGGGCCGCACTGCTGAAGGATTTAATAATGAAAGGCTGTACAAGACTGAAGCAAACTCCAGAGTCCATTGGAAGCTTATCTTGCCTGCGGAAACTCGATTTATCCAATTGTGATGGCTTAACGAATCTTCAGATTCATATATCAGAAAAGATTGTCCTCCGAGAACCTGGACTCAGGCGACGGCGGCAAATAATATTGAGACTTCCCAGAGCAGTAAAGAAACTAAATTCTTTGGCAAACCTATCCATAGAGGGGAAAATAAACATCGGGTTGTGGGATATCATGGGCAATGCAGAGCATCTCTCCTTTATTTCCGAGCAACAAATTCCTGAGGAATATATGGTAATTCCAAAGGAAAGACTTCCGTTCATCTCAAGCTTCTATGATTTTAAATCGCTAAGTATCAAGCGAGTTAGCTACAGCGCAGATGGTGTCCCCTTCCGATGCATTAGCTTCTCAGCTTTCCCGTGCTTGGTAGAGTTGAATCTAATCAACTTAAATATCCAGAAAATCCCAGTCGACATTGGTCTAATGCAGTCACTAGAGAAACTGGACCTCAGCGGAAATGATTTCAGGAGTTTACCCGCATCAACGAAGAACCTTTCGAAGTTGAAATACGCGAGGCTCTCTAATTGCATCAAACTCAAGACATTTCCAGAGCTGACTGAGTTGCAGACGCTCAAGCTTTCCGGCTGTTCCAACCTCGAATCACTGCTGGAACTTCCTTGTGCAGTTCAAGATGAAGGCAGATTCCGTTTGCTAGAGCTTGAGCTTGATAACTGCAAGAATCTCCAAGCATTGTCAGAACAGCTTAGCCGTTTCACCAATTTAATACACTTGGACCTAAGCAGCCACGACTTTGACGCAATCCCTGAAAGCATCAAGGAGCTGTCATCTTTGGAAACTATGTGCCTCAATAACTGCAAGAAACTCAAATCAGTGGAAGAGCTTCCACAAAGCCTCAAGCATCTCTACGCACACGGCTGCGATTCCCTGGAAAATGTATCCCTTTCCCGAAATCATTCAATCAAACACCTCGATCTTAGCCATTGCTTCGGTTTGCAACAAGATGAGCAACTGATTACATTGTTTCTAAACGACAAATGTAGCCAAGAGGTTTCACAACGATTTCTTTGCTTACCCGGAAATGAAGTGCCCAGAAATTTCGATAATCAATCCCATGGAACATCTACGAAGATCAGCCTGTTTACACCGACCCTTCTGGGTTTTGCTGCTTGTATCTTGATTTCTTGTGAGAGGTCCTTCAATCTCCAATTCCCAGCGTTTAGTTATGACTGGAACAGCGAAGCTGATGAAGTAATTTGGATTAACCTCAAACCAAATCTCAATCATTCATCGGAGATTGAGGAAGAAGAAACTGTTGCATCACATCACCTGGTTATCATCCACGTCCCGAGTAGCTTAAACACCGAGAAAATCGAAGAGTTGCGACTCGAATCCCATCTTCAATTTCCAGAGGAGGAGTTTCAGTTTCCACTAGGCGAGATAAGAGCTTGTGGAATTCGCATTATTGACGAAGCAAATCCGGTGTGA
>Al_scaffold_0002_321
ATGGGTGAGACGAAGCGAGAGACTGACAAGTCCGATGAGGAGAGGAAGGTTCTTGAAGCCATAGCTTTGAAAGGTTCGGAGTTAGAGACTAAAGTTGCACGGTTGCAGCATGAACTGATCAAGGCTACGACGGAGGCAAAGAAGCTTCTCTATGACAATGGCGGAATTGAGGAAGTGGAGAAAGAGGTCGCTGGTTTAAGGACTGTTAAGGAAGAGAATGAGAAGAGAATGAAGGAATTGGAGACAAAGCTTGGTGCTTTGGAGGTGAAGGAGTTAGAGGAGAAGAACGAAAGGTTCCAAGCAGAGGAAGTAGATGAGGAGAAAGAAAAGGAGGAGAAGAAAAGAAAGAAGATTAATGGTTTGGTTCCTGATAATGGTGTTGTTGTGAAACATATCAAGACAGGTGAAGAAATCGTTGTTTCGAGGAGAGTTGTTGGTGTTTTCCTGCTAATGACAATGGCGGAGTTTAGTGGTCAGTTTTGCGGGCTCCAAGATGAGTTTTTCAACTATGGCTGGAGACTTGAGTTTAGAGGGAACAACGTGACTGCGTTGTGGCCTGGGAATGGGAAACCTGGACTGTGGTTGAATTCGAATTCAAGGATGGGAGCGATTTATAGTTTGATTGTGAGAGAAGAGGAGATTTTGATAGAGAATGAAGAGAAGGGACAACAAGGTGAAGCCAATGGTGGAGCATTTATTAGAGAGTCCATCTATGGTGTTGGGATTTATTTAACTGTTGCAAACTGCTCTTACTTCAGTGCTAGATATTGTGATGGTGACAAAAACGGAGTTCGTTACATGGTTTTATGTCATGTAATAATGGGGAATATGGAGCTTCTTCGTGGTGATAAAGCTCAATTCTTTTATGGTGGAGAAGAATATGACAATGGAGTAGTCGATGATATCGAGAGTCCAAAGAATTACATTGTCTGGAACATCAATATGAACACTCATATATTCCCCGAATTTGTTTTTAGGTTCAAGCTGTCTAATCTCTCCAATACTGGAGGTAATTTGATTGCTAAGCGTGAAGTTGCTGCCTCAAGCATCCAAGGTGCAAAAAGGCCTCCTCCACGGATAATTGTTGGTCAAGAGACAATGCTAGATAACGCATGGAAACATCTGATTGAAGATGGAGCTGGTATTATGGGTATGTACGGTATGGGCGGAGTAGGGAAGACAACTATTCTCACCCAGATCAATAATAAGTTCAGTAATGATAGGTGTGGATTTGACTTTGTGATTTGGGTTGTGGTGTCTAAAGAGCTGCATATAGAGAATATTCAAGATGAAATTGCTGAGAAAGTTGGTCTTGGTGGAGAAGAGTGGAACAAAAAAGATGAAACTCAAAAGGGCCTTCATTTATACAATTTCTTAAGGACAAAGAGATTCATGTTGTTTTTAGATGATATATGGGAGACGGTGGAATTAGATAAGATTGGAATCCCGGATCCAACATCACACAAAGGATGCAGATTGGCATTCACCACTCGGTCTCTAAATGTATGCACGAGCATGGGGGTTGGAAAACCAATGGAAGTCCAATGTTTGGCGGACGATGACGCATTTGATTTGTTCAAAAAAAAGGTTGGAGAATTAACACTCGAAAGCGATCCACAGATCCCAGACCTTGCAAAAATAGTTGCTAAAAAATGTTGTGGTTTACCATTGGCTCTCAACGTAATAGGTGAAACCATGTCATCCAAGAGGACGATACAAGAATGGCGACGTGCGATATCAGTTTTGACTTCATATGCCGCAGAGTTTTCAGGCATGAATGATAAGATCCTTCCGCTTTTGAAGTATAGCTACGATAGTCTTAAAGGGGACCATGTCAAATTTTGTTTGCTATACTGCGCTTTATATCCGGAAGATGCTAAAATTCCCATAGAAGATTTGATAGACTACTGGATATGCGAAGGAATTATAGATAGAGGTGAAAGTGTTGTAGAGGCTGAGTATATGAGTTATGAGATAATTGGTAGTCTTGTGTGTGCATCATTGTTGATGAAGGGGGTTGATCAGGATGGAAAAGATTTTGTGTGTATGCATGACGTGATTCGTGAAATGGCCTTGTGGATCGCATCTGATTTGGGAAGAGAAAAGGATGTTTTTATTGTGCGTGCAGGTGTTGGGCTACGTGAAATTCCAAGGGTTAGGGATTGGAACATTGTAGAAAGGATGTCATTGATGAAACTGAGGAATAACAAGAGGTTTCATGTTACTGGCACTCCTGAATGTATGAAACTCACAACTTTGCTCCTGCAACATTCGAATTTGGGAAGTATCTCGAGTGAATTCTTCAAGTACATGCCAAATCTTGCTGTGTTGGATCTATCGAATAATGACAGTCTTTGTGAATTGCCGGATCTATCAGGATTAGTTTCCCTGCAATATCTCAACTTGTCAAATACTAGCATACTCCAATTGCCTAAGGGTGTACAAAAGTTGAAGAAACTAATTTACTTGGATTTGGAGAAAACATTTGTTATTTGGGGTAGTACTGGGATATCAAGTCTGCATAATTTGAAAGTTTTGAAGTTATTTGGTTCTCATTTTTATTGGAACACCACATCAGTGAAGGAATTGGAAGCCTTGGAACATTTGGAAGTTTTAACCATAACAATTGATTTTTTTTCTCTGTTTAATGAACTCAGACTGCGGGAGTTGGAATCCTTGGAACACTCAGTAAGTTTAACCTATACAACTCCTTCAGACTATCCAGAACAATTTTTAACCTCACATAGGTTGATGAGTTGTACACAAATTCTAAGAATCTCGAATACCATCAATCTGGAATCATCTGGAATATCACTTCCAGCAACTATGGACAAGCTTCGTGAACTCTACATTTTTAGGAGTTGCAATATCTCTGAGATAAAGATGGGAAGGATATGCAGCTTCTTGAGCCTCGTCAAAGTGCTTATACAAGATTGTAAAGGCCTGAGGGAATTGACATTTCTGATGTTCGCTCCAAATCTTAAATTTTTGTATGTTGATGATGCAAAAGACCTAGAAGATATAATAAACAAAGAGAAAGCTTGTGAAGTTGAAATTAGGATTGTTCCTTTTCAAAAGCTGACTAATCTTCATTTGGAGCATCTACCGAAGCTGGAGAATATATACTGGAGTCCTCTATCCTTTCCATGTCTAAAGAAAATCGATGTATTCGAATGTCCAAACCTGAAAACAATTCCAAAAGTGGCAAGGAGGGTGATAATGGACTCAGCATATGATATAACAAATGGATTGAAGATTATTAGTATCCGTGTAAAGTCTACGTCGCTGGTGGTCTTGCAATTTAAGGTGCAGTGGTGGGTCAGATTCCTTCTTCGTCAGCGGTGGTGTGGTGTCCTCTCCGACGATCTTGCGGTGGCTCCAGTTGGGCGGTGGGTCGATCTGGTGTTGTCATCTCTGGTTAAGGACGCTGGAGGTTTCATCGGAGTCGTACCGTGGCTCAGCCGTTCGATTGGTCGCTGCAGCAACGGCGGAAGTCGGCGGAGAGGTGGTGGGTTTCGCTGA
>Al_scaffold_0002_356
ATGGCTTGTTCTTCTTTGCCTCTTCGTATCTGGACATACCGCGTCTTTGCTAGCTTCCATGGACCAGACGTCCGTAAAACATTTCTCTCTCATTTACGCAAACAATTTAACTACAACGGGATTACGATGTTCGATGATCAAGGGATCGAGAGAAGCCAAACCATCGCCCCTGCACTCACACGAGCAATTAATGAATCGAGGATCGCAATCGTGGTGCTCTCCAAGAACTATGCTTCATCCAGCTGGTGTTTGGATGAATTGGTACAGATTTTGAAGTGCAAGGAAGATAGAGGGCAAATAGTGATGACTGTCTTCTATGGAGTAGATCCACATGATGTGCGTAAACAGACCGGAGATTTTGGGCGTGCTTTCAATGAGACTTGTGCTCGTAAAACGGAGGAGGAGAGACGAAAATGGAGCCAAGCTTTGAACTATGTGGGTAACATAGCCGGAGAACACTTCCGAAACTGGGACAATGAAGCCAAAATGATCGAGAAGATTGCAAGAGATGTTTCAGATAAAGTGAATGCTACACCATCAAGAGATTTTGATGACATGGTTGGACTTGAGACTCATTTGAGAATGATGCAGTCTTTGCTAGATTTAGATAATGATGGAGTTATGATGGTTGGAATATCTGGTCCGGCAGGCATTGGTAAGACTACCATTGCTAGAGCTTTGAAAAATCTATTCTCCAATAGGTTTCAGCTTAGTTGTTTTATGGACAACTTTAGGGGAAGCTATCCCATTGGTTTTGACGAGTATGGTTTTAAGTTGCGTTTACAAGAAGAGCTGCTATCAAAGATTTTGAACCAAAGTGGTATGAGGATCTCCCATTTAGGTGTAATACAAGAAAGACTATGTGACATGAAAGTGCTTATCATTCTTGATGATGTGAATGATGTAAAGCAATTAGAGGCTTTGGTTAATGAAAATTCATGGTTCGGCCCTGGAAGTAGGATTATTGTGACAACTGAAAATAAAGAGATTTTGCATCGACATGGTATCGACAACGTGTACAATGTCGGGTTTCCATCAGATGAAGAAGCTCTCAAGATCTTATGTAGATATGCTTTTAAACAAAGCTCTCCACGTCATAGTTTCTTAATGATGGCAAAATGGGTAGCACAACTTTGTGGGAATCTTCCATTGGGTCTACGTGTGGTGGGTTCATCTTTACATGGGAAGAATGAGGACGAATGGAAATATATAGTAAGGAGGCTAGAAACTATTATGGATGGAGAGATCGAGGAAGTACTAAGAGTCGGTTATGAGAGTTTACATGAGAATGAGCAAACACTATTTCTCCACATTGCAATCTTCTTCAACTATGAAGACGGTGATCTTGTGAAAGCCATGCTCGCTGACAATAGCTTGGATATCGAACACGGGTTAAAAATCCTAATAAATAAATCTCTGATACATATATCTAGCAAAGGGGAAATATTGATGCACAATTTACTACAACAAATGGGGAGACAAGCCATTCGTAGACAAGAGCCTTGGAAACGCCGGATCTTAATTGATGCTCAAGAGATTTGTGATGTGCTTGAAAATAATACAAATGCACATATACCTGAGGAGATGGACTATCTACCTCCTCTAAGGTTACTACGTTGGGAGGCATACCCAAGCAAGACTCTTCCTCTTAGATTTTGCCCGGAGAATCTAGTCGAACTTAGCATGGAAGATAGCCAACTCAAGAAGCTCTGGGAAGGAACTCAGTTGCTAACTAATCTCAAGAAGATGGATTTGTCTCGTTCTCTGGAGTTGAAAGAACTCCCAGATCTTTCAAATGCTACAAATCTCGAAACACTGGAGCTAAGCGGTTGCACGAGTTTGGTAGAGCTTCCATCATCTATTGCGAATCTTCAAAAACTAGAGGACATAATGATGAATTCTTGCCAAAAGCTGGAAGTTATCCCAACTAACATCAACTTGACATCTCTCAAGAGGATTCACATGGCTGGATGCTCACGACTGGCAAGTTTCCCAAATTTTTCTACCAACATCACCGCTCTCGATATATCAGACACATCGGTAGATGTATTGCCTGCATTGATTGTGCATTGGTCTCATCTTTATTATATTGATATAAGAGGAAGAGGAAAATACAAGAACGCATCAAACTTCCCCGGATGCGTAGGACGGCTTGATCTAAGCTATACTGATGTTGACAAGATTCCAGATTGCATCAAAGATCTTCTATGGTTACAACGCATCTATCTATCTTGCTGCAGAAAACTTACATCATTACCAGAGCTACCTAATTGGCTTCTTCTCCTGATAGCAGACAATTGTGAGTTACTCGAGAGAGTAACCTTCCCTATAAACTCTCCAAATGCAGAACTCATTTTCACTAACTGCTTCAAACTGGATGGAGAAACAAGAAAACTATTCATCCAACAATCTTTTCTTAGCAACTGCATACCCGGAAGAGTAATGCCTAGTGAGTTCAATCACCGAGCCAAAGGTAACTCCGTGATGGTTCGTCTTTCTTCTGCATCCTTGAGGTTTAGGGCTTGCATCATAGTTTCGCATATCCAAGATCAACACAGAAGAATATATAAAAATGTTAAGTTACAGTATCGTATCATAGGGAAAAGCAGTTGGTCTATCCATAAAATGTTTCTCGTAGGACATCCTCGTGGATCCCCCGGAATTCGAAGGAAACATCTATGTATTTTTTATGGTGACTTTCTTGAAGAAGATTTATCCATTGAAGTTAACAGCGAGTTATTGTTTGAATTCCGCAACATCTCTGATCTCTACACATATGAAGACTGCGAGATTATTGAATGTGGTGTGCGAATCTTGACGAACGAAGTGGAGGAAAGCAGTGATGGGAACACTAAAACTAGATTAGACCAAGTTTCTGAAGATGACGACGATGATTGGAGCTACGATTCTGAACCCAGCGAGGTCTTGGAAGATTCTGAAGGCGACAACATGGACCATACTACAGAGGTACTAATCAGTTGTGACTCGAAATCAGACAAGGCATACGATGAAGAAGGAAAAGAAGACAATGTCCAAGGTAAAGAACATACAAATTGTTGGAGTTGGCTCTTCCTCTGCTTTGAGTAA
>Al_scaffold_0002_556
ATGGCTTCCTCTTCTTCTTCTTCCTCTCGGAGTTGGAGATACAACGTCTTCCCTAGCTTCCACGGGCCAGACGTCCGTGTAACATTTCTAAGTCATTTACAAAAACAGTTTCAACACAATGGGATCATAACTTTCAATGATGAAGGGATCGAGAGAAGCCAAACCATTAGTTCTGAACTCACACGGGCGATAAGAGAATCGAGAATCTCGATCGTGGTGCTCTCGGAGAACTATGCTTCTTCAAGTTGGTGTTTGAACGAGCTGTTGGAAATTTCGAAGTGTCAAGAATCTGCGGGACAAATAGTGATGACCGTTTTCTACAAAGTGGATCCAAGTGATGTGAGGAAACAGATGGGAGAGTTTGGGAAGGCTTTCAAGAAAACTTGCCAAGGTAAAACAGAGGCTAAGATACATAGATGGACCCAATCTTTGACCCATGTCGCCAACATAGCCGGAGAACACTCCCTGAATTGGGACAATGAAGCAAACATGATTGAGAAGATTGCTAGAGATGTGTCAGACAAACTAAATGCTACATTGTCTAAGGATTTTGATGGTATGGTAGGACTTGAAGCTCATTTGCGGAAAATTCAATATTTGTTACAATCAGAAACTGATGAAGCTATGACCTTAGGAATCTCTGGTCCTGGGGGCATTGGTAAAACTACCATTGCGAGAGCTTTATATAACCAAATTTCTCGCAATTTTCCGCTTAGATATTTCATGGAAAATGTTAAGGGAAGTTATAGGAATATTGATTGTGATGAGCATGGTTCAAAGCTGCGTTTACAAGAACAACTTCTTTCGCAGATTTTGAACCACAACGGAGTGAAGATATGTAACTTAGATGTTATATATGAAAGGTTACGCTGCCAAAAGGTTCTCATCATTCTTGATGATGTGGATAGCCTTGAGCAATTAGATGCTTTGGCTAAGGATATCTATCGTTTTGGTCATGGAAGTAGGATTATTGTAACTACGAAAGATCAAGAGCTTTTGCAACGGTATGGCATCAACAATACATACCATGTGGGATTTCCATCTAATGAAGAAGCTCTTGAGATCTTTTGTAGATATGCTTTTAGGAGAAGCTCTCCACTTTATGGTTTTGAAAAGCTTGCAATAAGAGTAACAGAGCTTTGCAGTAATCTTCCATTAGGACTCCGTGTTGTGGGTTCATCTTTACGCGGGAAATGTGAGGATGAATGGAAAGTTATAATGAATAGGCTAGAAACTAGTCTTGATGGAGATCTCGAGAGAGTGTTAAGAGTCGGATACGATAGTTTACATGAGAAAGATCAAGCTCTGTTTCTTCACATCGCAATCTTCTTCAACTACAAAGACGAAGATTATGTAAAAGCCATACTCGGTGAGGATAATTTGGATGTCGAACATGGGTTGAGAAACCTAGTCAATAGATCTCTCATAGACATCTCTACCAATGGAGATATAGTAATGCACAAATTACTACAACAAATGGGTAGACAAGCCATTCATAGACAAGAACCTTGGAAACGCCAAATCTTAATTGATGCTCATGAGATTTGTGATGTCCTTGAATATGATACAGGTACTAGAACCGTGGCTGGCATATCATTTGATGCATCCAATATCAGCAAAGTGTTTGTAAGCGAAGGAGCTTTCAAGAGAATGCGTAACCTTCAATTCCTCAGTGTAAGCGATGAAAATGACAGAATTTGCATACCAGAGGACTTGCAGTTCCCACCTCGTCTAAAGTTACTACATTGGGAGGCATACCCGAGAAAGAGTCTTCCTATTAGATTTTATCTGGAAAATCTCGTTGAACTCGATATGCAGAATAGCCAACTCGAGAAGCTCTGGAAAGGACCCCAGCTGCTTACAAATCTCAAGAAGATGGATTTGTCGATGTCCCGTCATTTGAAAGAACTCCCAGATCTTTCCAATGCCACAAATCTCAAGAGATTGAATTTAGATGATTGCGAGAGTTTGGTAGAGATTCCCTCCTCTTTTTCAAATCTTCACAAACTAAAAGTGTTGAGCATGTTTGCCTGCACGAAGTTAGAAGTCATTCCAACTCGCATGAACTTGGCATCTCTTGAATCAGTCAATATGACGGCATGCCAAAGATTGAAAAACTTTCCAGACATCTCTAGGAACATCTTACAACTCTCTATCTCACTCACAGCGGTAGAACAAGTGCCTGCATCAATTAGGCTTTGGTCTCGTCTTCGTGTTCTCAACATAATCATAACCAGTAATGGAAAGCTAAAGGCATTAACACATGTTCCCCAAAGTGTAAGGCATCTAATCCTAAGCTACACTGGTGTTGAGAGGATTCCATATTGCAAGAAAAGTCTCCATCGATTACAACTTTATCTAAACGGCAGCAGAAAACTCGCAGATTCGCTTAGAAACGATTGTGAACCAATGGAGCAACTTATTTGTCCTTACGACACTCCATATACACAACTCAATTACACAAACTGCTTCAAACTGGACAGTAAAGTGCAACGAGCAATCATAACACAATCGTTTGTTCAGGGATGGGCTTGCTTACCCGGGAGAGAAGTGCCTGAAGAGTTCGAGCACCGAGCCAGAGGAAATTCCTTGACCATACGTCTGATGGGTGACATGCCTCTCACCATTCTCAAGGTTTGCGTCGTGATTTCCCCTAACCAGAAGACCAGAGAATTCGAACAACTATTGTGTCGTCGTATGGGCAAAGGAAATGCATACCTTCCCATTGACGAGATCAGTGTCTACACAATCCCCAGAATCCAAAGAAAACATTTGTTTCTGTTTCACTCCTACTTGTTTGAAGAAGAACGATTCTGCGAAGTAACGAGCAGAGAGCTAGTGTTCGAATTCAGTAGCGAACTCGAGATTGTTGAATGCGGTACCCAGATCTGGAAGGATGAATCCGAAATAAACAACAATTGTGGATACCAAACTGCAAATGGTAAACCAGGATTCAGTGAGGAAGAAGATGGCGGCAATAACCAGCAGGATACATATGAATTCAGCAAAGCTTCTGAAGAAGACGAAGTTGACAGTACTGTGGACAGAGAATGTGAATCTGAATCCGTCGAAGCATACGAAGAGATGAATCCGGCAAAACGCGCAAAGAGATAA
>Al_scaffold_0002_576
ATGGGTAGTATTGGTAAAACTACTCTTGCTCGACAAGTTTTTAATCATGAGATTGTAAAAAACCATTTTGATGGAGTTGCATGGGTGTGTATATCACAACAGTTTACAAGGAAATATGTGTGGCACACGATTTTGCAGAAGCTTAGTGCACAACATGATGAGTATAGAGACTCAAATATGACTGAAGACGAACTTCAGGACAAACTCTTTCGACAGTTGGAAATCAGTAATTCTTTGATTGTGACATCTTATTCTTAA
>Al_scaffold_0002_586
ATGGTTGACGCAATTGTATCGTTCGGTGTTGAAAAGCTCTGGGAACTCGTGAGCGAAGATTATCAGCGATTTCGGGGAGTTGAAGAGCAAATTACTCAGCTAAAGAGTGATCTGAAGATGTTAATGTCCTTTCTGAGTGACGCGGATGCAAGGAAACAAACAACTGAACTTGCAAGAAACTGTGTGGACGACGTAAAGGAAATCACTTACGATGCCCAGGATATAATTGAAACATATCTTCTAAAGCGAGAACGAAGTGAAAGTAGTGGCATCAAGAATCACATGAGAAGTCTTGCTTGCATTCAAAGTGGTCGTAGGAAGACTGCCTTAGAAATCACAAGCATTAGTAAGAGAATCTCCAAAGTGATCCAGGTTATGCGAGATTTTGGGATACAATCGAACATTATTGAAGGTGGGTATTCGCAGGCTCTACATGATAGAAAAAGGGAAATGCGTCATACATTTTCCAATGAGTCTGAAAGCAATCTTGTTGGTTTGGAGAAAAATGTTGAGAGATTGGTTAAGGAATTGGTGGGAAATGATGATAGCAGTCACGGGGTATCTATTACTGGCTTGGGCGGTCTTGGCAAAACCACCCTTGCACGGCAAGTTTTTAATCATGATACAGTAAAACGTCATTTTGATGGACTTGTGTGGGTGTGTGTATCACAAGATTTTACACGGAAGGATGTGTGGCAGACCATCTTGAGGGATCTTAGTCCTGGAGAAAAAGATTCAAACTTGCGGGAAGACGATATTCAGAAGAAACTCGTTCAGTTGTTGGAAACAAAAAAAGCTTTGATCGTCTTTGATAACCTATGGAAAAAAGAAGACTGGGACAGAATAAAGCCAATGTTTCCAGAGAGAAAAGCCGGTTGGAAGGTACTACTTACTTCACGCAACGACGCAATACATCCACATTCTGTGACCTTCAAACCAGAACTCCTAACTCATGACGAATGTTGGAAACTTTTACAAATGATAGCATTTCCTAAGAACGACACAACTGGATATATAATTGATAAAGATATGGTAGAGATGGCTAAGGAGATGATCAAACATTGTGGAGGACTACCATTGGCTGTCAAAGTGTTAGGAGGGTTGTTAGCTGCCCAACACACACCACGTCAGTGGAAAATGATATCTGAGAATATTAAATCTCACATAGTTGGAGGTGGGATTAGTTCCAATGATGACGATAGCAGTTCGATCAATCATGTTCTGTCTTTGAGCTTTGAAGGATTGCCTAATTATTTGAAGAACTGCTTACTCTACCTAGCCTCTTTTCCAGAAGATCGTGAAATAGAATTAGAGAGATTGTCTTATGTCTGGGCTGCAGAAGGAATAACAAATCCTAGGCATTACGAGGGAGCTTCCATTCGAGATGTTGCAGATCTCTACATAGAAGAGTTAGTGAAGAGAAATATGGTTATTTCTCAAAGAGACTTGGCGACTTCGAGATTTGAAATTTGTCAGTTGCATGACTTGATGAGAGAGATTTGTTTGTTAAAAGCCAAGGAAGAGAGCTTTGTAAAGATTGTTAGTGATCCAGCCAGCAGCTCAAGCGTACACTCTCAAGCTTCTAGCAAATCACGTAGACTCGTTGTGTACGGCACCCGTACTTTTAGTGGAGAGAGGGACATGAAGAATTCCAAACTTAGATCTCTCTTGTTTATTCCAGTTGGGTATGATTGGATTATGATGAGATCAAACTTCATGGAGTTACCATTGTTGAGGGTTTTAGATCTCAGATGGGCTAAATTTGAGGGAGGGAAGTTACCCTCTAGCATTGGAAAGCTCATCCACTTGAAGTATTTGAGTTTATATGACGCAAAGGTAACTCATCTACCTTCATCTTTGCGGAACCTGAAGTCGCTGCTCTATCTTAATCTAAATATACGTTCTCATCTGAATGACGTGCCCAATGTCTTTAAAGAGATGCTAGAACTGAGATATCTCTGCTTACCATGGAGTACAACTAGTAGGACAAAGTTGGAATTGGGTAATCTACTCAAATTGGAGACGTTGAAGTATTTCTCAACAGAGAATAGCAATGCGACGGATCTTCACCGTATGACAAGGCTAAGGAGTCTCCATATCTTTATCAGTGGCGAGGGGTGGCGTATGGAAACTCTATCTTCAACTCTAAGTAAATTGGGACACTTGGAAGATCTTACTATACGATCTCCCGAGAATTCCGTTCATCTCAAACACCCGAAGTTGATATATAGGCCGATGTTACCTGATGTGCAACATTTTCCTTCTCATCTTACAACCATATCTTTACATGATTGTCGTTTGGAGGAGGATCCGATGCCAATTTTAGAGAAACTGCTACAACTGAAAGTGGTTTCTTTATGGTGGAACGCTTATGTTGGGAGGGAAATGGTTTGCTCCAGCGGTGGGTTTCCTCAATTGCTGAAGCTCGATTTGTGTGGACTAGATGAATGGGAAGAGTGGAAAGTAGAAGAAGGCTCCATGCCCCTTCTTCATTCTCTCATTATTCATTGGTGTCATAAGCTAAAGGAGCTTCCAGATGGGCTGAGATTTATCACTTCATTACAGGAATTGAGTTTCTACACAAAGGAAAGAGAATTTCAGAAGAGGGTTTCCAAAGGAGGAGAAGATTACTATAAAACCCAACACATTCCTCTTATTCGATATGACTGGCCACTAGAACCAGAAGACAGCGAGGTCAATTAA
>Al_scaffold_0002_821
ATGGTTTATACATCTTCTTCTTCTTCGAGCTCCTCTCGCAATTGGGTATATGATATCTTTCCCAGTTTCAGAGGCGAAGATGTCCGCAAAAACTTCGTCTGTCACTTTATAAAAGAGCTTGATCGGAAATTGATTACTGCATTCAAAGACAATCAAATCGAGAGAAGCCGATCGCTCGATCCTGAGCTTAAACAAGCGATTAGGGATTCACGAATAGCGGTGGTCGTGTTCTCTAAAAACTACGCTTCTTCGAGCTGGTGTCTTGACGAGTTGCTGGAGATCGTTAGATGCAAGAAAGAGTACGGTCAATTGGTGATTCCAATTTTTTACCGTTTGGATCCTTCACATGTGAGGAAACAGACCGGCGAATTTGGGAAGATCTTTGAGAAGACATGTCAACACAAAACAAAGCAAGTGCAAAATCGATGGAGCCGAGCTTTGAGTCATGTTTCCAATATCCTTGGTTATCATTCTGTGACCTGGGAAAATGAAGCAAAAATGATTGAAGAAATAACGAATGATGTTTTGGGTAAATTGAATATAACTCCATCAAAGGATTTTGATGACTTTGTTGGAATGGAAGGTCATATAGCAGAGATGAGTTCACGGTTGTGCTTAGAATCCGAGGAAGTTAGGATGGTAGGGATATGGGGTCCCTCTGGAATTGGCAAGACTACCATTGCGAGGGCTCTCTTTAATAGACTCGCTCGTCACTTCCGAGGTAGCATTTTCATAGACAGGTCTTTCTTGTGTAAGAGTACGAAAATTTATAGTAAAGCCAACCCGGATGACTATAACATGAGGTTGCATTTGCAAAGCAATTTCCTCCCTGAAATTTTAGGCCAAAAGCACATCAGAATAGATCACTTGGGTGCAGTGAGAGAGAGGCTAAAGCACCAGAAAGTTCTTATTCTTCTTGATGATTTGGATGATCAAGTAGTGTTAGATACCTTGGTTGGACAAACACAGTGGTTTGGACGTGGGAGCAGAATTATTGTGATTACGAAAAATAAGCATCTCCTTAGGGCCCACGGGATTTGTTCTTTTTACGAGGTAGGCCTACCATCCGATCAGCTAGCTCTAGAGATGTTCAGCCGGTATGCTTTCAGGCAAAACTGTCCTCTTCCTGGTTTTATTGAGTTCTCAGTTGAAGTTGCAAAACTTGTGGGCAATCTTCCTTTGGGTCTTAACATCTTGGGTTCGTACTTGCGAGGGAGGATCAAGGAAGATTGGATCCATAGACTGCATAGGCTGCGGAAAGGTCTGAACAAACAAATTGAGGAAGCACTAAGAGTTGAATACGAAGGGTTAGGTAGCAGGAAAGATAAGGCGATATTCCGTCACATCGCATGTCTATTCAATGAAGTGGAAATCAATGACATCAAACTGCTGCTCGAAGATAGTGACTTAGATGTTATTACTGGTCTTCACAACCTACTTGATAATTCCCTAATACACGAAAGACGGAAAACTGTGCAGATGCACTGTTTGGTACAAGAAATGGGGAAGGAAATGGTACGTATACAGTCAAAGAACCCTGCGAAACGGGAATTCCTCGTGGACTCAAAGGATATTTACGATGTACTTAATGGTAACGCTAATGCTGAAAAAGTTAAGGGTATATCATGGAATCTAGCAGATCTAGATGAGTTGCACATCCATAAGAGAGCTTTTGAAAGGATGAAAAATCTCGATTTTATAAGAATCTACGATGATTCATTGGCATTGCATATACAAGAAAAATTGCACTTCCCACAAGGGCTCGACTATTTACCCCCTAAACTAAGATTTCTTAGTTGGGACGGATACCCAATGAGATGTTTACCTTCTAACTTTCTTCCTGAACATTTGGTTGTGCTGAGAATGCGGAACAGCAAGCTAGAGAAGCTGTGGAACGGAGTTCATTTGCCTAGATTACTCGAGGATATGGATATGGAGGGGTCTAGTAACCTGACAGAACTCCCAGATCTATCATGGGCGCCCAATCTGACGACACTGAATCTCCGCAATTGTCCAAGTTTGGCGGAGATACCTTCATCTATCATGAATCTCCATTGCCTGAAGACATTGACTCTTGAAGATTGCACGAGTTTGGTGTCTCTTCCAGTCAACATCGACCTGATATCTCTCTATCGACTTGATCTCAGTGGATGCTCACGGTTTAGTAGATTTCCTGATATCTCGAGGAACATCTCATTTCTCATTCTAAACCAAACAGCGATCGAAGAAGTTCCTTGGTGGATCAATAAGTTTCCTAAGCTCATATGCATTGAAATGTGGGAATGCACAAAGTTAAAATATATATCCGGAAACATTTCTGAGCTGAAACTCCTTGAGAAAGCTGACTTTTCAAACTGCGAGGCACTTACCAAAGCTAGCTGGATTGGCCGTACAACTGTGGTAGCAATGGTGGCAGAAAATAATCACACTAAGTTACCAGTGCTCAATTTCATCAACTGCTTCAAGTTAGATCAAGAAACTCTCATTCAACAATCAGTTTTCAAGCACCTGATCTTGCCAGGTGAAAAAGTGCCTTCATATTTCACAAACCAAGCTACCGGAAACTCTCTAGTTATCCATTTACTTCAGAGCTCTTTCTCTCAAGAATTCTTAAGATTTAGAGTTTGTCTCGTGGTTGATGCTGACAAACCTAACCGCTCTGAGAATGGCTCTATTGCGTCTACCTGGGTAAGTTGTCACTTTACATGCAAAGATGGAAACTGTTATGGTTCGGCTGATTCTCGAATAGCCATTGACTTGCCACGTCAGATAGATAATCATTTGATTATATTCGACTGTCATTTCCCACTAAGCAAAGACAATGGTTCTCTAGTTAATCTGAATTACGATCAGGTGGATTTAGAGTTTCATTTCGCCAGTGACCCTTTGTGCAAAATAAAAGAATGTGGTATACGGCTTTCTGAGGTTTGTCCATCCCCGGAGTACCGACCGTGTAATCTAAATGTTCGTGCACATGTTTGGGAAGGCAATGAGAACAAAGCTGATAGTGATCTAGACAATGAGACTGAAAACGGTGAAGAGACAGAGAGAAGCAGGAAACGAATCAAG
>Al_scaffold_0003_1642
ATGGGAAAAGATTTCAAGAGTATGGTGACACGATGCATCTACGTAGGAAAAGAGAACGATAACGTGAAGAAGCTGAAAACCGCGACGGAGGAGCTCAAGGATTTACGCAACAATGTGATGAAAAGGGTCAAAATGTATGAAGACCAGCAGAAGCTGAAGCGTCTCGAGAAAGTCCAGGTCTGGCTTAGACAAGCCGATGTAGCGATCAAAGAAGCAGAAGAAATTTTGATAGCGATGATGTCTTCTTCTTCTTCAAATGGATCAAGCATGATGAGTTGTCACAAGATGGACAAGAAGCTTTGCAAGAAGCTGAAAGAGGTTAATGAGATAAAGAGTAGAGGAACATTCGATGTGGTGGTTGAGAATAGTGGCATTGGTGGATCGATGATGATTTCGACCGTTGATAGAGATGATCAGACGGTTGGATTGGAGGCGGTTTCGGGGCTAGTGTGGCGGTGTATGACGGTGGATAACACCGGGATTATTGGGTTGTACGGCGTGGAAGGTGTTGGGAAGACGACGGTGTTGACTCAGGTCAACAACAGGTTGCTTCAGCACAAGTTAAATGGGTTTGACTTTGTGATTTGGGTGTTTGTGTCCAAGAATCTGAATCTTGAAAGGATTCAGGACACTATCCGAGAGAAGATAGGGTTTCTTGATAGGTTGTGGACGAACAAGACAGAGGAAGAGAAAGCCGGTAAGATCTTCGAGATACTTAGCAAAAGACGATTCGCTTTGTTCCTTGACGACGTTTGGGAGAAAGTCGATCTAGTGAAAGCTGGTGTGCCACCGCCGGATGGACAGAACGGATCAAAGATCGTGTTTACAACCTGTTCGGACGAGGTTTGTCGGGAAATGGGAGCACAAACTAAGATCAAAATGGAGAAGCTGCCATGGGAGAGAGCTTGGGACTTGTTTAAGAAGAATGCGGGAGAAGATACAGTGAAGAGCCACCCGGACATAACCAAAGTTGCTCAAGAGGTTGCAGCCAAGTGCGATGGCCTCCCGCTGGCTTTGGTCACAATTGGCCGAGCCATGGCCTCTAAGAAAACACCTCAGGAATGGCGTGACGCTTTGTACATCTTGAGTAACTCTCCTCCTAATTTCTCAGGTCCAATTCCATAA
>Al_scaffold_0003_2971
ATGGTTTCTTCTTCTTCTTCGTCTCGAAACTGGGATCACAATGTCTTTCCGAGCTTCCACGGGCCGGACGTACGCAAAGGCCTTCTCAGTCACCTTCTAGAGAAGTTTAAAATCAAAGGAATCCAATCATTCATCGATAACGAGATCAGGAGAGGAGAATCTATCGGTCCTGAACTCAAACGTGCAATCAAAGGATCTAAGATTGCACTCGTCTTGCTCTCCAAAAACTACGCTTCTTCGTCGTGGTGTCTTGATGAATTGGTGGAGATCATGAACAAAGAGTTGGGTCAAACTGTAATGACCATTTTCTATGATGTTGATCCAACTGAAGTTAAGAAGCAGACCGGAGTTTTTGGGAAGGTCTTTGGAGAAACTTGTAAGGGAAAAACAGAGGAGAAGATTGATACGTGGAGAAATGCTTTGGAGGGTGTAGCCACAATCGCTGGTTACCATTTAAGCAACTGTTTCCAGTTGAGAGCAATCATGGTCAATATTAAAGAAAGCTATCGACAACTTGGTCTTGATGAGAAAAGTGCACAATTGAAACTACAGAGTCATATGTTGTCTGAGATGCTCAACCAAAAAGATATCATGGTTCCTAATTTAGGAGTCGCACAAGAAAGGTTGAAAGACAAGGAAATATTTCTCGTTCTTGATGATGTTGATCGGTTAGAACAACTGGATGCCTTGGCAAAAGAAACTCGGTGGTTTGGTCCTCGAAGTCGGATTATCATCACAACACAAGATCTAAGAGTTTTAGAGGCACATGGGATCAACCATATTTATAAAGTGGATTTTCCATCAACTCATGAGGCTTTTCAAATGGTCTGTATATATGCTTTTGGTCAGAAGAACCCTGAATATGATTTCACAGAACTTGTTTGGGAAGTTGCAAATCTTGCTAGTCAACTTCCTCTAGGACTAAAGGTTATGGGCTCCCACTTCAAGAGAAAATCCAAGCAAGAGTGGAAAAATGCTCTACCAAGTTTGAAGAATCGCCTTCACGCGGATATTGTGAGTGTTTTAAAGAATTCGAAAATAGGAATGCATAGTCTGCTAGTAAAACTCGGTAAAGATATTGTTCGTAAACAGTTTGATGAGCCTGGACAACGCCAATTTTTTGTCGATAGTGGAGAGAATTGTGAAGTATTACTGGCTGATGAGGCAACA
>Al_scaffold_0003_3304
ATGTCTTCTTCTTCTTCCTTCTCGTCTAACAATTGGCGTTATGATGTCTTCCTAAACTTCAGAGGGGAAGATGTCCGGAAAACATTCCTCAGCCACTTTCTAAAGGAGCTAGATCGTAAATTGATCAGTTTTTTCCAAGACAACAAGATCGAGAAAAGTCAATCGCTTGGTCCTGTGCTTAATCAGGCCATTAAAGATTCGAGGATTGCGATTGTTGTCTTCTCCAAAAAGTATGCTTCTTCTAGATGGTGCTTAAACGAGCTGGTGGAGATAGTCAAATGCAAGAACAAGTTAGGTCAACATGTGATCCCTGTTTTCTATGATTTGGATCCTACTGATGTCAGAAACAAGACCGGAGACTTTGGAAATATATTTGACAGGACATGCCACAACAAAACAGAGGATGAGATAAGATTATGGCGGGAAGCGTTGACCGATGAAGTGAGGAAGGTTGGGATATGGGGTCCCTCGGGAATTGGCAAGACTACCATTGCAAGAGCTCTATTTAGTCGTCTCTCTCATCACTTCCAAGGTAGGGTTTTCATAGACATGCGTTTCATATCTAAGAGTGTCAAAGATTATAGCAAAGGCAACCCGACTGACTATAACATGAAGTTGCACTTGCAAAGAAAATTTCTCTCTAAAATATTAGACAAAGAGGGTATAAAGTTAGATCACTTAGGTGCAGTGAAAGGGAAATTAAAACACCATAAAGTTCTTATCATTATTGATGATTTGGATGATCAAGTGGTGTTAGATGCCTTGGCGGGTGGAGATGAATGGTTTGGTTCTGGCAGCAGAATCATCGCGATTACAAAAGATAAGCATATTCTAAGGGCCCATGGGATTACATATAGTGAGTTGAATGTTGACATAGGTCTTCAAAATTTAGTTGATATGTCCCTCATACATGTAATACCATCACTAGAAATGAGTATTATCGAGATGCATTGTCTAGTCGAACAAATGGGAAAAGAAATTGTCCGTGAACAGTCCAACAACCCTGGAGAACGGGAATTCTTACTAGATTGGAAGAATGTATGTGATGTTCTTGAGAATAAAACGGGTTCTAACACAGTTCAAGGTATACCATTAAATCTAGATGAGATTGATGAGTTACGAATACATAAGAAAGCCTTCAAAAAAATGAGTAATCTCAAATTTCTAAATATTTACACTACTACATTTGGCGGGAACAAAGAAACTAGATGGCACCTACAAGAAGACTTCGACTATTTGCCCCCTAAGCTCAAATTTCTAAGTTGGGAAAAATACCCGTTGAGATCTATGCCTTCTAACTTTCAACCTAAAAACCTTGTCAAGCTCCAAATGATGAATAGCAATCTGGAGAAGCTATGGGAAGGAGTTCATTCACTTACAGGGCTCAAGGATATGGATTTGTGGGGATCTAAAAAACTGAAAGAAATCCCGGATCTTTCTATGGTTACTAATCTCGAGACACTTAACCTTGGGAGTTGCTCGAGTTTGGTGGAGCTTCCGTCCTCTATCAAATATCTCAATAAACTGATTGAGTTGAACATGTCATATTGTACTAATTTGGAGATTCTTCCAACGGGATTGAACCTCAAATCTCTCCAATGCCTCTATCTGTGGGGATGTTCACAATTGAAGACATTTCCAGATATCTCAACCAACATTTCAGATCTTAATCTAGGGGAATCAGCGATTGAAGAATTCCCCTCTAATCTACATCTAGAGAATCTTGATGCACTTGAAATGTTTTCAATGAAGAATGGGAAATTGTGGGAAAGAGTGCAGATATTTTGTTTTTAA
>Al_scaffold_0003_967
ATGGCTACTTCCTCTTGCGTTTGGGTGTTCGATGTCTTCCCGAGTTTTAGCGGAGAAGATGTCCGAAGAACATTCCTCAGTCACCTTCTCTTGGCATTGGATCGCAAATTAATCACTTGTTTCAAAGACAGTGAGATCCAGAGAAGCCAGTCGATAGGCCTGGAGCTTGTACATGCGATTAGGGGTTCAAGGATCGCGATCGTCGTCTTCTCGAAAATATACGCCTCTTCAAGCTGGTGTTTGAACGAATTGCTGGAGATCGTGAAATGCAAGGAAGAGAAAGGTCAAATGGTGATACCAATCTTCTACGCTTTAGACCCTTCTCATGTCAGGAAACAGACTGGCGACTTTGGAAAGGCGTTTGAAATGATTTGCGAGAGCAAAACAGATGAGTTGCAAATTCAGTGGAGAAGGGCTTTGACGGATGTAGCTAATATCCATGGATATCATTCTGAGAACTGGTATAACGAAGCACACTTGATTGAAGAAATCGCCAATGATGTTTTGGGTAAACTTAATAATGTAACACCGTCAATGGAGTTTCTTGACTTTGTTGGAATCGAAGATCATCTGGCCAAGATGAGTCTGTTGTTGTGCTTGGAATCCGAGCAAGTGAGGATGGTTGGGTTATGGGGTCCTTCAGGAATTGGAAAGACTACCATTGCAAGAGCTCTTTTTATTAGAATCTCTCGTCACTTCCAAAGCAGCGTTTTCATAGACAGGGCTTTTGTATCTAAGACTATGGAAATTTTTAGGGGAGCCAATCCTGACGACTACAACATGAAGCTCCATTTGCAAGAAAATTTCCTCTCTGAGATTTTAAATAAAAAGGATATAAAGGTACATCATTTAGGCGCGGTGGGAGAGAGGCTAAAGCACAAGAAAGTTCTTATAGTACTTGATGATTTGGATGATCAAATAGTGCTAGATGCCTTGGTCGGTGGAACTCAATGGTTTGGATGTGGGAGCAGGATCCTTGTGATTACAAAAGATAAGCATCTTCTAAGAGCTCATGGGATTGATCGTATTTATAAGGTCGGTCCCCCTTCTCATAAACTAGCTCTAGAGATGTTTTGCCAATATGCTTTCAGGCAAAACTCTCCACGTGAGGGGTTTGCAGAGCTTGCTTCTGAAGTCACAAAAGGTGCGGGTAATCTTCCTTTGGCTCTTAACGTTTTTGGGTTGTATTTGCGGGGGAGGGACATAGAGGATTGGTTGGATATGTTGCCTAGGCTTCGGAAAGGACCCTACGGGAAAATTGAGAAAGCACTTAGAGTTAGCTATGACGGGTTAGGTAGCAAAGAAGATAAAGCAATATTTTGTCACATTGCATGTCTTTTCAATGGTATGGAAGCCAATGACATCAAGCTGTTACTTGCGGATAGTGACTTGGAAGTTAATATCGGGCTTAAAAACTTAATTGATAACTCCCTCATACATGAAAGAGGGAGTACTGTACATATACATTGTTTGGTACAAGAAATGGGTAAGGAAATCATCCGTACACAGTCCAACAAGCCCAGAGAACGGGAATTCCTGGTGGATTCTAAGGATATTGGCGATGTATTTAATGATACCTCTGGTGCTAAGAAGGTTTTGGGTTTATCATTGAGTCTAGCAGAGTTTGATAAGTTGCACATAGATAAAAGGGCCTTCAAAAGGATGCGTAATCTACGTTTTCTTAGAATCTATGAGGACTCATTGGACTTGCATAACCAAGTCAGATTGCACTTACCAGGAGGCCTCAGCTATTTTCCCCCAAAGCTCAAGTTACTCTGTTGGGATGGATATCCAATGCGAAGTTTGCCAGCTAGCTTTCGTGCTGAACATCTTAATGTGCTCAGAATGCGGAACAGCAAGCTCGAGAAACTATGGGAAGGAGTAGAGTCATCTGCATACCCTGAGGATAGGGTGGAACTTCCTTCTTCTCTTCGGAATCTCAATGAATTATATATGCAAACTTGCTCAGAGCTAGTTGCTCTTTCTGCCGGCATCAACCTCGAATCTTTGTATCGGCTTGATCTCGGTGGATGCTCACGGTTTTGGGGTTTTCCTTATATCTCAAAGAACGTCTCATTTCTCATTCTAAACCAAACAGCTATTAAAGAAGTTCCTTGGTGGATCGAGAACTTCTCTAGGCTCATATGCCTAGAAATGCGGGAATGCAAAAGATTAAGATATATATCCCCCAAGATTTCCAAACTTAAACTTCTCGAGAAGGTTGACTTTTCAAATTGTGAGGCATTGACTTCTGCTAGCTGGCTTGACGGTCCAAGTGCTGTAGCAACGGGAGGAAACAATATTTACACTAAGTTACCAGTGCTCAATTTCATCAACTGCTTCAAATTAGATCAAGAAGCTCTCGTTCAACAATCAGTTTTTAAGTACCTGATTTTACCAGGTAGAGAAGTCCCTTTATATTTCACCAACCGAGCTACCGGAAGCACTCTGGCTATCTGTCTACTTCAGAGATCTCTCTCTCAACAATTTTTCGGATTTAGGGTTTGCATCGCGGTTGATACCCATGAAGCTAATTCCTTCACCCCTAGGTGGATATGTTGTCACGTCACAAGAAAAGATGGGAGCTCCTTTGATTCCACTGATTGTCACCTTGCCATTGATTTACCGCGTCAGATGGATAACCATCTGGTTATCTTTGACTGTTGTTTTCCTCTAAACAAAGACATTGATGCTCTAGCTGAACTGAACTACGATCGAGTAGATATAGAGATTACTTTCACTACTGACTCTCTTTGCAAAATAAAAGGATGTGGTGTACGACTCTCTGAGATTTGTTCATATTTGGATAACGGACTTAGTAATGTTTGTGAAGCTGATGAAAGCAAACACGGTGAAGAGTATGGAGACAGTATTGCAGAAATAAGGAGAAGTAGGAAGCGAGTGCGGATAATGGAAAAGTCGATTTAA
>Al_scaffold_0004_1187
ATGGCTTCTTCTTCTTTGTCTTGCATCAAGAGATACCATGTCTTTTCGAGCTTCCATGGTCCAGATGTCCGTAGAGGGTTTCTCAGTCATTTACACAATCTCTTTGCAAGCAAAGGTATCACGACTTTCAATGATGAGAAGATCGATAGAGGCCAGCCGATCGGACCTGAGCTCGTACAAGCTATTAGAGAATCTAGAGTCTCGATTGTGTTGCTCTCGAAGAAGTACGCTTCTTCAAGCTGGTGTTTAGATGAACTGCTTGAAATCTTGAAGTGCAAAGAAGATGATGGGCAGATTTTGATGACCATTTTTTACGACGTTAATCCTTCTCATGTTAAAAAACAGAGGGGAGAGTTCGGGAAAGCTTTCGAGAAGACTTGTCAAGGGAAAACTGAGGAATTGAAGCAGAGATGGAGCAAAGCTTTGGCACATGTCGCAACCATTGCTGGGGAACACTCTCTTAATTGGCCTTATGAAGCAGAGATGATCCAAAAGATTGCTACAGATGTTTTAAACAAACTTAATCTTACACCGTCCAAGGATTTTGACGGGATGGTGGGACTTGAAGCTCACTTGGCAAAATTGAACTCTTTGTTATGCTTGGAAAGTGATGAAGTCAAGATGATTGGGATTTGGGGTCCTGCAGGGATTGGTAAGTCCACCATTGCTAGAGCTTTAAACAACCAACTCTCTAGCAGTTTTCAACTTAAATTATGGGGAACCTCAAGGGAACATGATTCCAAGTTGTGGTTGCAAAACCATCTTCTGTCTAAGATTTTGAACCAAGAGAATATGAAGATACATCATTTAGGTGCAATCAAAGAAAGGCTACACGACCAAAGAGTGCTTATCATTCTTGATGATGTAGATGATCTAAAGAAATTAGAGGTTTTGGCTGAAGAACGTTCTTGGTTTGGTTTTGGAAGCCGGATCATCGTTACCACAGAAGATAAGAAGATTTTGGAGGCACATGGGATCAAGGATATCTACCATGTGGATTTTCCATCCGAGGAAGAAGCTCTTGAGATCTTATGTCTCTCTGCTTTCAAACAAAGCTCTGTACCAGATGGCTTTGAAGAGGTTGCCAATAAAGTAGCAGAGCTTTGCGGCAATCTTCCATTAGGCCTTTGTGTCGTGGGTAAATCTTTGTGTGGGGAGAGCAAGCAAGAGTGGGAACTTCAATTATCTAGCATCGAAGCTAGTCTTGATCGAGGAATTGAAGACATTTTAAAAGTGGGTTATGACAGATTAACGAAGAAAAATCAATCTCTATTCCTTCACATTGCATGCTTCTTCAACTATGAAAAGGTTGATTATGTGACAACCATGCTAGCTGACAGTAACTTGGATGTCAGAAATGGTTTGAAGACCCTAGCCGATAAGTCTCTCGTGCATAAATCTACTTATGGCCATATAGTGATGCACCATCTACTACAACAATTGGGTAGACAGATAGTTCATGAACAGTCTGACGAGCCCGGGAAACATCAATTTTTAACTGAGGCCGATGAGATTTGTGATGTACTGACAACCGAAACAGGTACTGGATCAGTCCTAGGGATATCATTTGATACATCCAATATCGGAGAGGTTTCTGTAGGTAAAGGGGCTTTTGAAGGAATGCGTAATCTCCGATTCCTAACAATCTATAGGAGTTTGCAAATACCAGAAGATTTGGATTATTTACCTCTTCTTAGGTTACTACATTGGAAATATTACCCAAGAAAAAGTCTGCCTTTAAGATTTCAGCCGGAACGCCTCGTGAAACTCCGTATGCGACACAGCAATCTCGAGAAGCTCTGGGGAGGAATCCAGTCCCTTCCTAATCTCAAGATCATAGATCTGAAGCTATCAAGTGAATTGAAAGAAATCCCAAATCTTTCAAAATCTACTAATCTCGAGGAATTGACACTTGAGTACTGCACAAGTTTGGTGGAGCTTCCCTCTTCTATTAAGAATCTACAAAAACTAAAGATTCTAAATGTTGATTATTGCTCTATGCTACAAGTTATTCCCACCAACATCAACTTAGCATCTCTTGAGAGACTCGACATGGGTGGTTGCTCACGGTTGACAACTTTTCCAGATATCTCCAGTAACATCGAGTTTCTCAATCTCGGAGATACAGATATAGAAGATGTCCCTCCATCAGCTGCTGGATGTTTGTCTCGTCTTGATCACCTCAACATTTGCAGCACAAGCCTCAAGAGATTGACACATGTACCACTTTTTATAACTAACCTTGTTCTTGATGGCAGTGATATAGAGACGATTCCAGATTGCGTCATATGTCTCACTCGTCTAGAATGGCTTTCTGTCGAAAGCTGCACAAAACTCGAGTCAATTCCGGGTCTTCCCCCCTCCCTCCGTCTCCTAGAAGCAGACAATTGTGTATCACTCAAAAGCTTCTCTTTCCATAACCCAACCAAGAGACTCAGTTTCAGAAACTGTTTTAAACTGGATGAAGAAGCAAGAAGAGGAATCATACAAAAATCAATTTACGATTATGTATGCTTACCAGGTAAAAAAATCCCTGCAGAGTTCACTCACAAAGCTACAGGGAGATCCATAACCATCCCTCTGGCTCCGGGTACACTCTCTGCTTCCTCAAGGTTTAAGGCTTGCCTTGTCATTTTCCCAGTTAATGACTACGGATATGAAGGTATAAGCTGTAGTATAAGAAGCAAAGGAGGTGTTAAGGTTCAGAGCTGCAAGCTTCCATATCATGATTTGAGTTTTCGGTCAAAACATCTGTTTATAGTTCATGGTGACTTGTTTCGCCAACGAAGCAATTGCTATGAAGTTGATGTGACTATGAGCGAGATTACATTTGAGTTCAACCACAAGTACATCGGTGACAAGATTATAGAGTGTGGTGTACAGATCATGACAGAGGAAGCTGAGGATAGCAGCAGCAGGAAATTGGACAACTATGAAACTGAGTTTGGAGAGTGGTGTTAG
>Al_scaffold_0005_1191
ATGAATTCTTCTTTTTTCCTTGGCTCTGTCGTTGCCGCAATAAGCTTCTTCACGTTTTTTAGAAATGTCAAACAAGATGACAAAGAAGAAACTAATTCTACTTCTCCACCTCCTTCATCGGTTTCTCCATCTTCTTCTTCTCAAAGTTGGACACACCAAGTGTTTCCGAGCTTCCACGGACAAGATGTCCGCGTAGACTTTCTCAGTCATATTCAAAAGGAATTTCGAAGAAAAGGAATCATTCCATTCATTGATAATGAGATCAGAAGAGGAGAATCTATTGGCCCTGAACTCATTAAGGCGATTAGAGAATCTAAAATTGCGGTTGTCTTGTTCTCAAGGAACTATGGTTCTTCAAAGTGGTGTCTTGATGAGTTAGTGGAGATCATGAAGTGTAGGGAAGAGTTTGGTCAAACAGTGATACCTATTTTCTATAAAGTGGATCCATCTAATGTAAAGAAACTCACTGGAGATTTTGGGAGTGTCTTCAGAAATACTTGTGCGGGTAAAACAAAGGAGGTTATTGGAAGATGGAGACAAGCTCTAGCGAAATTGGCAACAATTGCCGGTTACGATTCTCACAACTGGTATAATGAAGCCGCCATGATTGAAAAAATTGTCATCGATATTTTGAACATGTTGAATAATTCAACGCCATCAAGTGATTTTGATAGTTTTGTTGGGATGAGAGCTCATATGGAAAATTTGGAATCGAAGTTATGTTTAGACTCAGATGAAGTGAGGATGGTAGGAATTTGGGGTCCTCCTGGGATAGGAGTTGCACAATACATGTTGCAAAACAAGAAAGTGATTGTTGTTCTTGATAACATCGACCGGTCAATATACCTAGATGCTATTGCAAAAGAAATTAGGTGGTTTGGTCCTGGAAGTCGTATTATCATCACAACACAAGATAAAAAGCTTTTGAAGGAATATGGCATCAACCATATTTACAAAGTGGATTATCCATCACCATATGAAGCTTGTCAAATCTTTTGTATGTATGCTTTTGATCAAAAGTTTCCTAAAGAAGATTTCGAGGAGCTTGCATGGAAAGTTACACTTCGTTTAGGTCAACTTCCTTTAGGACTAAGGGTTATGGGATCTTATTTTCGGGGGATGTCTAAGCAGGAGTGGACAAATACACTTCCAAGGTTAAAGGAGTCGACAGAGATACTAGAAGCAATTCTTGCAAAGGATTTTTTGGATGTGAAGCACATCCATCATATTTTAGCTGAAAAATCATTCATATTCAGTGACGATGAGAGGATAGAGATGCATAATCTGCTAGTACAGTTGGGTAGAGAAATCGTTCGCCGTGAGCTTGGGCAACGGTCCATTCGTGAGCCTGGGCAACGTCAGTTTTTGGTTGATGCTAAAGATGTTTGTGACGTACTGACTGATGATACAGCTGGTAGTAGAAATGTTTTAGGCATAGATCTAAACTTATCTGATATAGAGGACAAGTTAAATGTTTGTGAGGGAGCCTTCAATAGAATGTCTAATCTTAAATTCTTAAGATTCCACTATGCATATGGTGACCAGAGCGATAAATTATACTTACCGCAAGGTTTGAAGTATCTTTCTCGAAAACTGAGATTACTAGAATGGGAACGTTTCCCGTTGACATGTTTGCCTTCAAATTTTCATACGGAGTACCTTGTCAAACTAAAGATGCGGTACAACAAACTTCATAAGTTGTGGGAAAGTAATCGGCCGCTTAGAAATCTCAAGTGGATTGATTTTAGTTATTCCAAAGACCTGAAAAAGCTTCCTGATCTCTCAACTGCTACTAATCTTCGTGAAGTGGTTCTTACTGAGTGCTCGAGTTTGGTGGAGCTTCTTTTCTCTATTGAGAATGTCATTAATCTCCAAAGATTGATTCTTTTCGGATGCTCAAGTCTAGTAATGCTTCCTTCCTCTATCGAGAATGCTACTAATCTCTTGCACTTGAGTCTCGTAGGCTGCTCAAGTCTGGTAGAGCTCCCCAACTCTCTTGGAAATTTCACTAATCTCAAGAATTTGTATCTTGATAGGTGCACTGGTCTTGTGGAGCTCCCTTACTCTATTGGAAATGCCACTAATCTCTATCTTTTGTCTCTTGATATGTGCACTGGTCTGGTGAAGCTGCCCTCTATAGGAAACCTTCATAAATTGCTCTACTTGACTTTGAAAGGATGCTTGAAGCTAGAAGTTCTTCCAATCAACATCAACTTGGAGTCTCTAGAAAAACTTGATCTCATTGATTGCTCTCGTTTGAAACTTTTTCCTGAGATCTCCACAAACATCAAGTATCTCGAACTCAAAGGAACCGCGGTAAAAGAAGTGCCTTTGTCGATCAAGTCATGGTCCCGTCTTGATTGCTTGGAAATGTCATATAGCGAAAACCTCAAAAACTACCCACATGCTCTTGACATCATCACAACACTATACTTGGACAATACAGAAGTACAAGAAATTCATCCATGGGTCAAGAGAAACTATCGTCTTTGGGGACTTATGCTCGACAAATGCAAGAAGTTGAGATTTTCCGTTGACTTTACAAACTGCTTGAAACTGAATAAAGAAGCGAGGGAACTCATCATTCAGACAAGTAGTAAACGTGCATTCTTACCTGGTCGAGAAGTGCCTGCATACTTTACTTACCGAGCTACTAACGGAAGTTCCATGACAGTGAAATTTAATCAATGGCCGCTTTCTACAACCTGGAGGTTTAAGGCTTGCGTCTTGCTAGTTGATAAGGGTGTTGTTAGAGCTGGTGATGGAAAAAAGATGGAGGAAGCAGCGAATAAGTATCTACCTGTCCTTTTAACAGAGCATTTGTACATAATAGAAGTTGAAACAAAGGCAGCTTTCACCGAAATTGTCTTTAAGTTTGGCATCGAATCTGACAAATGGGGTATAGGAGAAGGCGGTGTACTCCAACTCCCTGATAAAGACAAACACTGA
>Al_scaffold_0005_1195
ATGAATTCTGCTTCTTTTTTCCTGGTCTTAGTCGCAGCCGCTATAGGTTTCTTCATGCTTTTCAGAAAATTCAAATTCCAACAAGAGAGCAAAGATACTAAAGCTTCTTCTTTATCTCTTCCATCTCCTCTAACTTCTGTGTCTCGAATCTGGAAACATGATGTATTCCCGAGCTTCCATGGGGCAGATGTCCGAAGAACCCTTCTTAGCCACATCATGGAATCGTTCAGAAGAAAGGGAATTGACACATTCATTGATAATAATATAGAGAGGAGTAAGCCGATCGGTCCTGAGCTCAAAGAAGCTATCAAAGGATCGAAGATTGCGATAGTCTTGCTCTCCAAGAACTATGCTTCTTCTTCCTGGTGTCTTGATGAATTAGCGGAAATCATGAAGTGCAGGGAAGTGTTGGGTCAGATAGTCATGACTATTTTTTATGAAGTGGATCCAACTGACATAAAGAAACAAACCGGAGATTTTGGAAAAGCCTTCAGAAAAACATGTAAGGGTAAAACCAAAGAGCATATTGAGAGATGGAGAAAAGCTTTGAAGGATGTGGCCATAATCGCCGGAGAGCATTCTCGCAACTGGAGCAATGAAGCGGAGATGATTGAAAAGATATCCATTGATGTTTCAAACATGTTGAATTTATCCATACCATCAAGTGATTTCGATGATTTTGTTGGGATAACAGCTCATATGGAAAGGATGGAAAAGTATTTAAGCCTAGATTTGGATGAAGTAAGGATGATTGGGATTTGGGGTCCGCCTGGGATTGGTAAGACGACCATCGCTACATGTATGTTTGACCGATTCTCCAGCAGATTCCCACTTGCTGCAATCATGGCGGATATCAGAGAATGCTATCCAAGACTTTGTTTGGATGAGCGTAATGCACAATTGAAACTACAAAAACAAATGTTGTCTCTTATTTTCAATCAGAAAGATATAATGATTTCTCATTTAGGAGTGGCACAAGAACGTTTGAAAGACAAGAAAGTGCTTCTCGTTCTTGATGAAGTAGATCACTCAGGACAATTAGATGCCTTGGCGAAAGAAATTCAATGGTTTGGTCCTGGAAGTCGGATTATTATCACAACAGAAGATCTAGGAGTTTTGAAGGCCCGTGGGATCAATCATGTTTACAAAGTGGATTTTCCATCAAATGACGAGGCTTTTCAAATCTTCTGTATGAATGCCTTTGGTCAGAAACAACCATATGAAGGTTTCCGTAAGCTAGCTTTGGAAGTTATGGCTCTAGCTGGTGAGCTCCCTTTGGGATTGAAGGTTCTAGGCTCCGCTTTGCGAGGGATGTCCAAGCCAGACTGGGAAAGGGCACTACCAAGGTTAAAAACTAGCCTCGACGGAAAAATAGGGAGCATTATACAGTTCAGTTACGATGCCTTATGTGACGAAGATAAATATCTATTTCTTTATATAGCCTGCCTTTTTATATACGAATCAACAACCAAAGTGAAAGAGCTTCTTGGAAAGTTCTTGGATGTGAGGCAAGGTCTTTACGTATTAGCTCAGAAATCTCTCATATCCATTGATGGAGAAACAATCAAGATGCATACTTTGCTAGAACAATTCGGAAGAGAAACTTCCCGTAAACAATTCGTTCGTCATGGCTTTACAAAACGTCAGCTTTTGGTTGGTGAAAGGGATATATGTGAAGTGCTTGAGGATGATACAACAGATAGTAGACGTTTTATAGGGATAAATTTAGATTTATCTAAGACTGAGGAAGAATTGAATATAAGTGAGAAAGCACTTGAAAGAATGCATGATTTTCAATTCGTTAGAATCAAGGATAAGAATCGTGCTCAGACTGAGAGACTGCAGTCAGTACTGGAAGGTCTGATTTATCATTCTCAAAAGATTAGATTACTGGATTGGAGTTATTTCCAGGATATATGTTTGCCTTCTACTTTTAATCCGGAGTTTCTCGTCGAACTAACTCTGAAATACAGCAAGCTTCAAAAGCTATGGGAAGGAACTAAAAAACTTAAAAATCTCAAATGGATGGATTTGGGTGGTTCTGAAGATCTAAAAGAGCTTCCCGATCTTTCAACAGCAACTAATCTCGAAGAAGTAAATCTCCGAAATTGCTCAAGTTTAGTGGAACTTCCGTCTTCAATTGGGAATGCAACCAAACTTGAGCTACTGAATCTTGATGATTGCTCGAGTCTTAATGCGACCAATCTCCGGGAATTTGATCTCACAGATTGCTCAAATCTTGTGGAGCTTCCATCTATTGGGGATGCAATCAAACTTGAGCGACTGTGTCTTGATAATTGCTCAAATCTTGTGAAGCTTTTCTCCTCTATCAATGCAACTAATCTCCATAAATTTTCTCTAAGCGATTGCTCAAGTCTTGTGGAGCTCCCCGATATCGAGAATGCGACTAATCTCAAGGAATTAATTCTCCAAAATTGCTCAAAGGTTCCTTTGTCGATCATGTCGTGGTCTCGTCCTTTAAAATTTCGGATGTCATACTTTGAAAGCCTCAAGGAATTCCCGCATGCTTTTAACATCATCACGGAGCTGGTTTTGGGAATGTCTCGTTTACGTAGACTTAGACTCTACAACTGCAATAATCTGATTTCACTCCCCCAGCTTTCAAATTCCCTATCTTGGATAGATGCAAATAACTGTAAGTCTCTTGAGAGACTGGATTGTTCCTTTAACAATCCGAAGATTTGTCTCCACTTCGCCAACTGCTTCAAACTGAATCAAGAAGCCAGAGACCTCATCATACACACATCAACTTCTAGATATGCTATATTACCGGGTGCACAAGTACCTGCCTGCTTCAATCACCGACCTACTGCTGAAGGTTCCTTGAAAATCAAGTTGACTAAGTCACCTCTTTCTACATTCTTGAGATTTAAGGCTTGTATCATGCTGGTTAAGGTTAATGAAGAAATGAGTTTTGATCAGAGATCGATGAGAGTAGAAATTGACATCAAGGACGAACAGAAGGATCTCAAAGTTTTGCGTACACCAAGAGGCTTTACAATAGATCAACTTTTAACAGAGCATATCTACACATTTGAACTCGAAGTAGAGGAGGTGACTTCCATGGATCTTGTCTTTGAGTTCAAAACATACAATAGAAAATGGAAGATCGGAGAATGTGGGCTACTCCAAATTTTGGAGGTTCCTTCATGTTAA
>Al_scaffold_0005_1196
ATGAATTCTGCTTCTTTTTTCCTGGTCTTGGTCGCAGCCGCTATAGGTTTCTTCATGCTTTTCAGAAAATTCAAATTCCAACAAGAGAGCAAAGATACTAAAGCTTCTTCTTTATCTCTTCCATCTCCTCCAACTTCAGTGTCTCGAATCTGGAAACATGATGTATTCCCGAGCTTCCATGGGGCAGATGTCCGAAGAACCCTTCTTAGCCACATCATGGAATCGTTCAGAAGAAAGGGAATTGACACATTCATTGATAATAATATAGAGAGGAGTAAGCCGATCGGTCCTGAGCTCAAAGAAGCTATCAAAGGATCGAAGATTGCGATAGTCTTGCTCTCCAAGAACTATGCTTCTTCTTCCTGGTGTCTTGATGAATTAGCGGAAATCATGAAGTGCAGGGAAGTGTTGGGTCAGATAGTCATGACTATTTTTTATGAAGTGGATCCAACTGACATAAAGAAACAAACCGGAGATTTTGGAAAAGCCTTCAGAAAAACATGTAAGGGTAAAACCAAAGAGCATATTGAGAGATGGAGAAAAGCTTTGAAGGATGTGGCCATAATCGCCGGAGAGCATTCTCGCAACTGGAGCAATGAAGCGGAGATGATTGAAAAGATATCCATTGATGTTTCAAACATGTTGAATTTATCCATACCATCAAGAGATTTCGAAGGGTTAGTAGGGATGAGAGCTCATATGGATAGGATGGAACAATTCTTACGCCTAGATTTGGATGAAGTAAGGATGATTGGGATTTGGGGACCGCCTGGGATTGGTAAGACAACTATCGCCAGATTTCTGCTTAACCAAGTCTCCGACAGATTTCAACTTAGTACAATCATGGTCAATATCAAAGGATGCTATCCAAGACCTTGTTTCGATGAGTACACTGCACAATTGCAACTACAAACCCAAATGTTGTCTCAGCTGATCAAGCATAAAGATATCACAATTTCTCATTTAGGAGTGGCACAAGAACGTTTGAAAGACAAGAAAGTGATTCTCGTTCTTGATGAAGTGGACCACTTAGGACAGTTAGAAGCCTTGGCGAAAGAAATTCAATGGTTTGGTCCTGGAAGTCGGATTATTATCACAACAGAAGATCTTGGAGTTTTGAAGGCCCATGGGATCAATCAAGTTTATAAAGTGGATTTTCCATCAAGTGATGAGGCTTTTCAAATCTTCTGTATGAATGCCTTTGGTCAGAAACAACCACATGAAGGTTTCCGTAACCTTGCTTGGGAAGTTATCGCTCTAGCTGGTGAACTCCCTTTGGGATTGAAGGTTCTAGGCTCCGCTCTGCGGGGGATGTCCAAGCCAGAGTGGGAAAGGGCACTACCAAGGTTAAAAGCTAGCCTCGACGGAAAAATAGGGAGCATTATACAGTTCAGTTACGATGCCTTATGTGACGAAGATAAATATCTATTTCTTTATATAGCCTGCCTTTTCAACTTTGCATCAGTTCATAGAGTGGAAGAGGCTCTGGCAAACAAATTCTCACATGTGAGGCATGGTCTTCACGTTTTACATGAGAAATCTCTCATATCTATTGAATACGAAAGAATACAGATGCATACTCTGCTACAACAATTCGGAAGAAAAATATCCCGTAAGCAATTCGTTCATCATGGCCTTACGAAACATCAACTTTTGGTTGGTGAAAGAGATATATGTGATGTGTTCGACTATGATACATCAGATAGTAGACGTTTTATAGGGATAAATTTAGATTTATCTAAGACTGAGGAAGAATTGAATATAAGTGAGAAAGCACTTGAAAGAATGCATGATTTTCAATTCGTTAGAATCTATGGTGATGATCTTGGCCAGACTAAGAGACTGCAATCAGTATTGCAAGGTCTGATTTACCATTCTCAAAAGATTAGATCACTGAATTGGAGATATTTCCAGGATATATGTTTGCCTTCTACTTTTAATCCTGAGTTTCTCGTCGAACTAAATCTGCAAGACAGCAAGCTTCAGAAGCTATGGGAAGGAACTAAACAACTTAAAAATCTCAAATGGATGGATTTGGGTGGTTCTAGAGATCTGAAAGAGCTTCCCGATCTTTCAACAGCAACTAATCTCGAAGAAGTAGATCTCCAATATTGCTCAAGTTTAGTGGAACTTCCGTCTTCTATTGGGAATGCAACCAAACTTGAGCGACTGTATCTTCGTGATTGCTCAAGTTTAGTGGAACTTCCCTCTATTGGGAATGCATCCAAACTTGAGCGGTTGTATCTTGATAATTGCTCAAGTCTTGTGAAGCTTCCCTCCTCTATCAATGCCTCTAATCTCCAGGAATTTATCGAGAATGCGAGTAAATTGTGGGAATTAAATCTCCTAAATTGCTCAAGTCTACTAGAGCTCCCTCCTTCTATTGGAACTGCCACAAATCTGAAGGAATTGTATATCAGTGGATGCTCAAGTCTCGTGAAACTCCCCTCCTCTATTGGAGATATGACTAAACTCAAAAAGTTTGATCTATCCAACTGCTCAAGTCTTGTGGAGGTTCCATCCGCTATAGGAAAACTTCAAAAATTGTCTAAGTTGAAAATGTATGGATGCTCAAAGCTAGAGGTTCTTCCAACAAATATCGACTTGGAATCTCTCCGTACACTTGATCTCAGAAATTGCTCCCAGTTGAAAAGATTTCCTGAGATCTCCACAAACATTGCGTATCTCAGGCTCACAGGAACTGCAATAAAAGAAGTTCCTTTGTCGATCATGTCATGGTCTCGTCTTTATGACTTTGGGATTTCATACTTTGAAAGCCTCAAGGAATTCCCGCATGCTCTTGACATCATCACGCAGCTGCAGTTGAACGAAGATATACAAGAGGTTGCTCCATGGGTCAAGGGAATGTCTCGTTTACGTGTGCTTAGACTCTACAACTGCAACAATCTGGTATCACTCCCACAATTTTCAGATTCCCTAGCTTACATAGATGCAGACAATTGTCAATCCCTTGAGCGACTGGATTGTACCTTTAACAATCCAGATATTCATCTCAAATTCCCCAAATGCTTCAATTTGAATCAAGAAGCCAGAGACCTCATCATGCACACATCGACTTCGGAATATGCGATCTTACCGGGTACACAAGTGCCTGCCTGCTTCAATCACCGAGCTACTGCTGGGGGTCTCGTGGAATTCAAGTTGAATGAGTCGCCTCTTCCTAGAGCCTTGAGATTTAAGGCTTGTTTCATGTTTGTTAAGGTTAATGAAGAAACTGGTGATGGTTGGAGTTCGATAAATGTATATCATGACATCATGGACAATCAGAATGGTCTCAATGTTCGGCGTAAACCAAGGAAGTGTTATATAGATCGAGTTTTAACAGAGCATATCTACATATTTGAAGTTAGAGCAGAGAAGGTGACTTCCACTGAGCTTTTCTTTGAGGTCAAAACAGAGAATGATAGCAATTGGAAGATTAGAGAATGCGGGCTATTCCAAATCTTGGAGCAGAAATTTAAGAAATTCACCTTCCCCATTAAAACAACTAATAAGCAGCAGTTCTCAGGCTATGATTTAAATGCCTTCTTACCTCGTCACTCCATGCTTGTGTTTTTAGACTGTGGATAA
>Al_scaffold_0005_801
[truncated: 5,427,969 more chars]
